# Supplementary material for: Profiling DNA methylation patterns of zebrafish liver associated with parental high dietary arachidonic acid
Source: PLoS One. 2019 Aug 9;14(8):e0220934. doi: 10.1371/journal.pone.0220934 (PMC6688801; doi:10.1371/journal.pone.0220934)
Supplement: S2 File — (XLSX) [file pone.0220934.s002.xlsx]

## Sheet: S2 File
S2 File. Global methylation means, bisulfite conversion and mapping rates from reduced representation bisulfite sequencing of F0 and F1 livers.
Liver samples	Read Length	Read Type	Genome	Raw Reads	Trimmed Reads	Trimmed Rate (%)	Aligned Reads	Aligned Rate (%)	Multimap Reads	Multimap Rate (%)	Unique CpGs	Total CpGs	Mean Coverage	Bisulfite Conversion Rate (%)	Global Methylation Mean
F1
control_7	51	single	danRer10	30455512	26110795	85.7342	23266623	89.1073	10346727	39.6262	2566411	61901006	24.1197	99.2629	83.5752
control_8	51	single	danRer10	28522952	24298661	85.1899	21808505	89.7519	9857441	40.5678	2541156	58032725	22.8371	99.2619	84.5446
control_9	51	single	danRer10	28383924	24071193	84.8057	21367785	88.7691	9698570	40.2912	2453066	56794254	23.1524	99.2416	83.7731
control_10	51	single	danRer10	35827789	30645926	85.5367	27056645	88.2879	12811092	41.8036	2553096	74971948	29.3651	99.2346	85.7966
control_11	51	single	danRer10	49693825	42138554	84.7964	35687060	84.6898	17070972	40.5115	2615169	98456239	37.6481	99.2069	85.6027
control_12	51	single	danRer10	37088738	31113810	83.8902	25083337	80.618	11926901	38.3331	2559362	68291780	26.6831	99.2442	85.9429
Average				3.49955e+07	2.97298e+07	84.9922	2.57117e+07	86.8707	1.1952e+07	40.1889	2.54804e+06	6.97413e+07	27.3009	99.242	84.8725
F1
highARA_13	51	single	danRer10	32983840	27808942	84.3108	24797380	89.1705	11569780	41.6045	2541932	67911740	26.7166	99.1872	85.5509
highARA_14	51	single	danRer10	23527576	20346480	86.4793	17725030	87.116	8230527	40.4518	2470779	47613642	19.2707	99.2058	86.075
highARA_15	51	single	danRer10	28406767	24359952	85.754	19992576	82.0715	9692293	39.7878	2467315	54814077	22.2161	99.233	85.3652
highARA_16	51	single	danRer10	26812118	22256044	83.0074	19848344	89.1818	9140311	41.0689	2497327	53582874	21.4561	99.2106	85.3124
highARA_17	51	single	danRer10	23618967	20411611	86.4204	17454725	85.5137	8202014	40.1831	2427835	47866010	19.7155	99.2326	86.6206
highARA_18	51	single	danRer10	26291222	22762219	86.5773	19558092	85.9235	8874661	38.9886	2518927	53447487	21.2184	99.2813	84.8655
Average				2.69401e+07	2.29909e+07	85.4249	1.9896e+07	86.4962	9284931	40.3475	2.48735e+06	5.4206e+07	21.7656	99.2251	85.6316
F0
control_7	51	single	danRer10	8168940	5193382	63.5747	2803917	53.9902	1010489	19.4572	859549	7285957	8.47649	99.4944	49.8831
control_8	51	single	danRer10	33074664	25966946	78.5101	22390536	86.2271	11677981	44.9725	2410433	56337581	23.3724	99.4515	85.7289
control_10	51	single	danRer10	29284981	23563553	80.4629	20564491	87.2725	10089974	42.8203	2455089	50359962	20.5125	99.4607	84.4603
control_12	51	single	danRer10	30828622	23929914	77.6224	20870062	87.2133	9618155	40.193	2436387	48210391	19.7877	99.4559	82.9378
Average				3.10628e+07	2.44868e+07	78.8651	2.1275e+07	86.9043	1.0462e+07	42.6619	2.43397e+06	51635978	21.2242	99.456	84.3757
F0
highARA_13	50	single	danRer10	33724865	23590561	69.9501	16759477	71.0431	8189958	34.7171	2378663	34920811	14.6809	99.1505	82.9468
highARA_14	50	single	danRer10	19370517	14338572	74.0227	11897230	82.9736	5550803	38.7124	2271270	24727930	10.8873	99.167	83.4314
highARA_15	50	single	danRer10	39684652	27144294	68.4	18354311	67.6176	8994168	33.1347	2457798	37382054	15.2096	99.1488	84.0337
highARA_16	50	single	danRer10	28597105	19382001	67.7761	15817000	81.6066	7698442	39.7195	2322855	32404866	13.9504	99.159	84.4916
highARA_17	50	single	danRer10	35683689	34410560	96.4322	29666899	86.2145	13751941	39.9643	2525321	82050755	32.4912	99.2952	84.5443
highARA_18	50	single	danRer10	23120859	16423252	71.0322	13567589	82.6121	6317477	38.4667	2299348	27212539	11.8349	99.1664	82.6736
Average				3.00303e+07	2.25482e+07	74.6022	1.76771e+07	78.6779	8.41713e+06	37.4524	2.37588e+06	3.97832e+07	16.509	99.1811	83.6869
Overall average								84.4277		39.8056				99.2504	84.6797
