# Supplementary material for: Profiling DNA methylation patterns of zebrafish liver associated with parental high dietary arachidonic acid
Source: PLoS One. 2019 Aug 9;14(8):e0220934. doi: 10.1371/journal.pone.0220934 (PMC6688801; doi:10.1371/journal.pone.0220934)
Supplement: S4 File — (XLSX) [file pone.0220934.s004.xlsx]

## Sheet: F0 DML_genebody
gene_id	pvalue	qvalue	meth.diff	entrezgene	description	external_gene_name
ENSDARG00000077749	1.75591e-158	1.54484e-153	64.5222	100535699	ubiquitin specific peptidase 54b [Source:ZFIN;Acc:ZDB-GENE-090828-3]	usp54b
ENSDARG00000099093	1.00346e-114	5.51772e-110	78.946	NA	dedicator of cytokinesis 1 [Source:ZFIN;Acc:ZDB-GENE-080108-5]	dock1
ENSDARG00000077577	1.37375e-108	6.71454e-104	53.3397	569344	neurotensin receptor 1 (high affinity) [Source:ZFIN;Acc:ZDB-GENE-090313-372]	ntsr1
ENSDARG00000097511	1.8723e-107	8.23617e-103	70.2906	NA		BX890629.1
ENSDARG00000060127	1.42842e-105	5.2363e-101	47.3558	102467218	ADAM metallopeptidase with thrombospondin type 1 motif, 3 [Source:ZFIN;Acc:ZDB-GENE-110223-1]	adamts3
ENSDARG00000076499	2.71495e-71	5.42862e-67	61.3419	100537347	ubiquitin specific peptidase 53b [Source:ZFIN;Acc:ZDB-GENE-090312-168]	usp53b
ENSDARG00000060127	5.6352e-71	1.07779e-66	47.3842	102467218	ADAM metallopeptidase with thrombospondin type 1 motif, 3 [Source:ZFIN;Acc:ZDB-GENE-110223-1]	adamts3
ENSDARG00000029639	2.90936e-63	4.92239e-59	-59.444	572969	translocase of outer mitochondrial membrane 70 homolog A (S. cerevisiae) [Source:ZFIN;Acc:ZDB-GENE-030131-8173]	tomm70a
ENSDARG00000100584	1.82982e-62	2.87475e-58	76.6862	568590	coiled-coil domain containing 40 [Source:ZFIN;Acc:ZDB-GENE-060503-723]	ccdc40
ENSDARG00000071596	6.83499e-59	9.69901e-55	-47.2801	100331363	neuropilin (NRP) and tolloid (TLL)-like 1, like [Source:ZFIN;Acc:ZDB-GENE-091207-1]	neto1l
ENSDARG00000060127	3.98388e-57	5.31059e-53	32.9251	102467218	ADAM metallopeptidase with thrombospondin type 1 motif, 3 [Source:ZFIN;Acc:ZDB-GENE-110223-1]	adamts3
ENSDARG00000100470	2.73347e-56	3.53661e-52	-66.9232	NA		BX004768.1
ENSDARG00000077749	6.2204e-56	7.8181e-52	46.2383	100535699	ubiquitin specific peptidase 54b [Source:ZFIN;Acc:ZDB-GENE-090828-3]	usp54b
ENSDARG00000075806	3.18195e-54	3.6835e-50	54.913	571887	kin of IRRE like 3 a [Source:ZFIN;Acc:ZDB-GENE-091117-44]	kirrel3a
ENSDARG00000077749	1.84771e-53	2.03201e-49	29.635	100535699	ubiquitin specific peptidase 54b [Source:ZFIN;Acc:ZDB-GENE-090828-3]	usp54b
ENSDARG00000039325	2.04752e-53	2.19682e-49	65.493	436853	prostate transmembrane protein, androgen induced 1 [Source:ZFIN;Acc:ZDB-GENE-040718-320]	pmepa1
ENSDARG00000071596	1.9605e-51	1.96004e-47	47.8356	100331363	neuropilin (NRP) and tolloid (TLL)-like 1, like [Source:ZFIN;Acc:ZDB-GENE-091207-1]	neto1l
ENSDARG00000104786	4.08861e-49	3.90993e-45	40.8066	562702	neuroligin 3a [Source:ZFIN;Acc:ZDB-GENE-071219-1]	nlgn3a
ENSDARG00000031095	5.58255e-48	5.01173e-44	-50.9774	405756	ventricular zone expressed PH domain-containing 1 [Source:ZFIN;Acc:ZDB-GENE-041014-375]	veph1
ENSDARG00000099485	1.05944e-47	8.79333e-44	64.0751	100004656	meiosis 1 associated protein [Source:ZFIN;Acc:ZDB-GENE-070410-19]	m1ap
ENSDARG00000063068	2.13213e-47	1.70531e-43	64.2471	NA	spectrin repeat containing, nuclear envelope 1b [Source:ZFIN;Acc:ZDB-GENE-071218-4]	syne1b
ENSDARG00000030364	5.64545e-46	4.28175e-42	43.3238	114407	angiopoietin 1 [Source:ZFIN;Acc:ZDB-GENE-010817-1]	angpt1
ENSDARG00000069196	5.4351e-45	3.98481e-41	43.3735	557777	early B-cell factor 1b [Source:ZFIN;Acc:ZDB-GENE-090814-2]	ebf1b
ENSDARG00000091943	5.4351e-45	3.98481e-41	43.3735	NA		BX005313.1
ENSDARG00000027867	7.96287e-45	5.74236e-41	44.2525	562930	papilin a, proteoglycan-like sulfated glycoprotein [Source:ZFIN;Acc:ZDB-GENE-070815-4]	paplna
ENSDARG00000028793	7.04582e-44	4.84287e-40	39.1746	563460	nemo-like kinase, type 2 [Source:ZFIN;Acc:ZDB-GENE-080320-1]	nlk2
ENSDARG00000078842	8.54654e-42	5.0128e-38	-68.1389	565181	tensin 1a [Source:ZFIN;Acc:ZDB-GENE-120215-32]	tns1a
ENSDARG00000045127	2.03665e-41	1.17884e-37	60.3182	100002393	zgc:175066 [Source:ZFIN;Acc:ZDB-GENE-091027-2]	zgc:175066
ENSDARG00000079679	3.07896e-41	1.75899e-37	63.6986	571489	centrosomal protein 112 [Source:ZFIN;Acc:ZDB-GENE-120104-2]	cep112
ENSDARG00000074868	1.38526e-40	7.81244e-37	68.3586	NA		AL929017.1
ENSDARG00000094410	1.38526e-40	7.81244e-37	68.3586	NA	si:dkey-4c15.14 [Source:ZFIN;Acc:ZDB-GENE-050420-79]	si:dkey-4c15.14
ENSDARG00000103485	3.42415e-40	1.84841e-36	-57.8469	568689	caspase recruitment domain family, member 14 [Source:ZFIN;Acc:ZDB-GENE-090310-1]	card14
ENSDARG00000077582	1.78979e-39	9.37289e-36	-33.5463	100126016	ankyrin 3b [Source:ZFIN;Acc:ZDB-GENE-060621-2]	ank3b
ENSDARG00000022176	1.26938e-37	6.20442e-34	40.5868	550472	zgc:110372 [Source:ZFIN;Acc:ZDB-GENE-050417-297]	IGLON5
ENSDARG00000099099	2.95611e-37	1.429e-33	57.6953	NA		CABZ01015815.1
ENSDARG00000011422	7.9098e-37	3.7414e-33	53.6697	798565	ryanodine receptor 1a (skeletal) [Source:ZFIN;Acc:ZDB-GENE-020108-2]	ryr1a
ENSDARG00000019213	1.26458e-36	5.9179e-33	41.3141	678649	zgc:136929 [Source:ZFIN;Acc:ZDB-GENE-060421-4235]	CTBP1
ENSDARG00000044356	1.85885e-36	8.60741e-33	56.8085	260407	tumor protein p63 [Source:ZFIN;Acc:ZDB-GENE-030819-1]	tp63
ENSDARG00000075687	2.32316e-35	1.04281e-31	56.3105	568795	anaphase promoting complex subunit 1 [Source:ZFIN;Acc:ZDB-GENE-081107-12]	anapc1
ENSDARG00000093091	3.54635e-35	1.56003e-31	-49.8142	555340	IQ motif and Sec7 domain 3b [Source:ZFIN;Acc:ZDB-GENE-050420-210]	iqsec3b
ENSDARG00000074443	1.36246e-34	5.76291e-31	44.1176	793701	growth arrest-specific 7a [Source:ZFIN;Acc:ZDB-GENE-130128-1]	gas7a
ENSDARG00000059150	3.59304e-34	1.47716e-30	40.7813	406492	transmembrane protein 107 [Source:ZFIN;Acc:ZDB-GENE-040426-2294]	tmem107
ENSDARG00000101180	3.59304e-34	1.47716e-30	40.7813	NA	minichromosome maintenance complex component 7 [Source:ZFIN;Acc:ZDB-GENE-020419-27]	mcm7
ENSDARG00000059914	4.57628e-34	1.86397e-30	53.1811	100535848	short chain dehydrogenase/reductase family 42E, member 2 [Source:ZFIN;Acc:ZDB-GENE-101203-3]	sdr42e2
ENSDARG00000103607	5.53961e-34	2.19537e-30	-54.4733	566046	WT1 interacting protein [Source:ZFIN;Acc:ZDB-GENE-050419-261]	wtip
ENSDARG00000103826	5.53961e-34	2.19537e-30	-54.4733	246095	glucose-6-phosphate isomerase b [Source:ZFIN;Acc:ZDB-GENE-020513-3]	gpib
ENSDARG00000059914	8.0059e-34	3.14444e-30	51.3521	100535848	short chain dehydrogenase/reductase family 42E, member 2 [Source:ZFIN;Acc:ZDB-GENE-101203-3]	sdr42e2
ENSDARG00000029581	7.44394e-33	2.77506e-29	-49.2145	393750	TBC1 domain family, member 7 [Source:ZFIN;Acc:ZDB-GENE-040426-1747]	tbc1d7
ENSDARG00000063412	9.30424e-33	3.43942e-29	62.9599	568169	ceramide synthase 1 [Source:ZFIN;Acc:ZDB-GENE-050208-406]	cers1
ENSDARG00000060127	1.09426e-32	4.01134e-29	30.2322	102467218	ADAM metallopeptidase with thrombospondin type 1 motif, 3 [Source:ZFIN;Acc:ZDB-GENE-110223-1]	adamts3
ENSDARG00000104255	2.02601e-32	7.24582e-29	27.9713	564211	Rho GTPase activating protein 27 [Source:ZFIN;Acc:ZDB-GENE-030131-3922]	arhgap27
ENSDARG00000029581	2.07427e-32	7.3586e-29	-55.7907	393750	TBC1 domain family, member 7 [Source:ZFIN;Acc:ZDB-GENE-040426-1747]	tbc1d7
ENSDARG00000069472	2.14448e-32	7.5468e-29	50.4624	NA	chondroitin sulfate synthase 3 [Source:ZFIN;Acc:ZDB-GENE-030616-4]	chsy3
ENSDARG00000104539	4.02598e-32	1.38361e-28	50.342	100330530	olfactomedin like 2A [Source:HGNC Symbol;Acc:HGNC:27270]	OLFML2A (1 of many)
ENSDARG00000005774	4.1025e-32	1.39897e-28	70.098	30116	DEAD (Asp-Glu-Ala-Asp) box helicase 3b [Source:ZFIN;Acc:ZDB-GENE-980526-150]	ddx3b
ENSDARG00000039325	4.1025e-32	1.39897e-28	70.098	436853	prostate transmembrane protein, androgen induced 1 [Source:ZFIN;Acc:ZDB-GENE-040718-320]	pmepa1
ENSDARG00000034555	3.26022e-31	1.05453e-27	39.8434	NA	par-3 family cell polarity regulator beta b [Source:ZFIN;Acc:ZDB-GENE-070912-290]	pard3bb
ENSDARG00000090228	3.88576e-31	1.22974e-27	50.2513	406703	glutathione S-transferase, alpha tandem duplicate 1 [Source:ZFIN;Acc:ZDB-GENE-040426-2720]	gsta.1
ENSDARG00000089519	6.56759e-31	2.06362e-27	59.2727	100000083	fibulin 7 [Source:ZFIN;Acc:ZDB-GENE-170130-2]	fbln7
ENSDARG00000099547	6.82087e-31	2.128e-27	-55.969	100332617	neurobeachin-like 1 [Source:ZFIN;Acc:ZDB-GENE-130530-544]	nbeal1
ENSDARG00000038467	9.27837e-31	2.87431e-27	52.8425	404631	immunoglobulin superfamily, member 8 [Source:ZFIN;Acc:ZDB-GENE-040426-2444]	igsf8
ENSDARG00000059824	9.27837e-31	2.87431e-27	52.8425	564868	sterol O-acyltransferase 2 [Source:ZFIN;Acc:ZDB-GENE-061013-742]	soat2
ENSDARG00000103251	9.94644e-31	3.04607e-27	34.618	553242	SH3 and PX domains 2B [Source:ZFIN;Acc:ZDB-GENE-060810-52]	sh3pxd2b
ENSDARG00000038866	2.49312e-30	7.41024e-27	-49.8462	570167	trafficking protein particle complex 8 [Source:HGNC Symbol;Acc:HGNC:29169]	TRAPPC8
ENSDARG00000102651	3.13033e-30	9.24178e-27	60.8105	NA	GTP binding protein 2 [Source:HGNC Symbol;Acc:HGNC:4670]	GTPBP2 (1 of many)
ENSDARG00000101858	1.17856e-29	3.38852e-26	41.974	NA	dystonin [Source:HGNC Symbol;Acc:HGNC:1090]	DST
ENSDARG00000074530	1.65399e-29	4.67778e-26	56.6842	559153	potassium two pore domain channel subfamily K member 12 [Source:HGNC Symbol;Acc:HGNC:6274]	KCNK12
ENSDARG00000090624	1.65887e-29	4.67778e-26	45.6497	NA	adhesion G protein-coupled receptor L3 [Source:HGNC Symbol;Acc:HGNC:20974]	ADGRL3 (1 of many)
ENSDARG00000025826	5.66169e-29	1.5566e-25	49.5062	503589	guanine nucleotide binding protein (G protein) alpha 12a [Source:ZFIN;Acc:ZDB-GENE-050221-1]	gna12a
ENSDARG00000013938	5.86621e-29	1.60281e-25	-75.9564	573095	proteasome subunit beta 3 [Source:ZFIN;Acc:ZDB-GENE-040426-2682]	psmb3
ENSDARG00000031618	7.16772e-29	1.93439e-25	36.0399	557524		CABZ01038517.1
ENSDARG00000038467	9.39231e-29	2.5193e-25	53.1206	404631	immunoglobulin superfamily, member 8 [Source:ZFIN;Acc:ZDB-GENE-040426-2444]	igsf8
ENSDARG00000059824	9.39231e-29	2.5193e-25	53.1206	564868	sterol O-acyltransferase 2 [Source:ZFIN;Acc:ZDB-GENE-061013-742]	soat2
ENSDARG00000104255	1.24941e-28	3.33099e-25	29.7216	564211	Rho GTPase activating protein 27 [Source:ZFIN;Acc:ZDB-GENE-030131-3922]	arhgap27
ENSDARG00000070971	1.27873e-28	3.38861e-25	-36.22	566591	furin (paired basic amino acid cleaving enzyme) b [Source:ZFIN;Acc:ZDB-GENE-040901-2]	furinb
ENSDARG00000023878	1.35949e-28	3.55972e-25	42.2336	406786	serine/threonine kinase 24b (STE20 homolog, yeast) [Source:ZFIN;Acc:ZDB-GENE-040426-2841]	stk24b
ENSDARG00000043220	3.15592e-28	8.02474e-25	45.5034	556304	potassium voltage-gated channel, subfamily H (eag-related), member 5a [Source:ZFIN;Acc:ZDB-GENE-061106-2]	kcnh5a
ENSDARG00000091116	3.7953e-28	9.59505e-25	43.0389	569261	polycystic kidney and hepatic disease 1 (autosomal recessive)-like 1 [Source:ZFIN;Acc:ZDB-GENE-060503-475]	pkhd1l1
ENSDARG00000029581	4.08979e-28	1.02805e-24	-53.3396	393750	TBC1 domain family, member 7 [Source:ZFIN;Acc:ZDB-GENE-040426-1747]	tbc1d7
ENSDARG00000029581	4.1249e-28	1.03098e-24	-50.5909	393750	TBC1 domain family, member 7 [Source:ZFIN;Acc:ZDB-GENE-040426-1747]	tbc1d7
ENSDARG00000102081	4.73531e-28	1.17686e-24	-54.2607	558831	myosin phosphatase Rho interacting protein [Source:ZFIN;Acc:ZDB-GENE-030131-4471]	mprip
ENSDARG00000103467	5.18569e-28	1.28156e-24	48.731	735292	LIM domain kinase 1a [Source:ZFIN;Acc:ZDB-GENE-061212-3]	limk1a
ENSDARG00000019280	6.55952e-28	1.59421e-24	52.4413	NA	leucyl-tRNA synthetase b [Source:ZFIN;Acc:ZDB-GENE-030114-7]	larsb
ENSDARG00000017929	7.7062e-28	1.85242e-24	-34.4195	81884	nuclear receptor coactivator 2 [Source:ZFIN;Acc:ZDB-GENE-010406-3]	ncoa2
ENSDARG00000092624	1.0106e-27	2.41608e-24	46.345	NA	si:ch73-262h23.4 [Source:ZFIN;Acc:ZDB-GENE-081031-8]	si:ch73-262h23.4
ENSDARG00000093091	1.08217e-27	2.57321e-24	-55.7625	555340	IQ motif and Sec7 domain 3b [Source:ZFIN;Acc:ZDB-GENE-050420-210]	iqsec3b
ENSDARG00000041362	3.19601e-27	7.43871e-24	62.2277	393754	charged multivesicular body protein 7 [Source:ZFIN;Acc:ZDB-GENE-040426-1750]	chmp7
ENSDARG00000079679	5.83811e-27	1.31029e-23	57.554	571489	centrosomal protein 112 [Source:ZFIN;Acc:ZDB-GENE-120104-2]	cep112
ENSDARG00000098240	7.31771e-27	1.63403e-23	69.186	170454	Meis homeobox 2a [Source:ZFIN;Acc:ZDB-GENE-020122-2]	meis2a
ENSDARG00000059510	1.50968e-26	3.30401e-23	29.4504	100037331	coenzyme Q2 4-hydroxybenzoate polyprenyltransferase [Source:ZFIN;Acc:ZDB-GENE-070410-84]	coq2
ENSDARG00000069160	2.05192e-26	4.44647e-23	40.0388	100002919	family with sequence similarity 19 (chemokine (C-C motif)-like), member A5a [Source:ZFIN;Acc:ZDB-GENE-041210-344]	fam19a5a
ENSDARG00000053547	3.1991e-26	6.86476e-23	52.9412	559839	janus kinase and microtubule interacting protein 2 [Source:ZFIN;Acc:ZDB-GENE-091204-293]	jakmip2
ENSDARG00000078598	3.41916e-26	7.30135e-23	28.7852	100005114	si:ch1073-184j22.2 [Source:ZFIN;Acc:ZDB-GENE-081104-32]	si:ch1073-184j22.2
ENSDARG00000018587	4.27017e-26	9.07457e-23	32.4985	767632	zgc:152658 [Source:ZFIN;Acc:ZDB-GENE-060929-68]	zgc:152658
ENSDARG00000018329	6.39304e-26	1.33918e-22	-63.9987	140425	guanylyl cyclase 2 [Source:ZFIN;Acc:ZDB-GENE-011128-8]	gc2
ENSDARG00000091408	1.11896e-25	2.31092e-22	43.2585	101884972	microtubule crosslinking factor 1 [Source:HGNC Symbol;Acc:HGNC:29121]	MTCL1
ENSDARG00000102681	1.18163e-25	2.42895e-22	30.6391	NA		BX664605.3
ENSDARG00000100442	2.77933e-25	5.66028e-22	45.2241	553297	complement factor H [Source:ZFIN;Acc:ZDB-GENE-050208-661]	cfh
ENSDARG00000062063	4.18752e-25	8.48884e-22	33.2949	566547	TGF-beta activated kinase 1/MAP3K7 binding protein 3 [Source:ZFIN;Acc:ZDB-GENE-060503-408]	tab3
ENSDARG00000015222	4.48833e-25	9.05691e-22	30.0855	394041	Cbl proto-oncogene-like 1, E3 ubiquitin protein ligase [Source:ZFIN;Acc:ZDB-GENE-040426-691]	cbll1
ENSDARG00000103787	7.7219e-25	1.53011e-21	38.6779	563236	chromodomain helicase DNA binding protein 1 [Source:ZFIN;Acc:ZDB-GENE-030131-7120]	chd1
ENSDARG00000063068	1.13792e-24	2.22474e-21	29.4577	NA	spectrin repeat containing, nuclear envelope 1b [Source:ZFIN;Acc:ZDB-GENE-071218-4]	syne1b
ENSDARG00000100789	1.34716e-24	2.62218e-21	33.0385	606662	plasminogen receptor, C-terminal lysine transmembrane protein [Source:ZFIN;Acc:ZDB-GENE-050809-125]	plgrkt
ENSDARG00000102907	1.34716e-24	2.62218e-21	33.0385	NA		CABZ01072043.1
ENSDARG00000038467	1.87167e-24	3.57974e-21	42.4172	404631	immunoglobulin superfamily, member 8 [Source:ZFIN;Acc:ZDB-GENE-040426-2444]	igsf8
ENSDARG00000059824	1.87167e-24	3.57974e-21	42.4172	564868	sterol O-acyltransferase 2 [Source:ZFIN;Acc:ZDB-GENE-061013-742]	soat2
ENSDARG00000070080	3.26676e-24	6.16754e-21	39.5815	541373	neurobeachin a [Source:ZFIN;Acc:ZDB-GENE-050320-68]	nbeaa
ENSDARG00000105416	3.43496e-24	6.45738e-21	35.314	NA	adhesion G protein-coupled receptor G4a [Source:ZFIN;Acc:ZDB-GENE-121129-2]	adgrg4a
ENSDARG00000077465	3.68436e-24	6.89677e-21	32.5757	100330371	sortilin-related VPS10 domain containing receptor 2 [Source:ZFIN;Acc:ZDB-GENE-130530-825]	sorcs2
ENSDARG00000094970	5.28941e-24	9.77645e-21	40.2789	NA		BX255915.2
ENSDARG00000011724	8.32665e-24	1.5262e-20	32.3144	497317	MARVEL domain containing 1 [Source:ZFIN;Acc:ZDB-GENE-050208-33]	marveld1
ENSDARG00000086927	1.29914e-23	2.34216e-20	37.9611	567938	phosphatidylinositol-4-phosphate 3-kinase, catalytic subunit type 2 beta [Source:ZFIN;Acc:ZDB-GENE-050309-145]	pik3c2b
ENSDARG00000029581	2.02472e-23	3.60594e-20	-59.7855	393750	TBC1 domain family, member 7 [Source:ZFIN;Acc:ZDB-GENE-040426-1747]	tbc1d7
ENSDARG00000098650	2.55563e-23	4.53313e-20	28.6183	NA	IQ motif containing GTPase activating protein 3 [Source:ZFIN;Acc:ZDB-GENE-160226-1]	iqgap3
ENSDARG00000069817	3.03843e-23	5.34638e-20	-26.7088	436854	crystallin, gamma M2d8 [Source:ZFIN;Acc:ZDB-GENE-040718-321]	crygm2d8
ENSDARG00000069817	3.03843e-23	5.34638e-20	-26.7088	100124618	crystallin, gamma M2d8 [Source:ZFIN;Acc:ZDB-GENE-040718-321]	crygm2d8
ENSDARG00000087164	3.03843e-23	5.34638e-20	-26.7088	790917	crystallin, gamma M2d4 [Source:ZFIN;Acc:ZDB-GENE-060918-3]	crygm2d4
ENSDARG00000087324	3.03843e-23	5.34638e-20	-26.7088	553710	crystallin, gamma M2d1 [Source:ZFIN;Acc:ZDB-GENE-050522-395]	crygm2d1
ENSDARG00000091148	3.03843e-23	5.34638e-20	-26.7088	558470	crystallin, gamma M2d20 [Source:ZFIN;Acc:ZDB-GENE-070424-32]	crygm2d20
ENSDARG00000091148	3.03843e-23	5.34638e-20	-26.7088	100000175	crystallin, gamma M2d20 [Source:ZFIN;Acc:ZDB-GENE-070424-32]	crygm2d20
ENSDARG00000071570	4.47646e-23	7.81421e-20	43.5122	557283	si:dkeyp-87e7.4 [Source:ZFIN;Acc:ZDB-GENE-030131-6208]	si:dkeyp-87e7.4
ENSDARG00000100971	5.3672e-23	9.29534e-20	-36.7035	333987	FXYD domain containing ion transport regulator 6 [Source:ZFIN;Acc:ZDB-GENE-030131-5919]	fxyd6
ENSDARG00000040985	5.42231e-23	9.35396e-20	-29.7079	554050	integrin, beta-like 1 [Source:ZFIN;Acc:ZDB-GENE-050522-410]	itgbl1
ENSDARG00000036090	5.61689e-23	9.55666e-20	35.5709	80959	par-6 family cell polarity regulator gamma b [Source:ZFIN;Acc:ZDB-GENE-010319-35]	pard6gb
ENSDARG00000102226	5.62671e-23	9.55666e-20	38.6552	393969	G protein-coupled receptor 19 [Source:ZFIN;Acc:ZDB-GENE-040426-1295]	gpr19
ENSDARG00000100136	5.84506e-23	9.88933e-20	27.1929	360153	decapping mRNA 1A [Source:ZFIN;Acc:ZDB-GENE-030723-5]	dcp1a
ENSDARG00000093327	6.39942e-23	1.07709e-19	34.9161	NA		BX005477.1
ENSDARG00000060127	6.60178e-23	1.10004e-19	35.5942	102467218	ADAM metallopeptidase with thrombospondin type 1 motif, 3 [Source:ZFIN;Acc:ZDB-GENE-110223-1]	adamts3
ENSDARG00000020656	7.04354e-23	1.16922e-19	30.5454	394005	protein kinase, cGMP-dependent, type Ia [Source:ZFIN;Acc:ZDB-GENE-040426-1308]	prkg1a
ENSDARG00000052360	7.54332e-23	1.24748e-19	43.6226	571193	calcium channel, voltage-dependent, gamma subunit 1b [Source:ZFIN;Acc:ZDB-GENE-131127-98]	cacng1b
ENSDARG00000101919	7.54332e-23	1.24748e-19	43.6226	767737	forkhead box J1a [Source:ZFIN;Acc:ZDB-GENE-060929-1178]	foxj1a
ENSDARG00000027903	7.95511e-23	1.31065e-19	40.397	100534944	ADAMTS-like 3 [Source:ZFIN;Acc:ZDB-GENE-121030-8]	adamtsl3
ENSDARG00000045837	8.03536e-23	1.31506e-19	-53.8466	558392	si:dkey-14d8.20 [Source:ZFIN;Acc:ZDB-GENE-041210-146]	si:dkey-14d8.20
ENSDARG00000045843	8.03536e-23	1.31506e-19	-53.8466	406730	APEX nuclease (multifunctional DNA repair enzyme) 1 [Source:ZFIN;Acc:ZDB-GENE-040426-2761]	apex1
ENSDARG00000071719	1.47077e-22	2.39624e-19	-38.8761	NA	si:dkey-20i20.2 [Source:ZFIN;Acc:ZDB-GENE-060503-528]	si:dkey-20i20.2
ENSDARG00000076222	1.47077e-22	2.39624e-19	-38.8761	100126810	zgc:174224 [Source:ZFIN;Acc:ZDB-GENE-071004-118]	zgc:174224
ENSDARG00000099937	1.5545e-22	2.52332e-19	26.3889	101882074	leucine rich repeat containing 52 [Source:HGNC Symbol;Acc:HGNC:32156]	LRRC52 (1 of many)
ENSDARG00000029581	1.64012e-22	2.64279e-19	-56.3792	393750	TBC1 domain family, member 7 [Source:ZFIN;Acc:ZDB-GENE-040426-1747]	tbc1d7
ENSDARG00000101484	1.67065e-22	2.68217e-19	26.2053	103910943	si:dkey-264f17.2 [Source:ZFIN;Acc:ZDB-GENE-110913-14]	si:dkey-264f17.2
ENSDARG00000051710	2.88566e-22	4.53354e-19	-27.7109	NA		CR339041.1
ENSDARG00000068969	4.46377e-22	6.91408e-19	-32.8747	791704	zgc:153759 [Source:ZFIN;Acc:ZDB-GENE-060825-148]	zgc:153759
ENSDARG00000074059	4.82748e-22	7.4512e-19	49.7756	569065	discs, large homolog 5a (Drosophila) [Source:ZFIN;Acc:ZDB-GENE-030131-3149]	dlg5a
ENSDARG00000036090	5.28627e-22	8.10249e-19	36.0638	80959	par-6 family cell polarity regulator gamma b [Source:ZFIN;Acc:ZDB-GENE-010319-35]	pard6gb
ENSDARG00000063089	5.60106e-22	8.55517e-19	-56.3266	568661	cerebral cavernous malformation 2-like [Source:ZFIN;Acc:ZDB-GENE-090313-248]	ccm2l
ENSDARG00000074633	6.7248e-22	1.02361e-18	57.1706	796561	G protein-coupled receptor 35, tandem duplicate 1 [Source:ZFIN;Acc:ZDB-GENE-080204-17]	gpr35.1
ENSDARG00000029581	7.96125e-22	1.20348e-18	-58.6845	393750	TBC1 domain family, member 7 [Source:ZFIN;Acc:ZDB-GENE-040426-1747]	tbc1d7
ENSDARG00000102602	1.22921e-21	1.8392e-18	34.4045	NA	si:ch211-220m17.4 [Source:ZFIN;Acc:ZDB-GENE-141216-273]	si:ch211-220m17.4
ENSDARG00000017953	1.27311e-21	1.89202e-18	-44.6475	368221	tumor protein p73 [Source:ZFIN;Acc:ZDB-GENE-030814-2]	tp73
ENSDARG00000096307	1.63437e-21	2.42072e-18	43.8572	NA	si:ch73-379f7.5 [Source:ZFIN;Acc:ZDB-GENE-120215-18]	CACNA1I (1 of many)
ENSDARG00000061830	1.71975e-21	2.53014e-18	29.1341	566809	protease, serine, 12 (neurotrypsin, motopsin) [Source:ZFIN;Acc:ZDB-GENE-090313-45]	prss12
ENSDARG00000104254	1.88034e-21	2.75719e-18	29.7802	100034637	copine IVb [Source:ZFIN;Acc:ZDB-GENE-060503-926]	cpne4b
ENSDARG00000035751	2.24165e-21	3.26521e-18	-59.6964	321739	importin 7 [Source:ZFIN;Acc:ZDB-GENE-030131-458]	ipo7
ENSDARG00000053517	2.64592e-21	3.81617e-18	36.0467	570011	si:dkey-1f12.3 [Source:ZFIN;Acc:ZDB-GENE-030131-1677]	EML5
ENSDARG00000099183	3.00905e-21	4.29763e-18	32.7476	799903	FK506 binding protein 10a [Source:ZFIN;Acc:ZDB-GENE-100921-75]	fkbp10a
ENSDARG00000100419	3.23114e-21	4.5947e-18	56.9231	562131	integrator complex subunit 1 [Source:ZFIN;Acc:ZDB-GENE-030131-6523]	ints1
ENSDARG00000102226	3.23793e-21	4.5947e-18	44.436	393969	G protein-coupled receptor 19 [Source:ZFIN;Acc:ZDB-GENE-040426-1295]	gpr19
ENSDARG00000063578	4.02924e-21	5.68093e-18	61.9208	100331649	diacylglycerol kinase iota [Source:HGNC Symbol;Acc:HGNC:2855]	DGKI
ENSDARG00000029581	5.04667e-21	6.98119e-18	-52.2987	393750	TBC1 domain family, member 7 [Source:ZFIN;Acc:ZDB-GENE-040426-1747]	tbc1d7
ENSDARG00000023878	5.72706e-21	7.89754e-18	41.4425	406786	serine/threonine kinase 24b (STE20 homolog, yeast) [Source:ZFIN;Acc:ZDB-GENE-040426-2841]	stk24b
ENSDARG00000091509	6.75128e-21	9.25193e-18	29.2256	100000415	ATPase, H+ transporting, lysosomal accessory protein 1-like a [Source:ZFIN;Acc:ZDB-GENE-110318-1]	atp6ap1la
ENSDARG00000100752	8.89874e-21	1.20078e-17	32.8185	767727	zgc:154045 [Source:ZFIN;Acc:ZDB-GENE-060929-1062]	RAB21
ENSDARG00000104786	9.68908e-21	1.30342e-17	30.7065	562702	neuroligin 3a [Source:ZFIN;Acc:ZDB-GENE-071219-1]	nlgn3a
ENSDARG00000068208	1.17006e-20	1.55971e-17	-33.219	492523	differentially expressed in FDCP 8 homolog (mouse) [Source:ZFIN;Acc:ZDB-GENE-041114-96]	def8
ENSDARG00000053074	1.20262e-20	1.59827e-17	-36.039	724013	GIPC PDZ domain containing family, member 3 [Source:ZFIN;Acc:ZDB-GENE-060616-326]	gipc3
ENSDARG00000074222	1.29194e-20	1.71181e-17	34.4231	100170821	RAP1 GTPase activating protein 2b [Source:ZFIN;Acc:ZDB-GENE-080722-11]	rap1gap2b
ENSDARG00000021812	1.54885e-20	2.02779e-17	52.6644	337851	calcium homeostasis endoplasmic reticulum protein [Source:ZFIN;Acc:ZDB-GENE-040407-1]	cherp
ENSDARG00000054930	1.54886e-20	2.02779e-17	51.968	570573	transmembrane protein, adipocyte asscociated 1 [Source:ZFIN;Acc:ZDB-GENE-030131-4146]	tpra1
ENSDARG00000019345	1.8479e-20	2.41212e-17	30.0768	334300	MAP/microtubule affinity-regulating kinase 3a [Source:ZFIN;Acc:ZDB-GENE-030131-6232]	mark3a
ENSDARG00000099183	1.87179e-20	2.42889e-17	33.1099	799903	FK506 binding protein 10a [Source:ZFIN;Acc:ZDB-GENE-100921-75]	fkbp10a
ENSDARG00000029581	1.91018e-20	2.47142e-17	-51.2945	393750	TBC1 domain family, member 7 [Source:ZFIN;Acc:ZDB-GENE-040426-1747]	tbc1d7
ENSDARG00000054323	2.28098e-20	2.9084e-17	-46.1538	557714	peroxisome proliferator-activated receptor alpha b [Source:ZFIN;Acc:ZDB-GENE-990415-211]	pparab
ENSDARG00000077753	2.97649e-20	3.75172e-17	-57.4234	571986	seizure threshold 2 homolog (mouse) [Source:HGNC Symbol;Acc:HGNC:29040]	SZT2
ENSDARG00000071015	3.10578e-20	3.88132e-17	57.1429	563463	pre-B-cell leukemia homeobox interacting protein 1a [Source:ZFIN;Acc:ZDB-GENE-060503-871]	pbxip1a
ENSDARG00000078417	3.68207e-20	4.54981e-17	31.9146	100286775	plexin domain containing 1 [Source:ZFIN;Acc:ZDB-GENE-081104-391]	plxdc1
ENSDARG00000101753	3.67561e-20	4.54981e-17	35.3489	NA		CABZ01085195.1
ENSDARG00000020454	3.86661e-20	4.75114e-17	-37.7508	415221	proteasome 26S subunit, non-ATPase 8 [Source:ZFIN;Acc:ZDB-GENE-040625-136]	psmd8
ENSDARG00000061159	3.86661e-20	4.75114e-17	-37.7508	386775	glioma tumor suppressor candidate region gene 1 [Source:ZFIN;Acc:ZDB-GENE-031116-2]	gltscr1
ENSDARG00000019902	4.0273e-20	4.92111e-17	-38.2794	335650	recoverin 2 [Source:ZFIN;Acc:ZDB-GENE-030131-7590]	rcvrn2
ENSDARG00000075830	4.88487e-20	5.93602e-17	48.6862	100000615	synaptotagmin III [Source:ZFIN;Acc:ZDB-GENE-090601-1]	syt3
ENSDARG00000104868	5.02436e-20	6.08871e-17	-25.7331	NA	si:dkey-21e5.1 [Source:ZFIN;Acc:ZDB-GENE-141210-6]	KCNT1 (1 of many)
ENSDARG00000091509	5.41191e-20	6.54034e-17	26.0155	100000415	ATPase, H+ transporting, lysosomal accessory protein 1-like a [Source:ZFIN;Acc:ZDB-GENE-110318-1]	atp6ap1la
ENSDARG00000038964	6.16714e-20	7.43262e-17	50.7401	404035	tnf receptor-associated factor 4b [Source:ZFIN;Acc:ZDB-GENE-040305-2]	traf4b
ENSDARG00000042344	7.97211e-20	9.52964e-17	-44.2251	563475	tRNA methyltransferase 6 homolog (S. cerevisiae) [Source:ZFIN;Acc:ZDB-GENE-051120-141]	trmt6
ENSDARG00000105182	8.82192e-20	1.04602e-16	-63.3185	NA	N-terminal asparagine amidase [Source:ZFIN;Acc:ZDB-GENE-040426-1896]	ntan1
ENSDARG00000079478	9.86114e-20	1.15986e-16	-32.8016	100004330	multivesicular body subunit 12Bb [Source:ZFIN;Acc:ZDB-GENE-080414-2]	mvb12bb
ENSDARG00000099086	1.01671e-19	1.18949e-16	44.7328	NA		BX511142.1
ENSDARG00000091509	1.02997e-19	1.20181e-16	30.3042	100000415	ATPase, H+ transporting, lysosomal accessory protein 1-like a [Source:ZFIN;Acc:ZDB-GENE-110318-1]	atp6ap1la
ENSDARG00000002937	1.05128e-19	1.22342e-16	-49.717	170455	Meis homeobox 1 a [Source:ZFIN;Acc:ZDB-GENE-020122-3]	meis1a
ENSDARG00000103473	1.06065e-19	1.23107e-16	27.0505	NA		BX537137.5
ENSDARG00000004836	1.07138e-19	1.24025e-16	26.2747	797907	DnaJ (Hsp40) homolog, subfamily C, member 5ab [Source:ZFIN;Acc:ZDB-GENE-081021-2]	dnajc5ab
ENSDARG00000007172	1.10554e-19	1.27644e-16	42.1354	567422	plexin A3 [Source:ZFIN;Acc:ZDB-GENE-070613-1]	plxna3
ENSDARG00000004243	1.20067e-19	1.37545e-16	57.6431	407667	acid-sensing (proton-gated) ion channel family member 4b [Source:ZFIN;Acc:ZDB-GENE-040513-6]	asic4b
ENSDARG00000052131	1.38428e-19	1.56944e-16	-47.949	403042	GLI family zinc finger 3 [Source:ZFIN;Acc:ZDB-GENE-041111-162]	gli3
ENSDARG00000093091	1.4521e-19	1.64209e-16	-47.2675	555340	IQ motif and Sec7 domain 3b [Source:ZFIN;Acc:ZDB-GENE-050420-210]	iqsec3b
ENSDARG00000016739	1.5622e-19	1.75757e-16	28.2696	564462	si:dkey-6l15.1 [Source:ZFIN;Acc:ZDB-GENE-080327-5]	LRRC4C
ENSDARG00000102226	1.73901e-19	1.95149e-16	42.6923	393969	G protein-coupled receptor 19 [Source:ZFIN;Acc:ZDB-GENE-040426-1295]	gpr19
ENSDARG00000093054	2.28961e-19	2.53701e-16	-31.8323	NA		BX548073.8
ENSDARG00000086056	2.5075e-19	2.77146e-16	34.2605	563725	pleckstrin homology domain containing, family G (with RhoGef domain) member 6 [Source:ZFIN;Acc:ZDB-GENE-030131-2517]	plekhg6
ENSDARG00000069723	2.56969e-19	2.826e-16	-30.3645	100001442	zinc finger, B-box domain containing [Source:ZFIN;Acc:ZDB-GENE-061207-76]	zbbx
ENSDARG00000060518	2.64232e-19	2.89141e-16	-27.0489	NA	proprotein convertase subtilisin/kexin type 5b [Source:ZFIN;Acc:ZDB-GENE-070822-7]	pcsk5b
ENSDARG00000099768	2.86182e-19	3.12384e-16	41.2109	NA	si:ch211-272n13.3 [Source:ZFIN;Acc:ZDB-GENE-081104-216]	si:ch211-272n13.3
ENSDARG00000055588	3.18018e-19	3.4457e-16	-28.1448	445474	signal transducer and activator of transcription 5b [Source:ZFIN;Acc:ZDB-GENE-040818-1]	stat5b
ENSDARG00000078676	3.61053e-19	3.8928e-16	56.8051	570792	myelin regulatory factor [Source:ZFIN;Acc:ZDB-GENE-080204-57]	myrf
ENSDARG00000097294	3.61053e-19	3.8928e-16	56.8051	NA		CU855758.2
ENSDARG00000015876	4.06227e-19	4.36915e-16	25.3453	NA	neuronal PAS domain protein 1 [Source:ZFIN;Acc:ZDB-GENE-060503-934]	npas1
ENSDARG00000027360	4.66487e-19	4.98074e-16	31.3841	497580	si:ch211-106h11.3 [Source:ZFIN;Acc:ZDB-GENE-050208-296]	si:ch211-106h11.3
ENSDARG00000059150	4.83944e-19	5.14919e-16	28.5559	406492	transmembrane protein 107 [Source:ZFIN;Acc:ZDB-GENE-040426-2294]	tmem107
ENSDARG00000101180	4.83944e-19	5.14919e-16	28.5559	NA	minichromosome maintenance complex component 7 [Source:ZFIN;Acc:ZDB-GENE-020419-27]	mcm7
ENSDARG00000103479	4.97572e-19	5.27422e-16	-52.8533	140819	protein tyrosine phosphatase, receptor type, f, a [Source:ZFIN;Acc:ZDB-GENE-020107-2]	ptprfa
ENSDARG00000026820	5.02213e-19	5.31063e-16	35.1591	140426	guanylyl cyclase 3 [Source:ZFIN;Acc:ZDB-GENE-011128-9]	gc3
ENSDARG00000075048	5.1541e-19	5.43711e-16	-53.7365	560773	LON peptidase N-terminal domain and ring finger 1 [Source:ZFIN;Acc:ZDB-GENE-101021-4]	lonrf1
ENSDARG00000017244	5.78693e-19	6.07555e-16	-42.6042	570753	chromodomain helicase DNA binding protein 6 [Source:ZFIN;Acc:ZDB-GENE-130530-559]	chd6
ENSDARG00000089503	6.33763e-19	6.59079e-16	32.5069	NA	si:ch73-367f21.5 [Source:ZFIN;Acc:ZDB-GENE-120214-29]	si:ch73-367f21.5
ENSDARG00000042332	6.59554e-19	6.84283e-16	-40.1249	794841	perilipin 2 [Source:ZFIN;Acc:ZDB-GENE-050913-12]	plin2
ENSDARG00000074526	6.85826e-19	7.09866e-16	-57.963	569773	zinc finger and BTB domain containing 16b [Source:ZFIN;Acc:ZDB-GENE-100923-1]	zbtb16b
ENSDARG00000059437	7.37707e-19	7.61773e-16	-34.1707	100006345	fukutin [Source:ZFIN;Acc:ZDB-GENE-070410-96]	fktn
ENSDARG00000006624	7.9709e-19	8.21165e-16	46.8807	327263	protein phosphatase 2, regulatory subunit B, alpha b [Source:ZFIN;Acc:ZDB-GENE-030131-5474]	ppp2r2ab
ENSDARG00000093091	7.98969e-19	8.21177e-16	-45.9662	555340	IQ motif and Sec7 domain 3b [Source:ZFIN;Acc:ZDB-GENE-050420-210]	iqsec3b
ENSDARG00000037553	8.29979e-19	8.51062e-16	51.2781	100149452	interleukin 1 receptor accessory protein-like 2 [Source:ZFIN;Acc:ZDB-GENE-040219-5]	il1rapl2
ENSDARG00000059653	8.49145e-19	8.68689e-16	37.2697	571851	lysine (K)-specific demethylase 2Aa [Source:ZFIN;Acc:ZDB-GENE-061215-144]	kdm2aa
ENSDARG00000103494	8.95186e-19	9.13665e-16	64.6082	563983	ubiquitin specific peptidase 43a [Source:ZFIN;Acc:ZDB-GENE-100211-1]	usp43a
ENSDARG00000019345	1.10726e-18	1.1249e-15	29.6811	334300	MAP/microtubule affinity-regulating kinase 3a [Source:ZFIN;Acc:ZDB-GENE-030131-6232]	mark3a
ENSDARG00000104358	1.50891e-18	1.51544e-15	-46.2623	NA	cytoplasmic linker associated protein 1 [Source:HGNC Symbol;Acc:HGNC:17088]	CLASP1 (1 of many)
ENSDARG00000094970	1.56087e-18	1.5605e-15	59.6471	NA		BX255915.2
ENSDARG00000054957	1.92179e-18	1.90833e-15	51.7385	NA	zinc finger protein 1015 [Source:ZFIN;Acc:ZDB-GENE-050913-139]	znf1015
ENSDARG00000024651	2.21038e-18	2.18013e-15	58.6957	492511	small nuclear ribonucleoprotein polypeptide A' [Source:ZFIN;Acc:ZDB-GENE-041114-82]	snrpa1
ENSDARG00000078452	2.59915e-18	2.54302e-15	47.578	100329531	heme oxygenase 2b [Source:ZFIN;Acc:ZDB-GENE-091118-52]	hmox2b
ENSDARG00000089616	2.59915e-18	2.54302e-15	47.578	NA	coronin 7 [Source:ZFIN;Acc:ZDB-GENE-050706-137]	coro7
ENSDARG00000004243	2.8472e-18	2.77711e-15	54.5297	407667	acid-sensing (proton-gated) ion channel family member 4b [Source:ZFIN;Acc:ZDB-GENE-040513-6]	asic4b
ENSDARG00000078037	2.8472e-18	2.77711e-15	54.5297	794660	chondroitin polymerizing factor b [Source:ZFIN;Acc:ZDB-GENE-100504-1]	chpfb
ENSDARG00000078037	2.8472e-18	2.77711e-15	54.5297	103911184	chondroitin polymerizing factor b [Source:ZFIN;Acc:ZDB-GENE-100504-1]	chpfb
ENSDARG00000018124	2.92399e-18	2.83942e-15	41.1177	393544	proteasome 26S subunit, non-ATPase 3 [Source:ZFIN;Acc:ZDB-GENE-040426-1444]	psmd3
ENSDARG00000087529	2.92399e-18	2.83942e-15	41.1177	406563	zgc:85936 [Source:ZFIN;Acc:ZDB-GENE-040426-2450]	zgc:85936
ENSDARG00000102591	2.92399e-18	2.83942e-15	41.1177	393394	bloodthirsty-related gene family, member 30 [Source:ZFIN;Acc:ZDB-GENE-040426-1407]	btr30
ENSDARG00000102591	2.92399e-18	2.83942e-15	41.1177	103909280	bloodthirsty-related gene family, member 30 [Source:ZFIN;Acc:ZDB-GENE-040426-1407]	btr30
ENSDARG00000011247	3.01583e-18	2.92215e-15	-54.2373	565672	RNA-binding region (RNP1, RRM) containing 3 [Source:ZFIN;Acc:ZDB-GENE-060312-35]	rnpc3
ENSDARG00000102030	3.04872e-18	2.94106e-15	32.1741	NA		BX936303.2
ENSDARG00000102602	3.18214e-18	3.06305e-15	-29.3621	NA	si:ch211-220m17.4 [Source:ZFIN;Acc:ZDB-GENE-141216-273]	si:ch211-220m17.4
ENSDARG00000102226	3.23916e-18	3.11113e-15	42.03	393969	G protein-coupled receptor 19 [Source:ZFIN;Acc:ZDB-GENE-040426-1295]	gpr19
ENSDARG00000097790	3.56189e-18	3.40623e-15	-38.4746	100329955	si:dkey-234i14.6 [Source:ZFIN;Acc:ZDB-GENE-131121-173]	si:dkey-234i14.6
ENSDARG00000096092	4.30071e-18	4.0773e-15	-26.503	NA		BX548032.3
ENSDARG00000055715	5.738e-18	5.35909e-15	25.3435	337730	calpain 8 [Source:ZFIN;Acc:ZDB-GENE-050522-279]	capn8
ENSDARG00000055715	5.738e-18	5.35909e-15	25.3435	103909603	calpain 8 [Source:ZFIN;Acc:ZDB-GENE-050522-279]	capn8
ENSDARG00000095852	6.11896e-18	5.70278e-15	-39.8803	NA		CT574585.1
ENSDARG00000011122	6.14922e-18	5.71887e-15	27.7445	492506	PTC7 protein phosphatase homolog a [Source:ZFIN;Acc:ZDB-GENE-041114-74]	pptc7a
ENSDARG00000093091	7.13779e-18	6.6103e-15	-46.0827	555340	IQ motif and Sec7 domain 3b [Source:ZFIN;Acc:ZDB-GENE-050420-210]	iqsec3b
ENSDARG00000101660	7.49491e-18	6.92645e-15	37.1951	569320	syntrophin, gamma 2 [Source:ZFIN;Acc:ZDB-GENE-060526-196]	sntg2
ENSDARG00000042332	7.71834e-18	7.10309e-15	-37.9487	794841	perilipin 2 [Source:ZFIN;Acc:ZDB-GENE-050913-12]	plin2
ENSDARG00000094454	7.91044e-18	7.26468e-15	53.8462	NA	cadherin-related 23 [Source:ZFIN;Acc:ZDB-GENE-040513-7]	cdh23
ENSDARG00000101851	8.99757e-18	8.12732e-15	38.4121	NA	zinc finger protein 976 [Source:ZFIN;Acc:ZDB-GENE-131119-69]	znf976
ENSDARG00000038094	9.82249e-18	8.83617e-15	-46.2366	NA	C-type lectin domain family 16, member A [Source:ZFIN;Acc:ZDB-GENE-040426-951]	clec16a
ENSDARG00000026840	1.08271e-17	9.66088e-15	25.2107	562244	Rho GTPase activating protein 23b [Source:ZFIN;Acc:ZDB-GENE-081031-78]	arhgap23b
ENSDARG00000092003	1.17937e-17	1.04597e-14	-36.161	550489	copper chaperone for superoxide dismutase [Source:ZFIN;Acc:ZDB-GENE-050417-322]	ccs
ENSDARG00000093091	1.2084e-17	1.06741e-14	-45.3268	555340	IQ motif and Sec7 domain 3b [Source:ZFIN;Acc:ZDB-GENE-050420-210]	iqsec3b
ENSDARG00000078497	1.51253e-17	1.32277e-14	-41.1895	325855	timeless circadian clock [Source:ZFIN;Acc:ZDB-GENE-030131-8978]	timeless
ENSDARG00000037748	1.59591e-17	1.39293e-14	-47.0238	100009631	solute carrier family 43 (amino acid system L transporter), member 1b [Source:ZFIN;Acc:ZDB-GENE-070209-173]	slc43a1b
ENSDARG00000017425	1.73247e-17	1.50615e-14	40.4586	101885282	ciliary rootlet coiled-coil, rootletin family member 2 [Source:ZFIN;Acc:ZDB-GENE-131121-625]	crocc2
ENSDARG00000019345	1.79987e-17	1.55552e-14	34.5565	334300	MAP/microtubule affinity-regulating kinase 3a [Source:ZFIN;Acc:ZDB-GENE-030131-6232]	mark3a
ENSDARG00000069817	1.86611e-17	1.60331e-14	-49.6754	436854	crystallin, gamma M2d8 [Source:ZFIN;Acc:ZDB-GENE-040718-321]	crygm2d8
ENSDARG00000069817	1.86611e-17	1.60331e-14	-49.6754	100124618	crystallin, gamma M2d8 [Source:ZFIN;Acc:ZDB-GENE-040718-321]	crygm2d8
ENSDARG00000087324	1.86611e-17	1.60331e-14	-49.6754	553710	crystallin, gamma M2d1 [Source:ZFIN;Acc:ZDB-GENE-050522-395]	crygm2d1
ENSDARG00000091148	1.86611e-17	1.60331e-14	-49.6754	558470	crystallin, gamma M2d20 [Source:ZFIN;Acc:ZDB-GENE-070424-32]	crygm2d20
ENSDARG00000091148	1.86611e-17	1.60331e-14	-49.6754	100000175	crystallin, gamma M2d20 [Source:ZFIN;Acc:ZDB-GENE-070424-32]	crygm2d20
ENSDARG00000031709	2.39436e-17	2.02942e-14	-32.1875	678639	myeloid/lymphoid or mixed-lineage leukemia; translocated to, 1b [Source:ZFIN;Acc:ZDB-GENE-060421-7142]	mllt1b
ENSDARG00000042332	2.4424e-17	2.06546e-14	-34.0275	794841	perilipin 2 [Source:ZFIN;Acc:ZDB-GENE-050913-12]	plin2
ENSDARG00000079353	2.44627e-17	2.06546e-14	27.2672	541321	si:ch211-165d12.4 [Source:ZFIN;Acc:ZDB-GENE-080303-7]	si:ch211-165d12.4
ENSDARG00000079353	2.44627e-17	2.06546e-14	27.2672	100142635	si:ch211-165d12.4 [Source:ZFIN;Acc:ZDB-GENE-080303-7]	si:ch211-165d12.4
ENSDARG00000093054	2.45314e-17	2.0673e-14	-34.1837	NA		BX548073.8
ENSDARG00000104539	2.57341e-17	2.1645e-14	30.0506	100330530	olfactomedin like 2A [Source:HGNC Symbol;Acc:HGNC:27270]	OLFML2A (1 of many)
ENSDARG00000060518	2.80715e-17	2.34764e-14	-30.7372	NA	proprotein convertase subtilisin/kexin type 5b [Source:ZFIN;Acc:ZDB-GENE-070822-7]	pcsk5b
ENSDARG00000090997	3.11912e-17	2.59866e-14	39.6168	101885552	vascular endothelial growth factor Ba [Source:ZFIN;Acc:ZDB-GENE-120510-3]	vegfba
ENSDARG00000069723	3.33044e-17	2.76425e-14	26.1229	100001442	zinc finger, B-box domain containing [Source:ZFIN;Acc:ZDB-GENE-061207-76]	zbbx
ENSDARG00000028517	3.35036e-17	2.77554e-14	36.6753	554137	HMG-box transcription factor 1 [Source:ZFIN;Acc:ZDB-GENE-050522-414]	hbp1
ENSDARG00000033537	4.39221e-17	3.61144e-14	-31.1153	562774	prolyl 4-hydroxylase, alpha polypeptide I a [Source:ZFIN;Acc:ZDB-GENE-040724-91]	p4ha1a
ENSDARG00000101851	4.80673e-17	3.91568e-14	-33.833	NA	zinc finger protein 976 [Source:ZFIN;Acc:ZDB-GENE-131119-69]	znf976
ENSDARG00000074829	4.91193e-17	3.99398e-14	-33.2468	102725533	Ras interacting protein 1 [Source:ZFIN;Acc:ZDB-GENE-120403-3]	rasip1
ENSDARG00000101542	5.18944e-17	4.19636e-14	-44.5947	563210	si:dkeyp-53d3.5 [Source:ZFIN;Acc:ZDB-GENE-050208-485]	si:dkeyp-53d3.5
ENSDARG00000088204	5.53849e-17	4.4704e-14	28.7731	101882404	shisa family member 8b [Source:ZFIN;Acc:ZDB-GENE-130603-87]	shisa8b
ENSDARG00000057151	6.22846e-17	5.00893e-14	28.3769	553791	prolyl endopeptidase [Source:ZFIN;Acc:ZDB-GENE-050522-14]	prep
ENSDARG00000023578	6.38284e-17	5.12371e-14	-51.068	573024	LIM domain containing preferred translocation partner in lipoma [Source:ZFIN;Acc:ZDB-GENE-040426-918]	lpp
ENSDARG00000098801	6.56093e-17	5.25707e-14	26.4461	NA	strawberry notch homolog 2a [Source:ZFIN;Acc:ZDB-GENE-100629-3]	sbno2a
ENSDARG00000098879	6.71567e-17	5.36153e-14	27.3155	NA	si:dkey-4j21.2 [Source:ZFIN;Acc:ZDB-GENE-120703-3]	si:dkey-4j21.2
ENSDARG00000076595	7.05432e-17	5.6014e-14	-26.1205	563785	sema domain, immunoglobulin domain (Ig), transmembrane domain (TM) and short cytoplasmic domain, (semaphorin) 4Ga [Source:ZFIN;Acc:ZDB-GENE-060503-381]	sema4ga
ENSDARG00000060518	7.17821e-17	5.6895e-14	-44.3097	NA	proprotein convertase subtilisin/kexin type 5b [Source:ZFIN;Acc:ZDB-GENE-070822-7]	pcsk5b
ENSDARG00000044954	7.41276e-17	5.85431e-14	35.8079	556123	slit homolog 1a (Drosophila) [Source:ZFIN;Acc:ZDB-GENE-030722-3]	slit1a
ENSDARG00000101868	7.54047e-17	5.9445e-14	-48.4969	NA	DENN/MADD domain containing 1B [Source:ZFIN;Acc:ZDB-GENE-060503-16]	dennd1b
ENSDARG00000075930	8.4826e-17	6.66334e-14	39.7566	571682	ADAM metallopeptidase with thrombospondin type 1 motif, 2 [Source:ZFIN;Acc:ZDB-GENE-070816-3]	adamts2
ENSDARG00000014320	1.02227e-16	7.98742e-14	-32.4397	NA	guanylate cyclase 2C [Source:ZFIN;Acc:ZDB-GENE-091118-67]	gucy2c
ENSDARG00000011152	1.35388e-16	1.03757e-13	32.8273	553721	ribonuclease P/MRP 14 subunit [Source:ZFIN;Acc:ZDB-GENE-050522-182]	rpp14
ENSDARG00000031954	1.35388e-16	1.03757e-13	32.8273	431715	RanBP-type and C3HC4-type zinc finger containing 1 [Source:ZFIN;Acc:ZDB-GENE-040704-3]	rbck1
ENSDARG00000062830	1.44012e-16	1.09983e-13	41.8723	NA	family with sequence similarity 46, member D [Source:ZFIN;Acc:ZDB-GENE-091118-44]	fam46d
ENSDARG00000023495	1.68725e-16	1.27968e-13	-34.825	436658	intraflagellar transport 74 [Source:ZFIN;Acc:ZDB-GENE-040718-81]	ift74
ENSDARG00000060542	2.0897e-16	1.55805e-13	27.1026	558825	Leucine-rich repeat-containing G-protein coupled receptor 4 [Source:UniProtKB/Swiss-Prot;Acc:E7FE13]	LGR4
ENSDARG00000102226	2.27253e-16	1.69151e-13	39.6922	393969	G protein-coupled receptor 19 [Source:ZFIN;Acc:ZDB-GENE-040426-1295]	gpr19
ENSDARG00000077291	2.31549e-16	1.72057e-13	-31.2154	406565	ribosomal protein S2 [Source:ZFIN;Acc:ZDB-GENE-040426-2454]	rps2
ENSDARG00000074265	2.41781e-16	1.79055e-13	-32.7978	553313	DAZ interacting zinc finger protein 1-like [Source:ZFIN;Acc:ZDB-GENE-051113-196]	dzip1l
ENSDARG00000023683	2.61421e-16	1.92305e-13	39.3618	NA	calcium channel, voltage-dependent, L type, alpha 1F subunit [Source:ZFIN;Acc:ZDB-GENE-031104-1]	cacna1fb
ENSDARG00000029581	2.66695e-16	1.95205e-13	-50.0063	393750	TBC1 domain family, member 7 [Source:ZFIN;Acc:ZDB-GENE-040426-1747]	tbc1d7
ENSDARG00000058738	2.7227e-16	1.98955e-13	-33.6028	557779	si:ch211-117c9.2 [Source:ZFIN;Acc:ZDB-GENE-110408-11]	SLC26A6 (1 of many)
ENSDARG00000075948	2.7227e-16	1.98955e-13	-33.6028	567865	solute carrier organic anion transporter family, member 4A1 [Source:ZFIN;Acc:ZDB-GENE-060606-4]	slco4a1
ENSDARG00000078186	2.83958e-16	2.07151e-13	43.7553	798401	testis expressed 2 [Source:ZFIN;Acc:ZDB-GENE-070615-7]	tex2
ENSDARG00000102226	3.04992e-16	2.22128e-13	34.3258	393969	G protein-coupled receptor 19 [Source:ZFIN;Acc:ZDB-GENE-040426-1295]	gpr19
ENSDARG00000104347	3.18641e-16	2.30921e-13	-26.6035	678586	reticulon 4b [Source:ZFIN;Acc:ZDB-GENE-030710-2]	rtn4b
ENSDARG00000060149	3.21735e-16	2.3278e-13	-27.8908	100003558	actin binding LIM protein 1a [Source:ZFIN;Acc:ZDB-GENE-080219-41]	ablim1a
ENSDARG00000093091	3.39501e-16	2.44428e-13	-39.226	555340	IQ motif and Sec7 domain 3b [Source:ZFIN;Acc:ZDB-GENE-050420-210]	iqsec3b
ENSDARG00000098551	4.19651e-16	2.97747e-13	40.5526	NA	BICD cargo adaptor 1 [Source:HGNC Symbol;Acc:HGNC:1049]	BICD1 (1 of many)
ENSDARG00000093108	4.27371e-16	3.0225e-13	-27.4934	NA		CT573344.1
ENSDARG00000074059	4.51289e-16	3.17633e-13	26.9646	569065	discs, large homolog 5a (Drosophila) [Source:ZFIN;Acc:ZDB-GENE-030131-3149]	dlg5a
ENSDARG00000074326	4.56905e-16	3.21072e-13	26.6545	100333576	minichromosome maintenance 8 homologous recombination repair factor [Source:ZFIN;Acc:ZDB-GENE-120927-1]	mcm8
ENSDARG00000055752	4.64454e-16	3.25337e-13	-37.1074	724016	neuronal PAS domain protein 4a [Source:ZFIN;Acc:ZDB-GENE-060616-396]	npas4a
ENSDARG00000077228	4.71508e-16	3.29754e-13	36.9384	568668	neurotrophic tyrosine kinase, receptor, type 3a [Source:ZFIN;Acc:ZDB-GENE-010126-3]	ntrk3a
ENSDARG00000043569	4.90492e-16	3.42486e-13	-44.2696	NA	DNA-damage regulated autophagy modulator 2a [Source:ZFIN;Acc:ZDB-GENE-081104-360]	dram2a
ENSDARG00000057465	4.94054e-16	3.44426e-13	38.5954	NA	glutamine--fructose-6-phosphate transaminase 1 [Source:ZFIN;Acc:ZDB-GENE-070423-1]	gfpt1
ENSDARG00000058969	5.103e-16	3.55189e-13	-37.9293	559157	contactin associated protein-like 2a [Source:ZFIN;Acc:ZDB-GENE-120328-3]	cntnap2a
ENSDARG00000088789	5.22456e-16	3.62842e-13	30.2108	796144	microtubule associated serine/threonine kinase 1b [Source:ZFIN;Acc:ZDB-GENE-131025-2]	mast1b
ENSDARG00000062770	5.9339e-16	4.07224e-13	25.6845	555580	sorting nexin family member 21 [Source:ZFIN;Acc:ZDB-GENE-061013-557]	snx21
ENSDARG00000011122	7.45303e-16	5.02848e-13	31.8714	492506	PTC7 protein phosphatase homolog a [Source:ZFIN;Acc:ZDB-GENE-041114-74]	pptc7a
ENSDARG00000032327	7.78673e-16	5.22956e-13	26.4151	327239	ubiquitin specific peptidase 36 [Source:ZFIN;Acc:ZDB-GENE-030131-5450]	usp36
ENSDARG00000040123	8.3179e-16	5.56082e-13	43.0554	568996	zinc finger protein, FOG family member 2a [Source:ZFIN;Acc:ZDB-GENE-060130-4]	zfpm2a
ENSDARG00000076255	8.82227e-16	5.88906e-13	-33.6869	101882544	zinc finger protein 1084 [Source:ZFIN;Acc:ZDB-GENE-110913-77]	znf1084
ENSDARG00000039666	9.97963e-16	6.62143e-13	33.6796	494077	tissue specific transplantation antigen P35B [Source:ZFIN;Acc:ZDB-GENE-040722-1]	tsta3
ENSDARG00000090624	1.03141e-15	6.80232e-13	35.8333	NA	adhesion G protein-coupled receptor L3 [Source:HGNC Symbol;Acc:HGNC:20974]	ADGRL3 (1 of many)
ENSDARG00000099635	1.05891e-15	6.96277e-13	35.5276	406500	A kinase (PRKA) anchor protein 8-like [Source:ZFIN;Acc:ZDB-GENE-040426-2303]	akap8l
ENSDARG00000100264	1.05891e-15	6.96277e-13	35.5276	NA	THUMP domain containing 1 [Source:ZFIN;Acc:ZDB-GENE-040426-1805]	thumpd1
ENSDARG00000096854	1.19408e-15	7.82819e-13	46.4249	799010	si:ch1073-144j5.2 [Source:ZFIN;Acc:ZDB-GENE-131126-28]	si:ch1073-144j5.2
ENSDARG00000096854	1.19408e-15	7.82819e-13	46.4249	100000671	si:ch1073-144j5.2 [Source:ZFIN;Acc:ZDB-GENE-131126-28]	si:ch1073-144j5.2
ENSDARG00000089814	1.23247e-15	8.05588e-13	35.8564	NA	zinc finger protein 1042 [Source:ZFIN;Acc:ZDB-GENE-120703-14]	znf1042
ENSDARG00000068257	1.24744e-15	8.11752e-13	41.1486	794240	potassium voltage-gated channel, Isk-related family, member 4 [Source:ZFIN;Acc:ZDB-GENE-050419-163]	kcne4
ENSDARG00000098028	1.24744e-15	8.11752e-13	41.1486	NA		BX890602.2
ENSDARG00000077187	1.41615e-15	9.1076e-13	-50.5792	NA	interphotoreceptor matrix proteoglycan 1a [Source:ZFIN;Acc:ZDB-GENE-070424-197]	impg1a
ENSDARG00000099510	1.41835e-15	9.10844e-13	51.194	326931	calponin 3, acidic a [Source:ZFIN;Acc:ZDB-GENE-030131-5130]	cnn3a
ENSDARG00000100423	1.54677e-15	9.88984e-13	28.3353	NA		BX323994.2
ENSDARG00000102998	1.54677e-15	9.88984e-13	28.3353	447818	TAF6 RNA polymerase II, TATA box binding protein (TBP)-associated factor [Source:ZFIN;Acc:ZDB-GENE-040912-23]	taf6
ENSDARG00000094075	1.61646e-15	1.02906e-12	-38.1886	NA		BX936317.1
ENSDARG00000060148	1.62349e-15	1.03204e-12	41.417	562018	SH3 and PX domains 2Aa [Source:ZFIN;Acc:ZDB-GENE-060503-271]	sh3pxd2aa
ENSDARG00000099547	1.73962e-15	1.10267e-12	62.421	100332617	neurobeachin-like 1 [Source:ZFIN;Acc:ZDB-GENE-130530-544]	nbeal1
ENSDARG00000051940	1.85421e-15	1.16857e-12	47.5804	553952	UDP glucuronosyltransferase 2 family, polypeptide A4 [Source:ZFIN;Acc:ZDB-GENE-080721-23]	ugt2a4
ENSDARG00000051940	1.85421e-15	1.16857e-12	47.5804	791613	UDP glucuronosyltransferase 2 family, polypeptide A4 [Source:ZFIN;Acc:ZDB-GENE-080721-23]	ugt2a4
ENSDARG00000051940	1.85421e-15	1.16857e-12	47.5804	100006320	UDP glucuronosyltransferase 2 family, polypeptide A4 [Source:ZFIN;Acc:ZDB-GENE-080721-23]	ugt2a4
ENSDARG00000051940	1.85421e-15	1.16857e-12	47.5804	100384900	UDP glucuronosyltransferase 2 family, polypeptide A4 [Source:ZFIN;Acc:ZDB-GENE-080721-23]	ugt2a4
ENSDARG00000077317	1.9676e-15	1.23826e-12	-29.4977	565513	sorting nexin 29 [Source:ZFIN;Acc:ZDB-GENE-121105-13]	snx29
ENSDARG00000002840	2.00333e-15	1.25894e-12	32.2454	562640	si:dkey-28b4.8 [Source:ZFIN;Acc:ZDB-GENE-090501-2]	si:dkey-28b4.8
ENSDARG00000068257	2.17324e-15	1.35796e-12	30.9362	794240	potassium voltage-gated channel, Isk-related family, member 4 [Source:ZFIN;Acc:ZDB-GENE-050419-163]	kcne4
ENSDARG00000098028	2.17324e-15	1.35796e-12	30.9362	NA		BX890602.2
ENSDARG00000099850	2.29318e-15	1.43087e-12	-26.9006	797355	IQ motif and Sec7 domain 3a [Source:ZFIN;Acc:ZDB-GENE-041210-343]	iqsec3a
ENSDARG00000094902	2.32138e-15	1.44642e-12	-30.5222	NA	zinc finger protein 1110 [Source:ZFIN;Acc:ZDB-GENE-110914-29]	znf1110
ENSDARG00000021163	2.36704e-15	1.47278e-12	-34.115	30607	thyroid hormone receptor beta [Source:ZFIN;Acc:ZDB-GENE-990415-268]	thrb
ENSDARG00000058647	2.38323e-15	1.48076e-12	-42.1126	101885596	HCK proto-oncogene, Src family tyrosine kinase [Source:ZFIN;Acc:ZDB-GENE-090313-72]	hck
ENSDARG00000091667	2.61527e-15	1.61807e-12	-38.1017	100329793	si:dkey-234i14.3 [Source:ZFIN;Acc:ZDB-GENE-131121-422]	si:dkey-234i14.3
ENSDARG00000074443	2.65559e-15	1.64071e-12	-28.4043	793701	growth arrest-specific 7a [Source:ZFIN;Acc:ZDB-GENE-130128-1]	gas7a
ENSDARG00000052826	3.01708e-15	1.85623e-12	29.6602	58127	runt-related transcription factor 3 [Source:ZFIN;Acc:ZDB-GENE-000605-2]	runx3
ENSDARG00000037883	3.07081e-15	1.88665e-12	31.042	436967	prolylcarboxypeptidase (angiotensinase C) [Source:ZFIN;Acc:ZDB-GENE-040718-447]	prcp
ENSDARG00000104676	3.0908e-15	1.89364e-12	-26.6234	NA	protein kinase D2 [Source:ZFIN;Acc:ZDB-GENE-131120-142]	prkd2
ENSDARG00000029581	3.17911e-15	1.94234e-12	-48.2692	393750	TBC1 domain family, member 7 [Source:ZFIN;Acc:ZDB-GENE-040426-1747]	tbc1d7
ENSDARG00000051940	3.18378e-15	1.94249e-12	41.675	553952	UDP glucuronosyltransferase 2 family, polypeptide A4 [Source:ZFIN;Acc:ZDB-GENE-080721-23]	ugt2a4
ENSDARG00000051940	3.18378e-15	1.94249e-12	41.675	791613	UDP glucuronosyltransferase 2 family, polypeptide A4 [Source:ZFIN;Acc:ZDB-GENE-080721-23]	ugt2a4
ENSDARG00000051940	3.18378e-15	1.94249e-12	41.675	100006320	UDP glucuronosyltransferase 2 family, polypeptide A4 [Source:ZFIN;Acc:ZDB-GENE-080721-23]	ugt2a4
ENSDARG00000051940	3.18378e-15	1.94249e-12	41.675	100384900	UDP glucuronosyltransferase 2 family, polypeptide A4 [Source:ZFIN;Acc:ZDB-GENE-080721-23]	ugt2a4
ENSDARG00000062672	3.84089e-15	2.31452e-12	29.6204	100000044	si:dkey-100n10.2 [Source:ZFIN;Acc:ZDB-GENE-121214-60]	si:dkey-100n10.2
ENSDARG00000015757	4.21531e-15	2.5332e-12	46.9489	406850	transmembrane protein 50A [Source:ZFIN;Acc:ZDB-GENE-040426-2937]	tmem50a
ENSDARG00000016739	4.47028e-15	2.68276e-12	25.212	564462	si:dkey-6l15.1 [Source:ZFIN;Acc:ZDB-GENE-080327-5]	LRRC4C
ENSDARG00000095844	4.74278e-15	2.83855e-12	-27.3469	NA		FP102167.1
ENSDARG00000079932	5.03117e-15	2.99891e-12	39.5902	767682	zgc:152830 [Source:ZFIN;Acc:ZDB-GENE-090312-55]	zgc:152830
ENSDARG00000074222	5.30753e-15	3.15084e-12	-48.5917	100170821	RAP1 GTPase activating protein 2b [Source:ZFIN;Acc:ZDB-GENE-080722-11]	rap1gap2b
ENSDARG00000003803	5.38978e-15	3.19535e-12	-50.9036	NA	LIM homeobox 3 [Source:HGNC Symbol;Acc:HGNC:6595]	LHX3
ENSDARG00000100223	5.79283e-15	3.41588e-12	35.8621	NA	si:zfos-1011f11.1 [Source:ZFIN;Acc:ZDB-GENE-080229-4]	si:zfos-1011f11.1
ENSDARG00000100336	6.11822e-15	3.60293e-12	39.122	100007492	phosphoinositide-3-kinase, regulatory subunit 6a [Source:ZFIN;Acc:ZDB-GENE-170330-1]	pik3r6a
ENSDARG00000045331	6.40239e-15	3.76523e-12	48.8238	561566	plakophilin 4 [Source:ZFIN;Acc:ZDB-GENE-120411-14]	pkp4
ENSDARG00000004176	6.47335e-15	3.80188e-12	-44.1254	561925	unc-51 like kinase 4 [Source:ZFIN;Acc:ZDB-GENE-100922-243]	ulk4
ENSDARG00000105088	7.0637e-15	4.11862e-12	-37.2124	30156	teneurin transmembrane protein 4 [Source:ZFIN;Acc:ZDB-GENE-990714-20]	tenm4
ENSDARG00000057881	7.11625e-15	4.14076e-12	30.6159	335380	si:dkey-33c12.3 [Source:ZFIN;Acc:ZDB-GENE-030131-7320]	si:dkey-33c12.3
ENSDARG00000017785	7.81613e-15	4.52407e-12	-40.8323	NA	zgc:158689 [Source:ZFIN;Acc:ZDB-GENE-070112-1902]	zgc:158689
ENSDARG00000101710	8.42243e-15	4.83682e-12	-26.087	NA	AT rich interactive domain 1Aa (SWI-like) [Source:ZFIN;Acc:ZDB-GENE-080220-35]	arid1aa
ENSDARG00000104254	1.065e-14	6.014e-12	-27.8163	100034637	copine IVb [Source:ZFIN;Acc:ZDB-GENE-060503-926]	cpne4b
ENSDARG00000079932	1.13137e-14	6.34807e-12	31.0869	767682	zgc:152830 [Source:ZFIN;Acc:ZDB-GENE-090312-55]	zgc:152830
ENSDARG00000018716	1.24733e-14	6.972e-12	-47.5926	100137124	diacylglycerol kinase, eta [Source:ZFIN;Acc:ZDB-GENE-070912-328]	dgkh
ENSDARG00000060566	1.41288e-14	7.85741e-12	-33.0655	NA	clustered mitochondria (cluA/CLU1) homolog b [Source:ZFIN;Acc:ZDB-GENE-091113-48]	cluhb
ENSDARG00000024865	1.43112e-14	7.93876e-12	43.6796	568643	Down syndrome cell adhesion molecule a [Source:ZFIN;Acc:ZDB-GENE-050310-7]	dscama
ENSDARG00000055099	1.50175e-14	8.30963e-12	35.5769	557812	family with sequence similarity 184, member B [Source:ZFIN;Acc:ZDB-GENE-090313-380]	fam184b
ENSDARG00000095315	1.528e-14	8.43744e-12	54.4215	NA		CR626907.2
ENSDARG00000098634	1.52868e-14	8.43744e-12	-26.3636	NA		AL929586.1
ENSDARG00000035308	1.73794e-14	9.52072e-12	26.4029	562032	growth factor receptor-bound protein 10b [Source:ZFIN;Acc:ZDB-GENE-091020-12]	grb10b
ENSDARG00000037783	1.96151e-14	1.06922e-11	29.0954	768176	protein Z, vitamin K-dependent plasma glycoprotein a [Source:ZFIN;Acc:ZDB-GENE-061013-403]	proza
ENSDARG00000061328	1.99629e-14	1.08683e-11	-47.3229	280652	cell adhesion associated, oncogene regulated [Source:ZFIN;Acc:ZDB-GENE-021115-4]	cdon
ENSDARG00000104280	2.01076e-14	1.09336e-11	40.5253	795732	BCL2/adenovirus E1B interacting protein 1b [Source:ZFIN;Acc:ZDB-GENE-120203-6]	bnip1b
ENSDARG00000069196	2.05178e-14	1.11291e-11	-40.3784	557777	early B-cell factor 1b [Source:ZFIN;Acc:ZDB-GENE-090814-2]	ebf1b
ENSDARG00000093054	2.21749e-14	1.19689e-11	-27.4593	NA		BX548073.8
ENSDARG00000043406	2.29047e-14	1.23024e-11	45.6763	797199	solute carrier family 8 (sodium/calcium exchanger), member 1b [Source:ZFIN;Acc:ZDB-GENE-060110-3]	slc8a1b
ENSDARG00000044011	2.3251e-14	1.24733e-11	40.2235	492765	XK, Kell blood group complex subunit-related, X-linked [Source:ZFIN;Acc:ZDB-GENE-041114-108]	xkrx
ENSDARG00000104148	2.69221e-14	1.43725e-11	-30.0555	567111	CREB binding protein b [Source:ZFIN;Acc:ZDB-GENE-050302-102]	crebbpb
ENSDARG00000055271	2.81023e-14	1.49844e-11	-35.8587	794221	naked cuticle homolog 2b [Source:ZFIN;Acc:ZDB-GENE-081013-6]	nkd2b
ENSDARG00000055271	2.81023e-14	1.49844e-11	-35.8587	100049175	naked cuticle homolog 2b [Source:ZFIN;Acc:ZDB-GENE-081013-6]	nkd2b
ENSDARG00000079889	2.93439e-14	1.56086e-11	35.1258	570807	pleckstrin homology-like domain, family B, member 2a [Source:ZFIN;Acc:ZDB-GENE-091118-9]	phldb2a
ENSDARG00000098879	2.96714e-14	1.57447e-11	-28.0787	NA	si:dkey-4j21.2 [Source:ZFIN;Acc:ZDB-GENE-120703-3]	si:dkey-4j21.2
ENSDARG00000078060	3.76414e-14	1.96636e-11	-29.0316	100334336	synaptotagmin VIIb [Source:ZFIN;Acc:ZDB-GENE-090601-6]	syt7b
ENSDARG00000052734	3.79871e-14	1.97991e-11	41.7507	559054	3-hydroxy-3-methylglutaryl-CoA reductase a [Source:ZFIN;Acc:ZDB-GENE-040401-2]	hmgcra
ENSDARG00000071790	3.85877e-14	2.00646e-11	31.1252	NA	zinc finger protein 1153 [Source:ZFIN;Acc:ZDB-GENE-071004-83]	znf1153
ENSDARG00000098800	3.85877e-14	2.00646e-11	31.1252	571761	zinc finger protein 1156 [Source:ZFIN;Acc:ZDB-GENE-050208-787]	znf1156
ENSDARG00000100361	3.85877e-14	2.00646e-11	31.1252	100034622	zinc finger protein 1174 [Source:ZFIN;Acc:ZDB-GENE-050208-785]	znf1174
ENSDARG00000100361	3.85877e-14	2.00646e-11	31.1252	100126808	zinc finger protein 1174 [Source:ZFIN;Acc:ZDB-GENE-050208-785]	znf1174
ENSDARG00000103579	3.85877e-14	2.00646e-11	31.1252	100536587		FO704584.2
ENSDARG00000020465	4.00798e-14	2.08158e-11	36.6893	322880	EWS RNA-binding protein 1b [Source:ZFIN;Acc:ZDB-GENE-030131-1600]	ewsr1b
ENSDARG00000043799	4.057e-14	2.10456e-11	31.6547	100334314	kelch like family member 29 [Source:HGNC Symbol;Acc:HGNC:29404]	KLHL29 (1 of many)
ENSDARG00000093125	4.94462e-14	2.54401e-11	44.6032	100317326	si:ch1073-55a19.2 [Source:ZFIN;Acc:ZDB-GENE-081104-93]	RANBP2
ENSDARG00000087616	5.28069e-14	2.70426e-11	-46.1274	567833	microtubule-associated protein tau b [Source:ZFIN;Acc:ZDB-GENE-081027-2]	maptb
ENSDARG00000004964	5.38546e-14	2.75151e-11	40.6377	387527	cytochrome P450, family 4, subfamily T, polypeptide 8 [Source:ZFIN;Acc:ZDB-GENE-031219-3]	cyp4t8
ENSDARG00000068257	5.58973e-14	2.85256e-11	41.5874	794240	potassium voltage-gated channel, Isk-related family, member 4 [Source:ZFIN;Acc:ZDB-GENE-050419-163]	kcne4
ENSDARG00000098028	5.58973e-14	2.85256e-11	41.5874	NA		BX890602.2
ENSDARG00000060496	5.78006e-14	2.94286e-11	37.6923	560875	calcium channel, voltage-dependent, T type, alpha 1H subunit a [Source:ZFIN;Acc:ZDB-GENE-130103-1]	cacna1ha
ENSDARG00000095565	6.6926e-14	3.38397e-11	25.5294	NA	si:dkey-65b13.1 [Source:ZFIN;Acc:ZDB-GENE-041001-216]	si:dkey-65b13.1
ENSDARG00000041449	7.07105e-14	3.56713e-11	-29.5884	406513	sprouty-related, EVH1 domain containing 1 [Source:ZFIN;Acc:ZDB-GENE-040426-2338]	spred1
ENSDARG00000098221	7.41322e-14	3.73546e-11	-31.3766	553210	ST8 alpha-N-acetyl-neuraminide alpha-2,8-sialyltransferase 1 [Source:ZFIN;Acc:ZDB-GENE-051005-1]	st8sia1
ENSDARG00000020845	7.42258e-14	3.73589e-11	52.8172	555362	tensin 1b [Source:ZFIN;Acc:ZDB-GENE-030131-6933]	tns1b
ENSDARG00000098726	8.03609e-14	4.02625e-11	32.7824	560455	regulatory associated protein of MTOR, complex 1 [Source:ZFIN;Acc:ZDB-GENE-130530-685]	rptor
ENSDARG00000079326	9.17264e-14	4.57485e-11	-32.1187	NA	calcineurin binding protein 1 [Source:ZFIN;Acc:ZDB-GENE-030131-1735]	cabin1
ENSDARG00000086288	9.50503e-14	4.72991e-11	31.6051	393730	secretogranin III [Source:ZFIN;Acc:ZDB-GENE-040426-1725]	scg3
ENSDARG00000095705	9.69809e-14	4.81508e-11	-34.9004	563220	si:ch211-239e6.4 [Source:ZFIN;Acc:ZDB-GENE-041210-170]	CDPF1
ENSDARG00000060922	9.716e-14	4.81853e-11	-48.5396	324123	DiGeorge syndrome critical region gene 14 [Source:ZFIN;Acc:ZDB-GENE-030131-2843]	dgcr14
ENSDARG00000100592	9.98232e-14	4.94504e-11	-41.4634	567212	solute carrier family 8 (sodium/calcium exchanger), member 2b [Source:ZFIN;Acc:ZDB-GENE-050419-209]	slc8a2b
ENSDARG00000019345	1.01867e-13	5.03494e-11	-27.0524	334300	MAP/microtubule affinity-regulating kinase 3a [Source:ZFIN;Acc:ZDB-GENE-030131-6232]	mark3a
ENSDARG00000060368	1.08162e-13	5.31028e-11	-38.6706	570672	synapsin I [Source:ZFIN;Acc:ZDB-GENE-081105-93]	syn1
ENSDARG00000068516	1.11293e-13	5.44575e-11	33.9206	569074	hyaluronan and proteoglycan link protein 1b [Source:ZFIN;Acc:ZDB-GENE-050920-1]	hapln1b
ENSDARG00000102445	1.13802e-13	5.55e-11	32.1707	NA	si:dkey-22o22.2 [Source:ZFIN;Acc:ZDB-GENE-100922-84]	si:dkey-22o22.2
ENSDARG00000097993	1.20733e-13	5.86852e-11	-26.8042	NA	si:ch211-191c10.1 [Source:ZFIN;Acc:ZDB-GENE-131127-387]	si:ch211-191c10.1
ENSDARG00000093863	1.30228e-13	6.31607e-11	27.341	NA	si:dkey-248f6.3 [Source:ZFIN;Acc:ZDB-GENE-091112-6]	si:dkey-248f6.3
ENSDARG00000016463	1.54259e-13	7.4162e-11	-43.5185	450008	trafficking protein particle complex 6b [Source:ZFIN;Acc:ZDB-GENE-041010-122]	trappc6b
ENSDARG00000100818	1.55857e-13	7.48485e-11	-39.9491	571201	si:ch73-97h19.2 [Source:ZFIN;Acc:ZDB-GENE-120214-33]	KYAT3 (1 of many)
ENSDARG00000092199	1.56464e-13	7.50577e-11	-27.1175	100535981	si:ch211-250c4.4 [Source:ZFIN;Acc:ZDB-GENE-081107-32]	si:ch211-250c4.4
ENSDARG00000053624	1.60135e-13	7.66515e-11	-36.1111	568405	colony stimulating factor 1 receptor, b [Source:ZFIN;Acc:ZDB-GENE-091118-1]	csf1rb
ENSDARG00000077245	1.63998e-13	7.83306e-11	-48.6061	792513	si:dkey-225n22.4 [Source:ZFIN;Acc:ZDB-GENE-120709-30]	si:dkey-225n22.4
ENSDARG00000101360	1.73143e-13	8.2519e-11	33.0448	NA	si:ch211-215e19.6 [Source:ZFIN;Acc:ZDB-GENE-060503-874]	si:ch211-215e19.6
ENSDARG00000029581	2.19366e-13	1.03428e-10	-48.2424	393750	TBC1 domain family, member 7 [Source:ZFIN;Acc:ZDB-GENE-040426-1747]	tbc1d7
ENSDARG00000040920	2.2224e-13	1.04671e-10	-26.6566	558742	si:dkey-49n23.1 [Source:ZFIN;Acc:ZDB-GENE-050208-762]	si:dkey-49n23.1
ENSDARG00000097733	2.29386e-13	1.07921e-10	-31.4098	NA		CR932000.1
ENSDARG00000067859	2.31067e-13	1.08596e-10	-37.1686	NA	subcommissural organ spondin [Source:ZFIN;Acc:ZDB-GENE-051114-1]	scospondin
ENSDARG00000099495	2.31957e-13	1.08898e-10	50.4227	NA	si:ch73-309g22.1 [Source:ZFIN;Acc:ZDB-GENE-131127-401]	si:ch73-309g22.1
ENSDARG00000025465	2.33374e-13	1.09446e-10	-42.634	30201	spondin 2a, extracellular matrix protein [Source:ZFIN;Acc:ZDB-GENE-990415-160]	spon2a
ENSDARG00000102478	2.39703e-13	1.11937e-10	-42.2052	NA	ADAM metallopeptidase with thrombospondin type 1 motif 7 [Source:HGNC Symbol;Acc:HGNC:223]	ADAMTS7
ENSDARG00000104676	2.51747e-13	1.17188e-10	33.454	NA	protein kinase D2 [Source:ZFIN;Acc:ZDB-GENE-131120-142]	prkd2
ENSDARG00000104071	2.83103e-13	1.30815e-10	-28.9008	550239	Hikeshi, heat shock protein nuclear import factor [Source:ZFIN;Acc:ZDB-GENE-050417-34]	hikeshi
ENSDARG00000033537	2.89497e-13	1.3349e-10	-25.4608	562774	prolyl 4-hydroxylase, alpha polypeptide I a [Source:ZFIN;Acc:ZDB-GENE-040724-91]	p4ha1a
ENSDARG00000055715	3.07616e-13	1.41252e-10	28.4299	337730	calpain 8 [Source:ZFIN;Acc:ZDB-GENE-050522-279]	capn8
ENSDARG00000055715	3.07616e-13	1.41252e-10	28.4299	103909603	calpain 8 [Source:ZFIN;Acc:ZDB-GENE-050522-279]	capn8
ENSDARG00000103736	3.09005e-13	1.41742e-10	-36.4198	555179	GRAM domain containing 2a [Source:ZFIN;Acc:ZDB-GENE-040724-9]	gramd2a
ENSDARG00000009482	3.1492e-13	1.44304e-10	-42.9217	100004247	solute carrier family 38 member 8 [Source:HGNC Symbol;Acc:HGNC:32434]	SLC38A8 (1 of many)
ENSDARG00000034013	3.19805e-13	1.46238e-10	45.5118	321842	RGM domain family, member D [Source:ZFIN;Acc:ZDB-GENE-030131-561]	rgmd
ENSDARG00000011724	3.2101e-13	1.46637e-10	29.3849	497317	MARVEL domain containing 1 [Source:ZFIN;Acc:ZDB-GENE-050208-33]	marveld1
ENSDARG00000039108	3.21507e-13	1.46711e-10	41.5553	541547	tripartite motif containing 35-9 [Source:ZFIN;Acc:ZDB-GENE-091112-11]	trim35-9
ENSDARG00000060149	3.3641e-13	1.53036e-10	-29.3011	100003558	actin binding LIM protein 1a [Source:ZFIN;Acc:ZDB-GENE-080219-41]	ablim1a
ENSDARG00000093091	3.36893e-13	1.53097e-10	-37.6023	555340	IQ motif and Sec7 domain 3b [Source:ZFIN;Acc:ZDB-GENE-050420-210]	iqsec3b
ENSDARG00000033537	3.41109e-13	1.54853e-10	-25.2184	562774	prolyl 4-hydroxylase, alpha polypeptide I a [Source:ZFIN;Acc:ZDB-GENE-040724-91]	p4ha1a
ENSDARG00000018658	3.42349e-13	1.55256e-10	38.8239	431768	AAR2 splicing factor homolog (S. cerevisiae) [Source:ZFIN;Acc:ZDB-GENE-040704-68]	aar2
ENSDARG00000059886	3.55504e-13	1.6089e-10	36.4964	561123	family with sequence similarity 222, member Ba [Source:ZFIN;Acc:ZDB-GENE-060526-355]	fam222ba
ENSDARG00000068367	3.58743e-13	1.62189e-10	28.7356	790944	nuclear factor of kappa light polypeptide gene enhancer in B-cells inhibitor, epsilon [Source:ZFIN;Acc:ZDB-GENE-061215-132]	nfkbie
ENSDARG00000017155	3.71896e-13	1.67619e-10	36.0598	30171	wingless-type MMTV integration site family, member 10a [Source:ZFIN;Acc:ZDB-GENE-990415-278]	wnt10a
ENSDARG00000088082	3.90382e-13	1.75771e-10	30.3968	NA	si:ch211-214c20.1 [Source:ZFIN;Acc:ZDB-GENE-081103-49]	si:ch211-214c20.1
ENSDARG00000100661	3.90382e-13	1.75771e-10	30.3968	NA		BX248122.1
ENSDARG00000027087	3.95084e-13	1.77706e-10	40.381	369194	transforming growth factor, beta 2 [Source:ZFIN;Acc:ZDB-GENE-030723-3]	tgfb2
ENSDARG00000017105	3.97282e-13	1.78512e-10	-46.4293	550487	vasodilator-stimulated phosphoprotein b [Source:ZFIN;Acc:ZDB-GENE-030131-7118]	vaspb
ENSDARG00000076508	4.01017e-13	1.80006e-10	46.9193	569768	glutamate receptor, metabotropic 8b [Source:ZFIN;Acc:ZDB-GENE-110421-3]	grm8b
ENSDARG00000030114	4.07159e-13	1.82577e-10	-53.6855	767670	vacuolar protein sorting 4a homolog A (S. cerevisiae) [Source:ZFIN;Acc:ZDB-GENE-060929-388]	vps4a
ENSDARG00000070170	4.16457e-13	1.86367e-10	45.4602	555567	si:ch211-225p5.8 [Source:ZFIN;Acc:ZDB-GENE-060503-783]	si:ch211-225p5.8
ENSDARG00000030782	4.28761e-13	1.91095e-10	-46.2177	565839	exocyst complex component 3-like 2b [Source:ZFIN;Acc:ZDB-GENE-100728-5]	exoc3l2b
ENSDARG00000100508	4.3724e-13	1.9448e-10	31.0806	561642	ubinuclein 2b [Source:ZFIN;Acc:ZDB-GENE-060503-768]	ubn2b
ENSDARG00000069139	4.43881e-13	1.97234e-10	-50.9068	798001	glutamate receptor, ionotropic, kainate 1a [Source:ZFIN;Acc:ZDB-GENE-030131-6502]	grik1a
ENSDARG00000010078	4.50883e-13	1.99938e-10	-28.5102	406852	nucleoporin 133 [Source:ZFIN;Acc:ZDB-GENE-040426-2941]	nup133
ENSDARG00000026840	4.54925e-13	2.01328e-10	31.5833	562244	Rho GTPase activating protein 23b [Source:ZFIN;Acc:ZDB-GENE-081031-78]	arhgap23b
ENSDARG00000039563	5.49178e-13	2.39427e-10	25.8278	336266	lysyl oxidase-like 3b [Source:ZFIN;Acc:ZDB-GENE-030131-8210]	loxl3b
ENSDARG00000092659	5.88184e-13	2.55673e-10	-38.1555	564337	protein phosphatase 3, regulatory subunit B, alpha a [Source:ZFIN;Acc:ZDB-GENE-081113-3]	ppp3r1a
ENSDARG00000098879	6.56991e-13	2.82993e-10	29.337	NA	si:dkey-4j21.2 [Source:ZFIN;Acc:ZDB-GENE-120703-3]	si:dkey-4j21.2
ENSDARG00000041853	6.67187e-13	2.86895e-10	27.7031	541556	RNA binding motif protein 39b [Source:ZFIN;Acc:ZDB-GENE-050327-97]	rbm39b
ENSDARG00000015835	7.22979e-13	3.09073e-10	39.498	393732	eukaryotic translation initiation factor 4E family member 2 related sequence 1 [Source:ZFIN;Acc:ZDB-GENE-040426-1728]	eif4e2rs1
ENSDARG00000039385	7.22979e-13	3.09073e-10	39.498	100148055	discs, large homolog 4b (Drosophila) [Source:ZFIN;Acc:ZDB-GENE-040628-3]	dlg4b
ENSDARG00000099042	8.38089e-13	3.55176e-10	25.8166	794225	cilia and flagella associated protein 157 [Source:ZFIN;Acc:ZDB-GENE-060526-118]	cfap157
ENSDARG00000100854	8.45855e-13	3.58122e-10	42.8571	100535764	argonaute RISC catalytic component 4 [Source:ZFIN;Acc:ZDB-GENE-030131-5357]	ago4
ENSDARG00000102722	9.13895e-13	3.85076e-10	-29.6779	613141	inter-alpha-trypsin inhibitor heavy chain 3b [Source:ZFIN;Acc:ZDB-GENE-040426-2716]	itih3b
ENSDARG00000100423	9.43522e-13	3.968e-10	-25.2544	NA		BX323994.2
ENSDARG00000102998	9.43522e-13	3.968e-10	-25.2544	447818	TAF6 RNA polymerase II, TATA box binding protein (TBP)-associated factor [Source:ZFIN;Acc:ZDB-GENE-040912-23]	taf6
ENSDARG00000020656	9.5498e-13	4.01235e-10	-26.3234	394005	protein kinase, cGMP-dependent, type Ia [Source:ZFIN;Acc:ZDB-GENE-040426-1308]	prkg1a
ENSDARG00000019345	9.86475e-13	4.13283e-10	-25.8371	334300	MAP/microtubule affinity-regulating kinase 3a [Source:ZFIN;Acc:ZDB-GENE-030131-6232]	mark3a
ENSDARG00000009796	9.88425e-13	4.13313e-10	34.2872	393928	kinesin light chain 1a [Source:ZFIN;Acc:ZDB-GENE-040426-1599]	klc1a
ENSDARG00000098680	1.04058e-12	4.34296e-10	36.2764	561669	si:zfos-2326c3.2 [Source:ZFIN;Acc:ZDB-GENE-091113-25]	si:zfos-2326c3.2
ENSDARG00000104100	1.04604e-12	4.3616e-10	-27.5553	30742	bone morphogenetic protein receptor, type IBa [Source:ZFIN;Acc:ZDB-GENE-991208-8]	bmpr1ba
ENSDARG00000104076	1.11065e-12	4.6005e-10	40.1498	100009648	ring finger protein 126 [Source:ZFIN;Acc:ZDB-GENE-070209-292]	rnf126
ENSDARG00000099837	1.11305e-12	4.6061e-10	25.3953	NA	si:dkey-199m13.7 [Source:ZFIN;Acc:ZDB-GENE-110914-26]	si:dkey-199m13.7
ENSDARG00000013312	1.1436e-12	4.71918e-10	35.2654	NA	Ca++-dependent secretion activator 2 [Source:ZFIN;Acc:ZDB-GENE-030903-1]	cadps2
ENSDARG00000054616	1.19115e-12	4.9016e-10	-32.5044	NA	claudin i [Source:ZFIN;Acc:ZDB-GENE-010328-9]	cldni
ENSDARG00000039340	1.20412e-12	4.95037e-10	-42.5634	555279	transmembrane protein 209 [Source:ZFIN;Acc:ZDB-GENE-030131-2879]	tmem209
ENSDARG00000062711	1.41251e-12	5.74267e-10	26.2257	793735	galactose-3-O-sulfotransferase 1a [Source:ZFIN;Acc:ZDB-GENE-060526-375]	gal3st1a
ENSDARG00000094468	1.44274e-12	5.84938e-10	32.2431	NA		BX957308.1
ENSDARG00000056798	1.45193e-12	5.8758e-10	25.7952	641563	zgc:123297 [Source:ZFIN;Acc:ZDB-GENE-051127-9]	zgc:123297
ENSDARG00000101956	1.45193e-12	5.8758e-10	25.7952	NA		CU571315.2
ENSDARG00000034572	1.45421e-12	5.87964e-10	-32.3451	393795	G protein-coupled receptor 143 [Source:ZFIN;Acc:ZDB-GENE-040426-1476]	gpr143
ENSDARG00000062712	1.4668e-12	5.9088e-10	29.9467	798655	transmembrane protein 264 [Source:ZFIN;Acc:ZDB-GENE-060503-911]	tmem264
ENSDARG00000097477	1.46656e-12	5.9088e-10	-32.2488	NA	si:dkey-4c2.11 [Source:ZFIN;Acc:ZDB-GENE-131127-372]	si:dkey-4c2.11
ENSDARG00000031911	1.50261e-12	6.04197e-10	-26.9292	NA	tensin 3, tandem duplicate 2 [Source:ZFIN;Acc:ZDB-GENE-081031-95]	tns3.2
ENSDARG00000030107	1.51664e-12	6.09283e-10	42.6969	559363	si:ch211-207i1.2 [Source:ZFIN;Acc:ZDB-GENE-041014-149]	si:ch211-207i1.2
ENSDARG00000071790	1.55915e-12	6.24081e-10	33.1848	NA	zinc finger protein 1153 [Source:ZFIN;Acc:ZDB-GENE-071004-83]	znf1153
ENSDARG00000098800	1.55915e-12	6.24081e-10	33.1848	571761	zinc finger protein 1156 [Source:ZFIN;Acc:ZDB-GENE-050208-787]	znf1156
ENSDARG00000100361	1.55915e-12	6.24081e-10	33.1848	100034622	zinc finger protein 1174 [Source:ZFIN;Acc:ZDB-GENE-050208-785]	znf1174
ENSDARG00000100361	1.55915e-12	6.24081e-10	33.1848	100126808	zinc finger protein 1174 [Source:ZFIN;Acc:ZDB-GENE-050208-785]	znf1174
ENSDARG00000103579	1.55915e-12	6.24081e-10	33.1848	100536587		FO704584.2
ENSDARG00000075948	1.59477e-12	6.37181e-10	-29.2337	567865	solute carrier organic anion transporter family, member 4A1 [Source:ZFIN;Acc:ZDB-GENE-060606-4]	slco4a1
ENSDARG00000032157	1.6494e-12	6.5781e-10	29.2162	561288	G protein-coupled receptor kinase 6 [Source:ZFIN;Acc:ZDB-GENE-101006-5]	grk6
ENSDARG00000074820	1.74184e-12	6.91542e-10	63.964	NA	si:dkey-253d23.9 [Source:ZFIN;Acc:ZDB-GENE-050208-648]	si:dkey-253d23.9
ENSDARG00000078593	1.78681e-12	7.08756e-10	26.358	561317	von Willebrand factor A domain containing 8 [Source:ZFIN;Acc:ZDB-GENE-070912-407]	vwa8
ENSDARG00000058818	1.78938e-12	7.09137e-10	-46.2418	333991	RNA binding motif protein 38 [Source:ZFIN;Acc:ZDB-GENE-030131-5923]	rbm38
ENSDARG00000092659	1.81041e-12	7.16316e-10	37.4953	564337	protein phosphatase 3, regulatory subunit B, alpha a [Source:ZFIN;Acc:ZDB-GENE-081113-3]	ppp3r1a
ENSDARG00000067796	1.86477e-12	7.35702e-10	-36.8925	100332309	caseinolytic mitochondrial matrix peptidase chaperone subunit b [Source:ZFIN;Acc:ZDB-GENE-130404-1]	clpxb
ENSDARG00000053644	1.9026e-12	7.49064e-10	-36.6231	791730	glutamic-oxaloacetic transaminase 1-like 1 [Source:ZFIN;Acc:ZDB-GENE-060929-556]	got1l1
ENSDARG00000004176	1.91969e-12	7.5466e-10	-39.596	561925	unc-51 like kinase 4 [Source:ZFIN;Acc:ZDB-GENE-100922-243]	ulk4
ENSDARG00000062711	1.96576e-12	7.72082e-10	35.6645	793735	galactose-3-O-sulfotransferase 1a [Source:ZFIN;Acc:ZDB-GENE-060526-375]	gal3st1a
ENSDARG00000063438	2.0062e-12	7.86753e-10	26.0344	100037309	sterol regulatory element binding transcription factor 2 [Source:ZFIN;Acc:ZDB-GENE-070410-8]	srebf2
ENSDARG00000078348	2.0062e-12	7.86753e-10	26.0344	100006417	transcription factor 20 [Source:ZFIN;Acc:ZDB-GENE-110411-97]	tcf20
ENSDARG00000095844	2.00669e-12	7.86753e-10	-32.7596	NA		FP102167.1
ENSDARG00000095882	2.0062e-12	7.86753e-10	26.0344	NA		FP325358.1
ENSDARG00000101411	2.0062e-12	7.86753e-10	26.0344	NA	WW domain binding protein 11 [Source:ZFIN;Acc:ZDB-GENE-040426-1829]	wbp11
ENSDARG00000008593	2.2826e-12	8.90956e-10	35.9831	556592	neuroblastoma amplified sequence [Source:ZFIN;Acc:ZDB-GENE-041014-367]	nbas
ENSDARG00000099485	2.28994e-12	8.93032e-10	-25.8593	100004656	meiosis 1 associated protein [Source:ZFIN;Acc:ZDB-GENE-070410-19]	m1ap
ENSDARG00000075327	2.3962e-12	9.3364e-10	42.8791	100000949	dedicator of cytokinesis 10 [Source:ZFIN;Acc:ZDB-GENE-130530-773]	dock10
ENSDARG00000075948	2.46424e-12	9.59304e-10	-27.4458	567865	solute carrier organic anion transporter family, member 4A1 [Source:ZFIN;Acc:ZDB-GENE-060606-4]	slco4a1
ENSDARG00000004836	2.54077e-12	9.8822e-10	-25.1089	797907	DnaJ (Hsp40) homolog, subfamily C, member 5ab [Source:ZFIN;Acc:ZDB-GENE-081021-2]	dnajc5ab
ENSDARG00000079639	2.76521e-12	1.06702e-09	37.7577	561451	proline rich coiled-coil 2B [Source:HGNC Symbol;Acc:HGNC:28121]	PRRC2B
ENSDARG00000035054	2.90455e-12	1.11687e-09	-25.7105	393527	programmed cell death 10a [Source:ZFIN;Acc:ZDB-GENE-040426-1432]	pdcd10a
ENSDARG00000087616	3.08974e-12	1.1818e-09	-41.7765	567833	microtubule-associated protein tau b [Source:ZFIN;Acc:ZDB-GENE-081027-2]	maptb
ENSDARG00000104775	3.22329e-12	1.23083e-09	29.7035	100333489	si:ch211-134a4.1 [Source:ZFIN;Acc:ZDB-GENE-131121-523]	si:ch211-134a4.1
ENSDARG00000051939	3.24018e-12	1.23513e-09	36.7347	58068	pyruvate carboxylase b [Source:ZFIN;Acc:ZDB-GENE-000831-1]	pcxb
ENSDARG00000017058	3.31615e-12	1.26081e-09	-36.4867	446214	glycosyltransferase-like 1b [Source:ZFIN;Acc:ZDB-GENE-050419-253]	gyltl1b
ENSDARG00000008480	3.32333e-12	1.26246e-09	27.7167	436593	tRNA methyltransferase 61A [Source:ZFIN;Acc:ZDB-GENE-040718-5]	trmt61a
ENSDARG00000059950	3.59829e-12	1.35753e-09	35.0634	100000303	plexin domain containing 2 [Source:ZFIN;Acc:ZDB-GENE-140106-69]	plxdc2
ENSDARG00000012535	3.90971e-12	1.46746e-09	-42.0443	100331172	eosinophil peroxidase [Source:ZFIN;Acc:ZDB-GENE-130425-2]	epx
ENSDARG00000097827	4.07605e-12	1.52729e-09	32.5516	NA	low density lipoprotein receptor-related protein 1Aa [Source:ZFIN;Acc:ZDB-GENE-030131-7889]	lrp1aa
ENSDARG00000023694	4.26768e-12	1.59097e-09	28.7767	58029	spondin 1b [Source:ZFIN;Acc:ZDB-GENE-000427-10]	spon1b
ENSDARG00000099465	4.7857e-12	1.77956e-09	28.8612	503775	ring finger protein 213a [Source:ZFIN;Acc:ZDB-GENE-050302-100]	rnf213a
ENSDARG00000058452	4.82755e-12	1.79209e-09	31.1794	393126	abhydrolase domain containing 17C [Source:ZFIN;Acc:ZDB-GENE-040426-714]	abhd17c
ENSDARG00000104100	4.85285e-12	1.79845e-09	-27.9116	30742	bone morphogenetic protein receptor, type IBa [Source:ZFIN;Acc:ZDB-GENE-991208-8]	bmpr1ba
ENSDARG00000036985	4.96118e-12	1.8355e-09	33.3978	NA	plexin b2b [Source:ZFIN;Acc:ZDB-GENE-080902-1]	plxnb2b
ENSDARG00000099841	5.13799e-12	1.89932e-09	28.1202	100333967	si:ch73-374l24.1 [Source:ZFIN;Acc:ZDB-GENE-141216-6]	PRKCA (1 of many)
ENSDARG00000105416	5.65364e-12	2.07945e-09	27.1132	NA	adhesion G protein-coupled receptor G4a [Source:ZFIN;Acc:ZDB-GENE-121129-2]	adgrg4a
ENSDARG00000039108	5.7881e-12	2.12535e-09	-40.4302	541547	tripartite motif containing 35-9 [Source:ZFIN;Acc:ZDB-GENE-091112-11]	trim35-9
ENSDARG00000062811	6.05526e-12	2.21789e-09	32.0097	100037375	purinergic receptor P2Y, G-protein coupled, 10 [Source:ZFIN;Acc:ZDB-GENE-070410-105]	p2ry10
ENSDARG00000101512	6.15639e-12	2.25119e-09	49.6204	792311	thioredoxin-related transmembrane protein 4 [Source:ZFIN;Acc:ZDB-GENE-050706-155]	tmx4
ENSDARG00000104786	6.99967e-12	2.54895e-09	-25.3298	562702	neuroligin 3a [Source:ZFIN;Acc:ZDB-GENE-071219-1]	nlgn3a
ENSDARG00000037517	7.2052e-12	2.62163e-09	31.4062	323482	solute carrier family 35 (GDP-fucose transporter), member C2 [Source:ZFIN;Acc:ZDB-GENE-030131-2202]	slc35c2
ENSDARG00000012314	7.28876e-12	2.64765e-09	52.5756	406790	ubiquitin specific peptidase 25 [Source:ZFIN;Acc:ZDB-GENE-040426-2847]	usp25
ENSDARG00000103811	7.34263e-12	2.66282e-09	-26.9552	567798	amylo-alpha-1, 6-glucosidase, 4-alpha-glucanotransferase a [Source:ZFIN;Acc:ZDB-GENE-071004-6]	agla
ENSDARG00000079396	8.5255e-12	3.07153e-09	-31.7428	555839	leucine rich repeat and fibronectin type III domain containing 5b [Source:ZFIN;Acc:ZDB-GENE-080327-20]	lrfn5b
ENSDARG00000007231	8.85553e-12	3.17743e-09	42.8647	558502	receptor-like tyrosine kinase [Source:ZFIN;Acc:ZDB-GENE-070209-277]	ryk
ENSDARG00000021812	9.32869e-12	3.33903e-09	47.6768	337851	calcium homeostasis endoplasmic reticulum protein [Source:ZFIN;Acc:ZDB-GENE-040407-1]	cherp
ENSDARG00000053624	9.40223e-12	3.36261e-09	-30.4362	568405	colony stimulating factor 1 receptor, b [Source:ZFIN;Acc:ZDB-GENE-091118-1]	csf1rb
ENSDARG00000097707	9.72167e-12	3.47121e-09	26.0461	NA		BX323807.2
ENSDARG00000027310	9.87952e-12	3.52186e-09	38.6835	100536902	lymphocyte-specific protein 1 [Source:ZFIN;Acc:ZDB-GENE-131127-171]	lsp1
ENSDARG00000013524	1.04692e-11	3.71597e-09	-33.1052	572114	cytochrome P450, family 2, subfamily AE, polypeptide 1 [Source:ZFIN;Acc:ZDB-GENE-090312-107]	cyp2ae1
ENSDARG00000091511	1.04692e-11	3.71597e-09	-33.1052	552981	glutathione peroxidase 7 [Source:ZFIN;Acc:ZDB-GENE-050522-419]	gpx7
ENSDARG00000087616	1.09031e-11	3.85242e-09	-41.8575	567833	microtubule-associated protein tau b [Source:ZFIN;Acc:ZDB-GENE-081027-2]	maptb
ENSDARG00000100244	1.09294e-11	3.85294e-09	29.6406	567751	early B-cell factor 3a [Source:ZFIN;Acc:ZDB-GENE-070112-292]	ebf3a
ENSDARG00000102888	1.09309e-11	3.85294e-09	35.653	791773	G protein-coupled receptor 39 [Source:ZFIN;Acc:ZDB-GENE-040426-1395]	gpr39
ENSDARG00000071790	1.11761e-11	3.92678e-09	31.5598	NA	zinc finger protein 1153 [Source:ZFIN;Acc:ZDB-GENE-071004-83]	znf1153
ENSDARG00000098800	1.11761e-11	3.92678e-09	31.5598	571761	zinc finger protein 1156 [Source:ZFIN;Acc:ZDB-GENE-050208-787]	znf1156
ENSDARG00000100361	1.11761e-11	3.92678e-09	31.5598	100034622	zinc finger protein 1174 [Source:ZFIN;Acc:ZDB-GENE-050208-785]	znf1174
ENSDARG00000100361	1.11761e-11	3.92678e-09	31.5598	100126808	zinc finger protein 1174 [Source:ZFIN;Acc:ZDB-GENE-050208-785]	znf1174
ENSDARG00000103579	1.11761e-11	3.92678e-09	31.5598	100536587		FO704584.2
ENSDARG00000037496	1.15803e-11	4.05907e-09	28.7703	407735	glutamate receptor, ionotropic, AMPA 4a [Source:ZFIN;Acc:ZDB-GENE-020125-7]	gria4a
ENSDARG00000100293	1.21224e-11	4.23895e-09	28.9604	101882903	Rho guanine nucleotide exchange factor (GEF) 15 [Source:ZFIN;Acc:ZDB-GENE-060526-292]	arhgef15
ENSDARG00000100584	1.29671e-11	4.52354e-09	26.9507	568590	coiled-coil domain containing 40 [Source:ZFIN;Acc:ZDB-GENE-060503-723]	ccdc40
ENSDARG00000078512	1.46834e-11	5.08597e-09	39.5105	559403	acetyl-CoA carboxylase alpha [Source:ZFIN;Acc:ZDB-GENE-060526-74]	acaca
ENSDARG00000027087	1.51052e-11	5.21566e-09	31.6421	369194	transforming growth factor, beta 2 [Source:ZFIN;Acc:ZDB-GENE-030723-3]	tgfb2
ENSDARG00000075806	1.53885e-11	5.29683e-09	-30.1547	571887	kin of IRRE like 3 a [Source:ZFIN;Acc:ZDB-GENE-091117-44]	kirrel3a
ENSDARG00000032553	1.54097e-11	5.29998e-09	-35.3292	406602	egl-9 family hypoxia-inducible factor 3 [Source:ZFIN;Acc:ZDB-GENE-040426-2541]	egln3
ENSDARG00000061397	1.5547e-11	5.33887e-09	30.4797	564866	thyroid hormone receptor interactor 12 [Source:ZFIN;Acc:ZDB-GENE-041111-262]	trip12
ENSDARG00000095214	1.57972e-11	5.41634e-09	-28.5695	NA		CU469584.1
ENSDARG00000095852	1.68006e-11	5.74244e-09	37.6328	NA		CT574585.1
ENSDARG00000029581	1.83546e-11	6.23487e-09	-41.3859	393750	TBC1 domain family, member 7 [Source:ZFIN;Acc:ZDB-GENE-040426-1747]	tbc1d7
ENSDARG00000037283	1.87893e-11	6.36285e-09	39.9225	100004402	pleiotropic regulator 1 [Source:ZFIN;Acc:ZDB-GENE-040426-2787]	plrg1
ENSDARG00000101079	1.89789e-11	6.4172e-09	-26.0556	101885095	HECT domain E3 ubiquitin protein ligase 4 [Source:HGNC Symbol;Acc:HGNC:26611]	HECTD4
ENSDARG00000099937	1.92091e-11	6.48506e-09	27.9412	101882074	leucine rich repeat containing 52 [Source:HGNC Symbol;Acc:HGNC:32156]	LRRC52 (1 of many)
ENSDARG00000070140	1.94633e-11	6.55578e-09	38.1944	777751	zgc:154169 [Source:ZFIN;Acc:ZDB-GENE-061110-141]	RETSAT (1 of many)
ENSDARG00000071790	1.96911e-11	6.62744e-09	29.9358	NA	zinc finger protein 1153 [Source:ZFIN;Acc:ZDB-GENE-071004-83]	znf1153
ENSDARG00000098800	1.96911e-11	6.62744e-09	29.9358	571761	zinc finger protein 1156 [Source:ZFIN;Acc:ZDB-GENE-050208-787]	znf1156
ENSDARG00000100361	1.96911e-11	6.62744e-09	29.9358	100034622	zinc finger protein 1174 [Source:ZFIN;Acc:ZDB-GENE-050208-785]	znf1174
ENSDARG00000100361	1.96911e-11	6.62744e-09	29.9358	100126808	zinc finger protein 1174 [Source:ZFIN;Acc:ZDB-GENE-050208-785]	znf1174
ENSDARG00000103579	1.96911e-11	6.62744e-09	29.9358	100536587		FO704584.2
ENSDARG00000071212	1.9735e-11	6.63207e-09	-38.2845	553321	prolyl 3-hydroxylase 1 [Source:ZFIN;Acc:ZDB-GENE-031010-35]	p3h1
ENSDARG00000054930	2.04427e-11	6.83336e-09	-25.19	570573	transmembrane protein, adipocyte asscociated 1 [Source:ZFIN;Acc:ZDB-GENE-030131-4146]	tpra1
ENSDARG00000030022	2.07387e-11	6.92703e-09	28.7574	559225	nucleoporin 188 [Source:ZFIN;Acc:ZDB-GENE-030131-7184]	nup188
ENSDARG00000077855	2.24001e-11	7.45367e-09	31.8401	100124611	zinc and ring finger 2a [Source:ZFIN;Acc:ZDB-GENE-070820-15]	znrf2a
ENSDARG00000007916	2.60465e-11	8.60162e-09	32.9118	573360	X-prolyl aminopeptidase 3, mitochondrial [Source:ZFIN;Acc:ZDB-GENE-040426-2076]	xpnpep3
ENSDARG00000063300	2.79596e-11	9.17177e-09	36.9407	NA		FO704712.1
ENSDARG00000006677	3.0965e-11	1.01124e-08	-32.6531	567460	receptor (TNFRSF)-interacting serine-threonine kinase 1, like [Source:ZFIN;Acc:ZDB-GENE-070705-132]	ripk1l
ENSDARG00000069356	3.17215e-11	1.03441e-08	35.1852	57987	adhesion G protein-coupled receptor L2a [Source:ZFIN;Acc:ZDB-GENE-000607-49]	adgrl2a
ENSDARG00000092659	3.3119e-11	1.07767e-08	28.6871	564337	protein phosphatase 3, regulatory subunit B, alpha a [Source:ZFIN;Acc:ZDB-GENE-081113-3]	ppp3r1a
ENSDARG00000101090	3.57183e-11	1.15702e-08	-28.2744	NA	pregnancy-associated plasma protein A, pappalysin 1a [Source:ZFIN;Acc:ZDB-GENE-121113-1]	pappaa
ENSDARG00000045556	3.59521e-11	1.16374e-08	-28.4402	559455	si:dkey-37f18.2 [Source:ZFIN;Acc:ZDB-GENE-131120-28]	OTUD7A
ENSDARG00000092814	3.77603e-11	1.21666e-08	51.3158	NA	si:dkey-21e2.3 [Source:ZFIN;Acc:ZDB-GENE-050208-618]	si:dkey-21e2.3
ENSDARG00000007561	3.86006e-11	1.24034e-08	49.3408	NA	cadherin-related 23 [Source:ZFIN;Acc:ZDB-GENE-040513-7]	cdh23
ENSDARG00000071709	3.95172e-11	1.26794e-08	32.9641	100331262	protein phosphatase 1, regulatory subunit 9Bb [Source:ZFIN;Acc:ZDB-GENE-121214-117]	ppp1r9bb
ENSDARG00000077400	4.2518e-11	1.35927e-08	28.6079	101882554	RNA binding motif protein 10 [Source:ZFIN;Acc:ZDB-GENE-100922-245]	rbm10
ENSDARG00000096011	4.2775e-11	1.36649e-08	35.6725	100141328	si:dkeyp-4f2.3 [Source:ZFIN;Acc:ZDB-GENE-110914-117]	si:dkeyp-4f2.3
ENSDARG00000096140	4.2775e-11	1.36649e-08	35.6725	NA		CT027578.1
ENSDARG00000062640	4.79159e-11	1.52738e-08	25.0136	NA	potassium voltage-gated channel, subfamily H (eag-related), member 8 [Source:ZFIN;Acc:ZDB-GENE-060503-204]	kcnh8
ENSDARG00000104786	4.795e-11	1.52738e-08	25.3233	562702	neuroligin 3a [Source:ZFIN;Acc:ZDB-GENE-071219-1]	nlgn3a
ENSDARG00000099227	4.94153e-11	1.57291e-08	26.2859	100330695	UDP-N-acetyl-alpha-D-galactosamine:polypeptide N-acetylgalactosaminyltransferase 13 [Source:ZFIN;Acc:ZDB-GENE-091204-444]	galnt13
ENSDARG00000044545	5.06824e-11	1.61208e-08	34.6237	402952	zgc:77262 [Source:ZFIN;Acc:ZDB-GENE-040426-1811]	zgc:77262
ENSDARG00000097513	5.0987e-11	1.6195e-08	-26.8069	NA		CT573383.1
ENSDARG00000099798	5.11724e-11	1.62414e-08	38.4218	NA	MON2 homolog, regulator of endosome-to-Golgi trafficking [Source:ZFIN;Acc:ZDB-GENE-030131-2712]	mon2
ENSDARG00000069472	5.14297e-11	1.63113e-08	37.5403	NA	chondroitin sulfate synthase 3 [Source:ZFIN;Acc:ZDB-GENE-030616-4]	chsy3
ENSDARG00000062711	5.31587e-11	1.68354e-08	36.696	793735	galactose-3-O-sulfotransferase 1a [Source:ZFIN;Acc:ZDB-GENE-060526-375]	gal3st1a
ENSDARG00000071790	5.40095e-11	1.70802e-08	28.4113	NA	zinc finger protein 1153 [Source:ZFIN;Acc:ZDB-GENE-071004-83]	znf1153
ENSDARG00000098613	5.40095e-11	1.70802e-08	28.4113	NA		BX640576.1
ENSDARG00000098800	5.40095e-11	1.70802e-08	28.4113	571761	zinc finger protein 1156 [Source:ZFIN;Acc:ZDB-GENE-050208-787]	znf1156
ENSDARG00000100361	5.40095e-11	1.70802e-08	28.4113	100034622	zinc finger protein 1174 [Source:ZFIN;Acc:ZDB-GENE-050208-785]	znf1174
ENSDARG00000100361	5.40095e-11	1.70802e-08	28.4113	100126808	zinc finger protein 1174 [Source:ZFIN;Acc:ZDB-GENE-050208-785]	znf1174
ENSDARG00000063330	5.83137e-11	1.83885e-08	-32.0458	563038	mannosyl (alpha-1,3-)-glycoprotein beta-1,4-N-acetylglucosaminyltransferase, isozyme A [Source:ZFIN;Acc:ZDB-GENE-070912-27]	mgat4a
ENSDARG00000104834	5.9171e-11	1.85922e-08	-36.1599	556876	si:dkey-83h2.5 [Source:ZFIN;Acc:ZDB-GENE-131125-81]	ANO7
ENSDARG00000069196	5.9769e-11	1.87668e-08	31.1688	557777	early B-cell factor 1b [Source:ZFIN;Acc:ZDB-GENE-090814-2]	ebf1b
ENSDARG00000015240	6.39232e-11	1.99289e-08	-42.8703	559341	cyclin-dependent kinase-like 5 [Source:ZFIN;Acc:ZDB-GENE-081022-110]	cdkl5
ENSDARG00000074639	6.48033e-11	2.01461e-08	-30.6435	NA		CABZ01090749.1
ENSDARG00000017244	6.62791e-11	2.05759e-08	41.0605	570753	chromodomain helicase DNA binding protein 6 [Source:ZFIN;Acc:ZDB-GENE-130530-559]	chd6
ENSDARG00000076780	7.17846e-11	2.21516e-08	31.1996	NA	acyl-CoA dehydrogenase, short/branched chain [Source:ZFIN;Acc:ZDB-GENE-070410-109]	acadsb
ENSDARG00000069196	7.43332e-11	2.28664e-08	26.3722	557777	early B-cell factor 1b [Source:ZFIN;Acc:ZDB-GENE-090814-2]	ebf1b
ENSDARG00000036116	7.70894e-11	2.36646e-08	30.9142	567151	eukaryotic translation initiation factor 3, subunit H, b [Source:ZFIN;Acc:ZDB-GENE-051030-42]	eif3hb
ENSDARG00000070542	8.28427e-11	2.53071e-08	51.3753	114463	v-maf avian musculoaponeurotic fibrosarcoma oncogene homolog Bb [Source:ZFIN;Acc:ZDB-GENE-010605-4]	mafbb
ENSDARG00000097733	8.28427e-11	2.53071e-08	51.3753	NA		CR932000.1
ENSDARG00000099120	8.28427e-11	2.53071e-08	51.3753	NA		CR932000.2
ENSDARG00000100293	1.04758e-10	3.16068e-08	-27.6989	101882903	Rho guanine nucleotide exchange factor (GEF) 15 [Source:ZFIN;Acc:ZDB-GENE-060526-292]	arhgef15
ENSDARG00000019345	1.15737e-10	3.48e-08	26.6961	334300	MAP/microtubule affinity-regulating kinase 3a [Source:ZFIN;Acc:ZDB-GENE-030131-6232]	mark3a
ENSDARG00000093852	1.18559e-10	3.5624e-08	33.8861	NA	si:dkey-19a16.1 [Source:ZFIN;Acc:ZDB-GENE-050208-333]	si:dkey-19a16.1
ENSDARG00000069481	1.19315e-10	3.57779e-08	27.7896	791105	growth hormone releasing hormone [Source:ZFIN;Acc:ZDB-GENE-070426-1]	ghrh
ENSDARG00000101200	1.24106e-10	3.71385e-08	-34.1816	503764	zgc:112964 [Source:ZFIN;Acc:ZDB-GENE-050306-47]	zgc:112964
ENSDARG00000015793	1.24492e-10	3.72289e-08	41.0813	338317	cAMP responsive element binding protein 3-like 1 [Source:ZFIN;Acc:ZDB-GENE-030219-181]	creb3l1
ENSDARG00000031540	1.27009e-10	3.79043e-08	-27.2524	556369	transmembrane protein 200A [Source:ZFIN;Acc:ZDB-GENE-040724-81]	tmem200a
ENSDARG00000021735	1.28019e-10	3.81796e-08	40.4762	555941	calcium channel, voltage-dependent, N type, alpha 1B subunit, a [Source:ZFIN;Acc:ZDB-GENE-060531-44]	cacna1ba
ENSDARG00000009160	1.30974e-10	3.89291e-08	-25.6146	368242	kynurenine 3-monooxygenase [Source:ZFIN;Acc:ZDB-GENE-030424-4]	kmo
ENSDARG00000009160	1.30974e-10	3.89291e-08	-25.6146	101885014	kynurenine 3-monooxygenase [Source:ZFIN;Acc:ZDB-GENE-030424-4]	kmo
ENSDARG00000041926	1.31926e-10	3.91855e-08	-36.5741	NA		CABZ01066035.1
ENSDARG00000060123	1.32352e-10	3.92856e-08	-36.9553	569183	carbonic anhydrase XVI b [Source:ZFIN;Acc:ZDB-GENE-080818-1]	ca16b
ENSDARG00000089131	1.34231e-10	3.98166e-08	-35.7228	100331195	interleukin 17 receptor E-like [Source:ZFIN;Acc:ZDB-GENE-120112-1]	il17rel
ENSDARG00000096562	1.44355e-10	4.27329e-08	34.1026	335618	wu:fj29h11 [Source:ZFIN;Acc:ZDB-GENE-030131-7558]	wu:fj29h11
ENSDARG00000098805	1.52096e-10	4.48437e-08	-46.3095	565211	von Willebrand factor A domain containing 11 [Source:ZFIN;Acc:ZDB-GENE-141211-58]	vwa11
ENSDARG00000059738	1.5329e-10	4.51652e-08	-31.6855	140820	protein tyrosine phosphatase, receptor type, s, a [Source:ZFIN;Acc:ZDB-GENE-020107-3]	ptprsa
ENSDARG00000074148	1.57052e-10	4.61412e-08	28.2621	503870	recombination signal binding protein for immunoglobulin kappa J region-like [Source:ZFIN;Acc:ZDB-GENE-050307-4]	rbpjl
ENSDARG00000076040	1.69951e-10	4.95435e-08	-29.0636	567657	ADP-ribosylation factor-like 15a [Source:ZFIN;Acc:ZDB-GENE-070209-3]	arl15a
ENSDARG00000027930	1.75975e-10	5.11299e-08	25.4058	393864	nicotinate phosphoribosyltransferase [Source:ZFIN;Acc:ZDB-GENE-040426-1897]	naprt
ENSDARG00000077400	1.84765e-10	5.35424e-08	27.0466	101882554	RNA binding motif protein 10 [Source:ZFIN;Acc:ZDB-GENE-100922-245]	rbm10
ENSDARG00000100349	1.91357e-10	5.53434e-08	32.661	564064	protein kinase, cAMP-dependent, catalytic, alpha, genome duplicate a [Source:ZFIN;Acc:ZDB-GENE-050114-6]	prkacaa
ENSDARG00000079665	1.98419e-10	5.73105e-08	-35.0169	568637	G protein-coupled receptor 158b [Source:ZFIN;Acc:ZDB-GENE-130530-875]	gpr158b
ENSDARG00000103514	2.18302e-10	6.27649e-08	-25.3017	100334356		CABZ01044561.1
ENSDARG00000077465	2.27502e-10	6.51969e-08	41.1494	100330371	sortilin-related VPS10 domain containing receptor 2 [Source:ZFIN;Acc:ZDB-GENE-130530-825]	sorcs2
ENSDARG00000062795	2.31331e-10	6.62082e-08	-25.9729	566515	ATP-binding cassette, sub-family B (MDR/TAP), member 7 [Source:ZFIN;Acc:ZDB-GENE-050517-10]	abcb7
ENSDARG00000087674	2.32687e-10	6.6553e-08	25.6456	NA	si:ch1073-127d16.1 [Source:ZFIN;Acc:ZDB-GENE-120214-30]	si:ch1073-127d16.1
ENSDARG00000062054	2.5695e-10	7.3065e-08	-30.0323	560000	carnitine palmitoyltransferase 1Ab (liver) [Source:ZFIN;Acc:ZDB-GENE-030131-3250]	cpt1ab
ENSDARG00000045006	2.65951e-10	7.54296e-08	25.8874	561197	protein tyrosine phosphatase, receptor type, g a [Source:ZFIN;Acc:ZDB-GENE-101101-4]	ptprga
ENSDARG00000045976	2.66758e-10	7.55608e-08	30.7144	796833	SID1 transmembrane family, member 2 [Source:ZFIN;Acc:ZDB-GENE-030131-7356]	sidt2
ENSDARG00000002536	2.70025e-10	7.63881e-08	-40.0683	393482	transmembrane 9 superfamily protein member 4 [Source:ZFIN;Acc:ZDB-GENE-040426-1575]	tm9sf4
ENSDARG00000027963	2.70641e-10	7.64639e-08	34.4048	567243	CaM kinase-like vesicle-associated a [Source:ZFIN;Acc:ZDB-GENE-100819-2]	camkva
ENSDARG00000062696	2.90256e-10	8.14303e-08	-35.4592	NA	diacylglycerol kinase, gamma [Source:ZFIN;Acc:ZDB-GENE-081105-39]	dgkg
ENSDARG00000032553	3.21522e-10	8.94603e-08	-31.1606	406602	egl-9 family hypoxia-inducible factor 3 [Source:ZFIN;Acc:ZDB-GENE-040426-2541]	egln3
ENSDARG00000103390	3.26199e-10	9.06467e-08	46.3257	541376	calcium channel, voltage-dependent, alpha 2/delta subunit 2a [Source:ZFIN;Acc:ZDB-GENE-050320-71]	cacna2d2a
ENSDARG00000004176	3.35717e-10	9.32328e-08	-30.9122	561925	unc-51 like kinase 4 [Source:ZFIN;Acc:ZDB-GENE-100922-243]	ulk4
ENSDARG00000060901	3.49705e-10	9.69952e-08	28.6265	791192	tripartite motif containing 62 [Source:ZFIN;Acc:ZDB-GENE-070112-502]	trim62
ENSDARG00000100844	3.69364e-10	1.02062e-07	-27.4206	436719	claudin 15-like b [Source:ZFIN;Acc:ZDB-GENE-040718-145]	cldn15lb
ENSDARG00000099265	3.72523e-10	1.02805e-07	31.6952	797250	solute carrier family 7 (amino acid transporter light chain, L system), member 5 [Source:ZFIN;Acc:ZDB-GENE-080818-4]	slc7a5
ENSDARG00000102406	3.96386e-10	1.09117e-07	28.4239	NA	si:ch211-165e15.1 [Source:ZFIN;Acc:ZDB-GENE-081028-59]	si:ch211-165e15.1
ENSDARG00000028367	4.14748e-10	1.13745e-07	35.9057	777792	sulfotransferase family 2, cytosolic sulfotransferase 3 [Source:ZFIN;Acc:ZDB-GENE-061117-4]	sult2st3
ENSDARG00000012534	4.26665e-10	1.16504e-07	-27.6282	556480	solute carrier family 6 (neurotransmitter transporter), member 6a [Source:ZFIN;Acc:ZDB-GENE-081104-1]	slc6a6a
ENSDARG00000092845	4.35551e-10	1.18636e-07	33.7965	NA	si:dkey-66g10.2 [Source:ZFIN;Acc:ZDB-GENE-090313-321]	si:dkey-66g10.2
ENSDARG00000015059	4.49718e-10	1.22117e-07	39.6863	557451	dishevelled associated activator of morphogenesis 1a [Source:ZFIN;Acc:ZDB-GENE-030911-6]	daam1a
ENSDARG00000104487	4.56699e-10	1.23784e-07	30.2065	100332843	5,10-methenyltetrahydrofolate synthetase (5-formyltetrahydrofolate cyclo-ligase) [Source:ZFIN;Acc:ZDB-GENE-130103-5]	mthfs
ENSDARG00000078179	4.62057e-10	1.25005e-07	34.0118	572313	fibronectin type III domain containing 3Ba [Source:ZFIN;Acc:ZDB-GENE-070510-1]	fndc3ba
ENSDARG00000069878	4.76788e-10	1.28911e-07	50.037	393282	SNU13 homolog, small nuclear ribonucleoprotein a (U4/U6.U5) [Source:ZFIN;Acc:ZDB-GENE-040426-879]	snu13a
ENSDARG00000069795	4.84008e-10	1.30622e-07	28.0978	795538	zgc:154058 [Source:ZFIN;Acc:ZDB-GENE-060929-48]	zgc:154058
ENSDARG00000052654	5.10655e-10	1.3756e-07	-46.4286	558427	thyroid hormone receptor alpha b [Source:ZFIN;Acc:ZDB-GENE-060613-1]	thrab
ENSDARG00000039666	5.52804e-10	1.48279e-07	-29.6974	494077	tissue specific transplantation antigen P35B [Source:ZFIN;Acc:ZDB-GENE-040722-1]	tsta3
ENSDARG00000060600	5.99531e-10	1.60032e-07	45.9155	100330198	calpain 15 [Source:HGNC Symbol;Acc:HGNC:11182]	CAPN15
ENSDARG00000098860	6.07198e-10	1.6198e-07	26.2921	100002814	family with sequence similarity 57 member A [Source:HGNC Symbol;Acc:HGNC:29646]	FAM57A
ENSDARG00000057234	6.16249e-10	1.63997e-07	-28.9855	321491	chromatin target of PRMT1a [Source:ZFIN;Acc:ZDB-GENE-030131-210]	chtopa
ENSDARG00000078011	6.35803e-10	1.68837e-07	-36.002	NA	neuron navigator 1 [Source:HGNC Symbol;Acc:HGNC:15989]	NAV1 (1 of many)
ENSDARG00000101048	6.53519e-10	1.72973e-07	33.4151	NA		FQ790208.2
ENSDARG00000031203	6.72311e-10	1.7784e-07	-38.0522	692293	copper metabolism (Murr1) domain containing 1 [Source:ZFIN;Acc:ZDB-GENE-060512-329]	commd1
ENSDARG00000077229	6.72902e-10	1.77873e-07	36.7361	562782	anoctamin 8b [Source:ZFIN;Acc:ZDB-GENE-121024-1]	ano8b
ENSDARG00000076054	6.90506e-10	1.82214e-07	-29.1558	103910465	zinc finger protein 1140 [Source:ZFIN;Acc:ZDB-GENE-080218-12]	znf1140
ENSDARG00000028793	6.96365e-10	1.8354e-07	27.0854	563460	nemo-like kinase, type 2 [Source:ZFIN;Acc:ZDB-GENE-080320-1]	nlk2
ENSDARG00000092717	6.9742e-10	1.83708e-07	30.3553	NA		BX569790.1
ENSDARG00000099465	7.07043e-10	1.86021e-07	32.7144	503775	ring finger protein 213a [Source:ZFIN;Acc:ZDB-GENE-050302-100]	rnf213a
ENSDARG00000103595	7.0911e-10	1.86453e-07	27.0073	562654	sideroflexin 5a [Source:ZFIN;Acc:ZDB-GENE-090312-174]	sfxn5a
ENSDARG00000006889	7.18257e-10	1.8852e-07	-44.8413	550430	metallophosphoesterase domain containing 2a [Source:ZFIN;Acc:ZDB-GENE-050417-241]	mpped2a
ENSDARG00000036116	7.24201e-10	1.89967e-07	29.8529	567151	eukaryotic translation initiation factor 3, subunit H, b [Source:ZFIN;Acc:ZDB-GENE-051030-42]	eif3hb
ENSDARG00000003899	7.3526e-10	1.92523e-07	-34.6074	445301	zinc finger, DHHC-type containing 23b [Source:ZFIN;Acc:ZDB-GENE-040808-13]	zdhhc23b
ENSDARG00000027851	7.3526e-10	1.92523e-07	-34.6074	494495	coiled-coil domain containing 191 [Source:ZFIN;Acc:ZDB-GENE-050102-4]	ccdc191
ENSDARG00000059781	7.57263e-10	1.98167e-07	34.2775	100329872	ataxia, cerebellar, Cayman type b [Source:ZFIN;Acc:ZDB-GENE-070912-220]	atcayb
ENSDARG00000094889	7.57263e-10	1.98167e-07	34.2775	100004361	complexin 4c [Source:ZFIN;Acc:ZDB-GENE-101018-1]	cplx4c
ENSDARG00000020326	7.62306e-10	1.99368e-07	26.8132	100536675	tyrosine kinase 2 [Source:ZFIN;Acc:ZDB-GENE-071116-4]	tyk2
ENSDARG00000103971	7.82987e-10	2.04169e-07	36.3265	NA	si:ch73-173p19.2 [Source:ZFIN;Acc:ZDB-GENE-141212-282]	ATP6V0A4
ENSDARG00000074326	7.93111e-10	2.06442e-07	-56.0205	100333576	minichromosome maintenance 8 homologous recombination repair factor [Source:ZFIN;Acc:ZDB-GENE-120927-1]	mcm8
ENSDARG00000100055	8.23763e-10	2.13788e-07	-29.5939	405844	TOX high mobility group box family member 2 [Source:ZFIN;Acc:ZDB-GENE-040426-2095]	tox2
ENSDARG00000071570	8.25825e-10	2.14071e-07	-34.0345	557283	si:dkeyp-87e7.4 [Source:ZFIN;Acc:ZDB-GENE-030131-6208]	si:dkeyp-87e7.4
ENSDARG00000069440	8.53366e-10	2.2082e-07	38.6769	791191	dachshund d [Source:ZFIN;Acc:ZDB-GENE-070427-2]	dachd
ENSDARG00000074443	8.83485e-10	2.28077e-07	29.3898	793701	growth arrest-specific 7a [Source:ZFIN;Acc:ZDB-GENE-130128-1]	gas7a
ENSDARG00000092881	8.86298e-10	2.2866e-07	-37.509	NA		BX649294.1
ENSDARG00000079327	9.34743e-10	2.40182e-07	-32.3422	565032	hemicentin 2 [Source:ZFIN;Acc:ZDB-GENE-030131-9765]	hmcn2
ENSDARG00000077180	9.99151e-10	2.55537e-07	30.7095	393914	solute carrier family 37 (glucose-6-phosphate transporter), member 4b [Source:ZFIN;Acc:ZDB-GENE-040426-827]	slc37a4b
ENSDARG00000026499	1.132e-09	2.87176e-07	35.9822	553417	protein phosphatase, Mg2+/Mn2+ dependent, 1E [Source:ZFIN;Acc:ZDB-GENE-070326-2]	ppm1e
ENSDARG00000086977	1.14194e-09	2.8903e-07	-29.1667	793927	ataxin 1-like [Source:ZFIN;Acc:ZDB-GENE-090908-1]	atxn1l
ENSDARG00000102464	1.20812e-09	3.0473e-07	-38.9421	30105	wingless-type MMTV integration site family, member 5b [Source:ZFIN;Acc:ZDB-GENE-980526-87]	wnt5b
ENSDARG00000094526	1.23843e-09	3.11661e-07	40.1703	569127	kinase suppressor of ras 2 [Source:ZFIN;Acc:ZDB-GENE-030131-8047]	ksr2
ENSDARG00000100055	1.29141e-09	3.23513e-07	-26.844	405844	TOX high mobility group box family member 2 [Source:ZFIN;Acc:ZDB-GENE-040426-2095]	tox2
ENSDARG00000079723	1.40645e-09	3.50733e-07	28.1739	793145	si:dkey-46g23.1 [Source:ZFIN;Acc:ZDB-GENE-070705-475]	TNRC6B (1 of many)
ENSDARG00000026499	1.44405e-09	3.5889e-07	33.205	553417	protein phosphatase, Mg2+/Mn2+ dependent, 1E [Source:ZFIN;Acc:ZDB-GENE-070326-2]	ppm1e
ENSDARG00000017466	1.49132e-09	3.7001e-07	-31.779	114441	neural cell adhesion molecule 2 [Source:ZFIN;Acc:ZDB-GENE-010822-1]	ncam2
ENSDARG00000024693	1.52771e-09	3.77424e-07	25.1497	415194	LysM, putative peptidoglycan-binding, domain containing 3 [Source:ZFIN;Acc:ZDB-GENE-040625-88]	lysmd3
ENSDARG00000087611	1.52807e-09	3.77424e-07	27.0287	559789		FP085398.1
ENSDARG00000092150	1.52807e-09	3.77424e-07	27.0287	NA		FP085398.2
ENSDARG00000004954	1.64608e-09	4.04077e-07	25.7219	791524	granulin a [Source:ZFIN;Acc:ZDB-GENE-030131-8434]	grna
ENSDARG00000054833	1.64608e-09	4.04077e-07	25.7219	751753	nucleobindin 1 [Source:ZFIN;Acc:ZDB-GENE-060825-222]	nucb1
ENSDARG00000101079	1.66717e-09	4.0857e-07	40.4341	101885095	HECT domain E3 ubiquitin protein ligase 4 [Source:HGNC Symbol;Acc:HGNC:26611]	HECTD4
ENSDARG00000071790	1.67169e-09	4.09222e-07	28.7066	NA	zinc finger protein 1153 [Source:ZFIN;Acc:ZDB-GENE-071004-83]	znf1153
ENSDARG00000093054	1.67109e-09	4.09222e-07	-33.43	NA		BX548073.8
ENSDARG00000098800	1.67169e-09	4.09222e-07	28.7066	571761	zinc finger protein 1156 [Source:ZFIN;Acc:ZDB-GENE-050208-787]	znf1156
ENSDARG00000100361	1.67169e-09	4.09222e-07	28.7066	100034622	zinc finger protein 1174 [Source:ZFIN;Acc:ZDB-GENE-050208-785]	znf1174
ENSDARG00000100361	1.67169e-09	4.09222e-07	28.7066	100126808	zinc finger protein 1174 [Source:ZFIN;Acc:ZDB-GENE-050208-785]	znf1174
ENSDARG00000103579	1.67169e-09	4.09222e-07	28.7066	100536587		FO704584.2
ENSDARG00000053973	1.83413e-09	4.46254e-07	35.2959	569489	fetuin B [Source:ZFIN;Acc:ZDB-GENE-050208-4]	fetub
ENSDARG00000040008	1.89336e-09	4.59649e-07	26.1025	114414	neuronal differentiation 6a [Source:ZFIN;Acc:ZDB-GENE-010608-1]	neurod6a
ENSDARG00000094077	1.92138e-09	4.66195e-07	-40.4965	556598	si:dkey-21e2.16 [Source:ZFIN;Acc:ZDB-GENE-050208-698]	GZMM (1 of many)
ENSDARG00000089131	1.97485e-09	4.77797e-07	-35.4305	100331195	interleukin 17 receptor E-like [Source:ZFIN;Acc:ZDB-GENE-120112-1]	il17rel
ENSDARG00000030560	2.24483e-09	5.38731e-07	32.6331	406550	helicase with zinc finger [Source:ZFIN;Acc:ZDB-GENE-040426-2419]	helz
ENSDARG00000101919	2.24483e-09	5.38731e-07	32.6331	767737	forkhead box J1a [Source:ZFIN;Acc:ZDB-GENE-060929-1178]	foxj1a
ENSDARG00000103490	2.26221e-09	5.42015e-07	31.2371	553411	dihydropyrimidinase-like 4 [Source:ZFIN;Acc:ZDB-GENE-050720-3]	dpysl4
ENSDARG00000097240	2.31008e-09	5.52583e-07	31.873	NA		BX323076.1
ENSDARG00000100876	2.31008e-09	5.52583e-07	31.873	562079	seizure related 6 homolog a [Source:ZFIN;Acc:ZDB-GENE-030131-8208]	sez6a
ENSDARG00000001870	2.34016e-09	5.58561e-07	35.0842	64615	ATPase, Na+/K+ transporting, alpha 1a polypeptide, tandem duplicate 4 [Source:ZFIN;Acc:ZDB-GENE-001212-4]	atp1a1a.4
ENSDARG00000002791	2.34016e-09	5.58561e-07	35.0842	64612	ATPase, Na+/K+ transporting, alpha 1a polypeptide, tandem duplicate 1 [Source:ZFIN;Acc:ZDB-GENE-001212-1]	atp1a1a.1
ENSDARG00000060349	2.34312e-09	5.58964e-07	-33.0471	NA	WAS protein family, member 1 [Source:ZFIN;Acc:ZDB-GENE-070705-555]	wasf1
ENSDARG00000006901	2.37851e-09	5.66793e-07	33.6508	567630	si:ch1073-459j12.1 [Source:ZFIN;Acc:ZDB-GENE-030131-8546]	AEBP1 (1 of many)
ENSDARG00000022895	2.40078e-09	5.71703e-07	27.8727	557201	MCF.2 cell line derived transforming sequence a [Source:ZFIN;Acc:ZDB-GENE-030616-52]	mcf2a
ENSDARG00000078657	2.4159e-09	5.74147e-07	25.7179	101885825	si:zfos-1324h11.5 [Source:ZFIN;Acc:ZDB-GENE-141216-142]	FNDC10
ENSDARG00000038121	2.42331e-09	5.75287e-07	28.5007	565819	si:ch211-13k12.2 [Source:ZFIN;Acc:ZDB-GENE-061207-5]	si:ch211-13k12.2
ENSDARG00000044319	2.68412e-09	6.31411e-07	-28.6879	NA	follistatin-like 4 [Source:ZFIN;Acc:ZDB-GENE-070127-3]	fstl4
ENSDARG00000060695	2.70604e-09	6.36227e-07	-38.5842	560756	zinc finger protein 346 [Source:ZFIN;Acc:ZDB-GENE-070209-152]	znf346
ENSDARG00000098497	2.70833e-09	6.36424e-07	34.7082	550286	v-Ha-ras Harvey rat sarcoma viral oncogene homolog a [Source:ZFIN;Acc:ZDB-GENE-050417-95]	hrasa
ENSDARG00000056978	2.78556e-09	6.53173e-07	-40.5413	570745	leucine zipper-EF-hand containing transmembrane protein 1 [Source:ZFIN;Acc:ZDB-GENE-050522-154]	letm1
ENSDARG00000096917	2.86044e-09	6.68597e-07	40.1214	NA	si:ch211-227m13.1 [Source:ZFIN;Acc:ZDB-GENE-131121-45]	si:ch211-227m13.1
ENSDARG00000097827	2.87215e-09	6.70978e-07	29.1097	NA	low density lipoprotein receptor-related protein 1Aa [Source:ZFIN;Acc:ZDB-GENE-030131-7889]	lrp1aa
ENSDARG00000015653	3.07504e-09	7.13074e-07	-37.3607	449958	TNFAIP3 interacting protein 1 [Source:ZFIN;Acc:ZDB-GENE-070112-1502]	tnip1
ENSDARG00000104295	3.08896e-09	7.15548e-07	30.9566	556095	Rho GTPase activating protein 21a [Source:ZFIN;Acc:ZDB-GENE-090918-5]	arhgap21a
ENSDARG00000023886	3.17836e-09	7.34708e-07	28.7339	100150428	calcium channel, voltage-dependent, alpha 2/delta subunit 4b [Source:ZFIN;Acc:ZDB-GENE-100422-18]	cacna2d4b
ENSDARG00000101109	3.251e-09	7.50318e-07	-36.209	678556	claudin 15b [Source:ZFIN;Acc:ZDB-GENE-060421-7652]	cldn15b
ENSDARG00000093852	3.28678e-09	7.5778e-07	25.7499	NA	si:dkey-19a16.1 [Source:ZFIN;Acc:ZDB-GENE-050208-333]	si:dkey-19a16.1
ENSDARG00000015559	3.29197e-09	7.58579e-07	34.0276	325423	follistatin-like 1a [Source:ZFIN;Acc:ZDB-GENE-030131-4148]	fstl1a
ENSDARG00000069196	3.38364e-09	7.77666e-07	29.7119	557777	early B-cell factor 1b [Source:ZFIN;Acc:ZDB-GENE-090814-2]	ebf1b
ENSDARG00000102185	3.46637e-09	7.91819e-07	-25.432	100002026	si:ch211-199f5.1 [Source:ZFIN;Acc:ZDB-GENE-120215-215]	si:ch211-199f5.1
ENSDARG00000105781	3.51107e-09	8.01094e-07	-25.0071	100332901	zgc:171727 [Source:ZFIN;Acc:ZDB-GENE-071004-26]	zgc:171727
ENSDARG00000075806	3.54998e-09	8.08713e-07	-26.5012	571887	kin of IRRE like 3 a [Source:ZFIN;Acc:ZDB-GENE-091117-44]	kirrel3a
ENSDARG00000056427	3.62558e-09	8.24228e-07	-26.5248	NA	autism susceptibility candidate 2a [Source:ZFIN;Acc:ZDB-GENE-030616-571]	auts2a
ENSDARG00000075226	3.66563e-09	8.32044e-07	29.5072	559111	SMAD family member 4a [Source:ZFIN;Acc:ZDB-GENE-990603-8]	smad4a
ENSDARG00000068257	3.71979e-09	8.42597e-07	35.3262	794240	potassium voltage-gated channel, Isk-related family, member 4 [Source:ZFIN;Acc:ZDB-GENE-050419-163]	kcne4
ENSDARG00000098028	3.71979e-09	8.42597e-07	35.3262	NA		BX890602.2
ENSDARG00000076862	3.89482e-09	8.78625e-07	30.4303	100534770	family with sequence similarity 198, member A [Source:ZFIN;Acc:ZDB-GENE-121130-2]	fam198a
ENSDARG00000079872	3.93866e-09	8.87606e-07	-28.4744	NA	Rap guanine nucleotide exchange factor (GEF) 4 [Source:ZFIN;Acc:ZDB-GENE-070912-385]	rapgef4
ENSDARG00000102474	4.01985e-09	9.03588e-07	-37.1642	406523	dual specificity phosphatase 16 [Source:ZFIN;Acc:ZDB-GENE-040426-2360]	dusp16
ENSDARG00000035322	4.25247e-09	9.51983e-07	30.0411	560945	myosin, heavy chain 7B, cardiac muscle, beta b [Source:ZFIN;Acc:ZDB-GENE-090311-5]	myh7bb
ENSDARG00000098408	4.26149e-09	9.53519e-07	36.554	792854	starch binding domain 1 [Source:ZFIN;Acc:ZDB-GENE-120817-2]	stbd1
ENSDARG00000053021	4.29315e-09	9.60113e-07	-35.7031	563249	G-rich RNA sequence binding factor 1 [Source:ZFIN;Acc:ZDB-GENE-060825-196]	grsf1
ENSDARG00000097315	4.33363e-09	9.68674e-07	45.8117	NA		BX927078.1
ENSDARG00000105007	4.33363e-09	9.68674e-07	45.8117	NA		CT573446.1
ENSDARG00000104435	4.4264e-09	9.88406e-07	-39.3939	563520	si:ch73-217b7.1 [Source:ZFIN;Acc:ZDB-GENE-050208-210]	MAP7
ENSDARG00000004836	4.51701e-09	1.0066e-06	25.5537	797907	DnaJ (Hsp40) homolog, subfamily C, member 5ab [Source:ZFIN;Acc:ZDB-GENE-081021-2]	dnajc5ab
ENSDARG00000098654	4.52485e-09	1.00783e-06	-28.6885	NA		FQ976914.1
ENSDARG00000076510	4.53991e-09	1.01016e-06	-27.9279	100005852	fibroblast growth factor 22 [Source:ZFIN;Acc:ZDB-GENE-050208-380]	fgf22
ENSDARG00000003845	4.81174e-09	1.06259e-06	-28.4207	402935	choroideremia (Rab escort protein 1) [Source:ZFIN;Acc:ZDB-GENE-030318-2]	chm
ENSDARG00000092624	4.97937e-09	1.0963e-06	-36.52	NA	si:ch73-262h23.4 [Source:ZFIN;Acc:ZDB-GENE-081031-8]	si:ch73-262h23.4
ENSDARG00000101109	5.14139e-09	1.12746e-06	26.2197	678556	claudin 15b [Source:ZFIN;Acc:ZDB-GENE-060421-7652]	cldn15b
ENSDARG00000015653	5.16702e-09	1.13251e-06	-36.7481	449958	TNFAIP3 interacting protein 1 [Source:ZFIN;Acc:ZDB-GENE-070112-1502]	tnip1
ENSDARG00000069981	5.22378e-09	1.14361e-06	31.9737	558206	chondroitin sulfate proteoglycan 5a [Source:ZFIN;Acc:ZDB-GENE-080425-4]	cspg5a
ENSDARG00000007369	5.87541e-09	1.2757e-06	29.4527	30556	transcription factor 7-like 1b (T-cell specific, HMG-box) [Source:ZFIN;Acc:ZDB-GENE-991110-10]	tcf7l1b
ENSDARG00000017795	5.92686e-09	1.2856e-06	-29.8215	NA		CABZ01071723.1
ENSDARG00000032327	5.97846e-09	1.29616e-06	37.5072	327239	ubiquitin specific peptidase 36 [Source:ZFIN;Acc:ZDB-GENE-030131-5450]	usp36
ENSDARG00000060847	6.29871e-09	1.35823e-06	32.2272	567970	SET domain containing 1B, a [Source:ZFIN;Acc:ZDB-GENE-050309-289]	setd1ba
ENSDARG00000060922	6.29871e-09	1.35823e-06	32.2272	324123	DiGeorge syndrome critical region gene 14 [Source:ZFIN;Acc:ZDB-GENE-030131-2843]	dgcr14
ENSDARG00000071031	6.41315e-09	1.37818e-06	27.0189	337386	sorting nexin 1a [Source:ZFIN;Acc:ZDB-GENE-060302-3]	snx1a
ENSDARG00000060309	6.42021e-09	1.37902e-06	-43.1174	561567	SLIT-ROBO Rho GTPase activating protein 3 [Source:ZFIN;Acc:ZDB-GENE-060524-4]	srgap3
ENSDARG00000043982	6.51866e-09	1.3988e-06	27.5991	NA	tubulin, epsilon 1 [Source:ZFIN;Acc:ZDB-GENE-040426-1174]	tube1
ENSDARG00000071048	6.51866e-09	1.3988e-06	27.5991	794092	WNT1 inducible signaling pathway protein 3 [Source:ZFIN;Acc:ZDB-GENE-041001-86]	wisp3
ENSDARG00000079552	6.60409e-09	1.41506e-06	-34.7756	101886283	mastermind-like transcriptional coactivator 3 [Source:ZFIN;Acc:ZDB-GENE-090313-292]	maml3
ENSDARG00000053380	7.06186e-09	1.50291e-06	35.2016	436705	family with sequence similarity 189, member A1 [Source:ZFIN;Acc:ZDB-GENE-040718-129]	fam189a1
ENSDARG00000057016	7.54156e-09	1.59532e-06	-25.1676	565969	cell division cycle 14Ab [Source:ZFIN;Acc:ZDB-GENE-070705-309]	cdc14ab
ENSDARG00000102102	7.56741e-09	1.59965e-06	-39.9655	NA		BX649453.2
ENSDARG00000100473	7.73639e-09	1.62911e-06	-29.5655	799007	kinase non-catalytic C-lobe domain containing 1 [Source:ZFIN;Acc:ZDB-GENE-170327-1]	kndc1
ENSDARG00000103595	7.87607e-09	1.65694e-06	-26.6956	562654	sideroflexin 5a [Source:ZFIN;Acc:ZDB-GENE-090312-174]	sfxn5a
ENSDARG00000057833	7.9082e-09	1.6629e-06	33.2874	100006392	GULP, engulfment adaptor PTB domain containing 1b [Source:ZFIN;Acc:ZDB-GENE-120228-2]	gulp1b
ENSDARG00000036942	8.0515e-09	1.68819e-06	25.7554	406615	glycerol-3-phosphate dehydrogenase 1c [Source:ZFIN;Acc:ZDB-GENE-040426-2576]	gpd1c
ENSDARG00000076623	8.0515e-09	1.68819e-06	25.7554	NA	collagen, type XIV, alpha 1b [Source:ZFIN;Acc:ZDB-GENE-030131-1985]	col14a1b
ENSDARG00000007916	8.37503e-09	1.74936e-06	29.8893	573360	X-prolyl aminopeptidase 3, mitochondrial [Source:ZFIN;Acc:ZDB-GENE-040426-2076]	xpnpep3
ENSDARG00000079616	8.44775e-09	1.76288e-06	-36.6689	336311	cramped chromatin regulator homolog 1 [Source:ZFIN;Acc:ZDB-GENE-030131-8255]	cramp1
ENSDARG00000074222	8.69045e-09	1.81009e-06	-36.3903	100170821	RAP1 GTPase activating protein 2b [Source:ZFIN;Acc:ZDB-GENE-080722-11]	rap1gap2b
ENSDARG00000025189	8.83092e-09	1.83674e-06	25.1192	100332028	copine VIII [Source:ZFIN;Acc:ZDB-GENE-100809-1]	cpne8
ENSDARG00000096791	8.8919e-09	1.84855e-06	-33.6901	101886095	si:ch73-344o19.1 [Source:ZFIN;Acc:ZDB-GENE-081104-282]	si:ch73-344o19.1
ENSDARG00000087471	9.37568e-09	1.94544e-06	26.0142	100332307		CABZ01072827.1
ENSDARG00000070955	9.7222e-09	2.01544e-06	41.4598	60310	H6 family homeobox 3a [Source:ZFIN;Acc:ZDB-GENE-001020-1]	hmx3a
ENSDARG00000062538	9.83361e-09	2.03662e-06	31.1371	556622	si:dkey-215k6.1 [Source:ZFIN;Acc:ZDB-GENE-060526-251]	si:dkey-215k6.1
ENSDARG00000014098	1.00422e-08	2.07689e-06	28.8503	432387	polycystic kidney disease 2 [Source:ZFIN;Acc:ZDB-GENE-040827-4]	pkd2
ENSDARG00000008127	1.01535e-08	2.09793e-06	27.9651	503521	protocadherin-related 15b [Source:ZFIN;Acc:ZDB-GENE-050214-1]	pcdh15b
ENSDARG00000025189	1.03844e-08	2.13961e-06	28.1817	100332028	copine VIII [Source:ZFIN;Acc:ZDB-GENE-100809-1]	cpne8
ENSDARG00000092336	1.05216e-08	2.16483e-06	-27.1793	NA		CU207311.1
ENSDARG00000094155	1.05216e-08	2.16483e-06	-27.1793	NA		CU207311.2
ENSDARG00000091777	1.14547e-08	2.34476e-06	-30.3193	100537196	mitogen-activated protein kinase associated protein 1 [Source:ZFIN;Acc:ZDB-GENE-041111-178]	mapkap1
ENSDARG00000063253	1.15856e-08	2.36934e-06	-35.2857	100331355	HECT, C2 and WW domain containing E3 ubiquitin protein ligase 2b [Source:ZFIN;Acc:ZDB-GENE-101001-3]	hecw2b
ENSDARG00000099728	1.18414e-08	2.41716e-06	32.1143	326033	zgc:56622 [Source:ZFIN;Acc:ZDB-GENE-030131-4758]	zgc:56622
ENSDARG00000003984	1.18796e-08	2.42383e-06	27.3937	100000122	si:dkey-175g6.5 [Source:ZFIN;Acc:ZDB-GENE-091204-127]	LTN1
ENSDARG00000069726	1.19705e-08	2.43858e-06	26.4702	571000	GLIS family zinc finger 3 [Source:ZFIN;Acc:ZDB-GENE-070112-2232]	glis3
ENSDARG00000075226	1.19705e-08	2.43858e-06	26.4702	559111	SMAD family member 4a [Source:ZFIN;Acc:ZDB-GENE-990603-8]	smad4a
ENSDARG00000055338	1.20992e-08	2.46066e-06	44.5402	565825	si:dkeyp-50d11.2 [Source:ZFIN;Acc:ZDB-GENE-091113-22]	CAPN1 (1 of many)
ENSDARG00000074201	1.2244e-08	2.48322e-06	27.7338	562529	filamin A, alpha (actin binding protein 280) [Source:ZFIN;Acc:ZDB-GENE-030131-2145]	flna
ENSDARG00000104820	1.23046e-08	2.49205e-06	33.4994	559329	pleckstrin and Sec7 domain containing 3, like [Source:ZFIN;Acc:ZDB-GENE-030131-8195]	psd3l
ENSDARG00000040291	1.2809e-08	2.58588e-06	32.0914	492787	cell adhesion molecule 4 [Source:ZFIN;Acc:ZDB-GENE-041114-138]	cadm4
ENSDARG00000101542	1.29781e-08	2.61523e-06	-35.0879	563210	si:dkeyp-53d3.5 [Source:ZFIN;Acc:ZDB-GENE-050208-485]	si:dkeyp-53d3.5
ENSDARG00000028071	1.30473e-08	2.62797e-06	28.4196	572452	bone morphogenetic protein 1a [Source:ZFIN;Acc:ZDB-GENE-060818-1]	bmp1a
ENSDARG00000043593	1.32064e-08	2.65637e-06	36.2983	558635	Rap guanine nucleotide exchange factor (GEF) 1a [Source:ZFIN;Acc:ZDB-GENE-081105-26]	rapgef1a
ENSDARG00000074326	1.32413e-08	2.66216e-06	39.1724	100333576	minichromosome maintenance 8 homologous recombination repair factor [Source:ZFIN;Acc:ZDB-GENE-120927-1]	mcm8
ENSDARG00000091558	1.32604e-08	2.66478e-06	-39.7539	386720	zgc:158494 [Source:ZFIN;Acc:ZDB-GENE-031116-3]	zgc:158494
ENSDARG00000091558	1.32604e-08	2.66478e-06	-39.7539	100126125	zgc:158494 [Source:ZFIN;Acc:ZDB-GENE-031116-3]	zgc:158494
ENSDARG00000097477	1.33528e-08	2.68213e-06	-28.7388	NA	si:dkey-4c2.11 [Source:ZFIN;Acc:ZDB-GENE-131127-372]	si:dkey-4c2.11
ENSDARG00000059235	1.34646e-08	2.70213e-06	25.5684	552925	zgc:113274 [Source:ZFIN;Acc:ZDB-GENE-050508-2]	zgc:113274
ENSDARG00000077905	1.36156e-08	2.72832e-06	-38.1643	NA	si:ch211-236p22.1 [Source:ZFIN;Acc:ZDB-GENE-050419-118]	si:ch211-236p22.1
ENSDARG00000063438	1.39147e-08	2.7785e-06	33.1792	100037309	sterol regulatory element binding transcription factor 2 [Source:ZFIN;Acc:ZDB-GENE-070410-8]	srebf2
ENSDARG00000095974	1.39147e-08	2.7785e-06	33.1792	NA	si:ch73-211l13.2 [Source:ZFIN;Acc:ZDB-GENE-110411-257]	si:ch73-211l13.2
ENSDARG00000044414	1.46492e-08	2.90146e-06	35.7664	550553	CUB and Sushi multiple domains 1a [Source:ZFIN;Acc:ZDB-GENE-050417-402]	csmd1a
ENSDARG00000069832	1.48553e-08	2.94096e-06	36.0467	556121	sideroflexin 4 [Source:ZFIN;Acc:ZDB-GENE-050309-187]	sfxn4
ENSDARG00000006292	1.56519e-08	3.08755e-06	33.5022	793563	MYCBP-associated, testis expressed 1 [Source:ZFIN;Acc:ZDB-GENE-070912-489]	maats1
ENSDARG00000098267	1.59436e-08	3.14087e-06	25.5491	NA		AL954682.1
ENSDARG00000057903	1.63611e-08	3.21806e-06	34.3027	NA	si:ch211-266g18.10 [Source:ZFIN;Acc:ZDB-GENE-131127-188]	si:ch211-266g18.10
ENSDARG00000100901	1.65053e-08	3.2399e-06	30.01	101884205		BX510946.1
ENSDARG00000055302	1.71379e-08	3.35212e-06	-26.1077	448841	glutamate receptor, ionotropic, delta 2 [Source:ZFIN;Acc:ZDB-GENE-040913-1]	grid2
ENSDARG00000011020	1.75089e-08	3.42013e-06	37.9721	393467	heterogeneous nuclear ribonucleoprotein A1a [Source:ZFIN;Acc:ZDB-GENE-040426-1546]	hnrnpa1a
ENSDARG00000098868	1.78979e-08	3.49145e-06	34.67	NA	si:ch211-233m11.2 [Source:ZFIN;Acc:ZDB-GENE-081107-24]	XPO5
ENSDARG00000062955	1.80035e-08	3.5105e-06	32.3049	678606	family with sequence similarity 69, member Aa [Source:ZFIN;Acc:ZDB-GENE-060421-4286]	fam69aa
ENSDARG00000053485	1.83996e-08	3.58615e-06	-36.4659	436647	aldehyde dehydrogenase 6 family, member A1 [Source:ZFIN;Acc:ZDB-GENE-030131-9192]	aldh6a1
ENSDARG00000014746	1.87403e-08	3.64447e-06	28.3487	449554	RNA binding protein, fox-1 homolog (C. elegans) 1 [Source:ZFIN;Acc:ZDB-GENE-040927-11]	rbfox1
ENSDARG00000073920	1.9024e-08	3.69473e-06	-29.6034	569185	contactin associated protein-like 5a [Source:ZFIN;Acc:ZDB-GENE-081105-126]	cntnap5a
ENSDARG00000074301	2.0226e-08	3.91093e-06	33.2614	322055	cystathionase (cystathionine gamma-lyase) [Source:ZFIN;Acc:ZDB-GENE-030131-774]	cth
ENSDARG00000102855	2.03777e-08	3.9368e-06	-26.0963	266983	neogenin 1a [Source:ZFIN;Acc:ZDB-GENE-021031-1]	neo1a
ENSDARG00000093686	2.05872e-08	3.97377e-06	27.6411	100034566	si:rp71-36a1.2 [Source:ZFIN;Acc:ZDB-GENE-050208-646]	si:rp71-36a1.2
ENSDARG00000093852	2.05872e-08	3.97377e-06	27.6411	NA	si:dkey-19a16.1 [Source:ZFIN;Acc:ZDB-GENE-050208-333]	si:dkey-19a16.1
ENSDARG00000027564	2.06234e-08	3.9789e-06	30.4215	NA		CABZ01052588.1
ENSDARG00000023878	2.1057e-08	4.05025e-06	47.3189	406786	serine/threonine kinase 24b (STE20 homolog, yeast) [Source:ZFIN;Acc:ZDB-GENE-040426-2841]	stk24b
ENSDARG00000075334	2.15995e-08	4.14915e-06	-30.9773	562449	Rho GTPase activating protein 32a [Source:ZFIN;Acc:ZDB-GENE-060503-918]	arhgap32a
ENSDARG00000027602	2.19349e-08	4.2099e-06	36.0171	393587	leucine rich repeat and fibronectin type III domain containing 1 [Source:ZFIN;Acc:ZDB-GENE-040426-1227]	lrfn1
ENSDARG00000017615	2.22919e-08	4.27283e-06	30.049	266965	T-cell leukemia, homeobox 3b [Source:ZFIN;Acc:ZDB-GENE-021021-1]	tlx3b
ENSDARG00000099510	2.2369e-08	4.28574e-06	-39.7418	326931	calponin 3, acidic a [Source:ZFIN;Acc:ZDB-GENE-030131-5130]	cnn3a
ENSDARG00000059916	2.24622e-08	4.29916e-06	25.0089	664772	hyaluronoglucosaminidase 1 [Source:ZFIN;Acc:ZDB-GENE-060312-42]	hyal1
ENSDARG00000025854	2.29644e-08	4.38074e-06	41.4092	445387	DEAD (Asp-Glu-Ala-Asp) box polypeptide 51 [Source:ZFIN;Acc:ZDB-GENE-040927-28]	ddx51
ENSDARG00000092778	2.31298e-08	4.40846e-06	-25.0702	101886663	si:ch73-338o16.4 [Source:ZFIN;Acc:ZDB-GENE-131119-14]	si:ch73-338o16.4
ENSDARG00000053617	2.32484e-08	4.42723e-06	26.1996	550436	calcium/calmodulin-dependent protein kinase II alpha [Source:ZFIN;Acc:ZDB-GENE-051113-72]	camk2a
ENSDARG00000000086	2.42649e-08	4.58903e-06	29.8455	368504	intersectin 1 (SH3 domain protein) [Source:ZFIN;Acc:ZDB-GENE-030616-226]	itsn1
ENSDARG00000007711	2.56519e-08	4.83055e-06	-25.9771	100331248	RAB3A interacting protein (rabin3)-like 1 [Source:ZFIN;Acc:ZDB-GENE-110921-5]	rab3il1
ENSDARG00000011407	2.66441e-08	4.98752e-06	-28.1475	503730	collagen, type II, alpha 1b [Source:ZFIN;Acc:ZDB-GENE-050302-9]	col2a1b
ENSDARG00000043821	2.78858e-08	5.21108e-06	40.1442	553082	Kruppel-like factor 7b [Source:ZFIN;Acc:ZDB-GENE-041014-171]	klf7b
ENSDARG00000008553	2.84452e-08	5.30661e-06	34.0559	678524	zgc:136872 [Source:ZFIN;Acc:ZDB-GENE-060421-5204]	zgc:136872
ENSDARG00000075830	2.86382e-08	5.33807e-06	27.9135	100000615	synaptotagmin III [Source:ZFIN;Acc:ZDB-GENE-090601-1]	syt3
ENSDARG00000101816	2.89435e-08	5.39041e-06	-25.9272	100463515	collagen, type V, alpha 3b [Source:ZFIN;Acc:ZDB-GENE-110728-4]	col5a3b
ENSDARG00000092336	2.95948e-08	5.50007e-06	32.2473	NA		CU207311.1
ENSDARG00000094155	2.95948e-08	5.50007e-06	32.2473	NA		CU207311.2
ENSDARG00000059567	2.96187e-08	5.50219e-06	29.5285	102216267	si:ch73-281f12.4 [Source:ZFIN;Acc:ZDB-GENE-130530-682]	si:ch73-281f12.4
ENSDARG00000012887	3.08233e-08	5.70188e-06	-26.3931	492800	zinc finger protein 143a [Source:ZFIN;Acc:ZDB-GENE-041114-154]	znf143a
ENSDARG00000013822	3.22563e-08	5.93452e-06	25.2941	550576	anaphase promoting complex subunit 16 [Source:ZFIN;Acc:ZDB-GENE-050417-430]	anapc16
ENSDARG00000023578	3.25792e-08	5.9816e-06	30.0142	573024	LIM domain containing preferred translocation partner in lipoma [Source:ZFIN;Acc:ZDB-GENE-040426-918]	lpp
ENSDARG00000101079	3.25915e-08	5.9816e-06	-33.7523	101885095	HECT domain E3 ubiquitin protein ligase 4 [Source:HGNC Symbol;Acc:HGNC:26611]	HECTD4
ENSDARG00000099061	3.42574e-08	6.27043e-06	33.0989	NA	si:ch211-255f4.6 [Source:ZFIN;Acc:ZDB-GENE-050208-549]	si:ch211-255f4.6
ENSDARG00000100196	3.42574e-08	6.27043e-06	33.0989	NA	zinc finger protein 1160 [Source:ZFIN;Acc:ZDB-GENE-050208-624]	znf1160
ENSDARG00000100915	3.42574e-08	6.27043e-06	33.0989	NA	si:ch211-255f4.7 [Source:ZFIN;Acc:ZDB-GENE-050208-628]	si:ch211-255f4.7
ENSDARG00000029088	3.43956e-08	6.28605e-06	-30.602	553030	GUF1 homolog, GTPase [Source:ZFIN;Acc:ZDB-GENE-030131-4289]	guf1
ENSDARG00000098201	3.50308e-08	6.39152e-06	-27.8075	393838	myotubularin related protein 3 [Source:ZFIN;Acc:ZDB-GENE-091204-465]	mtmr3
ENSDARG00000059705	3.53891e-08	6.44336e-06	37.3377	NA	von Willebrand factor A domain containing 5B1 [Source:ZFIN;Acc:ZDB-GENE-090313-299]	vwa5b1
ENSDARG00000024208	3.5473e-08	6.45346e-06	-26.0901	570397	opsin 7, group member a [Source:ZFIN;Acc:ZDB-GENE-140106-15]	opn7a
ENSDARG00000006601	3.68834e-08	6.68242e-06	32.1638	790937	kazrin, periplakin interacting protein b [Source:ZFIN;Acc:ZDB-GENE-061215-31]	kaznb
ENSDARG00000009281	3.7133e-08	6.72486e-06	-26.8303	100333543	dynamin 1b [Source:ZFIN;Acc:ZDB-GENE-100920-3]	dnm1b
ENSDARG00000058319	3.793e-08	6.85791e-06	-36.6497	564926	centrosomal protein 76 [Source:ZFIN;Acc:ZDB-GENE-070820-5]	cep76
ENSDARG00000070688	3.793e-08	6.85791e-06	-36.6497	556178	neurocalcin delta a [Source:ZFIN;Acc:ZDB-GENE-080220-28]	ncalda
ENSDARG00000012446	3.85861e-08	6.96223e-06	36.4156	NA	si:ch211-183d5.1 [Source:ZFIN;Acc:ZDB-GENE-070424-144]	si:ch211-183d5.1
ENSDARG00000078676	3.86815e-08	6.97559e-06	30.74	570792	myelin regulatory factor [Source:ZFIN;Acc:ZDB-GENE-080204-57]	myrf
ENSDARG00000097294	3.86815e-08	6.97559e-06	30.74	NA		CU855758.2
ENSDARG00000025672	3.9698e-08	7.13943e-06	33.3333	NA	anthrax toxin receptor 1a [Source:ZFIN;Acc:ZDB-GENE-110411-15]	antxr1a
ENSDARG00000090724	4.11818e-08	7.38514e-06	35.1064	795688	sodium channel, voltage gated, type XII, alpha a [Source:ZFIN;Acc:ZDB-GENE-060908-2]	scn12aa
ENSDARG00000062831	4.13001e-08	7.40334e-06	31.7903	560816	si:ch73-22o12.1 [Source:ZFIN;Acc:ZDB-GENE-110411-27]	si:ch73-22o12.1
ENSDARG00000098654	4.17002e-08	7.46897e-06	31.026	NA		FQ976914.1
ENSDARG00000074468	4.2008e-08	7.52105e-06	-25.5172	565473	PR domain containing 11 [Source:ZFIN;Acc:ZDB-GENE-061221-1]	prdm11
ENSDARG00000103031	4.22549e-08	7.55602e-06	31.274	NA	zinc finger protein 1029 [Source:ZFIN;Acc:ZDB-GENE-110914-6]	znf1029
ENSDARG00000076701	4.30486e-08	7.68544e-06	30.8064	559305	beta-1,4-N-acetyl-galactosaminyl transferase 4b [Source:ZFIN;Acc:ZDB-GENE-100422-5]	b4galnt4b
ENSDARG00000070187	4.33143e-08	7.72662e-06	31.3282	556212	dual-specificity tyrosine-(Y)-phosphorylation regulated kinase 1B [Source:ZFIN;Acc:ZDB-GENE-060503-499]	dyrk1b
ENSDARG00000098826	4.54018e-08	8.06303e-06	-30.9838	100334276	phospholipase C-like 2 [Source:ZFIN;Acc:ZDB-GENE-120426-4]	plcl2
ENSDARG00000039133	4.79268e-08	8.47722e-06	26.0779	286831	laminin, beta 4 [Source:ZFIN;Acc:ZDB-GENE-021226-2]	lamb4
ENSDARG00000005394	4.98356e-08	8.77603e-06	-29.2793	553187	DNA (cytosine-5-)-methyltransferase 3 alpha a [Source:ZFIN;Acc:ZDB-GENE-050314-5]	dnmt3aa
ENSDARG00000102474	5.15512e-08	9.04918e-06	-26.806	406523	dual specificity phosphatase 16 [Source:ZFIN;Acc:ZDB-GENE-040426-2360]	dusp16
ENSDARG00000097875	5.26547e-08	9.19883e-06	27.7519	NA		CR786577.1
ENSDARG00000093713	5.29886e-08	9.24615e-06	30.4416	100148861	si:dkey-256i11.2 [Source:ZFIN;Acc:ZDB-GENE-110913-47]	si:dkey-256i11.2
ENSDARG00000096216	5.29886e-08	9.24615e-06	30.4416	NA	si:ch211-162i8.7 [Source:ZFIN;Acc:ZDB-GENE-110914-84]	si:ch211-162i8.7
ENSDARG00000062335	5.31131e-08	9.26419e-06	-33.1905	559149	nudix (nucleoside diphosphate linked moiety X)-type motif 14 [Source:ZFIN;Acc:ZDB-GENE-041014-254]	nudt14
ENSDARG00000076127	5.32457e-08	9.28244e-06	30.7882	100331377	gamma-aminobutyric acid (GABA) A receptor, beta 1 [Source:ZFIN;Acc:ZDB-GENE-090313-230]	gabrb1
ENSDARG00000103016	5.33888e-08	9.29639e-06	34.405	NA	si:ch211-180m24.1 [Source:ZFIN;Acc:ZDB-GENE-131126-24]	si:ch211-180m24.1
ENSDARG00000023797	5.41351e-08	9.40145e-06	25.538	570245	ryanodine receptor 1b (skeletal) [Source:ZFIN;Acc:ZDB-GENE-070705-417]	ryr1b
ENSDARG00000060847	5.42994e-08	9.42381e-06	-35.4337	567970	SET domain containing 1B, a [Source:ZFIN;Acc:ZDB-GENE-050309-289]	setd1ba
ENSDARG00000060922	5.42994e-08	9.42381e-06	-35.4337	324123	DiGeorge syndrome critical region gene 14 [Source:ZFIN;Acc:ZDB-GENE-030131-2843]	dgcr14
ENSDARG00000103479	5.43067e-08	9.42381e-06	-31.8066	140819	protein tyrosine phosphatase, receptor type, f, a [Source:ZFIN;Acc:ZDB-GENE-020107-2]	ptprfa
ENSDARG00000074507	5.44202e-08	9.43979e-06	30.1947	558162	regulator of microtubule dynamics 1 [Source:ZFIN;Acc:ZDB-GENE-070928-17]	rmdn1
ENSDARG00000043687	5.60033e-08	9.69528e-06	27.0362	797937	si:ch211-59d15.9 [Source:ZFIN;Acc:ZDB-GENE-041014-27]	SAYSD1
ENSDARG00000092174	5.60033e-08	9.69528e-06	27.0362	NA	si:ch211-59d15.4 [Source:ZFIN;Acc:ZDB-GENE-041014-37]	si:ch211-59d15.4
ENSDARG00000020057	5.60686e-08	9.70277e-06	-26.7195	555655	bone morphogenetic protein receptor, type II b (serine/threonine kinase) [Source:ZFIN;Acc:ZDB-GENE-070618-2]	bmpr2b
ENSDARG00000043746	5.68573e-08	9.83152e-06	-26.695	NA	neurexin 3a [Source:ZFIN;Acc:ZDB-GENE-070206-9]	nrxn3a
ENSDARG00000092638	5.81325e-08	1.00284e-05	26.2671	563584	protein tyrosine phosphatase, receptor type, U, a [Source:ZFIN;Acc:ZDB-GENE-060503-232]	ptprua
ENSDARG00000105261	6.16028e-08	1.05855e-05	33.6801	565756	nuclear factor of kappa light polypeptide gene enhancer in B-cells 1 [Source:ZFIN;Acc:ZDB-GENE-121204-3]	nfkb1
ENSDARG00000000068	6.31552e-08	1.08353e-05	-29.0603	327272	solute carrier family 9, subfamily A (NHE3, cation proton antiporter 3), member 3 regulator 1 [Source:ZFIN;Acc:ZDB-GENE-031006-7]	slc9a3r1
ENSDARG00000070536	6.41937e-08	1.10006e-05	-31.4358	565910	cAMP responsive element binding protein 5b [Source:ZFIN;Acc:ZDB-GENE-091020-6]	creb5b
ENSDARG00000052207	6.50345e-08	1.11274e-05	-31.8125	565074	complement component c3a, duplicate 3 [Source:ZFIN;Acc:ZDB-GENE-990415-37]	c3a.3
ENSDARG00000099221	6.71622e-08	1.1438e-05	29.1209	558810	protein phosphatase 2, regulatory subunit B, beta b [Source:ZFIN;Acc:ZDB-GENE-041010-39]	ppp2r2bb
ENSDARG00000097860	7.02462e-08	1.19171e-05	32.549	NA		CR376776.1
ENSDARG00000090429	7.18715e-08	1.21647e-05	-32.4356	794803	si:dkeyp-7a3.1 [Source:ZFIN;Acc:ZDB-GENE-091204-119]	si:dkeyp-7a3.1
ENSDARG00000093709	7.18715e-08	1.21647e-05	-32.4356	NA	si:dkeyp-7a3.1 [Source:ZFIN;Acc:ZDB-GENE-091204-119]	si:dkeyp-7a3.1
ENSDARG00000096915	7.3739e-08	1.24389e-05	31.4064	NA	si:ch211-107e6.6 [Source:ZFIN;Acc:ZDB-GENE-131121-501]	si:ch211-107e6.6
ENSDARG00000104687	7.61576e-08	1.27917e-05	32.1819	445158	solute carrier family 16, member 9b [Source:ZFIN;Acc:ZDB-GENE-040801-69]	slc16a9b
ENSDARG00000069543	7.63729e-08	1.28181e-05	29.7902	791130	galactose-1-phosphate uridylyltransferase [Source:ZFIN;Acc:ZDB-GENE-070112-172]	galt
ENSDARG00000073999	7.86667e-08	1.31729e-05	37.6152	558330	transmembrane anterior posterior transformation 1a [Source:ZFIN;Acc:ZDB-GENE-131017-2]	tapt1a
ENSDARG00000093359	8.04675e-08	1.3454e-05	-30.9727	NA	inositol polyphosphate-5-phosphatase Jb [Source:ZFIN;Acc:ZDB-GENE-081104-46]	inpp5jb
ENSDARG00000078497	8.19574e-08	1.36719e-05	25.1594	325855	timeless circadian clock [Source:ZFIN;Acc:ZDB-GENE-030131-8978]	timeless
ENSDARG00000100442	8.33629e-08	1.38906e-05	25.242	553297	complement factor H [Source:ZFIN;Acc:ZDB-GENE-050208-661]	cfh
ENSDARG00000104687	8.46334e-08	1.40809e-05	31.1809	445158	solute carrier family 16, member 9b [Source:ZFIN;Acc:ZDB-GENE-040801-69]	slc16a9b
ENSDARG00000014536	8.46762e-08	1.40827e-05	-25.379	503766	prefoldin subunit 1 [Source:ZFIN;Acc:ZDB-GENE-050306-50]	pfdn1
ENSDARG00000088225	8.63156e-08	1.43445e-05	-32.1434	100536950	STE20-related kinase adaptor beta [Source:HGNC Symbol;Acc:HGNC:13205]	STRADB
ENSDARG00000062711	8.64943e-08	1.4358e-05	27.1429	793735	galactose-3-O-sulfotransferase 1a [Source:ZFIN;Acc:ZDB-GENE-060526-375]	gal3st1a
ENSDARG00000098613	8.69845e-08	1.44339e-05	-26.8458	NA		BX640576.1
ENSDARG00000099721	8.69845e-08	1.44339e-05	-26.8458	NA	zinc finger protein 1002 [Source:ZFIN;Acc:ZDB-GENE-050208-383]	znf1002
ENSDARG00000100361	8.69845e-08	1.44339e-05	-26.8458	100034622	zinc finger protein 1174 [Source:ZFIN;Acc:ZDB-GENE-050208-785]	znf1174
ENSDARG00000100361	8.69845e-08	1.44339e-05	-26.8458	100126808	zinc finger protein 1174 [Source:ZFIN;Acc:ZDB-GENE-050208-785]	znf1174
ENSDARG00000103853	8.69845e-08	1.44339e-05	-26.8458	NA	zinc finger protein 1183 [Source:ZFIN;Acc:ZDB-GENE-050208-464]	znf1183
ENSDARG00000103736	8.70932e-08	1.4441e-05	-27.9715	555179	GRAM domain containing 2a [Source:ZFIN;Acc:ZDB-GENE-040724-9]	gramd2a
ENSDARG00000074457	8.85597e-08	1.4651e-05	-26.8071	100330415	si:dkey-96f10.1 [Source:ZFIN;Acc:ZDB-GENE-090312-154]	PFKFB1 (1 of many)
ENSDARG00000074235	9.20939e-08	1.52129e-05	27.0493	797620		CR376783.1
ENSDARG00000101868	9.32954e-08	1.53998e-05	30.3935	NA	DENN/MADD domain containing 1B [Source:ZFIN;Acc:ZDB-GENE-060503-16]	dennd1b
ENSDARG00000062489	1.01108e-07	1.66021e-05	-34.647	567818	membrane-associated ring finger (C3HC4) 8 [Source:ZFIN;Acc:ZDB-GENE-080204-8]	march8
ENSDARG00000045465	1.02196e-07	1.67558e-05	-27.2622	556310	LanC lantibiotic synthetase component C-like 2 (bacterial) [Source:ZFIN;Acc:ZDB-GENE-070209-191]	lancl2
ENSDARG00000075334	1.04472e-07	1.7097e-05	-29.7314	562449	Rho GTPase activating protein 32a [Source:ZFIN;Acc:ZDB-GENE-060503-918]	arhgap32a
ENSDARG00000015829	1.05219e-07	1.72001e-05	-36.1381	566858	Mov10 RISC complex RNA helicase a [Source:ZFIN;Acc:ZDB-GENE-091230-8]	mov10a
ENSDARG00000077852	1.07059e-07	1.74749e-05	-30.7681	569122	sterile alpha motif domain containing 11 [Source:ZFIN;Acc:ZDB-GENE-060428-2]	samd11
ENSDARG00000026499	1.11168e-07	1.81053e-05	31.7373	553417	protein phosphatase, Mg2+/Mn2+ dependent, 1E [Source:ZFIN;Acc:ZDB-GENE-070326-2]	ppm1e
ENSDARG00000068050	1.12486e-07	1.82929e-05	-30.1917	550450	ATP/GTP binding protein-like 4 [Source:ZFIN;Acc:ZDB-GENE-081104-437]	agbl4
ENSDARG00000013236	1.13016e-07	1.83587e-05	30.4521	494102	24-dehydrocholesterol reductase [Source:ZFIN;Acc:ZDB-GENE-041212-73]	dhcr24
ENSDARG00000008372	1.16049e-07	1.88124e-05	25.4949	793290	sprouty-related, EVH1 domain containing 2b [Source:ZFIN;Acc:ZDB-GENE-040426-2342]	spred2b
ENSDARG00000059510	1.16065e-07	1.88124e-05	-32.8547	100037331	coenzyme Q2 4-hydroxybenzoate polyprenyltransferase [Source:ZFIN;Acc:ZDB-GENE-070410-84]	coq2
ENSDARG00000002365	1.16972e-07	1.89384e-05	-25.334	323020	ceramide synthase 5 [Source:ZFIN;Acc:ZDB-GENE-030131-1740]	cers5
ENSDARG00000035970	1.1721e-07	1.8963e-05	36.8345	325033	protein tyrosine phosphatase, receptor type, N polypeptide 2 [Source:ZFIN;Acc:ZDB-GENE-030131-3758]	ptprn2
ENSDARG00000087616	1.21328e-07	1.95788e-05	-31.9996	567833	microtubule-associated protein tau b [Source:ZFIN;Acc:ZDB-GENE-081027-2]	maptb
ENSDARG00000055715	1.22141e-07	1.96883e-05	-37.4041	337730	calpain 8 [Source:ZFIN;Acc:ZDB-GENE-050522-279]	capn8
ENSDARG00000055715	1.22141e-07	1.96883e-05	-37.4041	103909603	calpain 8 [Source:ZFIN;Acc:ZDB-GENE-050522-279]	capn8
ENSDARG00000061778	1.27902e-07	2.05492e-05	29.1269	566432	formin 2b [Source:ZFIN;Acc:ZDB-GENE-080225-35]	fmn2b
ENSDARG00000018976	1.28015e-07	2.05599e-05	31.1147	553646	serine palmitoyltransferase, long chain base subunit 2a [Source:ZFIN;Acc:ZDB-GENE-050522-23]	sptlc2a
ENSDARG00000061778	1.32212e-07	2.1149e-05	-26.2162	566432	formin 2b [Source:ZFIN;Acc:ZDB-GENE-080225-35]	fmn2b
ENSDARG00000090387	1.33024e-07	2.12557e-05	28.3704	100000073	one cut homeobox 2 [Source:ZFIN;Acc:ZDB-GENE-120215-73]	onecut2
ENSDARG00000094570	1.3727e-07	2.18626e-05	39.3464	NA	si:ch211-226h7.2 [Source:ZFIN;Acc:ZDB-GENE-130531-8]	si:ch211-226h7.2
ENSDARG00000100583	1.3727e-07	2.18626e-05	39.3464	437012	HID1 domain containing b [Source:ZFIN;Acc:ZDB-GENE-040718-239]	hid1b
ENSDARG00000034555	1.38909e-07	2.20884e-05	-39.7556	NA	par-3 family cell polarity regulator beta b [Source:ZFIN;Acc:ZDB-GENE-070912-290]	pard3bb
ENSDARG00000096497	1.38938e-07	2.20884e-05	-28.0339	NA	si:dkey-22h13.3 [Source:ZFIN;Acc:ZDB-GENE-120703-47]	si:dkey-22h13.3
ENSDARG00000103604	1.38938e-07	2.20884e-05	-28.0339	NA		BX470200.3
ENSDARG00000074149	1.3985e-07	2.22254e-05	-38.6497	100149388	inositol 1,4,5-trisphosphate receptor, type 1b [Source:ZFIN;Acc:ZDB-GENE-070604-2]	itpr1b
ENSDARG00000092823	1.40736e-07	2.23339e-05	-25.2213	565424	si:dkeyp-67a8.4 [Source:ZFIN;Acc:ZDB-GENE-070912-666]	si:dkeyp-67a8.4
ENSDARG00000060532	1.4332e-07	2.2703e-05	-34.5165	100126805	ADAM metallopeptidase domain 22 [Source:ZFIN;Acc:ZDB-GENE-070810-1]	adam22
ENSDARG00000103467	1.44197e-07	2.28255e-05	-27.8718	735292	LIM domain kinase 1a [Source:ZFIN;Acc:ZDB-GENE-061212-3]	limk1a
ENSDARG00000063444	1.45866e-07	2.30731e-05	25.7344	NA	si:dkey-32n7.7 [Source:ZFIN;Acc:ZDB-GENE-121214-179]	si:dkey-32n7.7
ENSDARG00000094970	1.46607e-07	2.31735e-05	31.8548	NA		BX255915.2
ENSDARG00000056080	1.53521e-07	2.41383e-05	27.2385	100148873	si:dkey-191g9.5 [Source:ZFIN;Acc:ZDB-GENE-090313-217]	si:dkey-191g9.5
ENSDARG00000018342	1.60082e-07	2.50515e-05	34.6361	569014	gamma-glutamyltransferase 1b [Source:ZFIN;Acc:ZDB-GENE-110408-13]	ggt1b
ENSDARG00000075729	1.60472e-07	2.50913e-05	-26.5686	NA	bone morphogenetic protein receptor, type IBb [Source:ZFIN;Acc:ZDB-GENE-090610-1]	bmpr1bb
ENSDARG00000044596	1.64361e-07	2.563e-05	30.5211	541417	post-GPI attachment to proteins 2 [Source:ZFIN;Acc:ZDB-GENE-050320-119]	pgap2
ENSDARG00000062640	1.71095e-07	2.65521e-05	35.2454	NA	potassium voltage-gated channel, subfamily H (eag-related), member 8 [Source:ZFIN;Acc:ZDB-GENE-060503-204]	kcnh8
ENSDARG00000089814	1.75313e-07	2.71643e-05	25.6452	NA	zinc finger protein 1042 [Source:ZFIN;Acc:ZDB-GENE-120703-14]	znf1042
ENSDARG00000104100	1.76828e-07	2.73702e-05	-28.5854	30742	bone morphogenetic protein receptor, type IBa [Source:ZFIN;Acc:ZDB-GENE-991208-8]	bmpr1ba
ENSDARG00000021987	1.78374e-07	2.75997e-05	27.5336	100321011	plectin b [Source:ZFIN;Acc:ZDB-GENE-100917-2]	plecb
ENSDARG00000073999	1.90037e-07	2.92911e-05	-37.1464	558330	transmembrane anterior posterior transformation 1a [Source:ZFIN;Acc:ZDB-GENE-131017-2]	tapt1a
ENSDARG00000006603	1.92422e-07	2.96069e-05	-31.3996	378726	cysteine and glycine-rich protein 1a [Source:ZFIN;Acc:ZDB-GENE-030909-4]	csrp1a
ENSDARG00000094590	1.96605e-07	3.01765e-05	28.6228	NA	C2 calcium-dependent domain containing 5 [Source:ZFIN;Acc:ZDB-GENE-041114-193]	c2cd5
ENSDARG00000098832	1.96605e-07	3.01765e-05	28.6228	751761	family with sequence similarity 168, member A [Source:ZFIN;Acc:ZDB-GENE-060825-128]	fam168a
ENSDARG00000102340	2.1028e-07	3.20296e-05	-43.1864	368211	pleiotrophin [Source:ZFIN;Acc:ZDB-GENE-030624-1]	ptn
ENSDARG00000071375	2.13103e-07	3.24035e-05	25.7554	568052	cugbp, Elav-like family member 5a [Source:ZFIN;Acc:ZDB-GENE-050208-746]	celf5a
ENSDARG00000031095	2.14299e-07	3.25741e-05	28.8372	405756	ventricular zone expressed PH domain-containing 1 [Source:ZFIN;Acc:ZDB-GENE-041014-375]	veph1
ENSDARG00000017244	2.15931e-07	3.27996e-05	27.2411	570753	chromodomain helicase DNA binding protein 6 [Source:ZFIN;Acc:ZDB-GENE-130530-559]	chd6
ENSDARG00000006601	2.17201e-07	3.29356e-05	-25.5586	790937	kazrin, periplakin interacting protein b [Source:ZFIN;Acc:ZDB-GENE-061215-31]	kaznb
ENSDARG00000079905	2.17482e-07	3.29668e-05	-26.3409	562231	MAP/microtubule affinity-regulating kinase 2a [Source:ZFIN;Acc:ZDB-GENE-030131-4145]	mark2a
ENSDARG00000100218	2.27356e-07	3.43689e-05	30.9365	NA		AL935294.1
ENSDARG00000097674	2.2882e-07	3.45664e-05	-30.1278	NA		CU633978.1
ENSDARG00000075735	2.30105e-07	3.47246e-05	26.5054	560916	CXXC finger protein 5b [Source:ZFIN;Acc:ZDB-GENE-130225-1]	cxxc5b
ENSDARG00000012137	2.34741e-07	3.53636e-05	30.0204	553543	cytochrome P450, family 46, subfamily A, polypeptide 1, tandem duplicate 1 [Source:ZFIN;Acc:ZDB-GENE-050522-464]	cyp46a1.1
ENSDARG00000104820	2.36179e-07	3.55681e-05	28.4562	559329	pleckstrin and Sec7 domain containing 3, like [Source:ZFIN;Acc:ZDB-GENE-030131-8195]	psd3l
ENSDARG00000038557	2.416e-07	3.62851e-05	-26.4933	100136846	ankyrin repeat and sterile alpha motif domain containing 3 [Source:ZFIN;Acc:ZDB-GENE-080204-51]	anks3
ENSDARG00000079241	2.416e-07	3.62851e-05	-26.4933	100038787	WD repeat domain 90 [Source:ZFIN;Acc:ZDB-GENE-070424-67]	wdr90
ENSDARG00000037121	2.44561e-07	3.66797e-05	-29.3651	791612	methionine adenosyltransferase II, alpha b [Source:ZFIN;Acc:ZDB-GENE-050327-6]	mat2ab
ENSDARG00000098937	2.50906e-07	3.74272e-05	-32.1176	101886040	si:ch73-315f9.2 [Source:ZFIN;Acc:ZDB-GENE-131121-517]	si:ch73-315f9.2
ENSDARG00000014907	2.52413e-07	3.76265e-05	26.4797	565082	HtrA serine peptidase 1b [Source:ZFIN;Acc:ZDB-GENE-080219-7]	htra1b
ENSDARG00000071790	2.56765e-07	3.82104e-05	25.7751	NA	zinc finger protein 1153 [Source:ZFIN;Acc:ZDB-GENE-071004-83]	znf1153
ENSDARG00000098800	2.56765e-07	3.82104e-05	25.7751	571761	zinc finger protein 1156 [Source:ZFIN;Acc:ZDB-GENE-050208-787]	znf1156
ENSDARG00000100361	2.56765e-07	3.82104e-05	25.7751	100034622	zinc finger protein 1174 [Source:ZFIN;Acc:ZDB-GENE-050208-785]	znf1174
ENSDARG00000100361	2.56765e-07	3.82104e-05	25.7751	100126808	zinc finger protein 1174 [Source:ZFIN;Acc:ZDB-GENE-050208-785]	znf1174
ENSDARG00000103579	2.56765e-07	3.82104e-05	25.7751	100536587		FO704584.2
ENSDARG00000016733	2.60089e-07	3.86268e-05	29.525	327512	phosphoserine aminotransferase 1 [Source:ZFIN;Acc:ZDB-GENE-030131-5723]	psat1
ENSDARG00000036156	2.61836e-07	3.88449e-05	-32.5837	558990	formin binding protein 1a [Source:ZFIN;Acc:ZDB-GENE-081105-105]	fnbp1a
ENSDARG00000036293	2.64584e-07	3.91753e-05	-28.6152	541381	guanine nucleotide binding protein (G protein), beta polypeptide 1-like [Source:ZFIN;Acc:ZDB-GENE-050320-77]	gnb1l
ENSDARG00000079552	2.70324e-07	3.99177e-05	-27.2789	101886283	mastermind-like transcriptional coactivator 3 [Source:ZFIN;Acc:ZDB-GENE-090313-292]	maml3
ENSDARG00000036577	2.74564e-07	4.04472e-05	-25.9268	325402	ATPase, H+ transporting, lysosomal, V0 subunit cb [Source:ZFIN;Acc:ZDB-GENE-030131-4127]	atp6v0cb
ENSDARG00000069014	2.84369e-07	4.17813e-05	-31.4821	560234	nephronophthisis 4 [Source:ZFIN;Acc:ZDB-GENE-060503-715]	nphp4
ENSDARG00000058566	2.92635e-07	4.27956e-05	31.5729	NA	si:dkey-253d23.5 [Source:ZFIN;Acc:ZDB-GENE-050208-729]	si:dkey-253d23.5
ENSDARG00000099543	2.95421e-07	4.316e-05	-26.6667	NA		CR388156.1
ENSDARG00000007950	3.06048e-07	4.44616e-05	30.6279	567175	integrin, alpha 11b [Source:ZFIN;Acc:ZDB-GENE-071009-4]	itga11b
ENSDARG00000071212	3.06446e-07	4.45047e-05	-28.9855	553321	prolyl 3-hydroxylase 1 [Source:ZFIN;Acc:ZDB-GENE-031010-35]	p3h1
ENSDARG00000075505	3.09186e-07	4.4873e-05	-28.6937	101884699	si:ch211-132g1.7 [Source:ZFIN;Acc:ZDB-GENE-121214-287]	PTGFRN (1 of many)
ENSDARG00000103473	3.10864e-07	4.50867e-05	32.9097	NA		BX537137.5
ENSDARG00000059305	3.14861e-07	4.56363e-05	30.2473	406453	transmembrane protein 37 [Source:ZFIN;Acc:ZDB-GENE-040426-2208]	tmem37
ENSDARG00000100196	3.2319e-07	4.67358e-05	25.8186	NA	zinc finger protein 1160 [Source:ZFIN;Acc:ZDB-GENE-050208-624]	znf1160
ENSDARG00000015653	3.34e-07	4.81296e-05	-33.49	449958	TNFAIP3 interacting protein 1 [Source:ZFIN;Acc:ZDB-GENE-070112-1502]	tnip1
ENSDARG00000091619	3.41719e-07	4.91567e-05	-26.3822	767667	multivesicular body subunit 12Ba [Source:ZFIN;Acc:ZDB-GENE-060929-372]	mvb12ba
ENSDARG00000054616	3.48103e-07	4.99281e-05	-31.3207	NA	claudin i [Source:ZFIN;Acc:ZDB-GENE-010328-9]	cldni
ENSDARG00000075362	3.54474e-07	5.06601e-05	25.9091	100334777	deafness, autosomal recessive 31a [Source:ZFIN;Acc:ZDB-GENE-091118-27]	dfnb31a
ENSDARG00000026753	3.55952e-07	5.08394e-05	26.0051	556582	glutamate receptor, ionotropic, kainate 4 [Source:ZFIN;Acc:ZDB-GENE-070821-5]	grik4
ENSDARG00000101419	3.7101e-07	5.27493e-05	26.588	558055	dystrophin related protein 2 [Source:ZFIN;Acc:ZDB-GENE-070228-4]	drp2
ENSDARG00000058038	3.77601e-07	5.35997e-05	25.1956	100533983	echinoderm microtubule associated protein like 3 [Source:ZFIN;Acc:ZDB-GENE-110304-3]	eml3
ENSDARG00000039411	3.906e-07	5.51944e-05	31.1382	541505	centrosomal protein 68 [Source:ZFIN;Acc:ZDB-GENE-030616-565]	cep68
ENSDARG00000077948	3.91389e-07	5.52716e-05	31.2073	563912	ubiquitin specific peptidase 54a [Source:ZFIN;Acc:ZDB-GENE-090828-2]	usp54a
ENSDARG00000058939	4.20192e-07	5.89982e-05	29.8238	553524	beta-1,4-N-acetyl-galactosaminyl transferase 3b [Source:ZFIN;Acc:ZDB-GENE-030131-8615]	b4galnt3b
ENSDARG00000092759	4.39167e-07	6.13492e-05	28.0449	558818	si:dkey-61p9.9 [Source:ZFIN;Acc:ZDB-GENE-041210-240]	si:dkey-61p9.9
ENSDARG00000097345	4.39167e-07	6.13492e-05	28.0449	NA		AL935186.2
ENSDARG00000024865	4.56145e-07	6.34588e-05	25.0302	568643	Down syndrome cell adhesion molecule a [Source:ZFIN;Acc:ZDB-GENE-050310-7]	dscama
ENSDARG00000104853	4.59718e-07	6.38952e-05	-28.8041	NA	interleukin 1 receptor accessory protein-like 1b [Source:ZFIN;Acc:ZDB-GENE-090109-2]	il1rapl1b
ENSDARG00000017615	4.64126e-07	6.44468e-05	37.5886	266965	T-cell leukemia, homeobox 3b [Source:ZFIN;Acc:ZDB-GENE-021021-1]	tlx3b
ENSDARG00000105148	4.64126e-07	6.44468e-05	37.5886	NA		CR774179.5
ENSDARG00000054456	4.64417e-07	6.44669e-05	29.1209	562450	CAP-GLY domain containing linker protein 3 [Source:ZFIN;Acc:ZDB-GENE-131127-193]	clip3
ENSDARG00000031756	4.72031e-07	6.53794e-05	-29.6857	30564	myocyte enhancer factor 2aa [Source:ZFIN;Acc:ZDB-GENE-990415-163]	mef2aa
ENSDARG00000061121	4.77219e-07	6.60356e-05	28.9383	560631	adhesion G protein-coupled receptor L3.1 [Source:ZFIN;Acc:ZDB-GENE-030131-7856]	adgrl3.1
ENSDARG00000062542	4.97753e-07	6.85965e-05	-30.516	751749	fibroblast growth factor 12b [Source:ZFIN;Acc:ZDB-GENE-060825-134]	fgf12b
ENSDARG00000090778	4.98017e-07	6.86114e-05	36.0792	393994	tubulin tyrosine ligase-like family, member 1 [Source:ZFIN;Acc:ZDB-GENE-040426-1326]	ttll1
ENSDARG00000100669	4.98017e-07	6.86114e-05	36.0792	NA	si:zfos-2131b9.2 [Source:ZFIN;Acc:ZDB-GENE-131118-24]	si:zfos-2131b9.2
ENSDARG00000101992	4.98017e-07	6.86114e-05	36.0792	NA	si:dkey-238k10.3 [Source:ZFIN;Acc:ZDB-GENE-070705-401]	si:dkey-238k10.3
ENSDARG00000104380	4.98017e-07	6.86114e-05	36.0792	NA	si:dkey-238k10.2 [Source:ZFIN;Acc:ZDB-GENE-070705-400]	si:dkey-238k10.2
ENSDARG00000021697	5.00025e-07	6.88522e-05	29.112	550359	MORN repeat containing 3 [Source:ZFIN;Acc:ZDB-GENE-050417-152]	morn3
ENSDARG00000086236	5.05946e-07	6.96166e-05	-38.6884	794365	si:dkey-163m14.7 [Source:ZFIN;Acc:ZDB-GENE-120215-10]	si:dkey-163m14.7
ENSDARG00000078041	5.10454e-07	7.01491e-05	30.1616	558395	exportin 1 (CRM1 homolog, yeast) a [Source:ZFIN;Acc:ZDB-GENE-050309-201]	xpo1a
ENSDARG00000098257	5.1639e-07	7.081e-05	25.247	368476	protocadherin-related 15a [Source:ZFIN;Acc:ZDB-GENE-030616-3]	pcdh15a
ENSDARG00000044924	5.34782e-07	7.31496e-05	-29.5746	406247	growth differentiation factor 11 [Source:ZFIN;Acc:ZDB-GENE-040427-2]	gdf11
ENSDARG00000061099	5.48225e-07	7.47791e-05	-28.1307	100141490	neurofascin homolog (chicken) a [Source:ZFIN;Acc:ZDB-GENE-080229-6]	nfasca
ENSDARG00000069912	5.57557e-07	7.58169e-05	28.7879	324428	high mobility group AT-hook 2 [Source:ZFIN;Acc:ZDB-GENE-030131-3148]	hmga2
ENSDARG00000079679	5.59355e-07	7.60144e-05	25.9862	571489	centrosomal protein 112 [Source:ZFIN;Acc:ZDB-GENE-120104-2]	cep112
ENSDARG00000090104	5.59952e-07	7.6072e-05	27.8275	108191591	zgc:174353 [Source:ZFIN;Acc:ZDB-GENE-071004-121]	zgc:174353
ENSDARG00000090104	5.59952e-07	7.6072e-05	27.8275	108191592	zgc:174353 [Source:ZFIN;Acc:ZDB-GENE-071004-121]	zgc:174353
ENSDARG00000006797	5.64156e-07	7.65857e-05	28.343	568757	5'-nucleotidase domain containing 1 [Source:ZFIN;Acc:ZDB-GENE-030131-8274]	nt5dc1
ENSDARG00000098295	5.66827e-07	7.68637e-05	29.3918	117506	ephrin-A3b [Source:ZFIN;Acc:ZDB-GENE-011108-1]	efna3b
ENSDARG00000018124	5.77824e-07	7.8042e-05	25.1282	393544	proteasome 26S subunit, non-ATPase 3 [Source:ZFIN;Acc:ZDB-GENE-040426-1444]	psmd3
ENSDARG00000087529	5.77824e-07	7.8042e-05	25.1282	406563	zgc:85936 [Source:ZFIN;Acc:ZDB-GENE-040426-2450]	zgc:85936
ENSDARG00000102591	5.77824e-07	7.8042e-05	25.1282	393394	bloodthirsty-related gene family, member 30 [Source:ZFIN;Acc:ZDB-GENE-040426-1407]	btr30
ENSDARG00000102591	5.77824e-07	7.8042e-05	25.1282	103909280	bloodthirsty-related gene family, member 30 [Source:ZFIN;Acc:ZDB-GENE-040426-1407]	btr30
ENSDARG00000053609	5.85829e-07	7.89778e-05	31.0779	100148360	Parkinson disease 7 domain containing 1 [Source:ZFIN;Acc:ZDB-GENE-051030-96]	pddc1
ENSDARG00000098644	5.85797e-07	7.89778e-05	32.9966	571137	si:ch211-126j24.1 [Source:ZFIN;Acc:ZDB-GENE-050208-133]	si:ch211-126j24.1
ENSDARG00000007804	5.87212e-07	7.91399e-05	39.7386	335830	growth arrest-specific 6 [Source:ZFIN;Acc:ZDB-GENE-030131-7773]	gas6
ENSDARG00000096578	5.87212e-07	7.91399e-05	39.7386	394002	cullin 4A [Source:ZFIN;Acc:ZDB-GENE-040426-1357]	cul4a
ENSDARG00000019963	5.96688e-07	8.03432e-05	29.3617	445143	sideroflexin 1 [Source:ZFIN;Acc:ZDB-GENE-040801-45]	sfxn1
ENSDARG00000077791	6.01527e-07	8.09205e-05	34.7139	100149571	BR serine/threonine kinase 2b [Source:ZFIN;Acc:ZDB-GENE-100422-3]	brsk2b
ENSDARG00000053381	6.0867e-07	8.18314e-05	25.9525	569053	phospholipid phosphatase 1a [Source:ZFIN;Acc:ZDB-GENE-080225-26]	plpp1a
ENSDARG00000070140	6.23724e-07	8.36507e-05	37.3377	777751	zgc:154169 [Source:ZFIN;Acc:ZDB-GENE-061110-141]	RETSAT (1 of many)
ENSDARG00000025106	6.24715e-07	8.37582e-05	33.2102	550554	protein phosphatase 3, catalytic subunit, beta isozyme [Source:ZFIN;Acc:ZDB-GENE-050417-406]	ppp3cb
ENSDARG00000045804	6.36935e-07	8.52665e-05	35.0965	559290	abhydrolase domain containing 2b [Source:ZFIN;Acc:ZDB-GENE-061027-74]	abhd2b
ENSDARG00000012073	6.56671e-07	8.77217e-05	39.932	573988	kinesin family member 15 [Source:ZFIN;Acc:ZDB-GENE-050622-16]	kif15
ENSDARG00000010097	6.73323e-07	8.97282e-05	36.5419	359826	coagulation factor IXa [Source:ZFIN;Acc:ZDB-GENE-030714-2]	f9a
ENSDARG00000075806	6.9758e-07	9.268e-05	25.7287	571887	kin of IRRE like 3 a [Source:ZFIN;Acc:ZDB-GENE-091117-44]	kirrel3a
ENSDARG00000052556	7.10274e-07	9.40823e-05	32.0868	497135	fibroblast growth factor receptor-like 1b [Source:ZFIN;Acc:ZDB-GENE-050201-3]	fgfrl1b
ENSDARG00000088293	7.10166e-07	9.40823e-05	-27.9819	100006713	double C2-like domains, beta [Source:ZFIN;Acc:ZDB-GENE-090615-1]	doc2b
ENSDARG00000101484	7.12252e-07	9.42875e-05	25.3623	103910943	si:dkey-264f17.2 [Source:ZFIN;Acc:ZDB-GENE-110913-14]	si:dkey-264f17.2
ENSDARG00000018065	7.54128e-07	9.94718e-05	-32.9146	678534	neurotrimin [Source:ZFIN;Acc:ZDB-GENE-060421-6020]	ntm
ENSDARG00000002791	7.80924e-07	0.000102515	-30.0258	64612	ATPase, Na+/K+ transporting, alpha 1a polypeptide, tandem duplicate 1 [Source:ZFIN;Acc:ZDB-GENE-001212-1]	atp1a1a.1
ENSDARG00000007739	7.80924e-07	0.000102515	-30.0258	64613	ATPase, Na+/K+ transporting, alpha 1a polypeptide, tandem duplicate 2 [Source:ZFIN;Acc:ZDB-GENE-001212-2]	atp1a1a.2
ENSDARG00000105178	7.98275e-07	0.000104543	31.5237	NA	ELKS/RAB6-interacting/CAST family member 2 [Source:ZFIN;Acc:ZDB-GENE-130530-700]	erc2
ENSDARG00000069912	8.16282e-07	0.00010671	27.6363	324428	high mobility group AT-hook 2 [Source:ZFIN;Acc:ZDB-GENE-030131-3148]	hmga2
ENSDARG00000102226	8.27378e-07	0.000108032	25.3006	393969	G protein-coupled receptor 19 [Source:ZFIN;Acc:ZDB-GENE-040426-1295]	gpr19
ENSDARG00000042249	8.42552e-07	0.000109786	-28.1385	564713	si:ch211-220f12.1 [Source:ZFIN;Acc:ZDB-GENE-050419-154]	FRMD4A
ENSDARG00000099109	8.46165e-07	0.000110172	25.3895	NA		CU929444.1
ENSDARG00000096274	8.49262e-07	0.000110529	28.814	NA	si:ch211-251g8.5 [Source:ZFIN;Acc:ZDB-GENE-120215-224]	si:ch211-251g8.5
ENSDARG00000089138	8.74952e-07	0.000113537	28.3737	100000190	si:ch1073-440b2.1 [Source:ZFIN;Acc:ZDB-GENE-030131-8303]	si:ch1073-440b2.1
ENSDARG00000062489	8.76929e-07	0.000113726	-31.5136	567818	membrane-associated ring finger (C3HC4) 8 [Source:ZFIN;Acc:ZDB-GENE-080204-8]	march8
ENSDARG00000103016	8.80956e-07	0.000114215	29.9211	NA	si:ch211-180m24.1 [Source:ZFIN;Acc:ZDB-GENE-131126-24]	si:ch211-180m24.1
ENSDARG00000036094	9.1125e-07	0.000117711	-29.174	564496	protein inhibitor of activated STAT, 1a [Source:ZFIN;Acc:ZDB-GENE-120727-5]	pias1a
ENSDARG00000021987	9.23657e-07	0.000119189	26.677	100321011	plectin b [Source:ZFIN;Acc:ZDB-GENE-100917-2]	plecb
ENSDARG00000046053	9.33971e-07	0.000120343	33.0792	NA	solute carrier family 27 (fatty acid transporter), member 6 [Source:ZFIN;Acc:ZDB-GENE-060825-27]	slc27a6
ENSDARG00000091006	9.59695e-07	0.000123224	-26.0204	497312	cordon-bleu WH2 repeat protein [Source:ZFIN;Acc:ZDB-GENE-091020-11]	cobl
ENSDARG00000096971	9.73812e-07	0.000124855	25.4701	NA	si:dkey-206p8.1 [Source:ZFIN;Acc:ZDB-GENE-131127-460]	si:dkey-206p8.1
ENSDARG00000102885	1.0002e-06	0.000128014	28.7099	NA	Ras suppressor protein 1 [Source:ZFIN;Acc:ZDB-GENE-030616-518]	rsu1
ENSDARG00000098683	1.00353e-06	0.000128329	-26.3542	100333571	zinc finger, MIZ-type containing 2 [Source:ZFIN;Acc:ZDB-GENE-090313-285]	zmiz2
ENSDARG00000090108	1.02594e-06	0.000130852	28.8431	793697	si:ch1073-174d20.1 [Source:ZFIN;Acc:ZDB-GENE-121214-359]	si:ch1073-174d20.1
ENSDARG00000074222	1.05245e-06	0.000133845	33.8462	100170821	RAP1 GTPase activating protein 2b [Source:ZFIN;Acc:ZDB-GENE-080722-11]	rap1gap2b
ENSDARG00000054363	1.06272e-06	0.000134879	-25.6825	794433	si:zfos-464b6.2 [Source:ZFIN;Acc:ZDB-GENE-030131-5337]	si:zfos-464b6.2
ENSDARG00000059693	1.13549e-06	0.000143199	27.5423	565342	ADAM metallopeptidase domain 19a [Source:ZFIN;Acc:ZDB-GENE-070813-1]	adam19a
ENSDARG00000031678	1.13963e-06	0.000143562	32.0771	564821	collagen, type V, alpha 2a [Source:ZFIN;Acc:ZDB-GENE-030616-13]	col5a2a
ENSDARG00000077095	1.15722e-06	0.000145397	-30.8232	572323	si:ch211-160o17.4 [Source:ZFIN;Acc:ZDB-GENE-141215-36]	HIPK1 (1 of many)
ENSDARG00000025106	1.17286e-06	0.000146786	25.853	550554	protein phosphatase 3, catalytic subunit, beta isozyme [Source:ZFIN;Acc:ZDB-GENE-050417-406]	ppp3cb
ENSDARG00000098118	1.17289e-06	0.000146786	-26.1338	NA	trafficking protein particle complex 10 [Source:ZFIN;Acc:ZDB-GENE-131115-1]	trappc10
ENSDARG00000098639	1.17289e-06	0.000146786	-26.1338	100149838	pyrroline-5-carboxylate reductase 1b [Source:ZFIN;Acc:ZDB-GENE-050522-26]	pycr1b
ENSDARG00000098613	1.19162e-06	0.000148918	-36.1098	NA		BX640576.1
ENSDARG00000100361	1.19162e-06	0.000148918	-36.1098	100034622	zinc finger protein 1174 [Source:ZFIN;Acc:ZDB-GENE-050208-785]	znf1174
ENSDARG00000100361	1.19162e-06	0.000148918	-36.1098	100126808	zinc finger protein 1174 [Source:ZFIN;Acc:ZDB-GENE-050208-785]	znf1174
ENSDARG00000103853	1.19162e-06	0.000148918	-36.1098	NA	zinc finger protein 1183 [Source:ZFIN;Acc:ZDB-GENE-050208-464]	znf1183
ENSDARG00000094605	1.26244e-06	0.000156744	30.4674	NA	si:ch211-154e10.1 [Source:ZFIN;Acc:ZDB-GENE-081104-136]	si:ch211-154e10.1
ENSDARG00000032601	1.27013e-06	0.00015761	-37.5562	393521	MACRO domain containing 2 [Source:ZFIN;Acc:ZDB-GENE-040426-1490]	macrod2
ENSDARG00000062489	1.3124e-06	0.000162123	-31.6796	567818	membrane-associated ring finger (C3HC4) 8 [Source:ZFIN;Acc:ZDB-GENE-080204-8]	march8
ENSDARG00000035132	1.33305e-06	0.000164351	-29.4643	NA	regulator of G-protein signaling 3b [Source:ZFIN;Acc:ZDB-GENE-060531-24]	rgs3b
ENSDARG00000091619	1.35597e-06	0.000166756	-26.9956	767667	multivesicular body subunit 12Ba [Source:ZFIN;Acc:ZDB-GENE-060929-372]	mvb12ba
ENSDARG00000045331	1.36929e-06	0.000168207	28.8702	561566	plakophilin 4 [Source:ZFIN;Acc:ZDB-GENE-120411-14]	pkp4
ENSDARG00000058548	1.41518e-06	0.000173328	-27.6653	415107	blood vessel epicardial substance [Source:ZFIN;Acc:ZDB-GENE-040624-11]	bves
ENSDARG00000087784	1.4394e-06	0.000176082	35.7108	100001360	si:dkeyp-110a12.4 [Source:ZFIN;Acc:ZDB-GENE-131121-498]	si:dkeyp-110a12.4
ENSDARG00000075629	1.44594e-06	0.000176734	28.2559	565583	si:dkey-197i20.6 [Source:ZFIN;Acc:ZDB-GENE-131127-557]	IFI30 (1 of many)
ENSDARG00000016733	1.4922e-06	0.000181681	35.0993	327512	phosphoserine aminotransferase 1 [Source:ZFIN;Acc:ZDB-GENE-030131-5723]	psat1
ENSDARG00000087887	1.50859e-06	0.000183626	34.4494	101883360	PHD finger protein 21B [Source:ZFIN;Acc:ZDB-GENE-120824-1]	phf21b
ENSDARG00000061169	1.53533e-06	0.000186571	26.2304	568156	La ribonucleoprotein domain family, member 1B [Source:ZFIN;Acc:ZDB-GENE-030131-4154]	larp1b
ENSDARG00000097490	1.53533e-06	0.000186571	26.2304	NA		AL928908.2
ENSDARG00000098995	1.54205e-06	0.000187181	27.0265	393481	cytochrome P450, family 2, subfamily K, polypeptide 6 [Source:ZFIN;Acc:ZDB-GENE-040426-1571]	cyp2k6
ENSDARG00000102226	1.55382e-06	0.000188505	26.7495	393969	G protein-coupled receptor 19 [Source:ZFIN;Acc:ZDB-GENE-040426-1295]	gpr19
ENSDARG00000033440	1.57053e-06	0.000190376	33.2228	503783	methionyl aminopeptidase 1 [Source:ZFIN;Acc:ZDB-GENE-050626-124]	metap1
ENSDARG00000062330	1.57053e-06	0.000190376	33.2228	564367	si:ch211-233a24.2 [Source:ZFIN;Acc:ZDB-GENE-090313-98]	si:ch211-233a24.2
ENSDARG00000092336	1.61167e-06	0.000194504	28.3041	NA		CU207311.1
ENSDARG00000094155	1.61167e-06	0.000194504	28.3041	NA		CU207311.2
ENSDARG00000099323	1.6525e-06	0.000198778	-28.7745	497638	discs, large homolog 2 (Drosophila) [Source:ZFIN;Acc:ZDB-GENE-050221-3]	dlg2
ENSDARG00000060148	1.7456e-06	0.000209461	-25.9761	562018	SH3 and PX domains 2Aa [Source:ZFIN;Acc:ZDB-GENE-060503-271]	sh3pxd2aa
ENSDARG00000024588	1.75199e-06	0.000210079	26.2013	101886726	glypican 5b [Source:ZFIN;Acc:ZDB-GENE-060503-64]	gpc5b
ENSDARG00000058848	1.77328e-06	0.000212262	29.5576	795916	mucolipin 1b [Source:ZFIN;Acc:ZDB-GENE-130514-1]	mcoln1b
ENSDARG00000103016	1.83892e-06	0.000219342	30.1337	NA	si:ch211-180m24.1 [Source:ZFIN;Acc:ZDB-GENE-131126-24]	si:ch211-180m24.1
ENSDARG00000014273	1.881e-06	0.000223816	26.5528	436815	calcium/calmodulin-dependent protein kinase (CaM kinase) II delta 2 [Source:ZFIN;Acc:ZDB-GENE-040718-277]	camk2d2
ENSDARG00000013004	1.90704e-06	0.000226363	-25.0656	553789	thymine DNA glycosylase, tandem duplicate 1 [Source:ZFIN;Acc:ZDB-GENE-050522-44]	tdg.1
ENSDARG00000017422	1.93647e-06	0.000229361	26.3507	266637	adipocyte plasma membrane associated protein [Source:ZFIN;Acc:ZDB-GENE-020919-1]	apmap
ENSDARG00000032865	1.97018e-06	0.000233155	29.0774	553559	protein kinase C and casein kinase substrate in neurons 1a [Source:ZFIN;Acc:ZDB-GENE-050522-155]	pacsin1a
ENSDARG00000104254	2.00529e-06	0.000236875	26.5107	100034637	copine IVb [Source:ZFIN;Acc:ZDB-GENE-060503-926]	cpne4b
ENSDARG00000070092	2.01505e-06	0.000237964	-25.822	559915	si:dkey-201i6.2 [Source:ZFIN;Acc:ZDB-GENE-100922-109]	KCNV1
ENSDARG00000063276	2.03113e-06	0.000239734	25.2259	565400	mutS homolog 3 (E. coli) [Source:ZFIN;Acc:ZDB-GENE-060526-307]	msh3
ENSDARG00000101460	2.14452e-06	0.000250895	28.1063	NA	si:dkey-233e3.3 [Source:ZFIN;Acc:ZDB-GENE-110914-41]	si:dkey-233e3.3
ENSDARG00000032714	2.23531e-06	0.000260616	39.6858	403044	glutamate receptor, ionotropic, AMPA 1b [Source:ZFIN;Acc:ZDB-GENE-020125-2]	gria1b
ENSDARG00000034555	2.28742e-06	0.000265917	-26.9741	NA	par-3 family cell polarity regulator beta b [Source:ZFIN;Acc:ZDB-GENE-070912-290]	pard3bb
ENSDARG00000102226	2.34773e-06	0.000271851	25.585	393969	G protein-coupled receptor 19 [Source:ZFIN;Acc:ZDB-GENE-040426-1295]	gpr19
ENSDARG00000062973	2.38857e-06	0.000275853	-26.2851	565243	tubulin tyrosine ligase-like family, member 7 [Source:ZFIN;Acc:ZDB-GENE-070112-2112]	ttll7
ENSDARG00000030626	2.40178e-06	0.000276943	30.3723	553557	leucine-rich repeat, immunoglobulin-like and transmembrane domains 2 [Source:ZFIN;Acc:ZDB-GENE-050522-160]	lrit2
ENSDARG00000102215	2.56597e-06	0.000294025	-28.2051	100008037	si:ch211-227e10.6 [Source:ZFIN;Acc:ZDB-GENE-050420-355]	si:ch211-227e10.6
ENSDARG00000102215	2.56597e-06	0.000294025	-28.2051	100334221	si:ch211-227e10.6 [Source:ZFIN;Acc:ZDB-GENE-050420-355]	si:ch211-227e10.6
ENSDARG00000102215	2.56597e-06	0.000294025	-28.2051	108183524	si:ch211-227e10.6 [Source:ZFIN;Acc:ZDB-GENE-050420-355]	si:ch211-227e10.6
ENSDARG00000102215	2.56597e-06	0.000294025	-28.2051	108183702	si:ch211-227e10.6 [Source:ZFIN;Acc:ZDB-GENE-050420-355]	si:ch211-227e10.6
ENSDARG00000033516	2.64024e-06	0.000301514	25.6278	560858	EFR3 homolog Ba (S. cerevisiae) [Source:ZFIN;Acc:ZDB-GENE-030616-64]	efr3ba
ENSDARG00000060452	2.68994e-06	0.000306157	29.3814	564922	sidekick cell adhesion molecule 2b [Source:ZFIN;Acc:ZDB-GENE-030131-8203]	sdk2b
ENSDARG00000075564	2.70686e-06	0.000307923	34.4142	559330	family with sequence similarity 13, member A [Source:ZFIN;Acc:ZDB-GENE-050208-102]	fam13a
ENSDARG00000032553	2.71864e-06	0.000309184	-26.707	406602	egl-9 family hypoxia-inducible factor 3 [Source:ZFIN;Acc:ZDB-GENE-040426-2541]	egln3
ENSDARG00000021555	2.83407e-06	0.000320406	-28.1835	550328	parkin RBR E3 ubiquitin protein ligase [Source:ZFIN;Acc:ZDB-GENE-050417-109]	park2
ENSDARG00000009477	2.85611e-06	0.000322483	26.9648	405894	protein kinase, cAMP-dependent, regulatory, type II, alpha, B [Source:ZFIN;Acc:ZDB-GENE-040426-2427]	prkar2ab
ENSDARG00000041502	3.09181e-06	0.000344411	33.3233	359834	transforming growth factor, beta 1a [Source:ZFIN;Acc:ZDB-GENE-030618-1]	tgfb1a
ENSDARG00000030326	3.18975e-06	0.000354334	-30.2247	393569	ephrin-A1a [Source:ZFIN;Acc:ZDB-GENE-040426-1135]	efna1a
ENSDARG00000105572	3.24886e-06	0.000359901	-26.4402	NA		CU929416.1
ENSDARG00000027290	3.25348e-06	0.000360231	32.9227	402973	neuropilin 1b [Source:ZFIN;Acc:ZDB-GENE-040611-1]	nrp1b
ENSDARG00000003061	3.28352e-06	0.0003631	-27.9762	791140	CD276 molecule [Source:ZFIN;Acc:ZDB-GENE-070112-452]	cd276
ENSDARG00000011983	3.29422e-06	0.000364192	36.9176	NA	zgc:136908 [Source:ZFIN;Acc:ZDB-GENE-060312-22]	zgc:136908
ENSDARG00000007824	3.35139e-06	0.000369397	31.3787	NA	calmodulin binding transcription activator 1b [Source:ZFIN;Acc:ZDB-GENE-080229-1]	camta1b
ENSDARG00000079731	3.43017e-06	0.00037742	-36.2517	571520	kinesin family member 13Ba [Source:ZFIN;Acc:ZDB-GENE-070521-1]	kif13ba
ENSDARG00000079670	3.43663e-06	0.000377847	-30.0813	566023	leucine rich repeat containing 7 [Source:ZFIN;Acc:ZDB-GENE-130530-876]	lrrc7
ENSDARG00000087471	3.61908e-06	0.000395043	35.97	100332307		CABZ01072827.1
ENSDARG00000105258	3.75646e-06	0.000408215	26.0376	553488	centrosomal protein 72 [Source:ZFIN;Acc:ZDB-GENE-101115-1]	cep72
ENSDARG00000093563	3.77391e-06	0.000409808	27.4126	561626	si:ch211-225b11.4 [Source:ZFIN;Acc:ZDB-GENE-060526-114]	si:ch211-225b11.4
ENSDARG00000076826	3.86305e-06	0.000418249	-27.911	100007104	dipeptidyl-peptidase 6a [Source:ZFIN;Acc:ZDB-GENE-090918-4]	dpp6a
ENSDARG00000078658	3.9393e-06	0.000425543	27.8478	568453	SPT20 homolog, SAGA complex component [Source:ZFIN;Acc:ZDB-GENE-091204-264]	supt20
ENSDARG00000086585	4.01513e-06	0.000432056	-29.5185	100270726	neuregulin 2b [Source:ZFIN;Acc:ZDB-GENE-090205-2]	nrg2b
ENSDARG00000058050	4.21973e-06	0.000451092	-28.4091	NA	SET and MYND domain containing 3 [Source:ZFIN;Acc:ZDB-GENE-051120-138]	smyd3
ENSDARG00000043796	4.25773e-06	0.000454004	26.6111	550409	membrane-spanning 4-domains, subfamily A, member 17A.7 [Source:ZFIN;Acc:ZDB-GENE-080829-2]	ms4a17a.7
ENSDARG00000060978	4.35086e-06	0.000462526	26.7021	568671	ATPase, Ca++ transporting, ubiquitous [Source:ZFIN;Acc:ZDB-GENE-060531-103]	atp2a3
ENSDARG00000033099	4.40743e-06	0.000467861	-27.9515	544651	kinesin family member 7 [Source:ZFIN;Acc:ZDB-GENE-050307-1]	kif7
ENSDARG00000061454	4.4304e-06	0.000469732	35.8944	558326	neurexin 2a [Source:ZFIN;Acc:ZDB-GENE-070206-5]	nrxn2a
ENSDARG00000026086	4.47521e-06	0.000473684	27.7838	556322	zgc:162324 [Source:ZFIN;Acc:ZDB-GENE-070410-73]	zgc:162324
ENSDARG00000097861	4.47521e-06	0.000473684	27.7838	NA		CU041346.1
ENSDARG00000086789	4.52399e-06	0.000477698	-38.4158	564712	bromo adjacent homology domain containing 1 [Source:ZFIN;Acc:ZDB-GENE-120411-42]	bahd1
ENSDARG00000071212	4.56111e-06	0.00048104	-25.426	553321	prolyl 3-hydroxylase 1 [Source:ZFIN;Acc:ZDB-GENE-031010-35]	p3h1
ENSDARG00000104574	4.79659e-06	0.000502861	27.2318	NA	proprotein convertase subtilisin/kexin type 6 [Source:ZFIN;Acc:ZDB-GENE-100908-1]	pcsk6
ENSDARG00000002731	4.90013e-06	0.000512251	-26.4131	282667	syndecan 2 [Source:ZFIN;Acc:ZDB-GENE-021206-3]	sdc2
ENSDARG00000073896	4.98286e-06	0.000519739	25.7542	447835	connexin 47.1 [Source:ZFIN;Acc:ZDB-GENE-040912-134]	cx47.1
ENSDARG00000006093	5.01257e-06	0.000522391	30.2309	791619	cyclin-dependent kinase 15 [Source:ZFIN;Acc:ZDB-GENE-060421-7193]	cdk15
ENSDARG00000041699	5.01833e-06	0.000522823	25.1279	368200	piwi-like RNA-mediated gene silencing 1 [Source:ZFIN;Acc:ZDB-GENE-030813-2]	piwil1
ENSDARG00000044436	5.04845e-06	0.000525384	25.4118	561959	ribosomal protein S6 kinase, polypeptide 4 [Source:ZFIN;Acc:ZDB-GENE-060526-284]	rps6ka4
ENSDARG00000061169	5.07075e-06	0.00052733	-25.0809	568156	La ribonucleoprotein domain family, member 1B [Source:ZFIN;Acc:ZDB-GENE-030131-4154]	larp1b
ENSDARG00000099266	6.04919e-06	0.00061555	29.2588	553185	vasorin a [Source:ZFIN;Acc:ZDB-GENE-050522-43]	vasna
ENSDARG00000103016	6.06676e-06	0.000617195	30.9779	NA	si:ch211-180m24.1 [Source:ZFIN;Acc:ZDB-GENE-131126-24]	si:ch211-180m24.1
ENSDARG00000001906	6.09295e-06	0.000619287	25.0919	559089	si:dkey-247m21.3 [Source:ZFIN;Acc:ZDB-GENE-091204-249]	si:dkey-247m21.3
ENSDARG00000059029	6.2099e-06	0.00062895	-28.4091	100005670	matrix metallopeptidase 28 [Source:ZFIN;Acc:ZDB-GENE-100226-1]	mmp28
ENSDARG00000018174	6.24447e-06	0.000631622	-31.3889	336421	guanine nucleotide binding protein (G protein), alpha inhibiting activity polypeptide 2a [Source:ZFIN;Acc:ZDB-GENE-030131-8365]	gnai2a
ENSDARG00000075532	6.26722e-06	0.000633631	-27.8684	559346	solute carrier family 4, sodium borate transporter, member 11 [Source:ZFIN;Acc:ZDB-GENE-090313-183]	slc4a11
ENSDARG00000035970	6.32178e-06	0.000638121	31.5325	325033	protein tyrosine phosphatase, receptor type, N polypeptide 2 [Source:ZFIN;Acc:ZDB-GENE-030131-3758]	ptprn2
ENSDARG00000104899	6.3546e-06	0.000640846	-26.7616	NA		CR931813.2
ENSDARG00000041982	6.38782e-06	0.000643458	28.376	569099	ADAM metallopeptidase with thrombospondin type 1 motif, 6 [Source:ZFIN;Acc:ZDB-GENE-091113-9]	adamts6
ENSDARG00000076856	6.41697e-06	0.000645803	-33.7198	555681	Fras1 related extracellular matrix protein 2a [Source:ZFIN;Acc:ZDB-GENE-081119-3]	frem2a
ENSDARG00000075022	6.62205e-06	0.000663618	32.4481	NA	si:ch211-93e11.8 [Source:ZFIN;Acc:ZDB-GENE-121214-283]	si:ch211-93e11.8
ENSDARG00000087822	6.63343e-06	0.000664396	25.1051	NA	ArfGAP with GTPase domain, ankyrin repeat and PH domain 3 [Source:ZFIN;Acc:ZDB-GENE-110927-1]	agap3
ENSDARG00000019601	6.69174e-06	0.000669474	26.5182	562946	collagen, type XII, alpha 1b [Source:ZFIN;Acc:ZDB-GENE-120215-116]	col12a1b
ENSDARG00000087616	6.73466e-06	0.000673308	-27.5556	567833	microtubule-associated protein tau b [Source:ZFIN;Acc:ZDB-GENE-081027-2]	maptb
ENSDARG00000079327	6.89432e-06	0.000686774	-25.7654	565032	hemicentin 2 [Source:ZFIN;Acc:ZDB-GENE-030131-9765]	hmcn2
ENSDARG00000086060	6.89432e-06	0.000686774	-25.7654	NA		BX548021.2
ENSDARG00000044902	7.18678e-06	0.000712358	-33.0745	NA	ATPase, Ca++ transporting, plasma membrane 4 [Source:ZFIN;Acc:ZDB-GENE-061027-60]	atp2b4
ENSDARG00000077229	7.19693e-06	0.000712882	-29.4872	562782	anoctamin 8b [Source:ZFIN;Acc:ZDB-GENE-121024-1]	ano8b
ENSDARG00000020744	7.34615e-06	0.000725393	27.1782	368199	bradykinin receptor B1 [Source:ZFIN;Acc:ZDB-GENE-030814-1]	bdkrb1
ENSDARG00000015515	7.46584e-06	0.000735708	26.1111	286833	melanocortin 4 receptor [Source:ZFIN;Acc:ZDB-GENE-021223-2]	mc4r
ENSDARG00000079679	7.49641e-06	0.00073839	-31.1275	571489	centrosomal protein 112 [Source:ZFIN;Acc:ZDB-GENE-120104-2]	cep112
ENSDARG00000101053	8.02504e-06	0.000782748	-32.1907	NA	solute carrier family 18 (vesicular acetylcholine transporter), member 3b [Source:ZFIN;Acc:ZDB-GENE-040426-1410]	slc18a3b
ENSDARG00000038834	8.05939e-06	0.000785228	-26.4137	447859	electron-transferring-flavoprotein dehydrogenase [Source:ZFIN;Acc:ZDB-GENE-040912-168]	etfdh
ENSDARG00000059707	8.29156e-06	0.000805173	25.8833	566696	si:ch211-216l23.1 [Source:ZFIN;Acc:ZDB-GENE-060503-121]	ZNF423
ENSDARG00000095732	8.29156e-06	0.000805173	25.8833	NA	zinc finger protein 423 [Source:ZFIN;Acc:ZDB-GENE-030131-4368]	znf423
ENSDARG00000105285	8.34161e-06	0.000809497	33.241	101882648		CABZ01069287.1
ENSDARG00000026904	8.35777e-06	0.000810708	27.013	100144567	cerebellin 13 [Source:ZFIN;Acc:ZDB-GENE-070912-288]	cbln13
ENSDARG00000005894	8.56369e-06	0.000827398	26.2523	567117	solute carrier family 7 (amino acid transporter light chain, bo,+ system), member 9 [Source:ZFIN;Acc:ZDB-GENE-080116-2]	slc7a9
ENSDARG00000024299	8.56369e-06	0.000827398	26.2523	550397	C1q and tumor necrosis factor related protein 4 [Source:ZFIN;Acc:ZDB-GENE-050417-198]	c1qtnf4
ENSDARG00000076324	8.60877e-06	0.00083126	25.1453	564666	lemur tyrosine kinase 2 [Source:ZFIN;Acc:ZDB-GENE-100812-11]	lmtk2
ENSDARG00000022841	8.71835e-06	0.00084031	26.1529	557258	protein tyrosine kinase 2 beta, a [Source:ZFIN;Acc:ZDB-GENE-080207-1]	ptk2ba
ENSDARG00000017422	8.83439e-06	0.000849634	28.3951	266637	adipocyte plasma membrane associated protein [Source:ZFIN;Acc:ZDB-GENE-020919-1]	apmap
ENSDARG00000039335	9.40998e-06	0.000895591	-25.5545	403116	ST6 beta-galactosamide alpha-2,6-sialyltranferase 2a [Source:ZFIN;Acc:ZDB-GENE-060322-4]	st6gal2a
ENSDARG00000035325	9.56574e-06	0.000907667	30.3873	402972	serine/arginine-rich splicing factor 7a [Source:ZFIN;Acc:ZDB-GENE-040426-1798]	srsf7a
ENSDARG00000078829	9.61934e-06	0.000911769	-27.8753	449999	coiled-coil domain containing 149a [Source:ZFIN;Acc:ZDB-GENE-041010-113]	ccdc149a
ENSDARG00000079257	9.65035e-06	0.000913921	30.2869	799538	gem (nuclear organelle) associated protein 5 [Source:ZFIN;Acc:ZDB-GENE-031112-9]	gemin5
ENSDARG00000102762	9.78482e-06	0.000924863	-26.6178	323588	phosphoinositide-3-kinase, regulatory subunit 5 [Source:ZFIN;Acc:ZDB-GENE-030131-2308]	pik3r5
ENSDARG00000037046	1.00816e-05	0.000947416	-25.5177	406721	RAD51 paralog B [Source:ZFIN;Acc:ZDB-GENE-040426-2750]	rad51b
ENSDARG00000020149	1.0084e-05	0.000947446	29.1616	569104	acyl-CoA oxidase-like [Source:ZFIN;Acc:ZDB-GENE-081107-18]	acoxl
ENSDARG00000040198	1.01515e-05	0.000952771	-25.5705	566192	follistatin-like 5 [Source:ZFIN;Acc:ZDB-GENE-070127-1]	fstl5
ENSDARG00000105081	1.01515e-05	0.000952771	-25.5705	NA		BX548246.1
ENSDARG00000059064	1.03613e-05	0.000970184	-26.8075	792539	Ras association (RalGDS/AF-6) domain family member 3 [Source:ZFIN;Acc:ZDB-GENE-100422-9]	rassf3
ENSDARG00000062612	1.04821e-05	0.000978158	-27.8274	100009635	DEAH (Asp-Glu-Ala-His) box polypeptide 37 [Source:ZFIN;Acc:ZDB-GENE-030131-4505]	dhx37
ENSDARG00000024276	1.059e-05	0.000986976	-27.2927	406391	poly(rC) binding protein 4 [Source:ZFIN;Acc:ZDB-GENE-040426-2122]	pcbp4
ENSDARG00000032578	1.05954e-05	0.000987268	-28.6362	60638	paired box 2b [Source:ZFIN;Acc:ZDB-GENE-001030-4]	pax2b
ENSDARG00000025372	1.0735e-05	0.000999002	26.2087	140619	anti-dorsalizing morphogenic protein [Source:ZFIN;Acc:ZDB-GENE-011214-1]	admp
ENSDARG00000013076	1.09086e-05	0.00101281	27.4348	394249	bmi1 polycomb ring finger oncogene 1b [Source:ZFIN;Acc:ZDB-GENE-040116-4]	bmi1b
ENSDARG00000056651	1.09547e-05	0.00101644	28.1885	100144564	GDNF family receptor alpha 4a [Source:ZFIN;Acc:ZDB-GENE-080402-10]	gfra4a
ENSDARG00000037553	1.11983e-05	0.0010362	33.1044	100149452	interleukin 1 receptor accessory protein-like 2 [Source:ZFIN;Acc:ZDB-GENE-040219-5]	il1rapl2
ENSDARG00000092976	1.12014e-05	0.00103627	29.6165	558050	si:ch211-127i16.2 [Source:ZFIN;Acc:ZDB-GENE-091204-54]	si:ch211-127i16.2
ENSDARG00000098897	1.12165e-05	0.00103745	-25.7018	565592	PDS5 cohesin associated factor B [Source:ZFIN;Acc:ZDB-GENE-091217-2]	pds5b
ENSDARG00000029881	1.12467e-05	0.00104002	-29.202	563802	potassium voltage-gated channel, subfamily H (eag-related), member 2a [Source:ZFIN;Acc:ZDB-GENE-070912-699]	kcnh2a
ENSDARG00000093197	1.12467e-05	0.00104002	-29.202	NA		CR788285.1
ENSDARG00000011171	1.13827e-05	0.00105062	-26.405	568845	si:ch211-12m10.1 [Source:ZFIN;Acc:ZDB-GENE-060503-100]	TENM2 (1 of many)
ENSDARG00000030626	1.17777e-05	0.00107982	36.1259	553557	leucine-rich repeat, immunoglobulin-like and transmembrane domains 2 [Source:ZFIN;Acc:ZDB-GENE-050522-160]	lrit2
ENSDARG00000059897	1.20692e-05	0.00110059	-26.0957	65090	neurotrophic tyrosine kinase, receptor, type 2a [Source:ZFIN;Acc:ZDB-GENE-010126-1]	ntrk2a
ENSDARG00000063158	1.22232e-05	0.00111209	33.8582	571043		CABZ01081780.1
ENSDARG00000078179	1.2251e-05	0.00111347	25.4429	572313	fibronectin type III domain containing 3Ba [Source:ZFIN;Acc:ZDB-GENE-070510-1]	fndc3ba
ENSDARG00000006603	1.27805e-05	0.00115183	-28.5867	378726	cysteine and glycine-rich protein 1a [Source:ZFIN;Acc:ZDB-GENE-030909-4]	csrp1a
ENSDARG00000076227	1.29158e-05	0.00116053	27.5143	561183	receptor tyrosine kinase-like orphan receptor 2 [Source:ZFIN;Acc:ZDB-GENE-060427-5]	ror2
ENSDARG00000044902	1.29572e-05	0.00116323	-32.8509	NA	ATPase, Ca++ transporting, plasma membrane 4 [Source:ZFIN;Acc:ZDB-GENE-061027-60]	atp2b4
ENSDARG00000100901	1.31137e-05	0.00117536	28.5547	101884205		BX510946.1
ENSDARG00000104786	1.33385e-05	0.00119187	-33.027	562702	neuroligin 3a [Source:ZFIN;Acc:ZDB-GENE-071219-1]	nlgn3a
ENSDARG00000075100	1.34213e-05	0.00119756	25.245	100332721	neogenin 1b [Source:ZFIN;Acc:ZDB-GENE-131121-320]	neo1b
ENSDARG00000102069	1.34213e-05	0.00119756	25.245	NA	neogenin 1b [Source:ZFIN;Acc:ZDB-GENE-131121-320]	neo1b
ENSDARG00000039238	1.3672e-05	0.00121624	-32.4571	NA	calcium channel, voltage-dependent, gamma subunit 4a [Source:ZFIN;Acc:ZDB-GENE-120215-100]	cacng4a
ENSDARG00000008767	1.39142e-05	0.00123304	27.8947	564019	si:dkey-42p8.3 [Source:ZFIN;Acc:ZDB-GENE-050208-677]	si:dkey-42p8.3
ENSDARG00000037794	1.4469e-05	0.00127578	26.4497	553230	neuronal pentraxin 2a [Source:ZFIN;Acc:ZDB-GENE-060707-1]	nptx2a
ENSDARG00000006921	1.44973e-05	0.00127777	-27.6418	568518	low density lipoprotein receptor-related protein 5 [Source:ZFIN;Acc:ZDB-GENE-050518-2]	lrp5
ENSDARG00000067794	1.46532e-05	0.0012897	25.1777	100332077	cabz01076234.2 [Source:ZFIN;Acc:ZDB-GENE-160727-2]	cabz01076234.2
ENSDARG00000012581	1.47525e-05	0.00129481	-39.6075	NA		AL590149.1
ENSDARG00000043135	1.47525e-05	0.00129481	-39.6075	353221	proopiomelanocortin a [Source:ZFIN;Acc:ZDB-GENE-030513-2]	pomca
ENSDARG00000017795	1.47887e-05	0.00129719	27.9301	NA		CABZ01071723.1
ENSDARG00000074376	1.52064e-05	0.00132987	-26.0526	NA		CT737192.1
ENSDARG00000028048	1.56915e-05	0.00136496	35.2041	280648	retinol dehydrogenase 8a [Source:ZFIN;Acc:ZDB-GENE-021115-3]	rdh8a
ENSDARG00000040005	1.57327e-05	0.00136774	-28.0666	NA	sec1 family domain containing 2 [Source:ZFIN;Acc:ZDB-GENE-050320-143]	scfd2
ENSDARG00000070553	1.58008e-05	0.00137204	30.5238	562801	RNA (guanine-7-) methyltransferase [Source:ZFIN;Acc:ZDB-GENE-041008-25]	rnmt
ENSDARG00000100803	1.62697e-05	0.00140691	25.7121	777726	zgc:113443 [Source:ZFIN;Acc:ZDB-GENE-050913-134]	zgc:113443
ENSDARG00000103530	1.62697e-05	0.00140691	25.7121	503754	zgc:113102 [Source:ZFIN;Acc:ZDB-GENE-050306-35]	zgc:113102
ENSDARG00000104611	1.62697e-05	0.00140691	25.7121	798338	zgc:173517 [Source:ZFIN;Acc:ZDB-GENE-071004-104]	zgc:173517
ENSDARG00000013615	1.67405e-05	0.00143774	32.5758	58140	pre-B-cell leukemia homeobox 3b [Source:ZFIN;Acc:ZDB-GENE-000405-3]	pbx3b
ENSDARG00000102216	1.68009e-05	0.00144265	-25.5545	497648	discs, large (Drosophila) homolog 1, like [Source:ZFIN;Acc:ZDB-GENE-050222-3]	dlg1l
ENSDARG00000091059	1.80922e-05	0.001531	-26.9327	NA	one cut homeobox 3 [Source:HGNC Symbol;Acc:HGNC:13399]	ONECUT3 (1 of many)
ENSDARG00000063555	1.8622e-05	0.00156821	-31.999	100150156	si:ch211-166g5.4 [Source:ZFIN;Acc:ZDB-GENE-121214-319]	si:ch211-166g5.4
ENSDARG00000060452	1.88503e-05	0.00158309	26.3348	564922	sidekick cell adhesion molecule 2b [Source:ZFIN;Acc:ZDB-GENE-030131-8203]	sdk2b
ENSDARG00000079266	1.91646e-05	0.00160519	32.8667	567676	forkhead box E1 [Source:ZFIN;Acc:ZDB-GENE-061116-1]	foxe1
ENSDARG00000100642	1.98615e-05	0.00165192	-26.787	NA	phospholipid phosphatase related 1 [Source:ZFIN;Acc:ZDB-GENE-040625-138]	plppr1
ENSDARG00000026904	2.00276e-05	0.00166385	27.3107	100144567	cerebellin 13 [Source:ZFIN;Acc:ZDB-GENE-070912-288]	cbln13
ENSDARG00000101063	2.01288e-05	0.00166881	-37.8478	561325		CABZ01058650.1
ENSDARG00000079542	2.02178e-05	0.00167522	26.4444	555484	StAR-related lipid transfer (START) domain containing 13a [Source:ZFIN;Acc:ZDB-GENE-091116-18]	stard13a
ENSDARG00000078227	2.04045e-05	0.00168751	25.9615	560393	chondroitin sulfate proteoglycan 4 [Source:ZFIN;Acc:ZDB-GENE-050519-1]	cspg4
ENSDARG00000029768	2.04766e-05	0.0016922	-26.2493	NA	WAPL cohesin release factor b [Source:ZFIN;Acc:ZDB-GENE-080220-45]	waplb
ENSDARG00000070187	2.19676e-05	0.00179053	35.3998	556212	dual-specificity tyrosine-(Y)-phosphorylation regulated kinase 1B [Source:ZFIN;Acc:ZDB-GENE-060503-499]	dyrk1b
ENSDARG00000029356	2.21914e-05	0.00180576	26.2317	572841	membrane bound O-acyltransferase domain containing 1 [Source:ZFIN;Acc:ZDB-GENE-041114-98]	mboat1
ENSDARG00000090228	2.22654e-05	0.00181111	30.0476	406703	glutathione S-transferase, alpha tandem duplicate 1 [Source:ZFIN;Acc:ZDB-GENE-040426-2720]	gsta.1
ENSDARG00000023683	2.25113e-05	0.00182841	27.2727	NA	calcium channel, voltage-dependent, L type, alpha 1F subunit [Source:ZFIN;Acc:ZDB-GENE-031104-1]	cacna1fb
ENSDARG00000063437	2.30453e-05	0.00186627	-26.1638	751644	wingless-type MMTV integration site family, member 9A [Source:ZFIN;Acc:ZDB-GENE-060825-97]	wnt9a
ENSDARG00000016464	2.33263e-05	0.00188347	-32.7839	566003	CDC42 binding protein kinase alpha (DMPK-like) b [Source:ZFIN;Acc:ZDB-GENE-080219-17]	cdc42bpab
ENSDARG00000070830	2.36197e-05	0.00190332	-28.2877	678543	zgc:136858 [Source:ZFIN;Acc:ZDB-GENE-060421-6632]	zgc:136858
ENSDARG00000075034	2.36878e-05	0.00190777	25.4701	797613	ribonucleoprotein, PTB-binding 2 [Source:ZFIN;Acc:ZDB-GENE-090713-1]	raver2
ENSDARG00000086678	2.50094e-05	0.00199485	25.8209	NA	activating signal cointegrator 1 complex subunit 3 [Source:ZFIN;Acc:ZDB-GENE-130214-2]	ascc3
ENSDARG00000103473	2.5908e-05	0.0020546	28.5726	NA		BX537137.5
ENSDARG00000063180	2.64066e-05	0.00209112	29.0985	NA	dedicator of cytokinesis 3 [Source:ZFIN;Acc:ZDB-GENE-100624-1]	dock3
ENSDARG00000020107	2.81745e-05	0.00220218	-28.3784	494031	ubiquitin specific peptidase 2a [Source:ZFIN;Acc:ZDB-GENE-041212-59]	usp2a
ENSDARG00000097996	2.81745e-05	0.00220218	-28.3784	NA		CR848784.5
ENSDARG00000100019	2.86613e-05	0.00223191	-26.0328	406608	Rho GTPase activating protein 11A [Source:ZFIN;Acc:ZDB-GENE-040426-2562]	arhgap11a
ENSDARG00000022203	2.9629e-05	0.00229498	-26.5915	81597	GTF2I repeat domain containing 1 [Source:ZFIN;Acc:ZDB-GENE-010328-18]	gtf2ird1
ENSDARG00000102855	2.99983e-05	0.0023199	-26.868	266983	neogenin 1a [Source:ZFIN;Acc:ZDB-GENE-021031-1]	neo1a
ENSDARG00000009677	3.18003e-05	0.00243284	34.9578	114446	discs, large homolog 1 (Drosophila) [Source:ZFIN;Acc:ZDB-GENE-010724-8]	dlg1
ENSDARG00000007918	3.4483e-05	0.00259965	25.991	317640	tetratricopeptide repeat domain 27 [Source:ZFIN;Acc:ZDB-GENE-030102-1]	ttc27
ENSDARG00000009160	3.47116e-05	0.00261196	-27.4194	368242	kynurenine 3-monooxygenase [Source:ZFIN;Acc:ZDB-GENE-030424-4]	kmo
ENSDARG00000009160	3.47116e-05	0.00261196	-27.4194	101885014	kynurenine 3-monooxygenase [Source:ZFIN;Acc:ZDB-GENE-030424-4]	kmo
ENSDARG00000062489	3.51152e-05	0.00263557	-26.6026	567818	membrane-associated ring finger (C3HC4) 8 [Source:ZFIN;Acc:ZDB-GENE-080204-8]	march8
ENSDARG00000039411	3.52606e-05	0.00264377	-30.0944	541505	centrosomal protein 68 [Source:ZFIN;Acc:ZDB-GENE-030616-565]	cep68
ENSDARG00000105389	3.5904e-05	0.00268469	-25.7388	560703	membrane metallo-endopeptidase-like 1 [Source:ZFIN;Acc:ZDB-GENE-101112-2]	mmel1
ENSDARG00000053272	3.59489e-05	0.00268668	29.9616	100538309	si:dkey-166d12.2 [Source:ZFIN;Acc:ZDB-GENE-131119-39]	RAP1GAP (1 of many)
ENSDARG00000089433	3.59959e-05	0.00268919	26.9579	NA		CU570889.1
ENSDARG00000101063	3.60011e-05	0.00268919	-34.4402	561325		CABZ01058650.1
ENSDARG00000023683	3.61831e-05	0.0026996	26.7123	NA	calcium channel, voltage-dependent, L type, alpha 1F subunit [Source:ZFIN;Acc:ZDB-GENE-031104-1]	cacna1fb
ENSDARG00000035325	3.73715e-05	0.00277509	25.3406	402972	serine/arginine-rich splicing factor 7a [Source:ZFIN;Acc:ZDB-GENE-040426-1798]	srsf7a
ENSDARG00000075723	3.95911e-05	0.00291043	-30.2004	NA	si:dkey-242e21.3 [Source:ZFIN;Acc:ZDB-GENE-100922-110]	si:dkey-242e21.3
ENSDARG00000098613	4.36472e-05	0.0031522	-31.25	NA		BX640576.1
ENSDARG00000100361	4.36472e-05	0.0031522	-31.25	100034622	zinc finger protein 1174 [Source:ZFIN;Acc:ZDB-GENE-050208-785]	znf1174
ENSDARG00000100361	4.36472e-05	0.0031522	-31.25	100126808	zinc finger protein 1174 [Source:ZFIN;Acc:ZDB-GENE-050208-785]	znf1174
ENSDARG00000103853	4.36472e-05	0.0031522	-31.25	NA	zinc finger protein 1183 [Source:ZFIN;Acc:ZDB-GENE-050208-464]	znf1183
ENSDARG00000099365	4.5263e-05	0.00324973	28.3333	NA	even-skipped homeobox 1 [Source:ZFIN;Acc:ZDB-GENE-980526-364]	evx1
ENSDARG00000101330	4.5263e-05	0.00324973	28.3333	NA		CR382300.3
ENSDARG00000103862	4.5263e-05	0.00324973	28.3333	58049	homeobox A3a [Source:ZFIN;Acc:ZDB-GENE-000823-3]	hoxa3a
ENSDARG00000103862	4.5263e-05	0.00324973	28.3333	58050	homeobox A3a [Source:ZFIN;Acc:ZDB-GENE-000823-3]	hoxa3a
ENSDARG00000097720	4.56124e-05	0.00327107	25.1033	NA		BX005129.3
ENSDARG00000100847	4.65588e-05	0.0033227	26.0124	407693	estrogen-related receptor beta [Source:ZFIN;Acc:ZDB-GENE-040616-2]	esrrb
ENSDARG00000099547	5.22906e-05	0.00364021	25.738	100332617	neurobeachin-like 1 [Source:ZFIN;Acc:ZDB-GENE-130530-544]	nbeal1
ENSDARG00000010059	5.23132e-05	0.0036412	30.5372	563019	inositol-trisphosphate 3-kinase B [Source:ZFIN;Acc:ZDB-GENE-041014-166]	itpkb
ENSDARG00000016464	5.35561e-05	0.00371362	-27.8942	566003	CDC42 binding protein kinase alpha (DMPK-like) b [Source:ZFIN;Acc:ZDB-GENE-080219-17]	cdc42bpab
ENSDARG00000094738	5.59899e-05	0.00384901	-29.2813	NA	lipoxygenase homology domains 1a [Source:ZFIN;Acc:ZDB-GENE-091112-20]	loxhd1a
ENSDARG00000013245	5.66679e-05	0.0038853	27.3041	555492	WW domain binding protein 1-like a [Source:ZFIN;Acc:ZDB-GENE-030131-1961]	wbp1la
ENSDARG00000029587	5.7339e-05	0.00392158	-28.293	793910	methionine sulfoxide reductase A [Source:ZFIN;Acc:ZDB-GENE-041014-344]	msra
ENSDARG00000035147	5.87621e-05	0.00399391	-27.1423	327124	leucine-rich repeats and WD repeat domain containing 1 [Source:ZFIN;Acc:ZDB-GENE-030131-5335]	lrwd1
ENSDARG00000087921	5.91673e-05	0.00401535	-28.9014	568288	phospholipase C, epsilon 1 [Source:ZFIN;Acc:ZDB-GENE-061212-4]	plce1
ENSDARG00000102349	5.91673e-05	0.00401535	-28.9014	553800	centrosomal protein 55 like [Source:ZFIN;Acc:ZDB-GENE-050522-222]	cep55l
ENSDARG00000053459	6.02601e-05	0.00407756	28.4	497613	RING1 and YY1 binding protein b [Source:ZFIN;Acc:ZDB-GENE-061103-96]	rybpb
ENSDARG00000078149	6.23932e-05	0.00418329	27.0119	100329743	glutamate receptor, ionotropic, N-methyl D-aspartate 2Ca [Source:ZFIN;Acc:ZDB-GENE-070822-3]	grin2ca
ENSDARG00000067927	6.39218e-05	0.00425723	25.5582	NA		CABZ01059104.1
ENSDARG00000030626	6.57767e-05	0.00435505	31.9232	553557	leucine-rich repeat, immunoglobulin-like and transmembrane domains 2 [Source:ZFIN;Acc:ZDB-GENE-050522-160]	lrit2
ENSDARG00000019063	6.61336e-05	0.00437211	-28.7934	565591	FAT atypical cadherin 1b [Source:ZFIN;Acc:ZDB-GENE-130530-563]	fat1b
ENSDARG00000043797	6.65105e-05	0.00439108	-26.2099	394059	CDC5 cell division cycle 5-like (S. pombe) [Source:ZFIN;Acc:ZDB-GENE-040426-821]	cdc5l
ENSDARG00000090387	6.75011e-05	0.0044385	-25.7042	100000073	one cut homeobox 2 [Source:ZFIN;Acc:ZDB-GENE-120215-73]	onecut2
ENSDARG00000074265	6.88818e-05	0.0045104	26.8375	553313	DAZ interacting zinc finger protein 1-like [Source:ZFIN;Acc:ZDB-GENE-051113-196]	dzip1l
ENSDARG00000102102	6.90108e-05	0.00451751	-29.5547	NA		BX649453.2
ENSDARG00000017798	7.31512e-05	0.00473429	-25.558	402921	BCL6 corepressor [Source:ZFIN;Acc:ZDB-GENE-040408-1]	bcor
ENSDARG00000062338	7.71926e-05	0.00493343	25.6322	100003889	zinc finger E-box binding homeobox 2a [Source:ZFIN;Acc:ZDB-GENE-070912-553]	zeb2a
ENSDARG00000025319	7.75525e-05	0.00494924	-25.4006	574422	FYN proto-oncogene, Src family tyrosine kinase b [Source:ZFIN;Acc:ZDB-GENE-050706-89]	fynb
ENSDARG00000092759	7.83509e-05	0.00499078	26.0317	558818	si:dkey-61p9.9 [Source:ZFIN;Acc:ZDB-GENE-041210-240]	si:dkey-61p9.9
ENSDARG00000099384	7.83509e-05	0.00499078	26.0317	NA	si:dkey-238k10.1 [Source:ZFIN;Acc:ZDB-GENE-070705-399]	si:dkey-238k10.1
ENSDARG00000046133	8.07501e-05	0.00510957	-28.6494	NA	beta-1,3-N-acetylgalactosaminyltransferase 2 [Source:ZFIN;Acc:ZDB-GENE-050522-358]	b3galnt2
ENSDARG00000027609	8.15795e-05	0.00514872	25.4564	569259	hepsin [Source:ZFIN;Acc:ZDB-GENE-141212-373]	hpn
ENSDARG00000099497	8.15795e-05	0.00514872	25.4564	NA		FP016247.1
ENSDARG00000079939	8.25746e-05	0.00519661	27.4775	558436	jumonji domain containing 1Cb [Source:ZFIN;Acc:ZDB-GENE-121214-344]	jmjd1cb
ENSDARG00000098503	8.30367e-05	0.00522165	29.5884	NA		CABZ01080379.1
ENSDARG00000037188	8.4175e-05	0.00527469	-28.9985	65226	replication protein A2 [Source:ZFIN;Acc:ZDB-GENE-010131-3]	rpa2
ENSDARG00000098984	8.73643e-05	0.00543416	-29.0345	541377	phosphotyrosine interaction domain containing 1 [Source:ZFIN;Acc:ZDB-GENE-050320-72]	pid1
ENSDARG00000086114	8.9712e-05	0.00555128	27.9264	NA		CR792417.1
ENSDARG00000060609	9.09753e-05	0.00561287	27.7787	569058	CD109 molecule [Source:ZFIN;Acc:ZDB-GENE-120215-253]	cd109
ENSDARG00000086393	9.30237e-05	0.00571121	-25.1548	30394	developing brain homeobox 1a [Source:ZFIN;Acc:ZDB-GENE-000128-8]	dbx1a
ENSDARG00000102605	9.30237e-05	0.00571121	-25.1548	NA		CU929054.1
ENSDARG00000086017	9.61258e-05	0.00585665	-31.8092	751719	zgc:153681 [Source:ZFIN;Acc:ZDB-GENE-060825-299]	zgc:153681
ENSDARG00000078854	9.7436e-05	0.00591279	-25.3797	NA	tumor suppressor candidate 3 [Source:ZFIN;Acc:ZDB-GENE-050522-381]	tusc3
ENSDARG00000101777	9.78668e-05	0.00593321	28.3562	436927	PDZ and LIM domain 5a [Source:ZFIN;Acc:ZDB-GENE-040718-401]	pdlim5a
ENSDARG00000073731	0.000100616	0.006054	33.7209	568912	docking protein 4 [Source:ZFIN;Acc:ZDB-GENE-041008-91]	dok4
ENSDARG00000010097	0.000100996	0.00607187	29.4506	359826	coagulation factor IXa [Source:ZFIN;Acc:ZDB-GENE-030714-2]	f9a
ENSDARG00000024966	0.000102181	0.00612431	25.3561	571279	si:dkey-31m14.7 [Source:ZFIN;Acc:ZDB-GENE-121214-92]	MARK4 (1 of many)
ENSDARG00000003213	0.00010318	0.00617448	28.328	323672	N(alpha)-acetyltransferase 15, NatA auxiliary subunit a [Source:ZFIN;Acc:ZDB-GENE-030131-2392]	naa15a
ENSDARG00000056462	0.000104118	0.00621789	25.6024	327615	C-reactive protein 2 [Source:ZFIN;Acc:ZDB-GENE-030131-5826]	crp2
ENSDARG00000056462	0.000104118	0.00621789	25.6024	100141336	C-reactive protein 2 [Source:ZFIN;Acc:ZDB-GENE-030131-5826]	crp2
ENSDARG00000058649	0.000105381	0.00627122	25.2525	100034631	tripartite motif containing 46b [Source:ZFIN;Acc:ZDB-GENE-060503-466]	trim46b
ENSDARG00000086489	0.00010665	0.00633815	-27.5758	NA		CU179643.1
ENSDARG00000089368	0.000109096	0.00645908	-27.0732	386589	HOP homeobox [Source:ZFIN;Acc:ZDB-GENE-031016-2]	hopx
ENSDARG00000063126	0.000111535	0.00657148	28.642	571441	glucuronidase, beta [Source:ZFIN;Acc:ZDB-GENE-070705-256]	gusb
ENSDARG00000039881	0.000114913	0.0067149	-25.8974	100003660	cell migration inducing protein, hyaluronan binding [Source:ZFIN;Acc:ZDB-GENE-130103-7]	cemip
ENSDARG00000098995	0.000115394	0.0067296	-29.0769	393481	cytochrome P450, family 2, subfamily K, polypeptide 6 [Source:ZFIN;Acc:ZDB-GENE-040426-1571]	cyp2k6
ENSDARG00000022532	0.000118217	0.00685698	-26.3745	100005295	cholinergic receptor, nicotinic, beta 1 (muscle) like [Source:ZFIN;Acc:ZDB-GENE-060811-1]	chrnb1l
ENSDARG00000044902	0.000122644	0.007057	28.7838	NA	ATPase, Ca++ transporting, plasma membrane 4 [Source:ZFIN;Acc:ZDB-GENE-061027-60]	atp2b4
ENSDARG00000098919	0.000123303	0.0070884	25.0464	553471	SWI/SNF related, matrix associated, actin dependent regulator of chromatin, subfamily c, member 1b [Source:ZFIN;Acc:ZDB-GENE-060503-273]	smarcc1b
ENSDARG00000078725	0.000128681	0.00733813	29.2857	NA	nitric oxide synthase 1 (neuronal) adaptor protein a [Source:ZFIN;Acc:ZDB-GENE-081024-1]	nos1apa
ENSDARG00000105071	0.000128681	0.00733813	29.2857	553539	nitric oxide synthase 1 (neuronal) adaptor protein a [Source:ZFIN;Acc:ZDB-GENE-081024-1]	nos1apa
ENSDARG00000093327	0.000135833	0.00764488	26.3158	NA		BX005477.1
ENSDARG00000100499	0.000140823	0.00783056	35.8974	100333151	cytoplasmic polyadenylation element binding protein 4 [Source:HGNC Symbol;Acc:HGNC:21747]	CPEB4 (1 of many)
ENSDARG00000059738	0.00014653	0.00808559	30.4295	140820	protein tyrosine phosphatase, receptor type, s, a [Source:ZFIN;Acc:ZDB-GENE-020107-3]	ptprsa
ENSDARG00000060184	0.000146715	0.00809376	-28.8462	560840	protein kinase N1a [Source:ZFIN;Acc:ZDB-GENE-061207-17]	pkn1a
ENSDARG00000006094	0.000150679	0.00826576	27.3962	557061	insulin-like growth factor 2 receptor [Source:ZFIN;Acc:ZDB-GENE-041014-300]	igf2r
ENSDARG00000096800	0.000152564	0.00833595	-25.303	NA	si:ch211-277e21.1 [Source:ZFIN;Acc:ZDB-GENE-130603-84]	si:ch211-277e21.1
ENSDARG00000045608	0.000162467	0.00874448	-25.2249	100536289	family with sequence similarity 19 (chemokine (C-C motif)-like), member A5b [Source:ZFIN;Acc:ZDB-GENE-131127-365]	fam19a5b
ENSDARG00000031049	0.000164776	0.00882988	-26.6611	569872	immunoglobin superfamily, member 21a [Source:ZFIN;Acc:ZDB-GENE-050809-118]	igsf21a
ENSDARG00000035751	0.000165489	0.00886267	-28.4037	321739	importin 7 [Source:ZFIN;Acc:ZDB-GENE-030131-458]	ipo7
ENSDARG00000087071	0.000173024	0.00916807	-25.7496	NA	cholinergic receptor, nicotinic, alpha 4a [Source:ZFIN;Acc:ZDB-GENE-130530-903]	chrna4a
ENSDARG00000035706	0.00018408	0.00960897	25.5292	NA	dedicator of cytokinesis 6 [Source:ZFIN;Acc:ZDB-GENE-120411-11]	dock6
ENSDARG00000079000	0.000188556	0.00979061	-27.6377	557086	tumor protein p53 binding protein, 1 [Source:ZFIN;Acc:ZDB-GENE-030131-3695]	tp53bp1
ENSDARG00000070558	0.000192267	0.00993946	25.6679	100005086	si:ch211-93g23.2 [Source:ZFIN;Acc:ZDB-GENE-090312-164]	si:ch211-93g23.2
ENSDARG00000069500	0.000193066	0.00997054	25.8661	569353	heparan sulfate 6-O-sulfotransferase 3b [Source:ZFIN;Acc:ZDB-GENE-070103-3]	hs6st3b

## Sheet: F0 DML_genomic regions
"feature.name"	"prom"	"exon"	"intron"	"dist.to.feature"	"feature.strand"	"chr"	"start"	"end"	"pvalue"	"qvalue"	"meth.diff"	"entrezgene"	"description"	external_gene_name
"ENSDART00000019555"	1	1	0	611	"+"	"chr2"	28277754	28277756	7.46584e-06	0.000735708	26.1111	286833	"melanocortin 4 receptor [Source:ZFIN;Acc:ZDB-GENE-021223-2]"	mc4r
"ENSDART00000024027"	1	1	0	558	"-"	"chr17"	2657819	2657821	7.34615e-06	0.000725393	27.1782	368199	"bradykinin receptor B1 [Source:ZFIN;Acc:ZDB-GENE-030814-1]"	bdkrb1
"ENSDART00000037557"	1	1	0	577	"-"	"chr2"	53772125	53772127	1.0735e-05	0.000999002	26.2087	140619	"anti-dorsalizing morphogenic protein [Source:ZFIN;Acc:ZDB-GENE-011214-1]"	admp
"ENSDART00000056381"	1	1	0	625	"-"	"chr24"	38194855	38194857	0.000104118	0.00621789	25.6024	100141336	"C-reactive protein 2 [Source:ZFIN;Acc:ZDB-GENE-030131-5826]"	crp2
"ENSDART00000056381"	1	1	0	625	"-"	"chr24"	38194855	38194857	0.000104118	0.00621789	25.6024	327615	"C-reactive protein 2 [Source:ZFIN;Acc:ZDB-GENE-030131-5826]"	crp2
"ENSDART00000058260"	1	1	1	83	"+"	"chr13"	713940	713942	2.22654e-05	0.00181111	30.0476	406703	"glutathione S-transferase, alpha tandem duplicate 1 [Source:ZFIN;Acc:ZDB-GENE-040426-2720]"	gsta.1
"ENSDART00000062069"	1	1	0	-195	"+"	"chr15"	17094722	17094724	2.4424e-17	2.06546e-14	-34.0275	794841	"perilipin 2 [Source:ZFIN;Acc:ZDB-GENE-050913-12]"	plin2
"ENSDART00000062069"	1	1	0	-173	"+"	"chr15"	17094744	17094746	7.71834e-18	7.10309e-15	-37.9487	794841	"perilipin 2 [Source:ZFIN;Acc:ZDB-GENE-050913-12]"	plin2
"ENSDART00000062069"	1	1	0	-150	"+"	"chr15"	17094767	17094769	6.59554e-19	6.84283e-16	-40.1249	794841	"perilipin 2 [Source:ZFIN;Acc:ZDB-GENE-050913-12]"	plin2
"ENSDART00000078154"	1	1	0	80	"-"	"chr14"	30302424	30302426	4.64454e-16	3.25337e-13	-37.1074	724016	"neuronal PAS domain protein 4a [Source:ZFIN;Acc:ZDB-GENE-060616-396]"	npas4a
"ENSDART00000078561"	1	1	0	124	"-"	"chr18"	46119434	46119436	4.97937e-09	1.0963e-06	-36.52	NA	"si:ch73-262h23.4 [Source:ZFIN;Acc:ZDB-GENE-081031-8]"	si:ch73-262h23.4
"ENSDART00000081422"	1	1	0	112	"+"	"chr16"	7745433	7745435	1.41518e-06	0.000173328	-27.6653	415107	"blood vessel epicardial substance [Source:ZFIN;Acc:ZDB-GENE-040624-11]"	bves
"ENSDART00000090975"	1	1	0	890	"-"	"chr22"	15358168	15358170	1.4668e-12	5.9088e-10	29.9467	798655	"transmembrane protein 264 [Source:ZFIN;Acc:ZDB-GENE-060503-911]"	tmem264
"ENSDART00000097176"	1	1	0	155	"-"	"chr24"	69456	69458	6.48033e-11	2.01461e-08	-30.6435	NA	""	CABZ01090749.1
"ENSDART00000109297"	1	1	0	357	"-"	"chr1"	26008858	26008860	1.91646e-05	0.00160519	32.8667	567676	"forkhead box E1 [Source:ZFIN;Acc:ZDB-GENE-061116-1]"	foxe1
"ENSDART00000110842"	1	1	0	66	"+"	"chr3"	18249642	18249644	2.31549e-16	1.72057e-13	-31.2154	406565	"ribosomal protein S2 [Source:ZFIN;Acc:ZDB-GENE-040426-2454]"	rps2
"ENSDART00000112895"	1	1	0	504	"-"	"chr22"	367571	367573	2.4159e-09	5.74147e-07	25.7179	101885825	"si:zfos-1324h11.5 [Source:ZFIN;Acc:ZDB-GENE-141216-142]"	FNDC10
"ENSDART00000113089"	1	1	0	47	"+"	"chr13"	13640033	13640035	6.26722e-06	0.000633631	-27.8684	559346	"solute carrier family 4, sodium borate transporter, member 11 [Source:ZFIN;Acc:ZDB-GENE-090313-183]"	slc4a11
"ENSDART00000114232"	1	1	0	417	"-"	"chr22"	3235655	3235657	6.7248e-22	1.02361e-18	57.1706	796561	"G protein-coupled receptor 35, tandem duplicate 1 [Source:ZFIN;Acc:ZDB-GENE-080204-17]"	gpr35.1
"ENSDART00000131132"	1	1	0	659	"+"	"chr20"	22900850	22900852	1.57327e-05	0.00136774	-28.0666	NA	"sec1 family domain containing 2 [Source:ZFIN;Acc:ZDB-GENE-050320-143]"	scfd2
"ENSDART00000133415"	1	1	1	859	"-"	"chr8"	37216477	37216479	6.67187e-13	2.86895e-10	27.7031	541556	"RNA binding motif protein 39b [Source:ZFIN;Acc:ZDB-GENE-050327-97]"	rbm39b
"ENSDART00000136578"	1	1	0	682	"+"	"chr8"	31110996	31110998	1.08162e-13	5.31028e-11	-38.6706	570672	"synapsin I [Source:ZFIN;Acc:ZDB-GENE-081105-93]"	syn1
"ENSDART00000137364"	1	1	0	375	"-"	"chr13"	8986492	8986494	7.11625e-15	4.14076e-12	30.6159	335380	"si:dkey-33c12.3 [Source:ZFIN;Acc:ZDB-GENE-030131-7320]"	si:dkey-33c12.3
"ENSDART00000138351"	1	1	0	209	"-"	"chr6"	37444737	37444739	2.0226e-08	3.91093e-06	33.2614	322055	"cystathionase (cystathionine gamma-lyase) [Source:ZFIN;Acc:ZDB-GENE-030131-774]"	cth
"ENSDART00000142228"	1	1	0	-510	"+"	"chr23"	19864107	19864109	1.2244e-08	2.48322e-06	27.7338	562529	"filamin A, alpha (actin binding protein 280) [Source:ZFIN;Acc:ZDB-GENE-030131-2145]"	flna
"ENSDART00000143698"	1	1	0	75	"+"	"chr22"	137201	137203	2.85611e-06	0.000322483	26.9648	405894	"protein kinase, cAMP-dependent, regulatory, type II, alpha, B [Source:ZFIN;Acc:ZDB-GENE-040426-2427]"	prkar2ab
"ENSDART00000148722"	1	1	0	67	"-"	"chr13"	49511448	49511450	8.07501e-05	0.00510957	-28.6494	NA	"beta-1,3-N-acetylgalactosaminyltransferase 2 [Source:ZFIN;Acc:ZDB-GENE-050522-358]"	b3galnt2
"ENSDART00000149635"	1	1	0	491	"-"	"chr22"	21730054	21730056	1.39142e-05	0.00123304	27.8947	564019	"si:dkey-42p8.3 [Source:ZFIN;Acc:ZDB-GENE-050208-677]"	si:dkey-42p8.3
"ENSDART00000150063"	1	1	0	135	"-"	"chr17"	9780735	9780737	3.21522e-10	8.94603e-08	-31.1606	406602	"egl-9 family hypoxia-inducible factor 3 [Source:ZFIN;Acc:ZDB-GENE-040426-2541]"	egln3
"ENSDART00000150063"	1	1	0	98	"-"	"chr17"	9780772	9780774	1.54097e-11	5.29998e-09	-35.3292	406602	"egl-9 family hypoxia-inducible factor 3 [Source:ZFIN;Acc:ZDB-GENE-040426-2541]"	egln3
"ENSDART00000150063"	1	1	0	89	"-"	"chr17"	9780781	9780783	2.71864e-06	0.000309184	-26.707	406602	"egl-9 family hypoxia-inducible factor 3 [Source:ZFIN;Acc:ZDB-GENE-040426-2541]"	egln3
"ENSDART00000151178"	1	1	1	172	"-"	"chr3"	28077986	28077988	1.87403e-08	3.64447e-06	28.3487	449554	"RNA binding protein, fox-1 homolog (C. elegans) 1 [Source:ZFIN;Acc:ZDB-GENE-040927-11]"	rbfox1
"ENSDART00000151421"	1	1	0	158	"+"	"chr19"	2955446	2955448	8.49262e-07	0.000110529	28.814	NA	"si:ch211-251g8.5 [Source:ZFIN;Acc:ZDB-GENE-120215-224]"	si:ch211-251g8.5
"ENSDART00000151984"	1	1	0	-95	"+"	"chr5"	36296683	36296685	3.73715e-05	0.00277509	25.3406	402972	"serine/arginine-rich splicing factor 7a [Source:ZFIN;Acc:ZDB-GENE-040426-1798]"	srsf7a
"ENSDART00000151984"	1	1	0	-83	"+"	"chr5"	36296695	36296697	9.56574e-06	0.000907667	30.3873	402972	"serine/arginine-rich splicing factor 7a [Source:ZFIN;Acc:ZDB-GENE-040426-1798]"	srsf7a
"ENSDART00000153698"	1	1	0	218	"+"	"chr5"	41723114	41723116	2.28961e-19	2.53701e-16	-31.8323	NA	""	BX548073.8
"ENSDART00000153698"	1	1	0	223	"+"	"chr5"	41723119	41723121	2.45314e-17	2.0673e-14	-34.1837	NA	""	BX548073.8
"ENSDART00000153698"	1	1	0	225	"+"	"chr5"	41723121	41723123	2.21749e-14	1.19689e-11	-27.4593	NA	""	BX548073.8
"ENSDART00000153698"	1	1	0	240	"+"	"chr5"	41723136	41723138	1.67109e-09	4.09222e-07	-33.43	NA	""	BX548073.8
"ENSDART00000155228"	1	1	0	133	"+"	"chr10"	22165285	22165287	1.46656e-12	5.9088e-10	-32.2488	NA	"si:dkey-4c2.11 [Source:ZFIN;Acc:ZDB-GENE-131127-372]"	si:dkey-4c2.11
"ENSDART00000155228"	1	1	0	124	"+"	"chr10"	22165276	22165278	1.33528e-08	2.68213e-06	-28.7388	NA	"si:dkey-4c2.11 [Source:ZFIN;Acc:ZDB-GENE-131127-372]"	si:dkey-4c2.11
"ENSDART00000159538"	1	1	0	805	"-"	"chr12"	48937973	48937975	8.02504e-06	0.000782748	-32.1907	NA	"solute carrier family 18 (vesicular acetylcholine transporter), member 3b [Source:ZFIN;Acc:ZDB-GENE-040426-1410]"	slc18a3b
"ENSDART00000159969"	1	1	0	309	"+"	"chr16"	33999921	33999923	8.42243e-15	4.83682e-12	-26.087	NA	"AT rich interactive domain 1Aa (SWI-like) [Source:ZFIN;Acc:ZDB-GENE-080220-35]"	arid1aa
"ENSDART00000160457"	1	1	0	62	"+"	"chr22"	23404184	23404186	7.54047e-17	5.9445e-14	-48.4969	NA	"DENN/MADD domain containing 1B [Source:ZFIN;Acc:ZDB-GENE-060503-16]"	dennd1b
"ENSDART00000160457"	1	1	0	104	"+"	"chr22"	23404226	23404228	9.32954e-08	1.53998e-05	30.3935	NA	"DENN/MADD domain containing 1B [Source:ZFIN;Acc:ZDB-GENE-060503-16]"	dennd1b
"ENSDART00000161255"	1	1	0	357	"+"	"chr2"	3077215	3077217	1.92091e-11	6.48506e-09	27.9412	101882074	"leucine rich repeat containing 52 [Source:HGNC Symbol;Acc:HGNC:32156]"	LRRC52 (1 of many)
"ENSDART00000161255"	1	1	0	394	"+"	"chr2"	3077252	3077254	1.5545e-22	2.52332e-19	26.3889	101882074	"leucine rich repeat containing 52 [Source:HGNC Symbol;Acc:HGNC:32156]"	LRRC52 (1 of many)
"ENSDART00000161599"	1	1	0	-822	"-"	"chr6"	1583348	1583350	2.04427e-11	6.83336e-09	-25.19	NA	""	CABZ01066482.1
"ENSDART00000166338"	1	1	1	323	"-"	"chr11"	25146243	25146245	8.28427e-11	2.53071e-08	51.3753	NA	""	CR932000.2
"ENSDART00000166770"	1	1	0	124	"+"	"chr6"	25248332	25248334	6.06676e-06	0.000617195	30.9779	NA	"si:ch211-180m24.1 [Source:ZFIN;Acc:ZDB-GENE-131126-24]"	si:ch211-180m24.1
"ENSDART00000166770"	1	1	0	133	"+"	"chr6"	25248341	25248343	5.33888e-08	9.29639e-06	34.405	NA	"si:ch211-180m24.1 [Source:ZFIN;Acc:ZDB-GENE-131126-24]"	si:ch211-180m24.1
"ENSDART00000166770"	1	1	0	151	"+"	"chr6"	25248359	25248361	1.83892e-06	0.000219342	30.1337	NA	"si:ch211-180m24.1 [Source:ZFIN;Acc:ZDB-GENE-131126-24]"	si:ch211-180m24.1
"ENSDART00000166770"	1	1	0	170	"+"	"chr6"	25248378	25248380	8.80956e-07	0.000114215	29.9211	NA	"si:ch211-180m24.1 [Source:ZFIN;Acc:ZDB-GENE-131126-24]"	si:ch211-180m24.1
"ENSDART00000166912"	1	1	0	153	"-"	"chr1"	43382753	43382755	1.52096e-10	4.48437e-08	-46.3095	565211	"von Willebrand factor A domain containing 11 [Source:ZFIN;Acc:ZDB-GENE-141211-58]"	vwa11
"ENSDART00000166954"	1	1	0	161	"-"	"chr1"	69282	69284	5.79283e-15	3.41588e-12	35.8621	NA	"si:zfos-1011f11.1 [Source:ZFIN;Acc:ZDB-GENE-080229-4]"	si:zfos-1011f11.1
"ENSDART00000169844"	1	1	0	257	"-"	"chr18"	6336252	6336254	1.2084e-17	1.06741e-14	-45.3268	555340	"IQ motif and Sec7 domain 3b [Source:ZFIN;Acc:ZDB-GENE-050420-210]"	iqsec3b
"ENSDART00000169844"	1	1	0	249	"-"	"chr18"	6336260	6336262	1.08217e-27	2.57321e-24	-55.7625	555340	"IQ motif and Sec7 domain 3b [Source:ZFIN;Acc:ZDB-GENE-050420-210]"	iqsec3b
"ENSDART00000169844"	1	1	0	-3	"-"	"chr18"	6336512	6336514	3.54635e-35	1.56003e-31	-49.8142	555340	"IQ motif and Sec7 domain 3b [Source:ZFIN;Acc:ZDB-GENE-050420-210]"	iqsec3b
"ENSDART00000169844"	1	1	0	254	"-"	"chr18"	6336255	6336257	7.13779e-18	6.6103e-15	-46.0827	555340	"IQ motif and Sec7 domain 3b [Source:ZFIN;Acc:ZDB-GENE-050420-210]"	iqsec3b
"ENSDART00000169844"	1	1	0	-35	"-"	"chr18"	6336544	6336546	1.4521e-19	1.64209e-16	-47.2675	555340	"IQ motif and Sec7 domain 3b [Source:ZFIN;Acc:ZDB-GENE-050420-210]"	iqsec3b
"ENSDART00000169844"	1	1	0	235	"-"	"chr18"	6336274	6336276	3.36893e-13	1.53097e-10	-37.6023	555340	"IQ motif and Sec7 domain 3b [Source:ZFIN;Acc:ZDB-GENE-050420-210]"	iqsec3b
"ENSDART00000169844"	1	1	0	-43	"-"	"chr18"	6336552	6336554	7.98969e-19	8.21177e-16	-45.9662	555340	"IQ motif and Sec7 domain 3b [Source:ZFIN;Acc:ZDB-GENE-050420-210]"	iqsec3b
"ENSDART00000169844"	1	1	0	-17	"-"	"chr18"	6336526	6336528	3.39501e-16	2.44428e-13	-39.226	555340	"IQ motif and Sec7 domain 3b [Source:ZFIN;Acc:ZDB-GENE-050420-210]"	iqsec3b
"ENSDART00000169875"	1	1	0	638	"+"	"chr11"	2546352	2546354	6.53519e-10	1.72973e-07	33.4151	NA	""	FQ790208.2
"ENSDART00000171828"	1	1	0	261	"-"	"chr16"	14031033	14031035	4.0273e-20	4.92111e-17	-38.2794	335650	"recoverin 2 [Source:ZFIN;Acc:ZDB-GENE-030131-7590]"	rcvrn2
"ENSDART00000172093"	1	1	0	103	"-"	"chr12"	4800317	4800319	6.62205e-06	0.000663618	32.4481	NA	"si:ch211-93e11.8 [Source:ZFIN;Acc:ZDB-GENE-121214-283]"	si:ch211-93e11.8
"ENSDART00000000831"	1	0	0	-870	"-"	"chr13"	24539677	24539679	3.07041e-10	8.58655e-08	-35.5447	368916	"zinc finger protein 511 [Source:ZFIN;Acc:ZDB-GENE-030616-621]"	znf511
"ENSDART00000002545"	1	0	0	-456	"-"	"chr11"	3313638	3313640	4.32784e-07	6.06114e-05	-26.0643	406557	"microspherule protein 1 [Source:ZFIN;Acc:ZDB-GENE-040426-2434]"	mcrs1
"ENSDART00000010092"	1	0	1	-553	"-"	"chr1"	343818	343820	5.87212e-07	7.91399e-05	39.7386	335830	"growth arrest-specific 6 [Source:ZFIN;Acc:ZDB-GENE-030131-7773]"	gas6
"ENSDART00000015374"	1	0	0	-399	"+"	"chr11"	24548361	24548363	7.91544e-14	3.97033e-11	44.3771	336553	"cytochrome b5 reductase 1 [Source:ZFIN;Acc:ZDB-GENE-030131-8497]"	cyb5r1
"ENSDART00000018514"	1	0	0	-573	"-"	"chr15"	20533142	20533144	2.75442e-09	6.4622e-07	-30.3616	30120	"deltaC [Source:ZFIN;Acc:ZDB-GENE-000125-4]"	dlc
"ENSDART00000018514"	1	0	0	-562	"-"	"chr15"	20533131	20533133	7.78068e-10	2.03007e-07	-32.7778	30120	"deltaC [Source:ZFIN;Acc:ZDB-GENE-000125-4]"	dlc
"ENSDART00000018514"	1	0	0	-564	"-"	"chr15"	20533133	20533135	1.42395e-09	3.54695e-07	-30.636	30120	"deltaC [Source:ZFIN;Acc:ZDB-GENE-000125-4]"	dlc
"ENSDART00000024984"	1	0	0	-626	"-"	"chr1"	49884763	49884765	1.43918e-15	9.21529e-13	40.4976	559488	"3'-phosphoadenosine 5'-phosphosulfate synthase 1 [Source:ZFIN;Acc:ZDB-GENE-080721-5]"	papss1
"ENSDART00000025183"	1	0	0	-977	"+"	"chr5"	445779	445781	1.38041e-06	0.000169478	27.6978	436658	"intraflagellar transport 74 [Source:ZFIN;Acc:ZDB-GENE-040718-81]"	ift74
"ENSDART00000025910"	1	0	1	715	"+"	"chr13"	6091804	6091806	1.93647e-06	0.000229361	26.3507	266637	"adipocyte plasma membrane associated protein [Source:ZFIN;Acc:ZDB-GENE-020919-1]"	apmap
"ENSDART00000025910"	1	0	1	733	"+"	"chr13"	6091822	6091824	8.83439e-06	0.000849634	28.3951	266637	"adipocyte plasma membrane associated protein [Source:ZFIN;Acc:ZDB-GENE-020919-1]"	apmap
"ENSDART00000046902"	1	0	1	256	"-"	"chr18"	5004654	5004656	2.90455e-12	1.11687e-09	-25.7105	393527	"programmed cell death 10a [Source:ZFIN;Acc:ZDB-GENE-040426-1432]"	pdcd10a
"ENSDART00000055488"	1	0	0	-19	"-"	"chr24"	40680	40682	2.60711e-07	3.87053e-05	27.85	100329245	"cadherin 7 [Source:HGNC Symbol;Acc:HGNC:1766]"	CDH7 (1 of many)
"ENSDART00000067373"	1	0	0	-980	"-"	"chr25"	20594400	20594402	7.33258e-06	0.000724361	29.6317	504054	"enhancer of mRNA decapping 3 homolog (S. cerevisiae) [Source:ZFIN;Acc:ZDB-GENE-050522-287]"	edc3
"ENSDART00000077161"	1	0	0	-291	"-"	"chr10"	36690505	36690507	1.29071e-09	3.23513e-07	-26.0242	327618	"remodeling and spacing factor 1b, tandem duplicate 1 [Source:ZFIN;Acc:ZDB-GENE-030131-5829]"	rsf1b.1
"ENSDART00000077161"	1	0	0	-256	"-"	"chr10"	36690470	36690472	1.29324e-10	3.85168e-08	-31.4807	327618	"remodeling and spacing factor 1b, tandem duplicate 1 [Source:ZFIN;Acc:ZDB-GENE-030131-5829]"	rsf1b.1
"ENSDART00000077161"	1	0	0	-276	"-"	"chr10"	36690490	36690492	4.60197e-09	1.02139e-06	-33.7879	327618	"remodeling and spacing factor 1b, tandem duplicate 1 [Source:ZFIN;Acc:ZDB-GENE-030131-5829]"	rsf1b.1
"ENSDART00000091250"	1	0	1	-141	"-"	"chr14"	9041075	9041077	1.44012e-16	1.09983e-13	41.8723	NA	"family with sequence similarity 46, member D [Source:ZFIN;Acc:ZDB-GENE-091118-44]"	fam46d
"ENSDART00000099990"	1	0	0	-203	"-"	"chr13"	44645765	44645767	3.31611e-07	4.78591e-05	28.723	557659	"BTB (POZ) domain containing 9 [Source:ZFIN;Acc:ZDB-GENE-040704-39]"	btbd9
"ENSDART00000109228"	1	0	0	-461	"-"	"chr17"	6798312	6798314	5.07068e-08	8.90805e-06	-33.7428	553955	"zinc finger and BTB domain containing 24 [Source:ZFIN;Acc:ZDB-GENE-081022-123]"	zbtb24
"ENSDART00000110623"	1	0	0	-506	"+"	"chr7"	57374222	57374224	7.34802e-08	1.24036e-05	-34.2651	559800	"arylsulfatase family, member J [Source:ZFIN;Acc:ZDB-GENE-111215-1]"	arsj
"ENSDART00000110623"	1	0	0	-288	"+"	"chr7"	57374440	57374442	7.18297e-13	3.0737e-10	-30.2309	559800	"arylsulfatase family, member J [Source:ZFIN;Acc:ZDB-GENE-111215-1]"	arsj
"ENSDART00000113911"	1	0	0	-776	"+"	"chr6"	19475427	19475429	6.2268e-11	1.94957e-08	34.0948	100149741	"MICAL-like 1a [Source:ZFIN;Acc:ZDB-GENE-110119-1]"	micall1a
"ENSDART00000124331"	1	0	1	171	"+"	"chr25"	36556201	36556203	1.02594e-06	0.000130852	28.8431	793697	"si:ch1073-174d20.1 [Source:ZFIN;Acc:ZDB-GENE-121214-359]"	si:ch1073-174d20.1
"ENSDART00000124922"	1	0	1	-6	"+"	"chr15"	29058886	29058888	4.64417e-07	6.44669e-05	29.1209	562450	"CAP-GLY domain containing linker protein 3 [Source:ZFIN;Acc:ZDB-GENE-131127-193]"	clip3
"ENSDART00000128099"	1	0	1	-617	"-"	"chr25"	7582006	7582008	4.2008e-08	7.52105e-06	-25.5172	565473	"PR domain containing 11 [Source:ZFIN;Acc:ZDB-GENE-061221-1]"	prdm11
"ENSDART00000130422"	1	0	1	735	"+"	"chr3"	30791286	30791288	1.19115e-12	4.9016e-10	-32.5044	NA	"claudin i [Source:ZFIN;Acc:ZDB-GENE-010328-9]"	cldni
"ENSDART00000130422"	1	0	1	744	"+"	"chr3"	30791295	30791297	3.48103e-07	4.99281e-05	-31.3207	NA	"claudin i [Source:ZFIN;Acc:ZDB-GENE-010328-9]"	cldni
"ENSDART00000132260"	1	0	1	651	"-"	"chr19"	27252249	27252251	1.52807e-09	3.77424e-07	27.0287	NA	""	FP085398.2
"ENSDART00000132411"	1	0	1	-680	"-"	"chr2"	5488234	5488236	3.41916e-26	7.30135e-23	28.7852	100005114	"si:ch1073-184j22.2 [Source:ZFIN;Acc:ZDB-GENE-081104-32]"	si:ch1073-184j22.2
"ENSDART00000132600"	1	0	1	988	"-"	"chr21"	27451277	27451279	1.20992e-08	2.46066e-06	44.5402	565825	"si:dkeyp-50d11.2 [Source:ZFIN;Acc:ZDB-GENE-091113-22]"	CAPN1 (1 of many)
"ENSDART00000135958"	1	0	0	-81	"+"	"chr8"	8898244	8898246	5.67396e-07	7.69171e-05	28.5788	NA	"si:dkey-83k24.5 [Source:ZFIN;Acc:ZDB-GENE-081104-440]"	si:dkey-83k24.5
"ENSDART00000136201"	1	0	0	-82	"-"	"chr18"	28960753	28960755	1.08698e-14	6.1146e-12	-25.2463	100321644	"si:ch211-174j14.2 [Source:ZFIN;Acc:ZDB-GENE-050419-63]"	si:ch211-174j14.2
"ENSDART00000137331"	1	0	1	196	"+"	"chr2"	37892508	37892510	8.35777e-06	0.000810708	27.013	100144567	"cerebellin 13 [Source:ZFIN;Acc:ZDB-GENE-070912-288]"	cbln13
"ENSDART00000137331"	1	0	1	186	"+"	"chr2"	37892498	37892500	2.00276e-05	0.00166385	27.3107	100144567	"cerebellin 13 [Source:ZFIN;Acc:ZDB-GENE-070912-288]"	cbln13
"ENSDART00000137667"	1	0	1	-55	"-"	"chr21"	27214471	27214473	2.17482e-07	3.29668e-05	-26.3409	562231	"MAP/microtubule affinity-regulating kinase 2a [Source:ZFIN;Acc:ZDB-GENE-030131-4145]"	mark2a
"ENSDART00000139016"	1	0	0	-626	"+"	"chr2"	8048847	8048849	1.2882e-08	2.59823e-06	-30.4373	565645	"si:ch211-38m6.6 [Source:ZFIN;Acc:ZDB-GENE-070705-179]"	si:ch211-38m6.6
"ENSDART00000139206"	1	0	0	-726	"+"	"chr3"	15756769	15756771	7.27497e-12	2.64483e-09	31.7637	100318355	"mitogen-activated protein kinase 8 interacting protein 3 [Source:ZFIN;Acc:ZDB-GENE-090303-6]"	mapk8ip3
"ENSDART00000139978"	1	0	0	-852	"-"	"chr4"	47444049	47444051	4.17754e-05	0.0030375	-35.8604	NA	""	CR293502.1
"ENSDART00000141415"	1	0	1	-666	"-"	"chr2"	21509357	21509359	1.09086e-05	0.00101281	27.4348	394249	"bmi1 polycomb ring finger oncogene 1b [Source:ZFIN;Acc:ZDB-GENE-040116-4]"	bmi1b
"ENSDART00000141976"	1	0	1	1000	"+"	"chr21"	33722644	33722646	5.4351e-45	3.98481e-41	43.3735	NA	""	BX005313.1
"ENSDART00000142303"	1	0	0	-212	"+"	"chr5"	35905106	35905108	4.24847e-06	0.000453407	30.6549	NA	""	CU571324.1
"ENSDART00000144123"	1	0	1	-579	"+"	"chr5"	63110567	63110569	1.33305e-06	0.000164351	-29.4643	NA	"regulator of G-protein signaling 3b [Source:ZFIN;Acc:ZDB-GENE-060531-24]"	rgs3b
"ENSDART00000145095"	1	0	0	-685	"+"	"chr8"	26105392	26105394	2.56689e-19	2.826e-16	40.5692	NA	"cadherin, EGF LAG seven-pass G-type receptor 3 [Source:ZFIN;Acc:ZDB-GENE-070122-3]"	celsr3
"ENSDART00000145095"	1	0	0	-670	"+"	"chr8"	26105407	26105409	3.0556e-11	9.98625e-09	35.471	NA	"cadherin, EGF LAG seven-pass G-type receptor 3 [Source:ZFIN;Acc:ZDB-GENE-070122-3]"	celsr3
"ENSDART00000145095"	1	0	0	-663	"+"	"chr8"	26105414	26105416	3.82582e-15	2.3086e-12	38.9647	NA	"cadherin, EGF LAG seven-pass G-type receptor 3 [Source:ZFIN;Acc:ZDB-GENE-070122-3]"	celsr3
"ENSDART00000145095"	1	0	0	-660	"+"	"chr8"	26105417	26105419	1.01223e-14	5.76039e-12	39.7899	NA	"cadherin, EGF LAG seven-pass G-type receptor 3 [Source:ZFIN;Acc:ZDB-GENE-070122-3]"	celsr3
"ENSDART00000145095"	1	0	0	-654	"+"	"chr8"	26105423	26105425	2.2825e-17	1.9421e-14	43.7178	NA	"cadherin, EGF LAG seven-pass G-type receptor 3 [Source:ZFIN;Acc:ZDB-GENE-070122-3]"	celsr3
"ENSDART00000145095"	1	0	0	-648	"+"	"chr8"	26105429	26105431	1.93839e-11	6.53906e-09	37.5173	NA	"cadherin, EGF LAG seven-pass G-type receptor 3 [Source:ZFIN;Acc:ZDB-GENE-070122-3]"	celsr3
"ENSDART00000145095"	1	0	0	-444	"+"	"chr8"	26105633	26105635	1.24608e-15	8.11752e-13	33.0996	NA	"cadherin, EGF LAG seven-pass G-type receptor 3 [Source:ZFIN;Acc:ZDB-GENE-070122-3]"	celsr3
"ENSDART00000145095"	1	0	0	-439	"+"	"chr8"	26105638	26105640	7.03928e-11	2.17914e-08	32.8219	NA	"cadherin, EGF LAG seven-pass G-type receptor 3 [Source:ZFIN;Acc:ZDB-GENE-070122-3]"	celsr3
"ENSDART00000145095"	1	0	0	-411	"+"	"chr8"	26105666	26105668	1.96064e-14	1.06922e-11	38.2937	NA	"cadherin, EGF LAG seven-pass G-type receptor 3 [Source:ZFIN;Acc:ZDB-GENE-070122-3]"	celsr3
"ENSDART00000145095"	1	0	0	-408	"+"	"chr8"	26105669	26105671	6.25497e-21	8.59857e-18	39.5765	NA	"cadherin, EGF LAG seven-pass G-type receptor 3 [Source:ZFIN;Acc:ZDB-GENE-070122-3]"	celsr3
"ENSDART00000145095"	1	0	0	-396	"+"	"chr8"	26105681	26105683	8.91026e-20	1.05169e-16	39.6464	NA	"cadherin, EGF LAG seven-pass G-type receptor 3 [Source:ZFIN;Acc:ZDB-GENE-070122-3]"	celsr3
"ENSDART00000145531"	1	0	1	702	"-"	"chr3"	62152423	62152425	1.96151e-14	1.06922e-11	29.0954	768176	"protein Z, vitamin K-dependent plasma glycoprotein a [Source:ZFIN;Acc:ZDB-GENE-061013-403]"	proza
"ENSDART00000145729"	1	0	0	-528	"-"	"chr19"	27152650	27152652	3.02589e-18	2.92545e-15	-48.9891	30428	"casein kinase 2, beta polypeptide [Source:ZFIN;Acc:ZDB-GENE-990415-29]"	csnk2b
"ENSDART00000145729"	1	0	0	-534	"-"	"chr19"	27152656	27152658	6.16101e-10	1.63997e-07	-30.7633	30428	"casein kinase 2, beta polypeptide [Source:ZFIN;Acc:ZDB-GENE-990415-29]"	csnk2b
"ENSDART00000146224"	1	0	0	-502	"+"	"chr20"	51651046	51651048	1.0481e-07	1.7146e-05	-34.6547	108180329	"thrombomodulin [Source:ZFIN;Acc:ZDB-GENE-110411-281]"	thbd
"ENSDART00000147258"	1	0	0	-294	"-"	"chr9"	30297507	30297509	4.57524e-06	0.000482203	26.1754	NA	""	BX322575.1
"ENSDART00000147258"	1	0	0	-313	"-"	"chr9"	30297526	30297528	4.39066e-06	0.000466306	25.0678	NA	""	BX322575.1
"ENSDART00000147258"	1	0	0	-316	"-"	"chr9"	30297529	30297531	8.4809e-06	0.00082066	25.3166	NA	""	BX322575.1
"ENSDART00000147593"	1	0	0	-43	"-"	"chr21"	21478872	21478874	5.64444e-09	1.2298e-06	35.7093	541491	"poliovirus receptor-related 3b [Source:ZFIN;Acc:ZDB-GENE-050327-14]"	pvrl3b
"ENSDART00000148728"	1	0	0	-215	"+"	"chr4"	76548165	76548167	1.05696e-06	0.000134341	31.6117	404601	"protein kinase C and casein kinase substrate in neurons 2 [Source:ZFIN;Acc:ZDB-GENE-040426-2596]"	pacsin2
"ENSDART00000149549"	1	0	1	995	"-"	"chr5"	42349732	42349734	4.29315e-09	9.60113e-07	-35.7031	563249	"G-rich RNA sequence binding factor 1 [Source:ZFIN;Acc:ZDB-GENE-060825-196]"	grsf1
"ENSDART00000150278"	1	0	1	374	"-"	"chr18"	35541552	35541554	5.41351e-08	9.40145e-06	25.538	570245	"ryanodine receptor 1b (skeletal) [Source:ZFIN;Acc:ZDB-GENE-070705-417]"	ryr1b
"ENSDART00000153497"	1	0	0	-255	"+"	"chr15"	2534667	2534669	1.26849e-11	4.4286e-09	-36.4238	799626	"WD repeat domain 53 [Source:ZFIN;Acc:ZDB-GENE-131121-294]"	wdr53
"ENSDART00000153511"	1	0	0	-409	"-"	"chr17"	44296266	44296268	3.46665e-06	0.000380386	29.9432	NA	""	BX548045.1
"ENSDART00000153805"	1	0	1	116	"+"	"chr6"	26319521	26319523	2.41781e-16	1.79055e-13	-32.7978	553313	"DAZ interacting zinc finger protein 1-like [Source:ZFIN;Acc:ZDB-GENE-051113-196]"	dzip1l
"ENSDART00000154300"	1	0	0	-999	"+"	"chr6"	18110041	18110043	2.07972e-07	3.17266e-05	33.2817	NA	""	CR847830.2
"ENSDART00000154900"	1	0	1	469	"-"	"chr25"	3682348	3682350	5.85829e-07	7.89778e-05	31.0779	100148360	"Parkinson disease 7 domain containing 1 [Source:ZFIN;Acc:ZDB-GENE-051030-96]"	pddc1
"ENSDART00000155228"	1	0	0	-36	"+"	"chr10"	22165116	22165118	7.67788e-10	2.00682e-07	-29.0761	NA	"si:dkey-4c2.11 [Source:ZFIN;Acc:ZDB-GENE-131127-372]"	si:dkey-4c2.11
"ENSDART00000155490"	1	0	1	-552	"-"	"chr3"	22082767	22082769	3.08974e-12	1.1818e-09	-41.7765	567833	"microtubule-associated protein tau b [Source:ZFIN;Acc:ZDB-GENE-081027-2]"	maptb
"ENSDART00000155490"	1	0	1	-556	"-"	"chr3"	22082771	22082773	5.28069e-14	2.70426e-11	-46.1274	567833	"microtubule-associated protein tau b [Source:ZFIN;Acc:ZDB-GENE-081027-2]"	maptb
"ENSDART00000155490"	1	0	1	-563	"-"	"chr3"	22082778	22082780	1.09031e-11	3.85242e-09	-41.8575	567833	"microtubule-associated protein tau b [Source:ZFIN;Acc:ZDB-GENE-081027-2]"	maptb
"ENSDART00000155490"	1	0	1	-536	"-"	"chr3"	22082751	22082753	6.73466e-06	0.000673308	-27.5556	567833	"microtubule-associated protein tau b [Source:ZFIN;Acc:ZDB-GENE-081027-2]"	maptb
"ENSDART00000155490"	1	0	1	-574	"-"	"chr3"	22082789	22082791	1.21328e-07	1.95788e-05	-31.9996	567833	"microtubule-associated protein tau b [Source:ZFIN;Acc:ZDB-GENE-081027-2]"	maptb
"ENSDART00000156854"	1	0	0	-69	"+"	"chr6"	12081509	12081511	2.21192e-17	1.8857e-14	-27.031	792667	"si:dkey-276j7.2 [Source:ZFIN;Acc:ZDB-GENE-131127-420]"	si:dkey-276j7.2
"ENSDART00000157021"	1	0	0	-186	"-"	"chr25"	34219203	34219205	4.801e-07	6.64134e-05	26.7667	393635	"nucleoporin 160 [Source:ZFIN;Acc:ZDB-GENE-040426-1603]"	nup160
"ENSDART00000157359"	1	0	1	-513	"-"	"chr6"	30220329	30220331	3.43663e-06	0.000377847	-30.0813	566023	"leucine rich repeat containing 7 [Source:ZFIN;Acc:ZDB-GENE-130530-876]"	lrrc7
"ENSDART00000158010"	1	0	0	-540	"-"	"chr8"	48769199	48769201	3.29746e-05	0.00250872	-32.3529	NA	"Pim proto-oncogene, serine/threonine kinase, related 181 [Source:ZFIN;Acc:ZDB-GENE-141211-77]"	pimr181
"ENSDART00000158030"	1	0	1	754	"-"	"chr5"	20417197	20417199	3.77391e-06	0.000409808	27.4126	561626	"si:ch211-225b11.4 [Source:ZFIN;Acc:ZDB-GENE-060526-114]"	si:ch211-225b11.4
"ENSDART00000158132"	1	0	0	-649	"+"	"chr22"	4125573	4125575	5.45892e-05	0.00377335	-28.8314	NA	""	CABZ01085069.1
"ENSDART00000158761"	1	0	1	-381	"+"	"chr18"	50465033	50465035	3.28352e-06	0.0003631	-27.9762	NA	""	CU896640.1
"ENSDART00000159139"	1	0	0	-919	"+"	"chr10"	6058144	6058146	8.92589e-13	3.76821e-10	29.2022	NA	""	BX322605.1
"ENSDART00000159682"	1	0	0	-748	"+"	"chr3"	44415345	44415347	6.58512e-09	1.41237e-06	-25.4648	794371	"solute carrier family 16 (monocarboxylate transporter), member 5b [Source:ZFIN;Acc:ZDB-GENE-131120-181]"	slc16a5b
"ENSDART00000161257"	1	0	0	-514	"-"	"chr6"	19928609	19928611	1.35462e-10	4.01546e-08	37.1148	570222	"plexin b1b [Source:ZFIN;Acc:ZDB-GENE-090812-4]"	plxnb1b
"ENSDART00000161790"	1	0	1	-705	"-"	"chr4"	30395550	30395552	1.11305e-12	4.6061e-10	25.3953	NA	"zinc finger protein 1047 [Source:ZFIN;Acc:ZDB-GENE-110914-204]"	znf1047
"ENSDART00000162434"	1	0	1	553	"+"	"chr10"	5140564	5140566	1.34646e-08	2.70213e-06	25.5684	552925	"zgc:113274 [Source:ZFIN;Acc:ZDB-GENE-050508-2]"	zgc:113274
"ENSDART00000166523"	1	0	1	-222	"+"	"chr10"	18921166	18921168	7.9709e-19	8.21165e-16	46.8807	327263	"protein phosphatase 2, regulatory subunit B, alpha b [Source:ZFIN;Acc:ZDB-GENE-030131-5474]"	ppp2r2ab
"ENSDART00000166756"	1	0	0	-267	"+"	"chr3"	60523874	60523876	1.2158e-08	2.47005e-06	-28.0904	570782	"major facilitator superfamily domain containing 11 [Source:ZFIN;Acc:ZDB-GENE-050913-140]"	mfsd11
"ENSDART00000167400"	1	0	1	480	"-"	"chr16"	8301670	8301672	3.89482e-09	8.78625e-07	30.4303	100534770	"family with sequence similarity 198, member A [Source:ZFIN;Acc:ZDB-GENE-121130-2]"	fam198a
"ENSDART00000167970"	1	0	1	-822	"+"	"chr22"	1797686	1797688	4.36472e-05	0.0031522	-31.25	101884013	"zinc finger protein 1184 [Source:ZFIN;Acc:ZDB-GENE-050208-784]"	znf1184
"ENSDART00000167970"	1	0	1	-817	"+"	"chr22"	1797691	1797693	1.19162e-06	0.000148918	-36.1098	101884013	"zinc finger protein 1184 [Source:ZFIN;Acc:ZDB-GENE-050208-784]"	znf1184
"ENSDART00000168061"	1	0	1	-699	"-"	"chr15"	3774609	3774611	2.31957e-13	1.08898e-10	50.4227	NA	"si:ch73-309g22.1 [Source:ZFIN;Acc:ZDB-GENE-131127-401]"	si:ch73-309g22.1
"ENSDART00000168214"	1	0	1	-912	"+"	"chr11"	38814742	38814744	1.9735e-11	6.63207e-09	-38.2845	NA	""	CU210919.2
"ENSDART00000168811"	1	0	1	-812	"+"	"chr4"	76522560	76522562	4.98017e-07	6.86114e-05	36.0792	NA	"si:zfos-2131b9.2 [Source:ZFIN;Acc:ZDB-GENE-131118-24]"	si:zfos-2131b9.2
"ENSDART00000170777"	1	0	0	-396	"-"	"chr4"	56780349	56780351	1.65821e-08	3.25352e-06	-35.0632	NA	"si:dkey-28i19.1 [Source:ZFIN;Acc:ZDB-GENE-110914-21]"	si:dkey-28i19.1
"ENSDART00000170925"	1	0	0	-747	"-"	"chr22"	31833912	31833914	6.67877e-16	4.54794e-13	39.4333	NA	"Pim proto-oncogene, serine/threonine kinase, related 207 [Source:ZFIN;Acc:ZDB-GENE-131127-80]"	pimr207
"ENSDART00000171309"	1	0	0	-107	"+"	"chr5"	56971228	56971230	3.66472e-05	0.00272914	-31.6129	436943	"crystallin, alpha B, b [Source:ZFIN;Acc:ZDB-GENE-040718-419]"	cryabb
"ENSDART00000172168"	1	0	0	-261	"+"	"chr7"	3016965	3016967	3.07267e-06	0.000342712	25.9499	NA	""	CR855393.4
"ENSDART00000172668"	1	0	1	-61	"-"	"chr19"	20203942	20203944	4.5263e-05	0.00324973	28.3333	NA	""	CR382300.3
"ENSDART00000173438"	1	0	1	987	"-"	"chr4"	18616560	18616562	9.69809e-14	4.81508e-11	-34.9004	563220	"si:ch211-239e6.4 [Source:ZFIN;Acc:ZDB-GENE-041210-170]"	CDPF1
"ENSDART00000009223"	0	1	0	-18016	"-"	"chr22"	29758801	29758803	8.86298e-10	2.2866e-07	-37.509	321061	"programmed cell death 4b [Source:ZFIN;Acc:ZDB-GENE-030131-9847]"	pdcd4b
"ENSDART00000014691"	0	1	1	2353	"+"	"chr23"	44624930	44624932	7.22979e-13	3.09073e-10	39.498	393732	"eukaryotic translation initiation factor 4E family member 2 related sequence 1 [Source:ZFIN;Acc:ZDB-GENE-040426-1728]"	eif4e2rs1
"ENSDART00000021260"	0	1	0	-16161	"-"	"chr14"	50091560	50091562	5.96688e-07	8.03432e-05	29.3617	571702	"septin 8b [Source:ZFIN;Acc:ZDB-GENE-070424-3]"	sept8b
"ENSDART00000028417"	0	1	0	1532	"+"	"chr13"	29341522	29341524	6.57767e-05	0.00435505	31.9232	553557	"leucine-rich repeat, immunoglobulin-like and transmembrane domains 2 [Source:ZFIN;Acc:ZDB-GENE-050522-160]"	lrit2
"ENSDART00000028417"	0	1	0	1524	"+"	"chr13"	29341514	29341516	1.17777e-05	0.00107982	36.1259	553557	"leucine-rich repeat, immunoglobulin-like and transmembrane domains 2 [Source:ZFIN;Acc:ZDB-GENE-050522-160]"	lrit2
"ENSDART00000028417"	0	1	0	1388	"+"	"chr13"	29341378	29341380	2.40178e-06	0.000276943	30.3723	553557	"leucine-rich repeat, immunoglobulin-like and transmembrane domains 2 [Source:ZFIN;Acc:ZDB-GENE-050522-160]"	lrit2
"ENSDART00000029067"	0	1	0	5191	"-"	"chr25"	3340181	3340183	3.35036e-17	2.77554e-14	36.6753	554137	"HMG-box transcription factor 1 [Source:ZFIN;Acc:ZDB-GENE-050522-414]"	hbp1
"ENSDART00000034714"	0	1	0	-10460	"-"	"chr25"	19937659	19937661	2.36197e-05	0.00190332	-28.2877	569055	"CCR4-NOT transcription complex, subunit 4a [Source:ZFIN;Acc:ZDB-GENE-090313-262]"	cnot4a
"ENSDART00000042674"	0	1	1	14574	"+"	"chr3"	60744395	60744397	2.24483e-09	5.38731e-07	32.6331	406550	"helicase with zinc finger [Source:ZFIN;Acc:ZDB-GENE-040426-2419]"	helz
"ENSDART00000043172"	0	1	1	-6237	"-"	"chr25"	3773263	3773265	3.61053e-19	3.8928e-16	56.8051	393742	"transmembrane protein 258 [Source:ZFIN;Acc:ZDB-GENE-040426-1739]"	tmem258
"ENSDART00000043172"	0	1	1	-6290	"-"	"chr25"	3773316	3773318	3.86815e-08	6.97559e-06	30.74	393742	"transmembrane protein 258 [Source:ZFIN;Acc:ZDB-GENE-040426-1739]"	tmem258
"ENSDART00000044097"	0	1	0	14927	"-"	"chr16"	45306955	45306957	8.15795e-05	0.00514872	25.4564	569259	"hepsin [Source:ZFIN;Acc:ZDB-GENE-141212-373]"	hpn
"ENSDART00000051663"	0	1	0	-6651	"+"	"chr5"	12401911	12401913	8.64943e-08	1.4358e-05	27.1429	393966	"peptidylprolyl isomerase (cyclophilin)-like 2 [Source:ZFIN;Acc:ZDB-GENE-040426-1096]"	ppil2
"ENSDART00000051663"	0	1	0	-6614	"+"	"chr5"	12401948	12401950	1.41251e-12	5.74267e-10	26.2257	393966	"peptidylprolyl isomerase (cyclophilin)-like 2 [Source:ZFIN;Acc:ZDB-GENE-040426-1096]"	ppil2
"ENSDART00000051663"	0	1	0	-6609	"+"	"chr5"	12401953	12401955	5.31587e-11	1.68354e-08	36.696	393966	"peptidylprolyl isomerase (cyclophilin)-like 2 [Source:ZFIN;Acc:ZDB-GENE-040426-1096]"	ppil2
"ENSDART00000051663"	0	1	0	-6598	"+"	"chr5"	12401964	12401966	1.96576e-12	7.72082e-10	35.6645	393966	"peptidylprolyl isomerase (cyclophilin)-like 2 [Source:ZFIN;Acc:ZDB-GENE-040426-1096]"	ppil2
"ENSDART00000064090"	0	1	0	120570	"+"	"chr8"	9231419	9231421	1.10554e-19	1.27644e-16	42.1354	567480	"pregnancy up-regulated nonubiquitous CaM kinase [Source:ZFIN;Acc:ZDB-GENE-081105-127]"	pnck
"ENSDART00000065401"	0	1	0	-2836	"-"	"chr21"	27161463	27161465	5.06824e-11	1.61208e-08	34.6237	541358	"zgc:110782 [Source:ZFIN;Acc:ZDB-GENE-050320-51]"	zgc:110782
"ENSDART00000066363"	0	1	0	14749	"-"	"chr21"	30232959	30232961	2.03665e-41	1.17884e-37	60.3182	100002393	"zgc:175066 [Source:ZFIN;Acc:ZDB-GENE-091027-2]"	zgc:175066
"ENSDART00000066978"	0	1	0	3118	"-"	"chr4"	18848392	18848394	4.48833e-25	9.05691e-22	30.0855	394041	"Cbl proto-oncogene-like 1, E3 ubiquitin protein ligase [Source:ZFIN;Acc:ZDB-GENE-040426-691]"	cbll1
"ENSDART00000067608"	0	1	0	-7053	"-"	"chr11"	42241940	42241942	6.75128e-21	9.25193e-18	29.2256	692319	"phosphodiesterase 12 [Source:ZFIN;Acc:ZDB-GENE-060519-25]"	pde12
"ENSDART00000067608"	0	1	0	-7033	"-"	"chr11"	42241920	42241922	5.41191e-20	6.54034e-17	26.0155	692319	"phosphodiesterase 12 [Source:ZFIN;Acc:ZDB-GENE-060519-25]"	pde12
"ENSDART00000067608"	0	1	0	-7063	"-"	"chr11"	42241950	42241952	1.02997e-19	1.20181e-16	30.3042	692319	"phosphodiesterase 12 [Source:ZFIN;Acc:ZDB-GENE-060519-25]"	pde12
"ENSDART00000086104"	0	1	0	-5203	"+"	"chr14"	40972716	40972718	2.3251e-14	1.24733e-11	40.2235	555604	"NADPH oxidase 1 [Source:ZFIN;Acc:ZDB-GENE-070404-1]"	nox1
"ENSDART00000087566"	0	1	0	18334	"+"	"chr18"	41263606	41263608	1.5547e-11	5.33887e-09	30.4797	564866	"thyroid hormone receptor interactor 12 [Source:ZFIN;Acc:ZDB-GENE-041111-262]"	trip12
"ENSDART00000091932"	0	1	0	44315	"-"	"chr5"	1802389	1802391	0.000111535	0.00657148	28.642	571441	"glucuronidase, beta [Source:ZFIN;Acc:ZDB-GENE-070705-256]"	gusb
"ENSDART00000098859"	0	1	0	1235	"+"	"chr24"	32558615	32558617	1.89336e-09	4.59649e-07	26.1025	114414	"neuronal differentiation 6a [Source:ZFIN;Acc:ZDB-GENE-010608-1]"	neurod6a
"ENSDART00000108995"	0	1	0	3336	"-"	"chr3"	55249621	55249623	2.83958e-16	2.07151e-13	43.7553	798401	"testis expressed 2 [Source:ZFIN;Acc:ZDB-GENE-070615-7]"	tex2
"ENSDART00000109397"	0	1	0	10650	"+"	"chr2"	1044659	1044661	3.0965e-11	1.01124e-08	-32.6531	567460	"receptor (TNFRSF)-interacting serine-threonine kinase 1, like [Source:ZFIN;Acc:ZDB-GENE-070705-132]"	ripk1l
"ENSDART00000110421"	0	1	0	70681	"+"	"chr10"	38227500	38227502	7.28876e-12	2.64765e-09	52.5756	NA	""	FP016248.1
"ENSDART00000110679"	0	1	0	9416	"+"	"chr20"	54617818	54617820	8.5255e-12	3.07153e-09	-31.7428	555839	"leucine rich repeat and fibronectin type III domain containing 5b [Source:ZFIN;Acc:ZDB-GENE-080327-20]"	lrfn5b
"ENSDART00000111739"	0	1	1	1142	"-"	"chr3"	1499043	1499045	2.0062e-12	7.86753e-10	26.0344	100006417	"transcription factor 20 [Source:ZFIN;Acc:ZDB-GENE-110411-97]"	tcf20
"ENSDART00000112192"	0	1	0	5997	"+"	"chr25"	36645055	36645057	2.61527e-15	1.61807e-12	-38.1017	100329793	"si:dkey-234i14.3 [Source:ZFIN;Acc:ZDB-GENE-131121-422]"	si:dkey-234i14.3
"ENSDART00000112800"	0	1	0	6813	"-"	"chr3"	12022803	12022805	2.59915e-18	2.54302e-15	47.578	100329531	"heme oxygenase 2b [Source:ZFIN;Acc:ZDB-GENE-091118-52]"	hmox2b
"ENSDART00000119229"	0	1	0	-6155	"+"	"chr3"	39736804	39736806	5.78006e-14	2.94286e-11	37.6923	NA	"5S ribosomal RNA [Source:RFAM;Acc:RF00001]"	5S_rRNA
"ENSDART00000121652"	0	1	0	-3640	"-"	"chr4"	71934104	71934106	1.92179e-18	1.90833e-15	51.7385	NA	"zinc finger protein 1015 [Source:ZFIN;Acc:ZDB-GENE-050913-139]"	znf1015
"ENSDART00000123163"	0	1	1	6576	"+"	"chr19"	48406761	48406763	2.92399e-18	2.83942e-15	41.1177	406563	"zgc:85936 [Source:ZFIN;Acc:ZDB-GENE-040426-2450]"	zgc:85936
"ENSDART00000123809"	0	1	0	20243	"-"	"chr3"	6855698	6855700	5.22456e-16	3.62842e-13	30.2108	796144	"microtubule associated serine/threonine kinase 1b [Source:ZFIN;Acc:ZDB-GENE-131025-2]"	mast1b
"ENSDART00000124621"	0	1	0	1167	"+"	"chr19"	6989030	6989032	2.32687e-10	6.6553e-08	25.6456	NA	"si:ch1073-127d16.1 [Source:ZFIN;Acc:ZDB-GENE-120214-30]"	si:ch1073-127d16.1
"ENSDART00000125265"	0	1	0	16952	"-"	"chr22"	4588586	4588588	1.54885e-20	2.02779e-17	52.6644	337851	"calcium homeostasis endoplasmic reticulum protein [Source:ZFIN;Acc:ZDB-GENE-040407-1]"	cherp
"ENSDART00000125265"	0	1	0	16934	"-"	"chr22"	4588604	4588606	9.32869e-12	3.33903e-09	47.6768	337851	"calcium homeostasis endoplasmic reticulum protein [Source:ZFIN;Acc:ZDB-GENE-040407-1]"	cherp
"ENSDART00000128192"	0	1	0	11009	"+"	"chr7"	52626696	52626698	0.000188556	0.00979061	-27.6377	557086	"tumor protein p53 binding protein, 1 [Source:ZFIN;Acc:ZDB-GENE-030131-3695]"	tp53bp1
"ENSDART00000128358"	0	1	0	1115	"+"	"chr19"	7003572	7003574	6.33763e-19	6.59079e-16	32.5069	NA	"si:ch73-367f21.5 [Source:ZFIN;Acc:ZDB-GENE-120214-29]"	si:ch73-367f21.5
"ENSDART00000128853"	0	1	0	6805	"+"	"chr14"	32097543	32097545	6.73323e-07	8.97282e-05	36.5419	359826	"coagulation factor IXa [Source:ZFIN;Acc:ZDB-GENE-030714-2]"	f9a
"ENSDART00000128853"	0	1	0	6813	"+"	"chr14"	32097551	32097553	0.000100996	0.00607187	29.4506	359826	"coagulation factor IXa [Source:ZFIN;Acc:ZDB-GENE-030714-2]"	f9a
"ENSDART00000129598"	0	1	0	26572	"-"	"chr3"	57533694	57533696	7.78673e-16	5.22956e-13	26.4151	327239	"ubiquitin specific peptidase 36 [Source:ZFIN;Acc:ZDB-GENE-030131-5450]"	usp36
"ENSDART00000130601"	0	1	0	-40947	"-"	"chr4"	4644442	4644444	4.02924e-21	5.68093e-18	61.9208	101885512	""	CABZ01020840.1
"ENSDART00000131734"	0	1	0	3417	"-"	"chr22"	9896979	9896981	1.74184e-12	6.91542e-10	63.964	NA	"si:dkey-253d23.9 [Source:ZFIN;Acc:ZDB-GENE-050208-648]"	si:dkey-253d23.9
"ENSDART00000132304"	0	1	0	2978	"-"	"chr22"	9857725	9857727	2.92635e-07	4.27956e-05	31.5729	NA	"si:dkey-253d23.5 [Source:ZFIN;Acc:ZDB-GENE-050208-729]"	si:dkey-253d23.5
"ENSDART00000134693"	0	1	0	17668	"+"	"chr3"	5683058	5683060	4.66487e-19	4.98074e-16	31.3841	497580	"si:ch211-106h11.3 [Source:ZFIN;Acc:ZDB-GENE-050208-296]"	si:ch211-106h11.3
"ENSDART00000136115"	0	1	0	2622	"-"	"chr1"	52867231	52867233	6.72311e-10	1.7784e-07	-38.0522	692293	"copper metabolism (Murr1) domain containing 1 [Source:ZFIN;Acc:ZDB-GENE-060512-329]"	commd1
"ENSDART00000137928"	0	1	0	12641	"-"	"chr10"	27222689	27222691	3.62558e-09	8.24228e-07	-26.5248	NA	"autism susceptibility candidate 2a [Source:ZFIN;Acc:ZDB-GENE-030616-571]"	auts2a
"ENSDART00000139163"	0	1	0	58291	"-"	"chr15"	19101083	19101085	2.15995e-08	4.14915e-06	-30.9773	NA	""	AL845312.1
"ENSDART00000139163"	0	1	0	58311	"-"	"chr15"	19101063	19101065	1.04472e-07	1.7097e-05	-29.7314	NA	""	AL845312.1
"ENSDART00000139998"	0	1	0	2085	"-"	"chr5"	24375052	24375054	4.00798e-14	2.08158e-11	36.6893	322880	"EWS RNA-binding protein 1b [Source:ZFIN;Acc:ZDB-GENE-030131-1600]"	ewsr1b
"ENSDART00000140961"	0	1	0	13886	"+"	"chr9"	105472	105474	4.94462e-14	2.54401e-11	44.6032	100317326	"si:ch1073-55a19.2 [Source:ZFIN;Acc:ZDB-GENE-081104-93]"	RANBP2
"ENSDART00000141125"	0	1	1	4208	"+"	"chr15"	43140818	43140820	5.58973e-14	2.85256e-11	41.5874	794240	"potassium voltage-gated channel, Isk-related family, member 4 [Source:ZFIN;Acc:ZDB-GENE-050419-163]"	kcne4
"ENSDART00000141125"	0	1	1	4309	"+"	"chr15"	43140919	43140921	2.17324e-15	1.35796e-12	30.9362	794240	"potassium voltage-gated channel, Isk-related family, member 4 [Source:ZFIN;Acc:ZDB-GENE-050419-163]"	kcne4
"ENSDART00000141125"	0	1	1	4278	"+"	"chr15"	43140888	43140890	3.71979e-09	8.42597e-07	35.3262	794240	"potassium voltage-gated channel, Isk-related family, member 4 [Source:ZFIN;Acc:ZDB-GENE-050419-163]"	kcne4
"ENSDART00000141125"	0	1	1	4251	"+"	"chr15"	43140861	43140863	1.24744e-15	8.11752e-13	41.1486	794240	"potassium voltage-gated channel, Isk-related family, member 4 [Source:ZFIN;Acc:ZDB-GENE-050419-163]"	kcne4
"ENSDART00000142078"	0	1	0	19756	"+"	"chr2"	43639577	43639579	3.25348e-06	0.000360231	32.9227	402973	"neuropilin 1b [Source:ZFIN;Acc:ZDB-GENE-040611-1]"	nrp1b
"ENSDART00000142709"	0	1	0	5854	"+"	"chr7"	5414172	5414174	1.40736e-07	2.23339e-05	-25.2213	565424	"si:dkeyp-67a8.4 [Source:ZFIN;Acc:ZDB-GENE-070912-666]"	si:dkeyp-67a8.4
"ENSDART00000143356"	0	1	0	4306	"-"	"chr13"	721927	721929	3.88576e-31	1.22974e-27	50.2513	799515	"zgc:163080 [Source:ZFIN;Acc:ZDB-GENE-070410-137]"	TMEM14A
"ENSDART00000143874"	0	1	0	-23043	"-"	"chr21"	13899058	13899060	3.54474e-07	5.06601e-05	25.9091	556113	""	BX470221.1
"ENSDART00000145590"	0	1	0	8872	"+"	"chr5"	69135182	69135184	7.37707e-19	7.61773e-16	-34.1707	492769	"YTH domain containing 1 [Source:ZFIN;Acc:ZDB-GENE-041114-114]"	ythdc1
"ENSDART00000146283"	0	1	0	1236	"+"	"chr21"	13481732	13481734	1.30228e-13	6.31607e-11	27.341	NA	"si:dkey-248f6.3 [Source:ZFIN;Acc:ZDB-GENE-091112-6]"	si:dkey-248f6.3
"ENSDART00000147514"	0	1	0	3177	"-"	"chr13"	24295438	24295440	3.52606e-05	0.00264377	-30.0944	541505	"centrosomal protein 68 [Source:ZFIN;Acc:ZDB-GENE-030616-565]"	cep68
"ENSDART00000151012"	0	1	0	23831	"+"	"chr6"	519182	519184	1.63437e-21	2.42072e-18	43.8572	NA	"si:ch73-379f7.5 [Source:ZFIN;Acc:ZDB-GENE-120215-18]"	CACNA1I (1 of many)
"ENSDART00000151435"	0	1	0	26321	"+"	"chr20"	49336534	49336536	9.09753e-05	0.00561287	27.7787	569058	"CD109 molecule [Source:ZFIN;Acc:ZDB-GENE-120215-253]"	cd109
"ENSDART00000152355"	0	1	0	-14268	"-"	"chr15"	20203866	20203868	4.28761e-13	1.91095e-10	-46.2177	564707	"mediator complex subunit 13b [Source:ZFIN;Acc:ZDB-GENE-030131-3529]"	med13b
"ENSDART00000154647"	0	1	1	-1327	"+"	"chr6"	59906818	59906820	4.1025e-32	1.39897e-28	70.098	30116	"DEAD (Asp-Glu-Ala-Asp) box helicase 3b [Source:ZFIN;Acc:ZDB-GENE-980526-150]"	ddx3b
"ENSDART00000154854"	0	1	0	4043	"+"	"chr15"	20965412	20965414	2.81745e-05	0.00220218	-28.3784	NA	""	CR848784.5
"ENSDART00000155397"	0	1	1	18546	"-"	"chr6"	58746322	58746324	1.87167e-24	3.57974e-21	42.4172	564868	"sterol O-acyltransferase 2 [Source:ZFIN;Acc:ZDB-GENE-061013-742]"	soat2
"ENSDART00000155397"	0	1	1	18536	"-"	"chr6"	58746332	58746334	9.27837e-31	2.87431e-27	52.8425	564868	"sterol O-acyltransferase 2 [Source:ZFIN;Acc:ZDB-GENE-061013-742]"	soat2
"ENSDART00000155397"	0	1	1	18520	"-"	"chr6"	58746348	58746350	9.39231e-29	2.5193e-25	53.1206	564868	"sterol O-acyltransferase 2 [Source:ZFIN;Acc:ZDB-GENE-061013-742]"	soat2
"ENSDART00000156737"	0	1	0	7196	"+"	"chr25"	36705535	36705537	3.56189e-18	3.40623e-15	-38.4746	100329955	"si:dkey-234i14.6 [Source:ZFIN;Acc:ZDB-GENE-131121-173]"	si:dkey-234i14.6
"ENSDART00000157180"	0	1	0	-7401	"+"	"chr25"	35075823	35075825	1.86477e-12	7.35702e-10	-36.8925	NA	""	FP102071.1
"ENSDART00000157905"	0	1	1	18579	"+"	"chr2"	55809431	55809433	7.57263e-10	1.98167e-07	34.2775	100329872	"ataxia, cerebellar, Cayman type b [Source:ZFIN;Acc:ZDB-GENE-070912-220]"	atcayb
"ENSDART00000159169"	0	1	0	9344	"-"	"chr11"	43239	43241	2.66441e-08	4.98752e-06	-28.1475	503730	"collagen, type II, alpha 1b [Source:ZFIN;Acc:ZDB-GENE-050302-9]"	col2a1b
"ENSDART00000159290"	0	1	0	1307	"-"	"chr21"	41507501	41507503	0.000140823	0.00783056	35.8974	100333151	"cytoplasmic polyadenylation element binding protein 4 [Source:HGNC Symbol;Acc:HGNC:21747]"	CPEB4 (1 of many)
"ENSDART00000159954"	0	1	0	10760	"+"	"chr10"	45466574	45466576	1.00353e-06	0.000128329	-26.3542	100333571	"zinc finger, MIZ-type containing 2 [Source:ZFIN;Acc:ZDB-GENE-090313-285]"	zmiz2
"ENSDART00000159970"	0	1	1	3976	"-"	"chr18"	44651093	44651095	3.86661e-20	4.75114e-17	-37.7508	415221	"proteasome 26S subunit, non-ATPase 8 [Source:ZFIN;Acc:ZDB-GENE-040625-136]"	psmd8
"ENSDART00000160489"	0	1	1	-2882	"+"	"chr19"	46747	46749	8.0515e-09	1.68819e-06	25.7554	NA	"collagen, type XIV, alpha 1b [Source:ZFIN;Acc:ZDB-GENE-030131-1985]"	col14a1b
"ENSDART00000160777"	0	1	0	-2701	"+"	"chr11"	2613055	2613057	1.15722e-06	0.000145397	-30.8232	572324	"UDP-Gal:betaGal beta 1,3-galactosyltransferase polypeptide 6 [Source:ZFIN;Acc:ZDB-GENE-101104-13]"	b3galt6
"ENSDART00000160987"	0	1	1	-1633	"+"	"chr14"	155102	155104	4.83944e-19	5.14919e-16	28.5559	NA	"dre-mir-93 [Source:miRBase;Acc:MI0001954]"	dre-mir-93
"ENSDART00000160987"	0	1	1	-1681	"+"	"chr14"	155054	155056	3.59304e-34	1.47716e-30	40.7813	NA	"dre-mir-93 [Source:miRBase;Acc:MI0001954]"	dre-mir-93
"ENSDART00000161130"	0	1	0	21012	"+"	"chr16"	54991579	54991581	2.55563e-23	4.53313e-20	28.6183	NA	"IQ motif containing GTPase activating protein 3 [Source:ZFIN;Acc:ZDB-GENE-160226-1]"	iqgap3
"ENSDART00000161248"	0	1	0	2837	"-"	"chr3"	58736640	58736642	2.96187e-08	5.50219e-06	29.5285	102216267	"si:ch73-281f12.4 [Source:ZFIN;Acc:ZDB-GENE-130530-682]"	si:ch73-281f12.4
"ENSDART00000161548"	0	1	0	-26876	"+"	"chr12"	4986209	4986211	1.24941e-28	3.33099e-25	29.7216	561788	"kinesin family member 22 [Source:ZFIN;Acc:ZDB-GENE-080204-34]"	kif22
"ENSDART00000161548"	0	1	0	-26828	"+"	"chr12"	4986257	4986259	2.02601e-32	7.24582e-29	27.9713	561788	"kinesin family member 22 [Source:ZFIN;Acc:ZDB-GENE-080204-34]"	kif22
"ENSDART00000161889"	0	1	0	7097	"-"	"chr4"	43070314	43070316	1.18163e-25	2.42895e-22	30.6391	NA	""	BX664605.3
"ENSDART00000162751"	0	1	0	27771	"-"	"chr1"	53024476	53024478	5.10454e-07	7.01491e-05	30.1616	558395	"exportin 1 (CRM1 homolog, yeast) a [Source:ZFIN;Acc:ZDB-GENE-050309-201]"	xpo1a
"ENSDART00000163480"	0	1	1	5101	"-"	"chr13"	134605	134607	3.18641e-16	2.30921e-13	-26.6035	678586	"reticulon 4b [Source:ZFIN;Acc:ZDB-GENE-030710-2]"	rtn4b
"ENSDART00000163595"	0	1	0	1212	"+"	"chr3"	42294472	42294474	3.23114e-21	4.5947e-18	56.9231	562131	"integrator complex subunit 1 [Source:ZFIN;Acc:ZDB-GENE-030131-6523]"	ints1
"ENSDART00000163976"	0	1	0	26965	"-"	"chr14"	346816	346818	8.34161e-06	0.000809497	33.241	101882648	""	CABZ01069287.1
"ENSDART00000164770"	0	1	0	26528	"+"	"chr10"	6521502	6521504	7.7219e-25	1.53011e-21	38.6779	337237	"receptor accessory protein 5 [Source:ZFIN;Acc:ZDB-GENE-030131-9181]"	reep5
"ENSDART00000166557"	0	1	0	1310	"+"	"chr1"	38035	38037	2.83103e-13	1.30815e-10	-28.9008	550239	"Hikeshi, heat shock protein nuclear import factor [Source:ZFIN;Acc:ZDB-GENE-050417-34]"	hikeshi
"ENSDART00000166667"	0	1	0	-8291	"-"	"chr3"	3558565	3558567	1.40645e-09	3.50733e-07	28.1739	792833	"transmembrane protein 184bb [Source:ZFIN;Acc:ZDB-GENE-070705-124]"	tmem184bb
"ENSDART00000168304"	0	1	1	1165	"-"	"chr22"	10134507	10134509	1.35388e-16	1.03757e-13	32.8273	431715	"RanBP-type and C3HC4-type zinc finger containing 1 [Source:ZFIN;Acc:ZDB-GENE-040704-3]"	rbck1
"ENSDART00000169456"	0	1	0	45850	"-"	"chr14"	50611997	50611999	6.16028e-08	1.05855e-05	33.6801	565756	"nuclear factor of kappa light polypeptide gene enhancer in B-cells 1 [Source:ZFIN;Acc:ZDB-GENE-121204-3]"	nfkb1
"ENSDART00000169742"	0	1	0	5954	"+"	"chr25"	18872821	18872823	1.90704e-06	0.000226363	-25.0656	553789	"thymine DNA glycosylase, tandem duplicate 1 [Source:ZFIN;Acc:ZDB-GENE-050522-44]"	tdg.1
"ENSDART00000169977"	0	1	0	7339	"-"	"chr21"	41141024	41141026	2.01076e-14	1.09336e-11	40.5253	795732	"BCL2/adenovirus E1B interacting protein 1b [Source:ZFIN;Acc:ZDB-GENE-120203-6]"	bnip1b
"ENSDART00000170053"	0	1	0	-2259	"+"	"chr25"	3003804	3003806	3.90971e-12	1.46746e-09	-42.0443	NA	""	CU184832.2
"ENSDART00000170091"	0	1	0	44518	"-"	"chr17"	16272107	16272109	3.43017e-06	0.00037742	-36.2517	571508	"homeobox containing 1a [Source:ZFIN;Acc:ZDB-GENE-050913-89]"	hmbox1a
"ENSDART00000170455"	0	1	0	9142	"-"	"chr23"	4277549	4277551	3.42349e-13	1.55256e-10	38.8239	431768	"AAR2 splicing factor homolog (S. cerevisiae) [Source:ZFIN;Acc:ZDB-GENE-040704-68]"	aar2
"ENSDART00000170709"	0	1	1	7759	"-"	"chr4"	26325876	26325878	7.41322e-14	3.73546e-11	-31.3766	553210	"ST8 alpha-N-acetyl-neuraminide alpha-2,8-sialyltransferase 1 [Source:ZFIN;Acc:ZDB-GENE-051005-1]"	st8sia1
"ENSDART00000170818"	0	1	0	1743	"+"	"chr17"	33276761	33276763	1.47525e-05	0.00129481	-39.6075	353221	"proopiomelanocortin a [Source:ZFIN;Acc:ZDB-GENE-030513-2]"	pomca
"ENSDART00000171013"	0	1	0	183590	"-"	"chr15"	10235062	10235064	7.0637e-15	4.11862e-12	-37.2124	30156	"teneurin transmembrane protein 4 [Source:ZFIN;Acc:ZDB-GENE-990714-20]"	tenm4
"ENSDART00000171027"	0	1	0	15531	"-"	"chr21"	8088415	8088417	2.57341e-17	2.1645e-14	30.0506	100330530	"olfactomedin like 2A [Source:HGNC Symbol;Acc:HGNC:27270]"	OLFML2A (1 of many)
"ENSDART00000171027"	0	1	0	15579	"-"	"chr21"	8088367	8088369	4.02598e-32	1.38361e-28	50.342	100330530	"olfactomedin like 2A [Source:HGNC Symbol;Acc:HGNC:27270]"	OLFML2A (1 of many)
"ENSDART00000171055"	0	1	1	2487	"+"	"chr1"	58482486	58482488	1.05891e-15	6.96277e-13	35.5276	NA	"THUMP domain containing 1 [Source:ZFIN;Acc:ZDB-GENE-040426-1805]"	thumpd1
"ENSDART00000171490"	0	1	0	1636	"+"	"chr9"	54168404	54168406	3.46637e-09	7.91819e-07	-25.432	100002026	"si:ch211-199f5.1 [Source:ZFIN;Acc:ZDB-GENE-120215-215]"	si:ch211-199f5.1
"ENSDART00000171589"	0	1	0	23891	"-"	"chr25"	25315509	25315511	2.70833e-09	6.36424e-07	34.7082	550286	"v-Ha-ras Harvey rat sarcoma viral oncogene homolog a [Source:ZFIN;Acc:ZDB-GENE-050417-95]"	hrasa
"ENSDART00000171845"	0	1	0	4265	"+"	"chr4"	140143	140145	2.27253e-16	1.69151e-13	39.6922	393969	"G protein-coupled receptor 19 [Source:ZFIN;Acc:ZDB-GENE-040426-1295]"	gpr19
"ENSDART00000171845"	0	1	0	4287	"+"	"chr4"	140165	140167	1.73901e-19	1.95149e-16	42.6923	393969	"G protein-coupled receptor 19 [Source:ZFIN;Acc:ZDB-GENE-040426-1295]"	gpr19
"ENSDART00000171845"	0	1	0	4293	"+"	"chr4"	140171	140173	3.23916e-18	3.11113e-15	42.03	393969	"G protein-coupled receptor 19 [Source:ZFIN;Acc:ZDB-GENE-040426-1295]"	gpr19
"ENSDART00000171845"	0	1	0	4262	"+"	"chr4"	140140	140142	5.62671e-23	9.55666e-20	38.6552	393969	"G protein-coupled receptor 19 [Source:ZFIN;Acc:ZDB-GENE-040426-1295]"	gpr19
"ENSDART00000171845"	0	1	0	4302	"+"	"chr4"	140180	140182	3.23793e-21	4.5947e-18	44.436	393969	"G protein-coupled receptor 19 [Source:ZFIN;Acc:ZDB-GENE-040426-1295]"	gpr19
"ENSDART00000171920"	0	1	0	5803	"+"	"chr8"	53014442	53014444	5.84506e-23	9.88933e-20	27.1929	360153	"decapping mRNA 1A [Source:ZFIN;Acc:ZDB-GENE-030723-5]"	dcp1a
"ENSDART00000001795"	0	0	0	26039	"+"	"chr9"	2782415	2782417	1.23649e-07	1.99169e-05	-33.6172	558652	"sp3a transcription factor [Source:ZFIN;Acc:ZDB-GENE-070410-111]"	sp3a
"ENSDART00000001795"	0	0	0	29210	"+"	"chr9"	2785586	2785588	1.24247e-12	5.09848e-10	28.1938	558652	"sp3a transcription factor [Source:ZFIN;Acc:ZDB-GENE-070410-111]"	sp3a
"ENSDART00000001795"	0	0	0	29245	"+"	"chr9"	2785621	2785623	5.17089e-18	4.86038e-15	26.8912	558652	"sp3a transcription factor [Source:ZFIN;Acc:ZDB-GENE-070410-111]"	sp3a
"ENSDART00000001795"	0	0	0	29473	"+"	"chr9"	2785849	2785851	5.03262e-08	8.84825e-06	25.5001	558652	"sp3a transcription factor [Source:ZFIN;Acc:ZDB-GENE-070410-111]"	sp3a
"ENSDART00000001795"	0	0	0	29498	"+"	"chr9"	2785874	2785876	1.58022e-14	8.70005e-12	34.563	558652	"sp3a transcription factor [Source:ZFIN;Acc:ZDB-GENE-070410-111]"	sp3a
"ENSDART00000003022"	0	0	1	21198	"+"	"chr1"	43902262	43902264	1.59591e-17	1.39293e-14	-47.0238	445021	"mediator complex subunit 19b [Source:ZFIN;Acc:ZDB-GENE-040727-4]"	med19b
"ENSDART00000003929"	0	0	0	57208	"-"	"chr22"	18664321	18664323	3.09738e-05	0.00238246	-25.6169	323713	"midnolin [Source:ZFIN;Acc:ZDB-GENE-030131-2433]"	midn
"ENSDART00000004514"	0	0	0	-13589	"-"	"chr19"	41332629	41332631	1.12948e-14	6.34552e-12	43.2528	415135	"Bet1 golgi vesicular membrane trafficking protein [Source:ZFIN;Acc:ZDB-GENE-040625-3]"	bet1
"ENSDART00000004514"	0	0	0	-13583	"-"	"chr19"	41332623	41332625	4.44473e-07	6.19526e-05	27.3343	415135	"Bet1 golgi vesicular membrane trafficking protein [Source:ZFIN;Acc:ZDB-GENE-040625-3]"	bet1
"ENSDART00000005027"	0	0	1	-12922	"+"	"chr18"	17998638	17998640	8.29156e-06	0.000805173	25.8833	492735	"si:ch211-212o1.2 [Source:ZFIN;Acc:ZDB-GENE-041111-310]"	si:ch211-212o1.2
"ENSDART00000005740."	0	0	1	-18842	"+"	"chr18"	23241609	23241611	4.72031e-07	6.53794e-05	-29.6857	NA	NA
"ENSDART00000005944"	0	0	1	26882	"-"	"chr2"	10893139	10893141	1.80035e-08	3.5105e-06	32.3049	326961	"ribosomal protein L5a [Source:ZFIN;Acc:ZDB-GENE-030131-5161]"	rpl5a
"ENSDART00000006412."	0	0	0	-19818	"-"	"chr16"	21399776	21399778	1.57487e-07	2.47156e-05	27.7656	NA	NA
"ENSDART00000006602"	0	0	0	-31152	"+"	"chr3"	48645397	48645399	8.6887e-18	7.88069e-15	26.5287	572061	"phosphodiesterase 4A, cAMP-specific [Source:ZFIN;Acc:ZDB-GENE-131125-7]"	pde4a
"ENSDART00000006602"	0	0	0	-31109	"+"	"chr3"	48645440	48645442	2.39196e-13	1.11819e-10	-31.9697	572061	"phosphodiesterase 4A, cAMP-specific [Source:ZFIN;Acc:ZDB-GENE-131125-7]"	pde4a
"ENSDART00000006673"	0	0	0	40396	"+"	"chr5"	19030792	19030794	1.78511e-05	0.00151566	28.2482	492477	"mevalonate kinase [Source:ZFIN;Acc:ZDB-GENE-041114-37]"	mvk
"ENSDART00000007211"	0	0	1	7609	"+"	"chr13"	28457514	28457516	5.66679e-05	0.0038853	27.3041	555492	"WW domain binding protein 1-like a [Source:ZFIN;Acc:ZDB-GENE-030131-1961]"	wbp1la
"ENSDART00000007308"	0	0	1	8612	"+"	"chr9"	11417266	11417268	3.71896e-13	1.67619e-10	36.0598	30171	"wingless-type MMTV integration site family, member 10a [Source:ZFIN;Acc:ZDB-GENE-990415-278]"	wnt10a
"ENSDART00000007806"	0	0	0	-17919	"-"	"chr21"	23289134	23289136	3.91542e-06	0.000423085	31.2999	323269	"zinc finger and BTB domain containing 16a [Source:ZFIN;Acc:ZDB-GENE-030131-1989]"	zbtb16a
"ENSDART00000008332"	0	0	1	-35632	"+"	"chr1"	1841657	1841659	3.09186e-07	4.4873e-05	-28.6937	100004287	"solute carrier family 5 (sodium/myo-inositol cotransporter), member 3a [Source:ZFIN;Acc:ZDB-GENE-090312-3]"	slc5a3a
"ENSDART00000008409"	0	0	1	-9181	"-"	"chr11"	2195218	2195220	1.75089e-08	3.42013e-06	37.9721	386968	"calcium binding and coiled-coil domain 1b [Source:ZFIN;Acc:ZDB-GENE-031118-126]"	calcoco1b
"ENSDART00000008593"	0	0	0	23688	"-"	"chr21"	40891646	40891648	7.02453e-13	3.00883e-10	26.9782	393265	"Yip1 domain family, member 5 [Source:ZFIN;Acc:ZDB-GENE-040426-1057]"	yipf5
"ENSDART00000009796"	0	0	1	1045	"+"	"chr15"	23617453	23617455	0.000102181	0.00612431	25.3561	571279	"si:dkey-31m14.7 [Source:ZFIN;Acc:ZDB-GENE-121214-92]"	MARK4 (1 of many)
"ENSDART00000010026"	0	0	1	32129	"+"	"chr11"	29947350	29947352	6.39232e-11	1.99289e-08	-42.8703	559341	"cyclin-dependent kinase-like 5 [Source:ZFIN;Acc:ZDB-GENE-081022-110]"	cdkl5
"ENSDART00000010126"	0	0	1	2505	"-"	"chr24"	20984682	20984684	7.3526e-10	1.92523e-07	-34.6074	445301	"zinc finger, DHHC-type containing 23b [Source:ZFIN;Acc:ZDB-GENE-040808-13]"	zdhhc23b
"ENSDART00000010236"	0	0	0	-21298	"-"	"chr1"	51610161	51610163	3.6368e-09	8.25925e-07	41.0579	567396	"calponin 1, basic, smooth muscle, a [Source:ZFIN;Acc:ZDB-GENE-090312-141]"	cnn1a
"ENSDART00000011506"	0	0	1	29429	"+"	"chr16"	53141431	53141433	2.81023e-14	1.49844e-11	-35.8587	100049175	"naked cuticle homolog 2b [Source:ZFIN;Acc:ZDB-GENE-081013-6]"	nkd2b
"ENSDART00000011506"	0	0	1	29429	"+"	"chr16"	53141431	53141433	2.81023e-14	1.49844e-11	-35.8587	794221	"naked cuticle homolog 2b [Source:ZFIN;Acc:ZDB-GENE-081013-6]"	nkd2b
"ENSDART00000011554"	0	0	1	8958	"+"	"chr23"	7623892	7623894	2.70025e-10	7.63881e-08	-40.0683	393482	"transmembrane 9 superfamily protein member 4 [Source:ZFIN;Acc:ZDB-GENE-040426-1575]"	tm9sf4
"ENSDART00000012247"	0	0	1	3040	"-"	"chr20"	7183889	7183891	1.13016e-07	1.83587e-05	30.4521	494102	"24-dehydrocholesterol reductase [Source:ZFIN;Acc:ZDB-GENE-041212-73]"	dhcr24
"ENSDART00000012318"	0	0	1	25742	"-"	"chr12"	11393579	11393581	2.52413e-07	3.76265e-05	26.4797	565082	"HtrA serine peptidase 1b [Source:ZFIN;Acc:ZDB-GENE-080219-7]"	htra1b
"ENSDART00000012670"	0	0	0	85615	"+"	"chr17"	13174640	13174642	9.31395e-05	0.00571525	-25.7192	407733	"pinin, desmosome associated protein [Source:ZFIN;Acc:ZDB-GENE-060519-3]"	pnn
"ENSDART00000012677"	0	0	1	20927	"+"	"chr25"	34003513	34003515	3.59521e-11	1.16374e-08	-28.4402	559455	"si:dkey-37f18.2 [Source:ZFIN;Acc:ZDB-GENE-131120-28]"	OTUD7A
"ENSDART00000013024"	0	0	0	63590	"-"	"chr1"	15638286	15638288	4.04939e-10	1.11263e-07	25.2089	559630	"fibroblast growth factor 20a [Source:ZFIN;Acc:ZDB-GENE-060110-1]"	fgf20a
"ENSDART00000013203"	0	0	1	-62888	"+"	"chr11"	5459493	5459495	2.65951e-10	7.54296e-08	25.8874	30707	"CSE1 chromosome segregation 1-like (yeast) [Source:ZFIN;Acc:ZDB-GENE-990603-1]"	cse1l
"ENSDART00000014223"	0	0	1	-15620	"-"	"chr21"	30090058	30090060	8.46762e-08	1.40827e-05	-25.379	559435	"solute carrier family 23 (ascorbic acid transporter), member 1 [Source:ZFIN;Acc:ZDB-GENE-080804-2]"	slc23a1
"ENSDART00000014296"	0	0	0	-14447	"-"	"chr17"	42307538	42307540	3.1037e-16	2.25671e-13	47.7477	30126	"forkhead box A2 [Source:ZFIN;Acc:ZDB-GENE-980526-404]"	foxa2
"ENSDART00000014454"	0	0	0	-46410	"-"	"chr14"	4424382	4424384	6.05659e-09	1.30938e-06	28.6491	NA	"zgc:110204 [Source:ZFIN;Acc:ZDB-GENE-050417-360]"	zgc:110204
"ENSDART00000014606"	0	0	1	-18537	"+"	"chr20"	52950663	52950665	2.19366e-13	1.03428e-10	-48.2424	NA	"phosphatase and actin regulator 1 [Source:HGNC Symbol;Acc:HGNC:20990]"	PHACTR1
"ENSDART00000014606"	0	0	1	-18524	"+"	"chr20"	52950676	52950678	2.66695e-16	1.95205e-13	-50.0063	NA	"phosphatase and actin regulator 1 [Source:HGNC Symbol;Acc:HGNC:20990]"	PHACTR1
"ENSDART00000014606"	0	0	1	-18511	"+"	"chr20"	52950689	52950691	3.17911e-15	1.94234e-12	-48.2692	NA	"phosphatase and actin regulator 1 [Source:HGNC Symbol;Acc:HGNC:20990]"	PHACTR1
"ENSDART00000014606"	0	0	1	-18503	"+"	"chr20"	52950697	52950699	7.44394e-33	2.77506e-29	-49.2145	NA	"phosphatase and actin regulator 1 [Source:HGNC Symbol;Acc:HGNC:20990]"	PHACTR1
"ENSDART00000014606"	0	0	1	-18494	"+"	"chr20"	52950706	52950708	1.91018e-20	2.47142e-17	-51.2945	NA	"phosphatase and actin regulator 1 [Source:HGNC Symbol;Acc:HGNC:20990]"	PHACTR1
"ENSDART00000014606"	0	0	1	-18492	"+"	"chr20"	52950708	52950710	5.04667e-21	6.98119e-18	-52.2987	NA	"phosphatase and actin regulator 1 [Source:HGNC Symbol;Acc:HGNC:20990]"	PHACTR1
"ENSDART00000014606"	0	0	1	-18470	"+"	"chr20"	52950730	52950732	1.64012e-22	2.64279e-19	-56.3792	NA	"phosphatase and actin regulator 1 [Source:HGNC Symbol;Acc:HGNC:20990]"	PHACTR1
"ENSDART00000014606"	0	0	1	-18461	"+"	"chr20"	52950739	52950741	7.96125e-22	1.20348e-18	-58.6845	NA	"phosphatase and actin regulator 1 [Source:HGNC Symbol;Acc:HGNC:20990]"	PHACTR1
"ENSDART00000014606"	0	0	1	-18459	"+"	"chr20"	52950741	52950743	2.02472e-23	3.60594e-20	-59.7855	NA	"phosphatase and actin regulator 1 [Source:HGNC Symbol;Acc:HGNC:20990]"	PHACTR1
"ENSDART00000014606"	0	0	1	-18431	"+"	"chr20"	52950769	52950771	4.08979e-28	1.02805e-24	-53.3396	NA	"phosphatase and actin regulator 1 [Source:HGNC Symbol;Acc:HGNC:20990]"	PHACTR1
"ENSDART00000014606"	0	0	1	-18428	"+"	"chr20"	52950772	52950774	2.07427e-32	7.3586e-29	-55.7907	NA	"phosphatase and actin regulator 1 [Source:HGNC Symbol;Acc:HGNC:20990]"	PHACTR1
"ENSDART00000014606"	0	0	1	-18409	"+"	"chr20"	52950791	52950793	4.1249e-28	1.03098e-24	-50.5909	NA	"phosphatase and actin regulator 1 [Source:HGNC Symbol;Acc:HGNC:20990]"	PHACTR1
"ENSDART00000014606"	0	0	1	-18517	"+"	"chr20"	52950683	52950685	1.83546e-11	6.23487e-09	-41.3859	NA	"phosphatase and actin regulator 1 [Source:HGNC Symbol;Acc:HGNC:20990]"	PHACTR1
"ENSDART00000014726"	0	0	0	-19646	"+"	"chr18"	27438072	27438074	2.77393e-10	7.81705e-08	44.0681	556618	"tumor protein p53 inducible protein 11b [Source:ZFIN;Acc:ZDB-GENE-030131-6328]"	tp53i11b
"ENSDART00000014726"	0	0	0	-19690	"+"	"chr18"	27438028	27438030	5.41365e-09	1.18186e-06	-36.4053	556618	"tumor protein p53 inducible protein 11b [Source:ZFIN;Acc:ZDB-GENE-030131-6328]"	tp53i11b
"ENSDART00000015046"	0	0	1	2804	"+"	"chr1"	46771293	46771295	3.29197e-09	7.58579e-07	34.0276	325423	"follistatin-like 1a [Source:ZFIN;Acc:ZDB-GENE-030131-4148]"	fstl1a
"ENSDART00000015051"	0	0	0	31753	"-"	"chr6"	52614099	52614101	2.82171e-08	5.26852e-06	-26.7953	100334210	"growth differentiation factor 5 [Source:ZFIN;Acc:ZDB-GENE-990415-39]"	gdf5
"ENSDART00000015517"	0	0	0	65214	"-"	"chr24"	12478062	12478064	6.93322e-06	0.000689711	26.7751	393925	"programmed cell death 6 [Source:ZFIN;Acc:ZDB-GENE-040426-1307]"	pdcd6
"ENSDART00000015712"	0	0	0	-30875	"+"	"chr18"	26030719	26030721	5.38931e-103	1.82365e-98	55.6888	327348	"zinc finger protein 710a [Source:ZFIN;Acc:ZDB-GENE-030131-5559]"	znf710a
"ENSDART00000016310"	0	0	0	132520	"+"	"chr25"	30149839	30149841	0.000124808	0.00716057	26.8297	553659	"BTG3 associated nuclear protein [Source:ZFIN;Acc:ZDB-GENE-050522-54]"	banp
"ENSDART00000016602"	0	0	1	-90908	"+"	"chr13"	42835124	42835126	7.91044e-18	7.26468e-15	53.8462	NA	"cadherin-related 23 [Source:ZFIN;Acc:ZDB-GENE-040513-7]"	cdh23
"ENSDART00000016860"	0	0	0	-2153	"+"	"chr15"	21806793	21806795	3.55729e-09	8.09958e-07	32.2457	449548	"protein phosphatase 2, regulatory subunit A, beta b [Source:ZFIN;Acc:ZDB-GENE-040927-20]"	ppp2r1bb
"ENSDART00000016983"	0	0	0	-81176	"+"	"chr18"	28505222	28505224	8.37937e-08	1.39571e-05	-27.0226	58027	"spondin 1a [Source:ZFIN;Acc:ZDB-GENE-000427-9]"	spon1a
"ENSDART00000017750"	0	0	0	-2822	"-"	"chr3"	22100875	22100877	1.70004e-13	8.11109e-11	30.4927	574004	"myosin, light chain 4, alkali; atrial, embryonic [Source:ZFIN;Acc:ZDB-GENE-050626-112]"	myl4
"ENSDART00000017785"	0	0	1	8092	"+"	"chr14"	47139632	47139634	0.00010318	0.00617448	28.328	323672	"N(alpha)-acetyltransferase 15, NatA auxiliary subunit a [Source:ZFIN;Acc:ZDB-GENE-030131-2392]"	naa15a
"ENSDART00000018472"	0	0	0	14947	"+"	"chr1"	32840932	32840934	7.28031e-42	4.32782e-38	51.651	405840	"charged multivesicular body protein 2Bb [Source:ZFIN;Acc:ZDB-GENE-040426-2539]"	chmp2bb
"ENSDART00000018908"	0	0	0	-4689	"+"	"chr3"	52285660	52285662	4.2693e-19	4.58062e-16	25.3931	541410	"solute carrier family 27 (fatty acid transporter), member 1a [Source:ZFIN;Acc:ZDB-GENE-050320-112]"	slc27a1a
"ENSDART00000018908"	0	0	0	-4704	"+"	"chr3"	52285645	52285647	2.18064e-25	4.46165e-22	28.8177	541410	"solute carrier family 27 (fatty acid transporter), member 1a [Source:ZFIN;Acc:ZDB-GENE-050320-112]"	slc27a1a
"ENSDART00000019245"	0	0	0	-133427	"-"	"chr18"	42027227	42027229	7.08642e-07	9.3951e-05	-33.4169	569534	"Rho GTPase activating protein 42 [Source:HGNC Symbol;Acc:HGNC:26545]"	ARHGAP42 (1 of many)
"ENSDART00000019804"	0	0	0	-9628	"+"	"chr17"	48339491	48339493	3.62989e-06	0.000395928	28.4829	100334818	""	CABZ01043017.1
"ENSDART00000020342"	0	0	0	-7461	"-"	"chr3"	33369909	33369911	0.000133738	0.00755213	38.7037	406635	"small G protein signaling modulator 3 [Source:ZFIN;Acc:ZDB-GENE-040426-2635]"	sgsm3
"ENSDART00000020412"	0	0	1	10920	"+"	"chr1"	49905931	49905933	1.00422e-08	2.07689e-06	28.8503	432387	"polycystic kidney disease 2 [Source:ZFIN;Acc:ZDB-GENE-040827-4]"	pkd2
"ENSDART00000020808"	0	0	0	-28998	"-"	"chr5"	38600146	38600148	3.43563e-07	4.93412e-05	30.3963	393683	"progestin and adipoQ receptor family member IIIa [Source:ZFIN;Acc:ZDB-GENE-040426-1667]"	paqr3a
"ENSDART00000020982"	0	0	0	4587	"-"	"chr24"	32644937	32644939	4.41624e-06	0.000468683	-26.8567	NA	""	CR792422.1
"ENSDART00000021298"	0	0	0	125421	"+"	"chr12"	24065094	24065096	1.48089e-09	3.67631e-07	37.9747	334210	"ankyrin repeat and SOCS box containing 3 [Source:ZFIN;Acc:ZDB-GENE-030131-6142]"	asb3
"ENSDART00000021437"	0	0	0	-15479	"-"	"chr14"	33951738	33951740	9.06005e-06	0.000867837	-34.4253	798689	"glutamate receptor, ionotropic, AMPA 1a [Source:ZFIN;Acc:ZDB-GENE-020125-1]"	gria1a
"ENSDART00000021605"	0	0	0	-19931	"+"	"chr7"	49816530	49816532	1.5622e-19	1.75757e-16	28.2696	564462	"si:dkey-6l15.1 [Source:ZFIN;Acc:ZDB-GENE-080327-5]"	LRRC4C
"ENSDART00000021605"	0	0	0	-19925	"+"	"chr7"	49816536	49816538	4.47028e-15	2.68276e-12	25.212	564462	"si:dkey-6l15.1 [Source:ZFIN;Acc:ZDB-GENE-080327-5]"	LRRC4C
"ENSDART00000022060"	0	0	0	-10058	"+"	"chr20"	37881694	37881696	2.02675e-06	0.000239282	-27.0431	393939	"activating transcription factor 3 [Source:ZFIN;Acc:ZDB-GENE-040426-728]"	atf3
"ENSDART00000022382"	0	0	1	52641	"-"	"chr2"	52374645	52374647	4.11818e-08	7.38514e-06	35.1064	795688	"sodium channel, voltage gated, type XII, alpha a [Source:ZFIN;Acc:ZDB-GENE-060908-2]"	scn12aa
"ENSDART00000022441"	0	0	1	1617	"-"	"chr7"	16774424	16774426	9.30237e-05	0.00571121	-25.1548	30394	"developing brain homeobox 1a [Source:ZFIN;Acc:ZDB-GENE-000128-8]"	dbx1a
"ENSDART00000022499"	0	0	1	5187	"-"	"chr6"	16361388	16361390	5.86621e-29	1.60281e-25	-75.9564	573095	"proteasome subunit beta 3 [Source:ZFIN;Acc:ZDB-GENE-040426-2682]"	psmb3
"ENSDART00000022688"	0	0	0	18231	"-"	"chr12"	826284	826286	1.60595e-08	3.16086e-06	37.3551	406245	"transducer of ERBB2, 1b [Source:ZFIN;Acc:ZDB-GENE-040426-2151]"	tob1b
"ENSDART00000022688"	0	0	0	-3638	"-"	"chr12"	848153	848155	4.97921e-13	2.19253e-10	46.2252	406245	"transducer of ERBB2, 1b [Source:ZFIN;Acc:ZDB-GENE-040426-2151]"	tob1b
"ENSDART00000023064"	0	0	1	-11543	"-"	"chr20"	51465602	51465604	3.58743e-13	1.62189e-10	28.7356	402931	"solute carrier family 35 (adenosine 3'-phospho 5'-phosphosulfate transporter), member B2 [Source:ZFIN;Acc:ZDB-GENE-050213-1]"	slc35b2
"ENSDART00000023105"	0	0	0	23244	"+"	"chr9"	51333386	51333388	2.23814e-11	7.45308e-09	-28.6617	553599	"fidgetin [Source:ZFIN;Acc:ZDB-GENE-050522-339]"	fign
"ENSDART00000023537"	0	0	0	-1458	"+"	"chr23"	4953648	4953650	1.42416e-13	6.87708e-11	-26.2177	353247	"troponin C type 1a (slow) [Source:ZFIN;Acc:ZDB-GENE-030523-1]"	tnnc1a
"ENSDART00000023983"	0	0	1	1991	"-"	"chr5"	68725268	68725270	2.60089e-07	3.86268e-05	29.525	327512	"phosphoserine aminotransferase 1 [Source:ZFIN;Acc:ZDB-GENE-030131-5723]"	psat1
"ENSDART00000023983"	0	0	1	1715	"-"	"chr5"	68725544	68725546	1.4922e-06	0.000181681	35.0993	327512	"phosphoserine aminotransferase 1 [Source:ZFIN;Acc:ZDB-GENE-030131-5723]"	psat1
"ENSDART00000024104"	0	0	1	77267	"+"	"chr20"	33468814	33468816	6.6926e-14	3.38397e-11	25.5294	252851	"v-myc avian myelocytomatosis viral oncogene neuroblastoma derived homolog [Source:ZFIN;Acc:ZDB-GENE-020711-1]"	mycn
"ENSDART00000024379"	0	0	0	19714	"-"	"chr17"	48880085	48880087	7.10072e-10	1.86483e-07	28.5005	403338	"glycine N-methyltransferase [Source:ZFIN;Acc:ZDB-GENE-040227-1]"	gnmt
"ENSDART00000024615"	0	0	0	-8143	"+"	"chr18"	45858715	45858717	1.87995e-06	0.000223751	-25.2512	100535895	"arginyl aminopeptidase like 1 [Source:ZFIN;Acc:ZDB-GENE-030131-5522]"	rnpepl1
"ENSDART00000024726"	0	0	1	-6564	"-"	"chr17"	14522352	14522354	4.49718e-10	1.22117e-07	39.6863	557451	"dishevelled associated activator of morphogenesis 1a [Source:ZFIN;Acc:ZDB-GENE-030911-6]"	daam1a
"ENSDART00000025031"	0	0	0	30267	"+"	"chr6"	4410142	4410144	2.46912e-09	5.84537e-07	-28.1613	58057	"POU class 4 homeobox 1 [Source:ZFIN;Acc:ZDB-GENE-000523-2]"	pou4f1
"ENSDART00000025031"	0	0	0	30271	"+"	"chr6"	4410146	4410148	4.00998e-10	1.10249e-07	-36.7454	58057	"POU class 4 homeobox 1 [Source:ZFIN;Acc:ZDB-GENE-000523-2]"	pou4f1
"ENSDART00000025031"	0	0	0	30288	"+"	"chr6"	4410163	4410165	5.184e-06	0.000537581	-27.0389	58057	"POU class 4 homeobox 1 [Source:ZFIN;Acc:ZDB-GENE-000523-2]"	pou4f1
"ENSDART00000025031"	0	0	0	30312	"+"	"chr6"	4410187	4410189	1.11534e-20	1.49129e-17	-39.8869	58057	"POU class 4 homeobox 1 [Source:ZFIN;Acc:ZDB-GENE-000523-2]"	pou4f1
"ENSDART00000025031"	0	0	0	30345	"+"	"chr6"	4410220	4410222	2.82442e-06	0.000319397	-25.2722	58057	"POU class 4 homeobox 1 [Source:ZFIN;Acc:ZDB-GENE-000523-2]"	pou4f1
"ENSDART00000025031"	0	0	0	111744	"+"	"chr6"	4491619	4491621	9.46435e-14	4.71499e-11	-47.6324	58057	"POU class 4 homeobox 1 [Source:ZFIN;Acc:ZDB-GENE-000523-2]"	pou4f1
"ENSDART00000025031"	0	0	0	132071	"+"	"chr6"	4511946	4511948	7.60597e-06	0.000747174	27.8102	58057	"POU class 4 homeobox 1 [Source:ZFIN;Acc:ZDB-GENE-000523-2]"	pou4f1
"ENSDART00000026017"	0	0	1	-15271	"-"	"chr11"	35516610	35516612	1.3985e-07	2.22254e-05	-38.6497	324413	"basic helix-loop-helix family, member e40 [Source:ZFIN;Acc:ZDB-GENE-030131-3133]"	bhlhe40
"ENSDART00000027288"	0	0	0	11188	"-"	"chr10"	31108036	31108038	1.87478e-05	0.00157598	31.6171	100149056	"pannexin 3 [Source:ZFIN;Acc:ZDB-GENE-091204-114]"	panx3
"ENSDART00000027337"	0	0	0	-43440	"-"	"chr16"	420175	420177	2.54471e-08	4.79404e-06	45.5453	NA	"solute carrier family 6 (neurotransmitter transporter), member 3 [Source:ZFIN;Acc:ZDB-GENE-010316-1]"	slc6a3
"ENSDART00000027454"	0	0	1	22853	"-"	"chr20"	21815394	21815396	1.51664e-12	6.09283e-10	42.6969	559363	"si:ch211-207i1.2 [Source:ZFIN;Acc:ZDB-GENE-041014-149]"	si:ch211-207i1.2
"ENSDART00000027459"	0	0	1	28468	"+"	"chr21"	36966752	36966754	1.6494e-12	6.5781e-10	29.2162	561288	"G protein-coupled receptor kinase 6 [Source:ZFIN;Acc:ZDB-GENE-101006-5]"	grk6
"ENSDART00000027465"	0	0	1	3740	"-"	"chr25"	18988787	18988789	3.17836e-09	7.34708e-07	28.7339	100150428	"calcium channel, voltage-dependent, alpha 2/delta subunit 4b [Source:ZFIN;Acc:ZDB-GENE-100422-18]"	cacna2d4b
"ENSDART00000028220"	0	0	1	-7243	"+"	"chr19"	48130695	48130697	8.45855e-13	3.58122e-10	42.8571	570842	"si:ch73-15n15.3 [Source:ZFIN;Acc:ZDB-GENE-141212-295]"	si:ch73-15n15.3
"ENSDART00000028407"	0	0	1	28881	"-"	"chr17"	5999166	5999168	8.71835e-06	0.00084031	26.1529	557258	"protein tyrosine kinase 2 beta, a [Source:ZFIN;Acc:ZDB-GENE-080207-1]"	ptk2ba
"ENSDART00000028607"	0	0	1	39049	"-"	"chr6"	51626451	51626453	5.78693e-19	6.07555e-16	-42.6042	570753	"chromodomain helicase DNA binding protein 6 [Source:ZFIN;Acc:ZDB-GENE-130530-559]"	chd6
"ENSDART00000028607"	0	0	1	20865	"-"	"chr6"	51644635	51644637	6.62791e-11	2.05759e-08	41.0605	570753	"chromodomain helicase DNA binding protein 6 [Source:ZFIN;Acc:ZDB-GENE-130530-559]"	chd6
"ENSDART00000028944"	0	0	0	82818	"+"	"chr18"	49499510	49499512	7.2573e-13	3.09948e-10	27.7512	100333421	""	CABZ01090164.1
"ENSDART00000029067"	0	0	0	29614	"-"	"chr25"	3315758	3315760	3.8426e-06	0.000416547	26.6879	554137	"HMG-box transcription factor 1 [Source:ZFIN;Acc:ZDB-GENE-050522-414]"	hbp1
"ENSDART00000029981"	0	0	1	34861	"-"	"chr14"	7544436	7544438	1.17286e-06	0.000146786	25.853	550554	"protein phosphatase 3, catalytic subunit, beta isozyme [Source:ZFIN;Acc:ZDB-GENE-050417-406]"	ppp3cb
"ENSDART00000029981"	0	0	1	34836	"-"	"chr14"	7544461	7544463	6.24715e-07	8.37582e-05	33.2102	550554	"protein phosphatase 3, catalytic subunit, beta isozyme [Source:ZFIN;Acc:ZDB-GENE-050417-406]"	ppp3cb
"ENSDART00000030064"	0	0	1	30797	"-"	"chr8"	50113390	50113392	3.9698e-08	7.13943e-06	33.3333	NA	"anthrax toxin receptor 1a [Source:ZFIN;Acc:ZDB-GENE-110411-15]"	antxr1a
"ENSDART00000030934"	0	0	0	58134	"-"	"chr17"	48565229	48565231	2.06352e-20	2.65421e-17	32.5968	570159	"potassium channel, subfamily K, member 5a [Source:ZFIN;Acc:ZDB-GENE-051113-112]"	kcnk5a
"ENSDART00000031028"	0	0	0	-16365	"-"	"chr21"	32764718	32764720	8.2717e-22	1.24613e-18	-50.0529	324048	"CCR4-NOT transcription complex, subunit 6a [Source:ZFIN;Acc:ZDB-GENE-030131-2768]"	cnot6a
"ENSDART00000031194"	0	0	1	2369	"-"	"chr5"	48026699	48026701	1.52771e-09	3.77424e-07	25.1497	415194	"LysM, putative peptidoglycan-binding, domain containing 3 [Source:ZFIN;Acc:ZDB-GENE-040625-88]"	lysmd3
"ENSDART00000031470"	0	0	1	-20067	"+"	"chr21"	39358847	39358849	1.41288e-14	7.85741e-12	-33.0655	394247	"platelet-activating factor acetylhydrolase 1b, regulatory subunit 1b [Source:ZFIN;Acc:ZDB-GENE-040116-3]"	pafah1b1b
"ENSDART00000031508"	0	0	0	-112624	"+"	"chr14"	4966395	4966397	3.76644e-08	6.81269e-06	-29.1099	64276	"ladybird homeobox 2 [Source:ZFIN;Acc:ZDB-GENE-001206-2]"	lbx2
"ENSDART00000031508"	0	0	0	-112646	"+"	"chr14"	4966373	4966375	1.4125e-09	3.52042e-07	-32.0032	64276	"ladybird homeobox 2 [Source:ZFIN;Acc:ZDB-GENE-001206-2]"	lbx2
"ENSDART00000031508"	0	0	0	-112639	"+"	"chr14"	4966380	4966382	1.04841e-08	2.15813e-06	-30.9663	64276	"ladybird homeobox 2 [Source:ZFIN;Acc:ZDB-GENE-001206-2]"	lbx2
"ENSDART00000031508"	0	0	0	-112607	"+"	"chr14"	4966412	4966414	3.0726e-10	8.58721e-08	-33.1973	64276	"ladybird homeobox 2 [Source:ZFIN;Acc:ZDB-GENE-001206-2]"	lbx2
"ENSDART00000032246"	0	0	1	-5792	"+"	"chr22"	37943444	37943446	1.83413e-09	4.46254e-07	35.2959	101154640	"potassium voltage-gated channel, subfamily H (eag-related), member 1b [Source:ZFIN;Acc:ZDB-GENE-121128-4]"	kcnh1b
"ENSDART00000032277"	0	0	1	4640	"+"	"chr8"	49081156	49081158	2.29644e-08	4.38074e-06	41.4092	445387	"DEAD (Asp-Glu-Ala-Asp) box polypeptide 51 [Source:ZFIN;Acc:ZDB-GENE-040927-28]"	ddx51
"ENSDART00000032374"	0	0	0	11197	"-"	"chr19"	25465456	25465458	2.49188e-07	3.72088e-05	28.0267	NA	""	CU915256.1
"ENSDART00000032374"	0	0	0	6511	"-"	"chr19"	25470142	25470144	8.79132e-12	3.15696e-09	40.9473	NA	""	CU915256.1
"ENSDART00000032374"	0	0	0	11208	"-"	"chr19"	25465445	25465447	3.17015e-08	5.84468e-06	29.684	NA	""	CU915256.1
"ENSDART00000032788"	0	0	1	3170	"-"	"chr3"	53464348	53464350	1.56915e-05	0.00136496	35.2041	280648	"retinol dehydrogenase 8a [Source:ZFIN;Acc:ZDB-GENE-021115-3]"	rdh8a
"ENSDART00000033121"	0	0	1	5227	"-"	"chr10"	42106196	42106198	5.00025e-07	6.88522e-05	29.112	550359	"MORN repeat containing 3 [Source:ZFIN;Acc:ZDB-GENE-050417-152]"	morn3
"ENSDART00000033394"	0	0	0	-39903	"+"	"chr24"	3892089	3892091	0.000129167	0.00735772	32.1229	560944	"phosphofructokinase, platelet a [Source:ZFIN;Acc:ZDB-GENE-091112-22]"	pfkpa
"ENSDART00000033404"	0	0	1	13991	"-"	"chr20"	6200142	6200144	3.5473e-08	6.45346e-06	-26.0901	570397	"opsin 7, group member a [Source:ZFIN;Acc:ZDB-GENE-140106-15]"	opn7a
"ENSDART00000034124"	0	0	1	-102789	"+"	"chr19"	21021346	21021348	1.71095e-07	2.65521e-05	35.2454	337737	"RAB5A, member RAS oncogene family, a [Source:ZFIN;Acc:ZDB-GENE-030131-139]"	rab5aa
"ENSDART00000034737"	0	0	1	6478	"+"	"chr25"	35276081	35276083	1.03844e-08	2.13961e-06	28.1817	100332028	"copine VIII [Source:ZFIN;Acc:ZDB-GENE-100809-1]"	cpne8
"ENSDART00000034737"	0	0	1	6536	"+"	"chr25"	35276139	35276141	8.83092e-09	1.83674e-06	25.1192	100332028	"copine VIII [Source:ZFIN;Acc:ZDB-GENE-100809-1]"	cpne8
"ENSDART00000034883"	0	0	1	4542	"-"	"chr14"	32158506	32158508	2.40078e-09	5.71703e-07	27.8727	557201	"MCF.2 cell line derived transforming sequence a [Source:ZFIN;Acc:ZDB-GENE-030616-52]"	mcf2a
"ENSDART00000035018"	0	0	0	64743	"-"	"chr13"	48400426	48400428	2.05265e-08	3.9638e-06	30.7359	445069	"nucleoside-triphosphatase, cancer-related [Source:ZFIN;Acc:ZDB-GENE-040801-200]"	ntpcr
"ENSDART00000035812"	0	0	1	127360	"+"	"chr15"	23126725	23126727	3.55952e-07	5.08394e-05	26.0051	556582	"glutamate receptor, ionotropic, kainate 4 [Source:ZFIN;Acc:ZDB-GENE-070821-5]"	grik4
"ENSDART00000036348"	0	0	1	-29609	"-"	"chr16"	1508743	1508745	2.50094e-05	0.00199485	25.8209	260351	"single-minded family bHLH transcription factor 1a [Source:ZFIN;Acc:ZDB-GENE-020829-1]"	sim1a
"ENSDART00000036668"	0	0	0	21386	"+"	"chr17"	8789436	8789438	3.14682e-10	8.76679e-08	36.619	336786	"proteasome 26S subunit, ATPase 1a [Source:ZFIN;Acc:ZDB-GENE-030131-8730]"	psmc1a
"ENSDART00000037585"	0	0	0	-1777	"+"	"chr13"	27195884	27195886	1.98045e-09	4.78416e-07	-37.6386	557043	"Mab-21 domain containing 1 [Source:ZFIN;Acc:ZDB-GENE-090313-23]"	mb21d1
"ENSDART00000038133"	0	0	0	-29532	"-"	"chr6"	15556085	15556087	1.37335e-11	4.77198e-09	-35.0278	415223	"tripartite motif containing 63a [Source:ZFIN;Acc:ZDB-GENE-040625-139]"	trim63a
"ENSDART00000038648"	0	0	0	-20559	"+"	"chr2"	20098436	20098438	2.09527e-08	4.03724e-06	34.691	562434	"polypyrimidine tract binding protein 2b [Source:ZFIN;Acc:ZDB-GENE-060810-49]"	ptbp2b
"ENSDART00000040049"	0	0	1	13290	"-"	"chr1"	13534272	13534274	1.881e-06	0.000223816	26.5528	436815	"calcium/calmodulin-dependent protein kinase (CaM kinase) II delta 2 [Source:ZFIN;Acc:ZDB-GENE-040718-277]"	camk2d2
"ENSDART00000040086"	0	0	1	-11255	"-"	"chr23"	3749382	3749384	1.97018e-06	0.000233155	29.0774	553559	"protein kinase C and casein kinase substrate in neurons 1a [Source:ZFIN;Acc:ZDB-GENE-050522-155]"	pacsin1a
"ENSDART00000040669"	0	0	0	-15997	"-"	"chr18"	46482479	46482481	2.43617e-24	4.63924e-21	-53.2703	100034387	"SPHK1 interactor, AKAP domain containing [Source:ZFIN;Acc:ZDB-GENE-050419-32]"	sphkap
"ENSDART00000041250"	0	0	1	-2009	"+"	"chr20"	2211471	2211473	1.27009e-10	3.79043e-08	-27.2524	556369	"transmembrane protein 200A [Source:ZFIN;Acc:ZDB-GENE-040724-81]"	tmem200a
"ENSDART00000042083"	0	0	1	10068	"-"	"chr15"	44780527	44780529	1.15803e-11	4.05907e-09	28.7703	407735	"glutamate receptor, ionotropic, AMPA 4a [Source:ZFIN;Acc:ZDB-GENE-020125-7]"	gria4a
"ENSDART00000042386"	0	0	1	21908	"-"	"chr3"	58467045	58467047	7.16772e-29	1.93439e-25	36.0399	557524	""	CABZ01038517.1
"ENSDART00000042672"	0	0	1	2817	"-"	"chr14"	4212077	4212079	3.43956e-08	6.28605e-06	-30.602	553030	"GUF1 homolog, GTPase [Source:ZFIN;Acc:ZDB-GENE-030131-4289]"	guf1
"ENSDART00000042915"	0	0	1	26415	"-"	"chr10"	41710047	41710049	1.60082e-07	2.50515e-05	34.6361	569014	"gamma-glutamyltransferase 1b [Source:ZFIN;Acc:ZDB-GENE-110408-13]"	ggt1b
"ENSDART00000042984"	0	0	0	-112428	"+"	"chr1"	33124038	33124040	1.9544e-31	6.36839e-28	34.4187	100005538	"eph receptor A6 [Source:ZFIN;Acc:ZDB-GENE-090311-43]"	epha6
"ENSDART00000042984"	0	0	0	-112476	"+"	"chr1"	33123990	33123992	1.1351e-47	9.24682e-44	41.9476	100005538	"eph receptor A6 [Source:ZFIN;Acc:ZDB-GENE-090311-43]"	epha6
"ENSDART00000043431"	0	0	1	27460	"+"	"chr21"	4402964	4402966	2.07387e-11	6.92703e-09	28.7574	559225	"nucleoporin 188 [Source:ZFIN;Acc:ZDB-GENE-030131-7184]"	nup188
"ENSDART00000043713"	0	0	0	-42958	"-"	"chr19"	47409329	47409331	1.16713e-07	1.89104e-05	-32.9261	114407	"angiopoietin 1 [Source:ZFIN;Acc:ZDB-GENE-010817-1]"	angpt1
"ENSDART00000043802"	0	0	0	-2691	"+"	"chr10"	36492842	36492844	1.05189e-07	1.72001e-05	-50.8984	445403	"ubiquitin specific peptidase like 1 [Source:ZFIN;Acc:ZDB-GENE-040930-7]"	uspl1
"ENSDART00000044085"	0	0	1	-20619	"+"	"chr22"	26402682	26402684	5.738e-18	5.35909e-15	25.3435	550505	"zgc:92480 [Source:ZFIN;Acc:ZDB-GENE-040801-227]"	CAPN2 (1 of many)
"ENSDART00000044085"	0	0	1	-20619	"+"	"chr22"	26402682	26402684	5.738e-18	5.35909e-15	25.3435	445091	"zgc:92480 [Source:ZFIN;Acc:ZDB-GENE-040801-227]"	CAPN2 (1 of many)
"ENSDART00000044085"	0	0	1	-20571	"+"	"chr22"	26402730	26402732	3.07616e-13	1.41252e-10	28.4299	550505	"zgc:92480 [Source:ZFIN;Acc:ZDB-GENE-040801-227]"	CAPN2 (1 of many)
"ENSDART00000044085"	0	0	1	-20571	"+"	"chr22"	26402730	26402732	3.07616e-13	1.41252e-10	28.4299	445091	"zgc:92480 [Source:ZFIN;Acc:ZDB-GENE-040801-227]"	CAPN2 (1 of many)
"ENSDART00000044085"	0	0	1	-20662	"+"	"chr22"	26402639	26402641	1.22141e-07	1.96883e-05	-37.4041	550505	"zgc:92480 [Source:ZFIN;Acc:ZDB-GENE-040801-227]"	CAPN2 (1 of many)
"ENSDART00000044085"	0	0	1	-20662	"+"	"chr22"	26402639	26402641	1.22141e-07	1.96883e-05	-37.4041	445091	"zgc:92480 [Source:ZFIN;Acc:ZDB-GENE-040801-227]"	CAPN2 (1 of many)
"ENSDART00000044411"	0	0	0	-12756	"-"	"chr2"	52969177	52969179	2.45201e-07	3.67631e-05	29.0691	493613	"guanine nucleotide binding protein (G protein), alpha 11b (Gq class) [Source:ZFIN;Acc:ZDB-GENE-041121-9]"	gna11b
"ENSDART00000045109"	0	0	0	-19332	"-"	"chr14"	7793633	7793635	2.41736e-06	0.00027852	29.4195	436899	"zgc:92242 [Source:ZFIN;Acc:ZDB-GENE-040718-371]"	zgc:92242
"ENSDART00000045361"	0	0	1	100397	"+"	"chr12"	21684071	21684073	5.10655e-10	1.3756e-07	-46.4286	NA	"polycystic kidney disease 1b [Source:ZFIN;Acc:ZDB-GENE-100707-2]"	pkd1b
"ENSDART00000045763"	0	0	0	52013	"-"	"chr2"	41959608	41959610	4.71948e-05	0.00335719	-25.0164	321837	"kelch-like ECH-associated protein 1a [Source:ZFIN;Acc:ZDB-GENE-030131-556]"	keap1a
"ENSDART00000046122"	0	0	1	37927	"-"	"chr11"	22789785	22789787	7.18678e-06	0.000712358	-33.0745	NA	"ATPase, Ca++ transporting, plasma membrane 4 [Source:ZFIN;Acc:ZDB-GENE-061027-60]"	atp2b4
"ENSDART00000046122"	0	0	1	37911	"-"	"chr11"	22789801	22789803	1.29572e-05	0.00116323	-32.8509	NA	"ATPase, Ca++ transporting, plasma membrane 4 [Source:ZFIN;Acc:ZDB-GENE-061027-60]"	atp2b4
"ENSDART00000046122"	0	0	1	19989	"-"	"chr11"	22807723	22807725	0.000122644	0.007057	28.7838	NA	"ATPase, Ca++ transporting, plasma membrane 4 [Source:ZFIN;Acc:ZDB-GENE-061027-60]"	atp2b4
"ENSDART00000046464"	0	0	1	-74063	"+"	"chr17"	3497826	3497828	7.49491e-18	6.92645e-15	37.1951	569363	"thyroid peroxidase [Source:HGNC Symbol;Acc:HGNC:12015]"	TPO
"ENSDART00000046464"	0	0	0	78912	"+"	"chr17"	3650801	3650803	6.12684e-12	2.24224e-09	33.8093	569363	"thyroid peroxidase [Source:HGNC Symbol;Acc:HGNC:12015]"	TPO
"ENSDART00000046464"	0	0	0	79029	"+"	"chr17"	3650918	3650920	7.05423e-17	5.6014e-14	43.4389	569363	"thyroid peroxidase [Source:HGNC Symbol;Acc:HGNC:12015]"	TPO
"ENSDART00000046464"	0	0	0	78928	"+"	"chr17"	3650817	3650819	1.13288e-12	4.67936e-10	34.6883	569363	"thyroid peroxidase [Source:HGNC Symbol;Acc:HGNC:12015]"	TPO
"ENSDART00000046464"	0	0	0	79022	"+"	"chr17"	3650911	3650913	1.07777e-12	4.48115e-10	37.9187	569363	"thyroid peroxidase [Source:HGNC Symbol;Acc:HGNC:12015]"	TPO
"ENSDART00000047248"	0	0	1	64703	"+"	"chr15"	30341562	30341564	7.04582e-44	4.84287e-40	39.1746	563460	"nemo-like kinase, type 2 [Source:ZFIN;Acc:ZDB-GENE-080320-1]"	nlk2
"ENSDART00000047248"	0	0	1	13883	"+"	"chr15"	30290742	30290744	6.96365e-10	1.8354e-07	27.0854	563460	"nemo-like kinase, type 2 [Source:ZFIN;Acc:ZDB-GENE-080320-1]"	nlk2
"ENSDART00000048383"	0	0	0	20218	"-"	"chr4"	27089717	27089719	2.08754e-06	0.000245208	25.0031	393495	"cysteine-rich with EGF-like domains 2 [Source:ZFIN;Acc:ZDB-GENE-040426-1626]"	creld2
"ENSDART00000048968"	0	0	0	14488	"-"	"chr24"	32593455	32593457	3.64645e-10	1.00948e-07	-37.3239	393273	"zgc:56676 [Source:ZFIN;Acc:ZDB-GENE-040426-1109]"	EIF1B
"ENSDART00000049154"	0	0	0	-16241	"+"	"chr4"	582672	582674	1.14101e-11	4.00578e-09	-34.4158	554221	"parathyroid hormone-like hormone a [Source:ZFIN;Acc:ZDB-GENE-050119-9]"	pthlha
"ENSDART00000050217"	0	0	1	5838	"+"	"chr19"	8568713	8568715	3.18975e-06	0.000354334	-30.2247	393569	"ephrin-A1a [Source:ZFIN;Acc:ZDB-GENE-040426-1135]"	efna1a
"ENSDART00000050332"	0	0	1	7418	"+"	"chr3"	41513195	41513197	5.66169e-29	1.5566e-25	49.5062	503589	"guanine nucleotide binding protein (G protein) alpha 12a [Source:ZFIN;Acc:ZDB-GENE-050221-1]"	gna12a
"ENSDART00000050729"	0	0	1	-37119	"+"	"chr20"	39745816	39745818	1.61646e-15	1.02906e-12	-38.1886	554129	"HD domain containing 2 [Source:ZFIN;Acc:ZDB-GENE-050522-394]"	hddc2
"ENSDART00000050906"	0	0	1	2654	"+"	"chr5"	60793945	60793947	5.87621e-05	0.00399391	-27.1423	327124	"leucine-rich repeats and WD repeat domain containing 1 [Source:ZFIN;Acc:ZDB-GENE-030131-5335]"	lrwd1
"ENSDART00000051025"	0	0	0	-11009	"-"	"chr3"	221093	221095	1.46202e-12	5.90097e-10	27.7825	553601	"zgc:110249 [Source:ZFIN;Acc:ZDB-GENE-050522-331]"	zgc:110249
"ENSDART00000051055"	0	0	1	-67265	"+"	"chr5"	39818083	39818085	1.69951e-10	4.95435e-08	-29.0636	573689	"NADH dehydrogenase (ubiquinone) Fe-S protein 4, (NADH-coenzyme Q reductase) [Source:ZFIN;Acc:ZDB-GENE-050522-421]"	ndufs4
"ENSDART00000051105"	0	0	0	-12851	"+"	"chr18"	11734178	11734180	2.59051e-11	8.56809e-09	38.5572	555381	"transmembrane and tetratricopeptide repeat containing 2b [Source:ZFIN;Acc:ZDB-GENE-081031-100]"	tmtc2b
"ENSDART00000051186"	0	0	0	-6077	"+"	"chr5"	36244418	36244420	2.61879e-08	4.91458e-06	32.2562	30078	"non-specific cytotoxic cell receptor protein 1 [Source:ZFIN;Acc:ZDB-GENE-000210-13]"	nccrp1
"ENSDART00000051524"	0	0	0	-61945	"+"	"chr7"	59711949	59711951	2.31273e-10	6.62082e-08	28.1056	393421	"ethanolamine-phosphate phospho-lyase [Source:ZFIN;Acc:ZDB-GENE-040426-1133]"	etnppl
"ENSDART00000051948"	0	0	0	20529	"+"	"chr16"	18263959	18263961	2.41869e-08	4.57821e-06	25.2714	100331307	"si:dkey-17m8.2 [Source:ZFIN;Acc:ZDB-GENE-110411-234]"	si:dkey-17m8.2
"ENSDART00000052054"	0	0	0	-4204	"-"	"chr7"	51682983	51682985	5.00733e-15	2.98875e-12	-25.185	322545	"cytochrome P450, family 2, subfamily X, polypeptide 10.2 [Source:ZFIN;Acc:ZDB-GENE-060818-12]"	cyp2x10.2
"ENSDART00000052054"	0	0	0	-5889	"-"	"chr7"	51684668	51684670	1.47277e-13	7.09602e-11	34.4523	322545	"cytochrome P450, family 2, subfamily X, polypeptide 10.2 [Source:ZFIN;Acc:ZDB-GENE-060818-12]"	cyp2x10.2
"ENSDART00000052179"	0	0	0	30947	"-"	"chr3"	58369560	58369562	1.65671e-16	1.25869e-13	44.3785	100148175	"cerebellar degeneration-related protein 2a [Source:ZFIN;Acc:ZDB-GENE-101203-5]"	cdr2a
"ENSDART00000052222"	0	0	1	1235	"+"	"chr7"	39958638	39958640	6.32178e-06	0.000638121	31.5325	325033	"protein tyrosine phosphatase, receptor type, N polypeptide 2 [Source:ZFIN;Acc:ZDB-GENE-030131-3758]"	ptprn2
"ENSDART00000052222"	0	0	1	58372	"+"	"chr7"	40015775	40015777	1.1721e-07	1.8963e-05	36.8345	325033	"protein tyrosine phosphatase, receptor type, N polypeptide 2 [Source:ZFIN;Acc:ZDB-GENE-030131-3758]"	ptprn2
"ENSDART00000052307"	0	0	0	-10262	"-"	"chr10"	43934911	43934913	8.3986e-05	0.00526585	25.6112	447866	"arrestin domain containing 3b [Source:ZFIN;Acc:ZDB-GENE-040912-182]"	arrdc3b
"ENSDART00000052393"	0	0	1	34945	"-"	"chr19"	26153811	26153813	5.28627e-22	8.10249e-19	36.0638	80959	"par-6 family cell polarity regulator gamma b [Source:ZFIN;Acc:ZDB-GENE-010319-35]"	pard6gb
"ENSDART00000052393"	0	0	1	28101	"-"	"chr19"	26160655	26160657	5.61689e-23	9.55666e-20	35.5709	80959	"par-6 family cell polarity regulator gamma b [Source:ZFIN;Acc:ZDB-GENE-010319-35]"	pard6gb
"ENSDART00000052420"	0	0	0	25846	"+"	"chr19"	25037945	25037947	6.64382e-05	0.00438763	26.1111	571482	"si:dkeyp-92c9.2 [Source:ZFIN;Acc:ZDB-GENE-060503-468]"	si:dkeyp-92c9.2
"ENSDART00000052683"	0	0	1	40415	"+"	"chr1"	55645730	55645732	6.50345e-08	1.11274e-05	-31.8125	565074	"complement component c3a, duplicate 3 [Source:ZFIN;Acc:ZDB-GENE-990415-37]"	c3a.3
"ENSDART00000052838"	0	0	1	-12114	"+"	"chr1"	53274075	53274077	4.50883e-13	1.99938e-10	-28.5102	550445	"actin, alpha 1a, skeletal muscle [Source:ZFIN;Acc:ZDB-GENE-050417-267]"	acta1a
"ENSDART00000052844"	0	0	1	-10772	"+"	"chr7"	22334281	22334283	0.000118217	0.00685698	-26.3745	436612	"claudin 7a [Source:ZFIN;Acc:ZDB-GENE-040718-29]"	cldn7a
"ENSDART00000053106"	0	0	0	-29677	"-"	"chr3"	54444259	54444261	1.57378e-06	0.000190643	28.706	170457	"sphingosine-1-phosphate receptor 2 [Source:ZFIN;Acc:ZDB-GENE-020123-2]"	s1pr2
"ENSDART00000053139"	0	0	1	8618	"+"	"chr24"	39274912	39274914	2.74564e-07	4.04472e-05	-25.9268	325402	"ATPase, H+ transporting, lysosomal, V0 subunit cb [Source:ZFIN;Acc:ZDB-GENE-030131-4127]"	atp6v0cb
"ENSDART00000053754"	0	0	0	-142014	"-"	"chr16"	15639352	15639354	1.20869e-08	2.45929e-06	25.7775	260350	"hyaluronan synthase 2 [Source:ZFIN;Acc:ZDB-GENE-020828-1]"	has2
"ENSDART00000053754"	0	0	0	-150052	"-"	"chr16"	15647390	15647392	4.1572e-05	0.00302471	-29.2848	260350	"hyaluronan synthase 2 [Source:ZFIN;Acc:ZDB-GENE-020828-1]"	has2
"ENSDART00000053754"	0	0	0	-141923	"-"	"chr16"	15639261	15639263	7.46907e-12	2.70199e-09	-25.8812	260350	"hyaluronan synthase 2 [Source:ZFIN;Acc:ZDB-GENE-020828-1]"	has2
"ENSDART00000053754"	0	0	0	-150059	"-"	"chr16"	15647397	15647399	2.56923e-06	0.000294246	-28.0099	260350	"hyaluronan synthase 2 [Source:ZFIN;Acc:ZDB-GENE-020828-1]"	has2
"ENSDART00000053754"	0	0	0	-141966	"-"	"chr16"	15639304	15639306	3.58953e-18	3.42521e-15	27.2605	260350	"hyaluronan synthase 2 [Source:ZFIN;Acc:ZDB-GENE-020828-1]"	has2
"ENSDART00000053756"	0	0	1	-5167	"+"	"chr7"	700984	700986	1.46532e-05	0.0012897	25.1777	100332077	"cabz01076234.2 [Source:ZFIN;Acc:ZDB-GENE-160727-2]"	cabz01076234.2
"ENSDART00000053782"	0	0	0	-17276	"+"	"chr8"	28476515	28476517	8.50054e-05	0.00531764	-26.6291	325372	"scratch family zinc finger 2 [Source:ZFIN;Acc:ZDB-GENE-030131-4097]"	scrt2
"ENSDART00000053916"	0	0	1	-32828	"-"	"chr14"	29833675	29833677	6.61336e-05	0.00437211	-28.7934	565718	"melatonin receptor 1A b [Source:ZFIN;Acc:ZDB-GENE-080107-4]"	mtnr1ab
"ENSDART00000053963"	0	0	1	10501	"-"	"chr5"	68429313	68429315	2.44561e-07	3.66797e-05	-29.3651	791612	"methionine adenosyltransferase II, alpha b [Source:ZFIN;Acc:ZDB-GENE-050327-6]"	mat2ab
"ENSDART00000054137"	0	0	0	-122008	"-"	"chr9"	47163707	47163709	1.61115e-07	2.51749e-05	31.3	403039	"insulin-like growth factor binding protein 5b [Source:ZFIN;Acc:ZDB-GENE-040319-2]"	igfbp5b
"ENSDART00000054437"	0	0	1	-20256	"+"	"chr14"	21587989	21587991	2.33374e-13	1.09446e-10	-42.634	101887140	"TBC1 domain family, member 10C [Source:ZFIN;Acc:ZDB-GENE-130125-1]"	tbc1d10c
"ENSDART00000054687"	0	0	1	-25241	"-"	"chr14"	9701847	9701849	1.11983e-05	0.0010362	33.1044	100149452	"interleukin 1 receptor accessory protein-like 2 [Source:ZFIN;Acc:ZDB-GENE-040219-5]"	il1rapl2
"ENSDART00000054687"	0	0	1	-156336	"-"	"chr14"	9832942	9832944	8.29979e-19	8.51062e-16	51.2781	100149452	"interleukin 1 receptor accessory protein-like 2 [Source:ZFIN;Acc:ZDB-GENE-040219-5]"	il1rapl2
"ENSDART00000054707"	0	0	1	50614	"+"	"chr1"	15502290	15502292	9.7436e-05	0.00591279	-25.3797	NA	"tumor suppressor candidate 3 [Source:ZFIN;Acc:ZDB-GENE-050522-381]"	tusc3
"ENSDART00000054710"	0	0	0	-9986	"-"	"chr14"	8789320	8789322	1.42779e-08	2.83814e-06	26.3264	445412	"polymerase (RNA) I polypeptide D [Source:ZFIN;Acc:ZDB-GENE-040930-4]"	polr1d
"ENSDART00000055071"	0	0	0	-23341	"-"	"chr3"	61379534	61379536	2.8373e-11	9.30044e-09	-34.2164	553230	"neuronal pentraxin 2a [Source:ZFIN;Acc:ZDB-GENE-060707-1]"	nptx2a
"ENSDART00000055071"	0	0	0	-23361	"-"	"chr3"	61379554	61379556	3.80271e-20	4.68571e-17	38.7462	553230	"neuronal pentraxin 2a [Source:ZFIN;Acc:ZDB-GENE-060707-1]"	nptx2a
"ENSDART00000055385"	0	0	1	-5451	"+"	"chr17"	4205281	4205283	1.32413e-08	2.66216e-06	39.1724	405867	"cardiolipin synthase 1 [Source:ZFIN;Acc:ZDB-GENE-040426-2519]"	crls1
"ENSDART00000055528"	0	0	0	38946	"+"	"chr3"	27838040	27838042	1.35887e-12	5.55024e-10	25.184	100150208	"transmembrane protein 114 [Source:HGNC Symbol;Acc:HGNC:33227]"	TMEM114
"ENSDART00000055537"	0	0	1	23121	"+"	"chr3"	26705306	26705308	9.82249e-18	8.83617e-15	-46.2366	445073	"suppressor of cytokine signaling 1a [Source:ZFIN;Acc:ZDB-GENE-040801-205]"	socs1a
"ENSDART00000055593"	0	0	0	-30738	"-"	"chr7"	9588727	9588729	1.23834e-09	3.11661e-07	-32.2196	751785	"aldehyde dehydrogenase 1 family, member A3 [Source:ZFIN;Acc:ZDB-GENE-061128-2]"	aldh1a3
"ENSDART00000056044"	0	0	0	17081	"+"	"chr3"	1304499	1304501	2.42288e-11	8.0439e-09	-31.8985	100007703	"zgc:153921 [Source:ZFIN;Acc:ZDB-GENE-060929-816]"	zgc:153921
"ENSDART00000056103"	0	0	1	-69871	"-"	"chr9"	14603501	14603503	1.38909e-07	2.20884e-05	-39.7556	405902	"neuropilin 2b [Source:ZFIN;Acc:ZDB-GENE-040611-3]"	nrp2b
"ENSDART00000056235"	0	0	0	43733	"-"	"chr19"	4785704	4785706	7.97133e-09	1.67458e-06	35.5677	751766	"ST3 beta-galactoside alpha-2,3-sialyltransferase 1, like 2 [Source:ZFIN;Acc:ZDB-GENE-120426-1]"	st3gal1l2
"ENSDART00000056286"	0	0	1	-14489	"-"	"chr24"	37695127	37695129	2.416e-07	3.62851e-05	-26.4933	321618	"H1 histone family, member 0 [Source:ZFIN;Acc:ZDB-GENE-030131-337]"	h1f0
"ENSDART00000056686"	0	0	0	-21232	"-"	"chr2"	31578851	31578853	8.15518e-15	4.70792e-12	-28.8681	559502	"mannose receptor, C type 1b [Source:ZFIN;Acc:ZDB-GENE-070705-13]"	mrc1b
"ENSDART00000056712"	0	0	1	1430	"-"	"chr14"	49114019	49114021	8.05939e-06	0.000785228	-26.4137	447859	"electron-transferring-flavoprotein dehydrogenase [Source:ZFIN;Acc:ZDB-GENE-040912-168]"	etfdh
"ENSDART00000056745"	0	0	0	-20313	"+"	"chr7"	61433563	61433565	3.00278e-07	4.37753e-05	-27.1213	406421	"acyl-CoA oxidase 3, pristanoyl [Source:ZFIN;Acc:ZDB-GENE-040426-2163]"	acox3
"ENSDART00000056878"	0	0	0	34735	"-"	"chr21"	38945066	38945068	1.01113e-14	5.76039e-12	38.3515	404035	"tnf receptor-associated factor 4b [Source:ZFIN;Acc:ZDB-GENE-040305-2]"	traf4b
"ENSDART00000056878"	0	0	1	4985	"-"	"chr21"	38974816	38974818	6.16714e-20	7.43262e-17	50.7401	404035	"tnf receptor-associated factor 4b [Source:ZFIN;Acc:ZDB-GENE-040305-2]"	traf4b
"ENSDART00000057224"	0	0	0	17575	"-"	"chr22"	5311309	5311311	5.32741e-06	0.000550637	-31.4556	101883648	"major histocompatibility complex class I UMA [Source:ZFIN;Acc:ZDB-GENE-140820-1]"	mhc1uma
"ENSDART00000057325"	0	0	1	2912	"-"	"chr6"	19458402	19458404	1.3672e-05	0.00121624	-32.4571	NA	"calcium channel, voltage-dependent, gamma subunit 4a [Source:ZFIN;Acc:ZDB-GENE-120215-100]"	cacng4a
"ENSDART00000057369"	0	0	0	-6285	"+"	"chr6"	18843978	18843980	1.90323e-08	3.69473e-06	25.7518	795084	"insulin-like growth factor binding protein 5a [Source:ZFIN;Acc:ZDB-GENE-070620-8]"	igfbp5a
"ENSDART00000057624"	0	0	0	16836	"-"	"chr8"	24214857	24214859	2.77486e-05	0.00217562	27.2727	550482	"zgc:110353 [Source:ZFIN;Acc:ZDB-GENE-050417-310]"	zgc:110353
"ENSDART00000057810"	0	0	1	25308	"+"	"chr13"	14898712	14898714	7.87607e-09	1.65694e-06	-26.6956	378964	"empty spiracles homeobox 1 [Source:ZFIN;Acc:ZDB-GENE-031007-7]"	emx1
"ENSDART00000057810"	0	0	1	31489	"+"	"chr13"	14904893	14904895	7.0911e-10	1.86453e-07	27.0073	378964	"empty spiracles homeobox 1 [Source:ZFIN;Acc:ZDB-GENE-031007-7]"	emx1
"ENSDART00000057866"	0	0	0	-83848	"-"	"chr12"	11814433	11814435	1.43974e-12	5.84259e-10	-29.2539	100498672	"atonal bHLH transcription factor 1c [Source:ZFIN;Acc:ZDB-GENE-090805-1]"	atoh1c
"ENSDART00000057869"	0	0	1	22554	"-"	"chr13"	18483697	18483699	4.84008e-10	1.30622e-07	28.0978	334195	"methionine adenosyltransferase I, alpha [Source:ZFIN;Acc:ZDB-GENE-030131-6127]"	mat1a
"ENSDART00000057986"	0	0	1	-11593	"+"	"chr20"	52674981	52674983	9.97963e-16	6.62143e-13	33.6796	445134	"zgc:100864 [Source:ZFIN;Acc:ZDB-GENE-040801-35]"	TSTA3 (1 of many)
"ENSDART00000057986"	0	0	1	-11684	"+"	"chr20"	52674890	52674892	5.52804e-10	1.48279e-07	-29.6974	445134	"zgc:100864 [Source:ZFIN;Acc:ZDB-GENE-040801-35]"	TSTA3 (1 of many)
"ENSDART00000058093"	0	0	0	-62455	"-"	"chr13"	45554411	45554413	1.73445e-10	5.04282e-08	25.5274	791153	"low density lipoprotein receptor adaptor protein 1b [Source:ZFIN;Acc:ZDB-GENE-070112-1012]"	ldlrap1b
"ENSDART00000059796"	0	0	1	5207	"+"	"chr14"	20867535	20867537	1.26458e-36	5.9179e-33	41.3141	678649	"zgc:136929 [Source:ZFIN;Acc:ZDB-GENE-060421-4235]"	CTBP1
"ENSDART00000059869"	0	0	0	79786	"-"	"chr22"	29557626	29557628	3.28831e-20	4.09779e-17	37.4787	266750	"adrenoceptor alpha 2A [Source:ZFIN;Acc:ZDB-GENE-021010-1]"	adra2a
"ENSDART00000059869"	0	0	0	66249	"-"	"chr22"	29571163	29571165	1.77955e-10	5.16712e-08	-39.4444	266750	"adrenoceptor alpha 2A [Source:ZFIN;Acc:ZDB-GENE-021010-1]"	adra2a
"ENSDART00000059965"	0	0	1	-1135	"-"	"chr22"	30933623	30933625	2.2224e-13	1.04671e-10	-26.6566	558742	"si:dkey-49n23.1 [Source:ZFIN;Acc:ZDB-GENE-050208-762]"	si:dkey-49n23.1
"ENSDART00000060356"	0	0	1	20556	"+"	"chr9"	17875579	17875581	1.24733e-14	6.972e-12	-47.5926	100137124	"diacylglycerol kinase, eta [Source:ZFIN;Acc:ZDB-GENE-070912-328]"	dgkh
"ENSDART00000060628"	0	0	1	8558	"-"	"chr8"	51372210	51372212	3.19601e-27	7.43871e-24	62.2277	393754	"charged multivesicular body protein 7 [Source:ZFIN;Acc:ZDB-GENE-040426-1750]"	chmp7
"ENSDART00000060628"	0	0	0	-7360	"-"	"chr8"	51388128	51388130	6.00979e-08	1.03512e-05	35.3205	393754	"charged multivesicular body protein 7 [Source:ZFIN;Acc:ZDB-GENE-040426-1750]"	chmp7
"ENSDART00000060745"	0	0	0	28872	"-"	"chr2"	56196009	56196011	1.67392e-05	0.00143774	26.4111	641289	"ubiquitin A-52 residue ribosomal protein fusion product 1 [Source:ZFIN;Acc:ZDB-GENE-051023-7]"	uba52
"ENSDART00000060839"	0	0	1	13971	"-"	"chr15"	2826255	2826257	3.09181e-06	0.000344411	33.3233	359834	"transforming growth factor, beta 1a [Source:ZFIN;Acc:ZDB-GENE-030618-1]"	tgfb1a
"ENSDART00000061470"	0	0	0	-7137	"-"	"chr18"	14875687	14875689	1.85093e-12	7.30896e-10	-38.2407	560413	"metastasis suppressor 1-like a [Source:ZFIN;Acc:ZDB-GENE-030219-89]"	mtss1la
"ENSDART00000061540"	0	0	1	-3920	"-"	"chr24"	39318871	39318873	3.61908e-06	0.000395043	35.97	NA	"im:7160594 [Source:ZFIN;Acc:ZDB-GENE-080917-43]"	im:7160594
"ENSDART00000061540"	0	0	1	-3907	"-"	"chr24"	39318858	39318860	9.37568e-09	1.94544e-06	26.0142	NA	"im:7160594 [Source:ZFIN;Acc:ZDB-GENE-080917-43]"	im:7160594
"ENSDART00000061725"	0	0	1	110452	"+"	"chr22"	19725781	19725783	2.13103e-07	3.24035e-05	25.7554	321842	"RGM domain family, member D [Source:ZFIN;Acc:ZDB-GENE-030131-561]"	rgmd
"ENSDART00000062081"	0	0	0	14751	"-"	"chr3"	52823094	52823096	1.73685e-09	4.23758e-07	34.975	445184	"lysophosphatidic acid receptor 2a [Source:ZFIN;Acc:ZDB-GENE-040801-97]"	lpar2a
"ENSDART00000062092"	0	0	1	6766	"-"	"chr20"	45861819	45861821	7.97211e-20	9.52964e-17	-44.2251	563475	"tRNA methyltransferase 6 homolog (S. cerevisiae) [Source:ZFIN;Acc:ZDB-GENE-051120-141]"	trmt6
"ENSDART00000062350"	0	0	0	-77893	"+"	"chr20"	29228841	29228843	7.03935e-08	1.19347e-05	29.441	325430	"katanin p80 subunit B-like 1 [Source:ZFIN;Acc:ZDB-GENE-030131-4155]"	katnbl1
"ENSDART00000062423"	0	0	1	29466	"-"	"chr18"	6464592	6464594	4.20192e-07	5.89982e-05	29.8238	751665	"troponin I, skeletal, slow c [Source:ZFIN;Acc:ZDB-GENE-060825-192]"	tnni1c
"ENSDART00000062697"	0	0	0	-132997	"-"	"chr8"	42364752	42364754	5.12123e-17	4.14883e-14	-40.5548	405794	"GDNF family receptor alpha 2a [Source:ZFIN;Acc:ZDB-GENE-040630-1]"	gfra2a
"ENSDART00000062811"	0	0	0	-2363	"-"	"chr17"	30848651	30848653	7.75606e-26	1.617e-22	38.5954	322397	"YY1 transcription factor a [Source:ZFIN;Acc:ZDB-GENE-030131-1117]"	yy1a
"ENSDART00000063008"	0	0	0	-5428	"-"	"chr22"	15259682	15259684	4.18827e-18	3.97928e-15	34.9964	493633	"MFNG O-fucosylpeptide 3-beta-N-acetylglucosaminyltransferase [Source:ZFIN;Acc:ZDB-GENE-041130-1]"	mfng
"ENSDART00000063071"	0	0	1	-6869	"-"	"chr10"	42265718	42265720	9.716e-14	4.81853e-11	-48.5396	436929	"DiGeorge syndrome critical region gene 2 [Source:ZFIN;Acc:ZDB-GENE-040718-404]"	dgcr2
"ENSDART00000063551"	0	0	1	65613	"+"	"chr10"	32804840	32804842	1.11168e-07	1.81053e-05	31.7373	553417	"protein phosphatase, Mg2+/Mn2+ dependent, 1E [Source:ZFIN;Acc:ZDB-GENE-070326-2]"	ppm1e
"ENSDART00000063714"	0	0	1	96365	"-"	"chr21"	44965987	44965989	2.68412e-09	6.31411e-07	-28.6879	NA	"Rap guanine nucleotide exchange factor (GEF) 6 [Source:ZFIN;Acc:ZDB-GENE-030131-6972]"	rapgef6
"ENSDART00000064112"	0	0	0	20918	"-"	"chr20"	10479792	10479794	1.85642e-26	4.04274e-23	36.876	406294	"glutaredoxin 5 homolog (S. cerevisiae) [Source:ZFIN;Acc:ZDB-GENE-040426-1957]"	glrx5
"ENSDART00000064112"	0	0	0	20926	"-"	"chr20"	10479784	10479786	1.40997e-20	1.86258e-17	34.2068	406294	"glutaredoxin 5 homolog (S. cerevisiae) [Source:ZFIN;Acc:ZDB-GENE-040426-1957]"	glrx5
"ENSDART00000065012"	0	0	0	-38780	"+"	"chr10"	15224721	15224723	1.42906e-08	2.83938e-06	25.5845	101886051	"SH3-domain binding protein 2 [Source:ZFIN;Acc:ZDB-GENE-091204-268]"	sh3bp2
"ENSDART00000065136"	0	0	0	5778	"+"	"chr9"	24903355	24903357	6.1049e-06	0.000620214	27.6782	NA	""	CT030712.1
"ENSDART00000065228"	0	0	1	47969	"+"	"chr13"	6261917	6261919	1.46492e-08	2.90146e-06	35.7664	550553	"CUB and Sushi multiple domains 1a [Source:ZFIN;Acc:ZDB-GENE-050417-402]"	csmd1a
"ENSDART00000065228"	0	0	0	323189	"+"	"chr13"	6537137	6537139	2.89191e-10	8.11832e-08	-26.735	550553	"CUB and Sushi multiple domains 1a [Source:ZFIN;Acc:ZDB-GENE-050417-402]"	csmd1a
"ENSDART00000065255"	0	0	1	-3539	"+"	"chr6"	27457777	27457779	1.73247e-17	1.50615e-14	40.4586	100001751	"sushi, nidogen and EGF-like domains 1 [Source:ZFIN;Acc:ZDB-GENE-100913-1]"	sned1
"ENSDART00000065262"	0	0	1	22838	"-"	"chr5"	66414664	66414666	5.04845e-06	0.000525384	25.4118	561959	"ribosomal protein S6 kinase, polypeptide 4 [Source:ZFIN;Acc:ZDB-GENE-060526-284]"	rps6ka4
"ENSDART00000065349"	0	0	0	78882	"-"	"chr21"	32920559	32920561	4.99339e-29	1.3815e-25	-44.8713	565599	"solute carrier family 34 (type II sodium/phosphate cotransporter), member 1b [Source:ZFIN;Acc:ZDB-GENE-101006-4]"	slc34a1b
"ENSDART00000065349"	0	0	0	77918	"-"	"chr21"	32921523	32921525	1.93476e-16	1.45486e-13	32.5145	565599	"solute carrier family 34 (type II sodium/phosphate cotransporter), member 1b [Source:ZFIN;Acc:ZDB-GENE-101006-4]"	slc34a1b
"ENSDART00000065349"	0	0	0	77976	"-"	"chr21"	32921465	32921467	6.04866e-48	5.32158e-44	-56.7602	565599	"solute carrier family 34 (type II sodium/phosphate cotransporter), member 1b [Source:ZFIN;Acc:ZDB-GENE-101006-4]"	slc34a1b
"ENSDART00000065356"	0	0	0	-1096	"-"	"chr6"	13763385	13763387	6.87294e-09	1.46695e-06	32.8125	768287	"desmin b [Source:ZFIN;Acc:ZDB-GENE-061027-102]"	desmb
"ENSDART00000065504"	0	0	1	-35617	"-"	"chr21"	31012738	31012740	1.29194e-20	1.71181e-17	34.4231	393112	"nuclear cap binding subunit 3 [Source:ZFIN;Acc:ZDB-GENE-040426-826]"	ncbp3
"ENSDART00000065682"	0	0	1	-10918	"+"	"chr6"	52780800	52780802	1.57052e-10	4.61412e-08	28.2621	497348	"matrilin 4 [Source:ZFIN;Acc:ZDB-GENE-050208-64]"	matn4
"ENSDART00000065929"	0	0	1	4119	"-"	"chr9"	29612710	29612712	0.000193066	0.00997054	25.8661	569353	"heparan sulfate 6-O-sulfotransferase 3b [Source:ZFIN;Acc:ZDB-GENE-070103-3]"	hs6st3b
"ENSDART00000066123"	0	0	0	-145444	"-"	"chr19"	30445759	30445761	1.53265e-07	2.41219e-05	29.1713	100149852	"karyopherin alpha 6 (importin alpha 7) [Source:ZFIN;Acc:ZDB-GENE-130530-626]"	kpna6
"ENSDART00000067106"	0	0	0	6114	"-"	"chr25"	27370521	27370523	1.44139e-06	0.000176276	29.8205	NA	"leiomodin 2 (cardiac) a [Source:ZFIN;Acc:ZDB-GENE-040912-41]"	lmod2a
"ENSDART00000067179"	0	0	0	86995	"+"	"chr25"	23766914	23766916	8.25314e-08	1.37624e-05	25.9356	415142	"mitochondrial ribosomal protein L23 [Source:ZFIN;Acc:ZDB-GENE-040625-12]"	mrpl23
"ENSDART00000067332"	0	0	1	15433	"+"	"chr25"	19024751	19024753	6.36935e-07	8.52665e-05	35.0965	402990	"retinaldehyde binding protein 1b [Source:ZFIN;Acc:ZDB-GENE-040426-1870]"	rlbp1b
"ENSDART00000067542"	0	0	0	-1158	"+"	"chr17"	2556785	2556787	1.2898e-05	0.00116005	25.0081	565629	"potassium channel, subfamily K, member 10b [Source:ZFIN;Acc:ZDB-GENE-050420-31]"	kcnk10b
"ENSDART00000067596"	0	0	0	33091	"+"	"chr5"	4205579	4205581	1.04343e-17	9.34832e-15	49.9402	NA	""	FO834903.1
"ENSDART00000067600"	0	0	0	-50543	"-"	"chr5"	4558221	4558223	1.02356e-10	3.09457e-08	33.3422	557590	"zinc finger and BTB domain containing 43 [Source:ZFIN;Acc:ZDB-GENE-060526-378]"	zbtb43
"ENSDART00000067639"	0	0	0	-16326	"+"	"chr8"	54132465	54132467	2.15899e-05	0.00176465	34.7556	100330322	"transmembrane and coiled-coil domain family 1 [Source:HGNC Symbol;Acc:HGNC:29116]"	TMCC1 (1 of many)
"ENSDART00000073478"	0	0	0	99588	"+"	"chr25"	29345250	29345252	4.94357e-06	0.00051626	26.2431	100009661	"bromodomain containing 1b [Source:ZFIN;Acc:ZDB-GENE-070209-98]"	brd1b
"ENSDART00000073478"	0	0	0	108003	"+"	"chr25"	29353665	29353667	3.31993e-16	2.39414e-13	43.1492	100009661	"bromodomain containing 1b [Source:ZFIN;Acc:ZDB-GENE-070209-98]"	brd1b
"ENSDART00000073478"	0	0	0	108429	"+"	"chr25"	29354091	29354093	1.11117e-27	2.62797e-24	26.8169	100009661	"bromodomain containing 1b [Source:ZFIN;Acc:ZDB-GENE-070209-98]"	brd1b
"ENSDART00000073508"	0	0	0	-4114	"-"	"chr25"	27125147	27125149	1.44049e-08	2.85951e-06	35.302	108181664	"hyaluronoglucosaminidase 4 [Source:ZFIN;Acc:ZDB-GENE-061220-9]"	hyal4
"ENSDART00000074036"	0	0	0	-23206	"-"	"chr3"	49431544	49431546	3.30377e-07	4.76966e-05	-31.3636	570333	"recoverin a [Source:ZFIN;Acc:ZDB-GENE-050913-106]"	rcvrna
"ENSDART00000074043"	0	0	0	-1055	"-"	"chr6"	20004990	20004992	9.74702e-10	2.50011e-07	-43.378	767793	"cilia and flagella associated protein 100 [Source:ZFIN;Acc:ZDB-GENE-060929-352]"	cfap100
"ENSDART00000074199"	0	0	1	11524	"-"	"chr3"	60820942	60820944	7.54332e-23	1.24748e-19	43.6226	571193	"calcium channel, voltage-dependent, gamma subunit 1b [Source:ZFIN;Acc:ZDB-GENE-131127-98]"	cacng1b
"ENSDART00000074698"	0	0	1	24684	"+"	"chr13"	42143843	42143845	3.47116e-05	0.00261196	-27.4194	561815	"opsin 3 [Source:ZFIN;Acc:ZDB-GENE-080227-16]"	opn3
"ENSDART00000074698"	0	0	1	24837	"+"	"chr13"	42143996	42143998	1.30974e-10	3.89291e-08	-25.6146	561815	"opsin 3 [Source:ZFIN;Acc:ZDB-GENE-080227-16]"	opn3
"ENSDART00000074750"	0	0	0	-7362	"-"	"chr13"	45071318	45071320	5.13551e-33	1.93085e-29	45.7866	58127	"runt-related transcription factor 3 [Source:ZFIN;Acc:ZDB-GENE-000605-2]"	runx3
"ENSDART00000075123"	0	0	0	-4864	"-"	"chr10"	39072970	39072972	5.03536e-17	4.08679e-14	30.0059	386848	"Purkinje cell protein 4a [Source:ZFIN;Acc:ZDB-GENE-031118-105]"	pcp4a
"ENSDART00000075184"	0	0	1	8413	"-"	"chr25"	5913523	5913525	6.41315e-09	1.37818e-06	27.0189	337386	"sorting nexin 1a [Source:ZFIN;Acc:ZDB-GENE-060302-3]"	snx1a
"ENSDART00000075274"	0	0	1	38966	"-"	"chr6"	47916087	47916089	3.59489e-05	0.00268668	29.9616	100538309	"si:dkey-166d12.2 [Source:ZFIN;Acc:ZDB-GENE-131119-39]"	RAP1GAP (1 of many)
"ENSDART00000075514"	0	0	0	-26630	"-"	"chr17"	44953677	44953679	4.58809e-05	0.00328819	-28.8221	556849	"ectonucleoside triphosphate diphosphohydrolase 5a [Source:ZFIN;Acc:ZDB-GENE-100419-1]"	entpd5a
"ENSDART00000076215"	0	0	0	34348	"-"	"chr21"	38376079	38376081	0.000153438	0.00837433	-25.3205	NA	""	CR735102.1
"ENSDART00000076439"	0	0	1	-19164	"+"	"chr25"	2153455	2153457	2.28098e-20	2.9084e-17	-46.1538	556702	"tyrosyl-tRNA synthetase 2, mitochondrial [Source:ZFIN;Acc:ZDB-GENE-030131-6268]"	yars2
"ENSDART00000076554"	0	0	1	6761	"-"	"chr18"	49281347	49281349	1.06272e-06	0.000134879	-25.6825	794433	"si:zfos-464b6.2 [Source:ZFIN;Acc:ZDB-GENE-030131-5337]"	si:zfos-464b6.2
"ENSDART00000076997"	0	0	0	53233	"-"	"chr6"	25909053	25909055	2.79516e-21	4.01825e-18	-54.7062	324849	"LIM domain only 4b [Source:ZFIN;Acc:ZDB-GENE-030131-3570]"	lmo4b
"ENSDART00000077095"	0	0	1	62901	"-"	"chr20"	6423967	6423969	2.49312e-30	7.41024e-27	-49.8462	570167	"trafficking protein particle complex 8 [Source:HGNC Symbol;Acc:HGNC:29169]"	TRAPPC8
"ENSDART00000077197"	0	0	1	-26928	"+"	"chr21"	26325766	26325768	1.8723e-107	8.23617e-103	70.2906	402820	"thymosin, beta [Source:ZFIN;Acc:ZDB-GENE-050307-5]"	tmsb
"ENSDART00000077296"	0	0	0	-22696	"-"	"chr9"	8714523	8714525	1.15783e-06	0.000145397	-25.6959	554269	"collagen, type IV, alpha 1 [Source:ZFIN;Acc:ZDB-GENE-081105-114]"	col4a1
"ENSDART00000077344"	0	0	0	-23955	"-"	"chr11"	3651360	3651362	2.36483e-07	3.56018e-05	-33.7037	564761	"inter-alpha-trypsin inhibitor heavy chain 1 [Source:ZFIN;Acc:ZDB-GENE-130530-650]"	itih1
"ENSDART00000077357"	0	0	0	-6618	"-"	"chr18"	44006797	44006799	0.000105807	0.00629441	28.4528	449532	"B-cell CLL/lymphoma 9-like [Source:ZFIN;Acc:ZDB-GENE-040927-29]"	bcl9l
"ENSDART00000077619"	0	0	1	10622	"+"	"chr10"	39237993	39237995	9.99151e-10	2.55537e-07	30.7095	100332644	"beta-1,3-glucuronyltransferase 1 (glucuronosyltransferase P) b [Source:ZFIN;Acc:ZDB-GENE-131101-1]"	b3gat1b
"ENSDART00000077642"	0	0	1	-89491	"+"	"chr8"	29495261	29495263	1.71379e-08	3.35212e-06	-26.1077	30303	"atonal bHLH transcription factor 1a [Source:ZFIN;Acc:ZDB-GENE-990415-17]"	atoh1a
"ENSDART00000077817"	0	0	0	-17887	"-"	"chr3"	26865808	26865810	0.00013165	0.00746296	-28.9524	503919	"nucleotide binding protein 1 (MinD homolog, E. coli) [Source:ZFIN;Acc:ZDB-GENE-050417-471]"	nubp1
"ENSDART00000077952"	0	0	1	23710	"-"	"chr12"	13588276	13588278	3.18018e-19	3.4457e-16	-28.1448	445474	"signal transducer and activator of transcription 5b [Source:ZFIN;Acc:ZDB-GENE-040818-1]"	stat5b
"ENSDART00000078460"	0	0	0	-9141	"-"	"chr13"	21617832	21617834	8.29661e-16	5.55503e-13	40.283	100148873	"si:dkey-191g9.5 [Source:ZFIN;Acc:ZDB-GENE-090313-217]"	si:dkey-191g9.5
"ENSDART00000079644"	0	0	1	6494	"+"	"chr8"	48875872	48875874	1.27311e-21	1.89202e-18	-44.6475	368221	"tumor protein p73 [Source:ZFIN;Acc:ZDB-GENE-030814-2]"	tp73
"ENSDART00000080155"	0	0	1	-7669	"+"	"chr10"	21934701	21934703	4.64126e-07	6.44468e-05	37.5886	100005590	"histamine receptor H2b [Source:ZFIN;Acc:ZDB-GENE-070928-20]"	hrh2b
"ENSDART00000080338"	0	0	0	-13228	"+"	"chr15"	15906926	15906928	0.000115155	0.00672817	-25.5598	450040	"dual specificity phosphatase 14 [Source:ZFIN;Acc:ZDB-GENE-041010-162]"	dusp14
"ENSDART00000080389"	0	0	1	67426	"-"	"chr1"	50080024	50080026	2.70686e-06	0.000307923	34.4142	559330	"family with sequence similarity 13, member A [Source:ZFIN;Acc:ZDB-GENE-050208-102]"	fam13a
"ENSDART00000080536"	0	0	1	32739	"-"	"chr4"	12830498	12830500	8.16282e-07	0.00010671	27.6363	324428	"high mobility group AT-hook 2 [Source:ZFIN;Acc:ZDB-GENE-030131-3148]"	hmga2
"ENSDART00000080536"	0	0	1	32723	"-"	"chr4"	12830514	12830516	5.57557e-07	7.58169e-05	28.7879	324428	"high mobility group AT-hook 2 [Source:ZFIN;Acc:ZDB-GENE-030131-3148]"	hmga2
"ENSDART00000080589"	0	0	1	22686	"-"	"chr6"	11356225	11356227	7.9082e-09	1.6629e-06	33.2874	100006392	"GULP, engulfment adaptor PTB domain containing 1b [Source:ZFIN;Acc:ZDB-GENE-120228-2]"	gulp1b
"ENSDART00000080751"	0	0	0	-13122	"-"	"chr19"	18550750	18550752	1.59532e-15	1.01707e-12	38.1678	553794	"integrator complex subunit 8 [Source:ZFIN;Acc:ZDB-GENE-050522-556]"	ints8
"ENSDART00000080900"	0	0	0	-21310	"+"	"chr2"	13758204	13758206	4.29799e-06	0.000457569	26.3669	100006472	"cilia and flagella associated protein 57 [Source:ZFIN;Acc:ZDB-GENE-110411-266]"	cfap57
"ENSDART00000080916"	0	0	0	-23473	"-"	"chr13"	46316440	46316442	6.16698e-43	3.93165e-39	47.7548	352940	"fibroblast growth factor receptor 2 [Source:ZFIN;Acc:ZDB-GENE-030323-1]"	fgfr2
"ENSDART00000081129"	0	0	1	8411	"-"	"chr6"	9548053	9548055	5.01257e-06	0.000522391	30.2309	791619	"cyclin-dependent kinase 15 [Source:ZFIN;Acc:ZDB-GENE-060421-7193]"	cdk15
"ENSDART00000081245"	0	0	0	376616	"-"	"chr7"	70715827	70715829	4.53934e-06	0.000479203	-29.0952	321931	"DEAH (Asp-Glu-Ala-His) box helicase 15 [Source:ZFIN;Acc:ZDB-GENE-030131-650]"	dhx15
"ENSDART00000081249"	0	0	0	-42749	"-"	"chr5"	51015476	51015478	1.287e-09	3.2296e-07	-36.1241	30316	"orthopedia homeobox b [Source:ZFIN;Acc:ZDB-GENE-990708-7]"	otpb
"ENSDART00000081268"	0	0	0	-1089	"-"	"chr23"	9991686	9991688	1.33843e-12	5.47185e-10	-33.6	798392	"si:ch211-220i18.4 [Source:ZFIN;Acc:ZDB-GENE-090312-151]"	si:ch211-220i18.4
"ENSDART00000081326"	0	0	0	-23194	"+"	"chr9"	4685656	4685658	4.60364e-05	0.0032961	-30.3327	321555	"PRP40 pre-mRNA processing factor 40 homolog A [Source:ZFIN;Acc:ZDB-GENE-030131-274]"	prpf40a
"ENSDART00000081346"	0	0	1	77542	"+"	"chr7"	11033840	11033842	0.000114913	0.0067149	-25.8974	100003660	"cell migration inducing protein, hyaluronan binding [Source:ZFIN;Acc:ZDB-GENE-130103-7]"	cemip
"ENSDART00000081449"	0	0	0	22900	"+"	"chr24"	15155531	15155533	1.87902e-12	7.4066e-10	-30.7292	558703	"suppressor of cytokine signaling 6a [Source:ZFIN;Acc:ZDB-GENE-080722-35]"	socs6a
"ENSDART00000081449"	0	0	0	132052	"+"	"chr24"	15264683	15264685	1.21825e-06	0.000151731	25.872	558703	"suppressor of cytokine signaling 6a [Source:ZFIN;Acc:ZDB-GENE-080722-35]"	socs6a
"ENSDART00000081536"	0	0	1	7257	"+"	"chr23"	7579453	7579455	2.38323e-15	1.48076e-12	-42.1126	101885596	"HCK proto-oncogene, Src family tyrosine kinase [Source:ZFIN;Acc:ZDB-GENE-090313-72]"	hck
"ENSDART00000081546"	0	0	1	6205	"-"	"chr19"	8679167	8679169	0.000105381	0.00627122	25.2525	100034631	"tripartite motif containing 46b [Source:ZFIN;Acc:ZDB-GENE-060503-466]"	trim46b
"ENSDART00000081581"	0	0	1	-2701	"+"	"chr8"	12941496	12941498	4.90492e-16	3.42486e-13	-44.2696	NA	"DNA-damage regulated autophagy modulator 2a [Source:ZFIN;Acc:ZDB-GENE-081104-360]"	dram2a
"ENSDART00000081693"	0	0	0	-1461	"-"	"chr15"	5240412	5240414	2.65103e-50	2.59151e-46	40.0526	100151171	"odorant receptor, family E, subfamily 128, member 3 [Source:ZFIN;Acc:ZDB-GENE-070806-108]"	or128-3
"ENSDART00000081772"	0	0	0	-4986	"+"	"chr5"	8736832	8736834	2.42258e-13	1.1301e-10	26.6905	569485	"sushi domain containing 1 [Source:ZFIN;Acc:ZDB-GENE-060526-169]"	susd1
"ENSDART00000081796"	0	0	1	25797	"-"	"chr3"	6123556	6123558	1.77328e-06	0.000212262	29.5576	795916	"mucolipin 1b [Source:ZFIN;Acc:ZDB-GENE-130514-1]"	mcoln1b
"ENSDART00000081802"	0	0	0	-10518	"+"	"chr15"	3677945	3677947	1.54456e-20	2.02779e-17	-29.0865	100536894	""	CABZ01040556.1
"ENSDART00000082034"	0	0	0	94398	"+"	"chr22"	5423356	5423358	5.29736e-26	1.12033e-22	42.2901	796419	"major histocompatibility complex class I ULA [Source:NCBI gene;Acc:796419]"	mhc1ula
"ENSDART00000082154"	0	0	1	-5713	"-"	"chr23"	6951471	6951473	2.7227e-16	1.98955e-13	-33.6028	557841	"tripartite motif containing 35-39 [Source:ZFIN;Acc:ZDB-GENE-080219-13]"	trim35-39
"ENSDART00000082390"	0	0	1	2576	"+"	"chr9"	920136	920138	3.14861e-07	4.56363e-05	30.2473	406453	"transmembrane protein 37 [Source:ZFIN;Acc:ZDB-GENE-040426-2208]"	tmem37
"ENSDART00000082797"	0	0	1	3926	"-"	"chr5"	65532552	65532554	1.16065e-07	1.88124e-05	-32.8547	100037331	"coenzyme Q2 4-hydroxybenzoate polyprenyltransferase [Source:ZFIN;Acc:ZDB-GENE-070410-84]"	coq2
"ENSDART00000082797"	0	0	1	3722	"-"	"chr5"	65532756	65532758	1.50968e-26	3.30401e-23	29.4504	100037331	"coenzyme Q2 4-hydroxybenzoate polyprenyltransferase [Source:ZFIN;Acc:ZDB-GENE-070410-84]"	coq2
"ENSDART00000083350"	0	0	1	-15021	"+"	"chr5"	50781393	50781395	2.03113e-06	0.000239734	25.2259	553520	"Ras protein-specific guanine nucleotide-releasing factor 2b [Source:ZFIN;Acc:ZDB-GENE-060504-1]"	rasgrf2b
"ENSDART00000083532"	0	0	0	23295	"-"	"chr3"	4730176	4730178	7.06882e-15	4.11862e-12	44.8675	767662	"solute carrier family 25, member 38a [Source:ZFIN;Acc:ZDB-GENE-060929-320]"	slc25a38a
"ENSDART00000083532"	0	0	0	23312	"-"	"chr3"	4730159	4730161	6.20765e-06	0.00062891	27.4115	767662	"solute carrier family 25, member 38a [Source:ZFIN;Acc:ZDB-GENE-060929-320]"	slc25a38a
"ENSDART00000083793"	0	0	1	58711	"-"	"chr16"	50941568	50941570	1.26938e-37	6.20442e-34	40.5868	100004033	""	CU855821.1
"ENSDART00000083793"	0	0	0	19139	"-"	"chr16"	50981140	50981142	5.58716e-42	3.36682e-38	-34.3406	100004033	""	CU855821.1
"ENSDART00000083850"	0	0	1	1314	"+"	"chr3"	58329076	58329078	8.0059e-34	3.14444e-30	51.3521	100535848	"short chain dehydrogenase/reductase family 42E, member 2 [Source:ZFIN;Acc:ZDB-GENE-101203-3]"	sdr42e2
"ENSDART00000083850"	0	0	1	1306	"+"	"chr3"	58329068	58329070	4.57628e-34	1.86397e-30	53.1811	100535848	"short chain dehydrogenase/reductase family 42E, member 2 [Source:ZFIN;Acc:ZDB-GENE-101203-3]"	sdr42e2
"ENSDART00000083929"	0	0	1	25734	"-"	"chr7"	41322148	41322150	3.59829e-12	1.35753e-09	35.0634	100000303	"plexin domain containing 2 [Source:ZFIN;Acc:ZDB-GENE-140106-69]"	plxdc2
"ENSDART00000084014"	0	0	0	-125106	"-"	"chr14"	51017699	51017701	1.00649e-07	1.6539e-05	-25.8893	563082	"complexin 1 [Source:ZFIN;Acc:ZDB-GENE-161221-1]"	cplx1
"ENSDART00000084014"	0	0	0	43893	"-"	"chr14"	50848700	50848702	2.5821e-07	3.83995e-05	-25.3621	563082	"complexin 1 [Source:ZFIN;Acc:ZDB-GENE-161221-1]"	cplx1
"ENSDART00000084268"	0	0	1	-5900	"-"	"chr17"	52556536	52556538	7.07105e-14	3.56713e-11	-29.5884	780841	"family with sequence similarity 98, member B [Source:ZFIN;Acc:ZDB-GENE-061201-63]"	fam98b
"ENSDART00000084411"	0	0	1	85405	"+"	"chr5"	44807995	44807997	6.60178e-23	1.10004e-19	35.5942	102467218	"ADAM metallopeptidase with thrombospondin type 1 motif, 3 [Source:ZFIN;Acc:ZDB-GENE-110223-1]"	adamts3
"ENSDART00000084411"	0	0	1	85453	"+"	"chr5"	44808043	44808045	5.6352e-71	1.07779e-66	47.3842	102467218	"ADAM metallopeptidase with thrombospondin type 1 motif, 3 [Source:ZFIN;Acc:ZDB-GENE-110223-1]"	adamts3
"ENSDART00000084411"	0	0	1	85501	"+"	"chr5"	44808091	44808093	3.98388e-57	5.31059e-53	32.9251	102467218	"ADAM metallopeptidase with thrombospondin type 1 motif, 3 [Source:ZFIN;Acc:ZDB-GENE-110223-1]"	adamts3
"ENSDART00000084411"	0	0	1	85549	"+"	"chr5"	44808139	44808141	1.42842e-105	5.2363e-101	47.3558	102467218	"ADAM metallopeptidase with thrombospondin type 1 motif, 3 [Source:ZFIN;Acc:ZDB-GENE-110223-1]"	adamts3
"ENSDART00000084411"	0	0	1	85669	"+"	"chr5"	44808259	44808261	1.09426e-32	4.01134e-29	30.2322	102467218	"ADAM metallopeptidase with thrombospondin type 1 motif, 3 [Source:ZFIN;Acc:ZDB-GENE-110223-1]"	adamts3
"ENSDART00000084457"	0	0	1	34295	"+"	"chr1"	46928762	46928764	1.7456e-06	0.000209461	-25.9761	562018	"SH3 and PX domains 2Aa [Source:ZFIN;Acc:ZDB-GENE-060503-271]"	sh3pxd2aa
"ENSDART00000084457"	0	0	1	34226	"+"	"chr1"	46928693	46928695	1.62349e-15	1.03204e-12	41.417	562018	"SH3 and PX domains 2Aa [Source:ZFIN;Acc:ZDB-GENE-060503-271]"	sh3pxd2aa
"ENSDART00000084512"	0	0	1	13512	"+"	"chr1"	45076654	45076656	0.000146715	0.00809376	-28.8462	560840	"protein kinase N1a [Source:ZFIN;Acc:ZDB-GENE-061207-17]"	pkn1a
"ENSDART00000084952"	0	0	1	3288	"-"	"chr20"	53557105	53557107	2.34312e-09	5.58964e-07	-33.0471	NA	"WAS protein family, member 1 [Source:ZFIN;Acc:ZDB-GENE-070705-555]"	wasf1
"ENSDART00000085121"	0	0	1	57002	"-"	"chr12"	37503171	37503173	1.88503e-05	0.00158309	26.3348	564922	"sidekick cell adhesion molecule 2b [Source:ZFIN;Acc:ZDB-GENE-030131-8203]"	sdk2b
"ENSDART00000085304"	0	0	0	-5211	"-"	"chr8"	38782502	38782504	2.64232e-19	2.89141e-16	-27.0489	NA	"proprotein convertase subtilisin/kexin type 5b [Source:ZFIN;Acc:ZDB-GENE-070822-7]"	pcsk5b
"ENSDART00000085304"	0	0	0	-32708	"-"	"chr8"	38809999	38810001	7.17821e-17	5.6895e-14	-44.3097	NA	"proprotein convertase subtilisin/kexin type 5b [Source:ZFIN;Acc:ZDB-GENE-070822-7]"	pcsk5b
"ENSDART00000085387"	0	0	0	-21225	"+"	"chr15"	47565822	47565824	7.07017e-09	1.50394e-06	-37.728	NA	""	CABZ01079024.1
"ENSDART00000085565"	0	0	0	-19214	"+"	"chr24"	39120301	39120303	9.97938e-20	1.17064e-16	56.1119	100330198	"calpain 15 [Source:HGNC Symbol;Acc:HGNC:11182]"	CAPN15
"ENSDART00000085565"	0	0	1	5351	"+"	"chr24"	39144866	39144868	5.99531e-10	1.60032e-07	45.9155	100330198	"calpain 15 [Source:HGNC Symbol;Acc:HGNC:11182]"	CAPN15
"ENSDART00000085971"	0	0	0	-57002	"-"	"chr15"	36926504	36926506	1.03326e-05	0.000968109	-25.1798	692352	"nephrosis 1, congenital, Finnish type (nephrin) [Source:ZFIN;Acc:ZDB-GENE-051102-1]"	nphs1
"ENSDART00000086720"	0	0	1	-24377	"+"	"chr11"	23498270	23498272	5.48225e-07	7.47791e-05	-28.1307	100141490	"neurofascin homolog (chicken) a [Source:ZFIN;Acc:ZDB-GENE-080229-6]"	nfasca
"ENSDART00000088342"	0	0	0	-41990	"+"	"chr9"	5279991	5279993	7.33485e-30	2.13681e-26	52.0265	100537036	"cytohesin 1 interacting protein [Source:HGNC Symbol;Acc:HGNC:9506]"	CYTIP
"ENSDART00000088653"	0	0	1	4490	"+"	"chr1"	19380889	19380891	1.71975e-21	2.53014e-18	29.1341	566809	"protease, serine, 12 (neurotrypsin, motopsin) [Source:ZFIN;Acc:ZDB-GENE-090313-45]"	prss12
"ENSDART00000088888"	0	0	1	-17202	"-"	"chr11"	25820180	25820182	3.68834e-08	6.68242e-06	32.1638	790937	"kazrin, periplakin interacting protein b [Source:ZFIN;Acc:ZDB-GENE-061215-31]"	kaznb
"ENSDART00000088917"	0	0	1	21038	"+"	"chr19"	12751268	12751270	1.58008e-05	0.00137204	30.5238	562801	"RNA (guanine-7-) methyltransferase [Source:ZFIN;Acc:ZDB-GENE-041008-25]"	rnmt
"ENSDART00000089033"	0	0	0	6995	"-"	"chr22"	20543705	20543707	5.03172e-08	8.84825e-06	31.3986	567293	"leucine rich repeat and Ig domain containing 3a [Source:ZFIN;Acc:ZDB-GENE-060503-54]"	lingo3a
"ENSDART00000089033"	0	0	0	6640	"-"	"chr22"	20544060	20544062	4.17716e-07	5.87067e-05	30.975	567293	"leucine rich repeat and Ig domain containing 3a [Source:ZFIN;Acc:ZDB-GENE-060503-54]"	lingo3a
"ENSDART00000089108"	0	0	1	-25457	"+"	"chr2"	25697364	25697366	4.62057e-10	1.25005e-07	34.0118	572313	"fibronectin type III domain containing 3Ba [Source:ZFIN;Acc:ZDB-GENE-070510-1]"	fndc3ba
"ENSDART00000089108"	0	0	1	-25099	"+"	"chr2"	25697722	25697724	1.2251e-05	0.00111347	25.4429	572313	"fibronectin type III domain containing 3Ba [Source:ZFIN;Acc:ZDB-GENE-070510-1]"	fndc3ba
"ENSDART00000089158"	0	0	0	-4010	"-"	"chr2"	56636917	56636919	5.1205e-09	1.12344e-06	33.2931	NA	"Rho GTPase activating protein 45 [Source:HGNC Symbol;Acc:HGNC:17102]"	ARHGAP45 (1 of many)
"ENSDART00000089199"	0	0	1	43079	"+"	"chr25"	23537551	23537553	2.5695e-10	7.3065e-08	-30.0323	560000	"carnitine palmitoyltransferase 1Ab (liver) [Source:ZFIN;Acc:ZDB-GENE-030131-3250]"	cpt1ab
"ENSDART00000089232"	0	0	0	-4722	"-"	"chr24"	40002665	40002667	2.19149e-19	2.43442e-16	-29.6491	567667	"solute carrier family 12 (potassium/chloride transporter), member 7b [Source:ZFIN;Acc:ZDB-GENE-030829-61]"	slc12a7b
"ENSDART00000089278"	0	0	0	-5399	"-"	"chr25"	23653615	23653617	7.61641e-35	3.28474e-31	46.6786	797251	"si:ch211-236l14.4 [Source:ZFIN;Acc:ZDB-GENE-081104-189]"	si:ch211-236l14.4
"ENSDART00000090000"	0	0	1	4265	"+"	"chr13"	12656077	12656079	1.57053e-06	0.000190376	33.2228	564367	"si:ch211-233a24.2 [Source:ZFIN;Acc:ZDB-GENE-090313-98]"	si:ch211-233a24.2
"ENSDART00000090016"	0	0	1	16706	"+"	"chr20"	21385826	21385828	5.31131e-08	9.26419e-06	-33.1905	559149	"nudix (nucleoside diphosphate linked moiety X)-type motif 14 [Source:ZFIN;Acc:ZDB-GENE-041014-254]"	nudt14
"ENSDART00000090790"	0	0	0	-75787	"+"	"chr15"	7941046	7941048	6.15749e-13	2.66601e-10	34.8773	571698	"cell adhesion molecule 2b [Source:ZFIN;Acc:ZDB-GENE-080506-3]"	cadm2b
"ENSDART00000090810"	0	0	1	90283	"+"	"chr19"	21001207	21001209	4.79159e-11	1.52738e-08	25.0136	NA	"potassium voltage-gated channel, subfamily H (eag-related), member 8 [Source:ZFIN;Acc:ZDB-GENE-060503-204]"	kcnh8
"ENSDART00000090881"	0	0	1	13803	"-"	"chr12"	16022221	16022223	3.84089e-15	2.31452e-12	29.6204	100000044	"si:dkey-100n10.2 [Source:ZFIN;Acc:ZDB-GENE-121214-60]"	si:dkey-100n10.2
"ENSDART00000091140"	0	0	1	5282	"-"	"chr23"	12513447	12513449	5.9339e-16	4.07224e-13	25.6845	555580	"sorting nexin family member 21 [Source:ZFIN;Acc:ZDB-GENE-061013-557]"	snx21
"ENSDART00000091169"	0	0	1	10727	"+"	"chr14"	10686414	10686416	2.31331e-10	6.62082e-08	-25.9729	566515	"ATP-binding cassette, sub-family B (MDR/TAP), member 7 [Source:ZFIN;Acc:ZDB-GENE-050517-10]"	abcb7
"ENSDART00000091224"	0	0	1	5421	"+"	"chr14"	10204869	10204871	6.05526e-12	2.21789e-09	32.0097	100037375	"purinergic receptor P2Y, G-protein coupled, 10 [Source:ZFIN;Acc:ZDB-GENE-070410-105]"	p2ry10
"ENSDART00000091241"	0	0	1	57606	"+"	"chr16"	10724206	10724208	4.13001e-08	7.40334e-06	31.7903	560816	"si:ch73-22o12.1 [Source:ZFIN;Acc:ZDB-GENE-110411-27]"	si:ch73-22o12.1
"ENSDART00000091349"	0	0	0	-2918	"+"	"chr18"	15869850	15869852	1.3329e-07	2.12905e-05	-30.1228	NA	"early endosome antigen 1 [Source:ZFIN;Acc:ZDB-GENE-041111-270]"	eea1
"ENSDART00000091489"	0	0	1	34240	"+"	"chr12"	9699567	9699569	3.95172e-11	1.26794e-08	32.9641	100331262	"protein phosphatase 1, regulatory subunit 9Bb [Source:ZFIN;Acc:ZDB-GENE-121214-117]"	ppp1r9bb
"ENSDART00000091532"	0	0	0	-30303	"-"	"chr23"	2115004	2115006	4.2963e-11	1.3715e-08	-28.749	561437	"neuron-derived neurotrophic factor [Source:ZFIN;Acc:ZDB-GENE-030131-207]"	ndnf
"ENSDART00000091620"	0	0	0	-4573	"+"	"chr14"	45976812	45976814	2.50643e-07	3.74006e-05	27.0325	NA	"ATPase, aminophospholipid transporter (APLT), class I, type 8A, member 1 [Source:ZFIN;Acc:ZDB-GENE-060929-36]"	atp8a1
"ENSDART00000091739"	0	0	0	-11647	"+"	"chr14"	7809994	7809996	0.000163585	0.00878825	-26.7729	557199	"pleckstrin and Sec7 domain containing 2 [Source:ZFIN;Acc:ZDB-GENE-030131-3033]"	psd2
"ENSDART00000091739"	0	0	0	-18901	"+"	"chr14"	7802740	7802742	2.40171e-09	5.71703e-07	27.2632	557199	"pleckstrin and Sec7 domain containing 2 [Source:ZFIN;Acc:ZDB-GENE-030131-3033]"	psd2
"ENSDART00000091752"	0	0	1	18761	"-"	"chr8"	11583773	11583775	2.61836e-07	3.88449e-05	-32.5837	558990	"formin binding protein 1a [Source:ZFIN;Acc:ZDB-GENE-081105-105]"	fnbp1a
"ENSDART00000091932"	0	0	0	-33203	"-"	"chr5"	1879907	1879909	3.39378e-09	7.79182e-07	33.1818	571441	"glucuronidase, beta [Source:ZFIN;Acc:ZDB-GENE-070705-256]"	gusb
"ENSDART00000092051"	0	0	1	19063	"+"	"chr7"	73134128	73134130	1.22232e-05	0.00111209	33.8582	571043	""	CABZ01081780.1
"ENSDART00000092090"	0	0	0	-39647	"+"	"chr22"	32109126	32109128	2.64066e-05	0.00209112	29.0985	NA	"dedicator of cytokinesis 3 [Source:ZFIN;Acc:ZDB-GENE-100624-1]"	dock3
"ENSDART00000092290"	0	0	0	331219	"+"	"chr6"	5044028	5044030	3.71634e-09	8.42251e-07	39.2163	NA	"protocadherin 9 [Source:ZFIN;Acc:ZDB-GENE-091015-1]"	pcdh9
"ENSDART00000092290"	0	0	0	331235	"+"	"chr6"	5044044	5044046	1.86454e-08	3.62762e-06	37.3549	NA	"protocadherin 9 [Source:ZFIN;Acc:ZDB-GENE-091015-1]"	pcdh9
"ENSDART00000092627"	0	0	0	-29638	"+"	"chr16"	1246067	1246069	6.18411e-05	0.00415768	-26.0268	NA	""	CABZ01052815.1
"ENSDART00000092647"	0	0	1	4841	"+"	"chr22"	4796719	4796721	9.30424e-33	3.43942e-29	62.9599	568169	"ceramide synthase 1 [Source:ZFIN;Acc:ZDB-GENE-050208-406]"	cers1
"ENSDART00000092657"	0	0	0	-126968	"+"	"chr16"	980186	980188	4.31945e-08	7.70836e-06	38.0952	NA	""	CABZ01076047.1
"ENSDART00000092657"	0	0	0	-111189	"+"	"chr16"	995965	995967	7.08171e-07	9.39169e-05	-27.1584	NA	""	CABZ01076047.1
"ENSDART00000092657"	0	0	0	-111578	"+"	"chr16"	995576	995578	3.1462e-08	5.80538e-06	-30.74	NA	""	CABZ01076047.1
"ENSDART00000092746"	0	0	1	1278	"-"	"chr12"	4142671	4142673	1.45866e-07	2.30731e-05	25.7344	NA	"si:dkey-32n7.7 [Source:ZFIN;Acc:ZDB-GENE-121214-179]"	si:dkey-32n7.7
"ENSDART00000092983"	0	0	1	10049	"-"	"chr12"	3732017	3732019	1.8622e-05	0.00156821	-31.999	100150156	"si:ch211-166g5.4 [Source:ZFIN;Acc:ZDB-GENE-121214-319]"	si:ch211-166g5.4
"ENSDART00000093031"	0	0	1	2653	"-"	"chr3"	58092076	58092078	4.76788e-10	1.28911e-07	50.037	393282	"SNU13 homolog, small nuclear ribonucleoprotein a (U4/U6.U5) [Source:ZFIN;Acc:ZDB-GENE-040426-879]"	snu13a
"ENSDART00000093193"	0	0	0	26797	"-"	"chr25"	2331480	2331482	3.63981e-06	0.000396814	32.2335	NA	""	CABZ01090021.1
"ENSDART00000093250"	0	0	0	-2605	"+"	"chr16"	32603184	32603186	6.23844e-18	5.7896e-15	-26.1843	30397	"POU class 3 homeobox 2b [Source:ZFIN;Acc:ZDB-GENE-980526-370]"	pou3f2b
"ENSDART00000097631"	0	0	0	39776	"+"	"chr16"	51677045	51677047	2.4548e-05	0.0019666	29.6439	NA	"solute carrier family 9 member A1 [Source:HGNC Symbol;Acc:HGNC:11071]"	SLC9A1
"ENSDART00000097690"	0	0	0	16433	"+"	"chr2"	58777567	58777569	4.32121e-20	5.26562e-17	36.1029	NA	"protein kinase AMP-activated non-catalytic subunit beta 2 [Source:HGNC Symbol;Acc:HGNC:9379]"	PRKAB2
"ENSDART00000097710"	0	0	0	-433498	"-"	"chr7"	70652740	70652742	9.38555e-06	0.000894039	30.6391	553418	"peroxisome proliferator-activated receptor gamma, coactivator 1 alpha [Source:ZFIN;Acc:ZDB-GENE-080505-1]"	ppargc1a
"ENSDART00000097710"	0	0	0	-434055	"-"	"chr7"	70653297	70653299	1.11413e-10	3.35226e-08	30.5451	553418	"peroxisome proliferator-activated receptor gamma, coactivator 1 alpha [Source:ZFIN;Acc:ZDB-GENE-080505-1]"	ppargc1a
"ENSDART00000097773"	0	0	1	45181	"+"	"chr24"	40184295	40184297	2.31067e-13	1.08596e-10	-37.1686	NA	"subcommissural organ spondin [Source:ZFIN;Acc:ZDB-GENE-051114-1]"	scospondin
"ENSDART00000097888"	0	0	1	47934	"-"	"chr20"	47758030	47758032	6.39218e-05	0.00425723	25.5582	NA	""	CABZ01059104.1
"ENSDART00000098391"	0	0	1	30750	"+"	"chr2"	3400919	3400921	2.30453e-05	0.00186627	-26.1638	751644	"wingless-type MMTV integration site family, member 9A [Source:ZFIN;Acc:ZDB-GENE-060825-97]"	wnt9a
"ENSDART00000098439"	0	0	0	-10768	"+"	"chr8"	52286776	52286778	7.82882e-20	9.38385e-17	34.1982	100001914	"ubiquitin-conjugating enzyme E2D 4 (putative) [Source:ZFIN;Acc:ZDB-GENE-070424-86]"	ube2d4
"ENSDART00000098648"	0	0	1	3802	"-"	"chr7"	51015448	51015450	6.39304e-26	1.33918e-22	-63.9987	140425	"guanylyl cyclase 2 [Source:ZFIN;Acc:ZDB-GENE-011128-8]"	gc2
"ENSDART00000098671"	0	0	1	-58508	"+"	"chr18"	41447139	41447141	2.14299e-07	3.25741e-05	28.8372	566073	"si:ch211-203b8.6 [Source:ZFIN;Acc:ZDB-GENE-050419-160]"	ANKRD65
"ENSDART00000098671"	0	0	1	-40265	"+"	"chr18"	41465382	41465384	5.58255e-48	5.01173e-44	-50.9774	566073	"si:ch211-203b8.6 [Source:ZFIN;Acc:ZDB-GENE-050419-160]"	ANKRD65
"ENSDART00000098687"	0	0	0	-19686	"+"	"chr9"	50590162	50590164	7.10322e-11	2.1943e-08	31.0638	100334415	"growth factor receptor bound protein 14 [Source:HGNC Symbol;Acc:HGNC:4565]"	GRB14
"ENSDART00000098687"	0	0	0	237956	"+"	"chr9"	50847804	50847806	5.78433e-06	0.000590374	27.6612	100334415	"growth factor receptor bound protein 14 [Source:HGNC Symbol;Acc:HGNC:4565]"	GRB14
"ENSDART00000098688"	0	0	0	-5913	"-"	"chr7"	51827340	51827342	3.87652e-18	3.69106e-15	42.1938	100148115	"cytochrome P450, family 2, subfamily X, polypeptide 10.2 [Source:ZFIN;Acc:ZDB-GENE-060818-12]"	cyp2x10.2
"ENSDART00000098791"	0	0	0	-130343	"+"	"chr18"	40234461	40234463	5.87529e-16	4.03831e-13	-45.1611	550377	"sema domain, transmembrane domain (TM), and cytoplasmic domain, (semaphorin) 6D, like [Source:ZFIN;Acc:ZDB-GENE-050417-171]"	sema6dl
"ENSDART00000098791"	0	0	0	-131629	"+"	"chr18"	40233175	40233177	3.78427e-15	2.28666e-12	52.5203	550377	"sema domain, transmembrane domain (TM), and cytoplasmic domain, (semaphorin) 6D, like [Source:ZFIN;Acc:ZDB-GENE-050417-171]"	sema6dl
"ENSDART00000098822"	0	0	0	-204714	"-"	"chr8"	34281736	34281738	1.89441e-11	6.41035e-09	-27.5184	58140	"pre-B-cell leukemia homeobox 3b [Source:ZFIN;Acc:ZDB-GENE-000405-3]"	pbx3b
"ENSDART00000099023"	0	0	1	-47019	"+"	"chr15"	45846366	45846368	2.19349e-08	4.2099e-06	36.0171	393587	"leucine rich repeat and fibronectin type III domain containing 1 [Source:ZFIN;Acc:ZDB-GENE-040426-1227]"	lrfn1
"ENSDART00000099417"	0	0	0	86280	"+"	"chr5"	6479629	6479631	7.31357e-08	1.23549e-05	-34.8214	798124	""	CABZ01041962.1
"ENSDART00000099601"	0	0	1	-2119	"-"	"chr13"	43029445	43029447	3.86006e-11	1.24034e-08	49.3408	570830	"zgc:153073 [Source:ZFIN;Acc:ZDB-GENE-060929-716]"	VSIR
"ENSDART00000099665"	0	0	0	22662	"-"	"chr5"	13123115	13123117	7.10348e-08	1.20277e-05	28.2448	565233	"purine-rich element binding protein Ba [Source:ZFIN;Acc:ZDB-GENE-060531-100]"	purba
"ENSDART00000099665"	0	0	0	22662	"-"	"chr5"	13123115	13123117	7.10348e-08	1.20277e-05	28.2448	564840	"purine-rich element binding protein Ba [Source:ZFIN;Acc:ZDB-GENE-060531-100]"	purba
"ENSDART00000099732"	0	0	1	34402	"-"	"chr10"	33579036	33579038	7.9098e-37	3.7414e-33	53.6697	796604	"interleukin 2 receptor, gamma a [Source:ZFIN;Acc:ZDB-GENE-080402-1]"	il2rga
"ENSDART00000099950"	0	0	0	-18103	"+"	"chr13"	45276651	45276653	7.10615e-06	0.000705001	35.2444	445043	"SYF2 pre-mRNA-splicing factor [Source:ZFIN;Acc:ZDB-GENE-040801-170]"	syf2
"ENSDART00000099964"	0	0	1	174884	"+"	"chr10"	30252158	30252160	7.54128e-07	9.94718e-05	-32.9146	678534	"neurotrimin [Source:ZFIN;Acc:ZDB-GENE-060421-6020]"	ntm
"ENSDART00000100102"	0	0	1	-12916	"-"	"chr7"	33623040	33623042	9.1125e-07	0.000117711	-29.174	100007598	"relaxin/insulin-like family peptide receptor 3.3a1 [Source:ZFIN;Acc:ZDB-GENE-121030-1]"	rxfp3.3a1
"ENSDART00000100311"	0	0	0	91844	"-"	"chr9"	40066637	40066639	1.51268e-08	2.98962e-06	35.6065	100150224	"si:zfos-1425h8.1 [Source:ZFIN;Acc:ZDB-GENE-100922-169]"	IKZF2
"ENSDART00000100320"	0	0	1	15339	"-"	"chr20"	47108319	47108321	4.98356e-08	8.77603e-06	-29.2793	553187	"DNA (cytosine-5-)-methyltransferase 3 alpha a [Source:ZFIN;Acc:ZDB-GENE-050314-5]"	dnmt3aa
"ENSDART00000100332"	0	0	1	15841	"-"	"chr15"	45430328	45430330	4.97753e-07	6.85965e-05	-30.516	751749	"fibroblast growth factor 12b [Source:ZFIN;Acc:ZDB-GENE-060825-134]"	fgf12b
"ENSDART00000100417"	0	0	1	9365	"+"	"chr24"	446596	446598	1.02196e-07	1.67558e-05	-27.2622	556310	"LanC lantibiotic synthetase component C-like 2 (bacterial) [Source:ZFIN;Acc:ZDB-GENE-070209-191]"	lancl2
"ENSDART00000100602"	0	0	0	86099	"-"	"chr16"	54126985	54126987	6.71242e-07	8.94779e-05	-26.0095	572146	"cyclin-dependent kinase 14 [Source:ZFIN;Acc:ZDB-GENE-080220-44]"	cdk14
"ENSDART00000100658"	0	0	0	-17501	"+"	"chr21"	26552453	26552455	2.45791e-05	0.00196837	26.1503	405891	"estrogen-related receptor alpha [Source:ZFIN;Acc:ZDB-GENE-990415-68]"	esrra
"ENSDART00000101175"	0	0	1	11316	"-"	"chr11"	15289543	15289545	1.19315e-10	3.57779e-08	27.7896	791105	"growth hormone releasing hormone [Source:ZFIN;Acc:ZDB-GENE-070426-1]"	ghrh
"ENSDART00000101402"	0	0	0	-4201	"-"	"chr16"	55238709	55238711	7.57321e-11	2.32642e-08	-30.8139	503738	"transmembrane protein 222a [Source:ZFIN;Acc:ZDB-GENE-050306-17]"	tmem222a
"ENSDART00000101474"	0	0	1	13002	"+"	"chr23"	6665599	6665601	1.78938e-12	7.09137e-10	-46.2418	333991	"RNA binding motif protein 38 [Source:ZFIN;Acc:ZDB-GENE-030131-5923]"	rbm38
"ENSDART00000101640"	0	0	1	1946	"+"	"chr1"	39424369	39424371	4.27017e-26	9.07457e-23	32.4985	767632	"zgc:152658 [Source:ZFIN;Acc:ZDB-GENE-060929-68]"	zgc:152658
"ENSDART00000101686"	0	0	1	18864	"-"	"chr18"	4830806	4830808	3.33044e-17	2.76425e-14	26.1229	100001442	"zinc finger, B-box domain containing [Source:ZFIN;Acc:ZDB-GENE-061207-76]"	zbbx
"ENSDART00000101686"	0	0	1	18907	"-"	"chr18"	4830763	4830765	2.56969e-19	2.826e-16	-30.3645	100001442	"zinc finger, B-box domain containing [Source:ZFIN;Acc:ZDB-GENE-061207-76]"	zbbx
"ENSDART00000101794"	0	0	1	-192428	"-"	"chr6"	28544859	28544861	3.25792e-08	5.9816e-06	30.0142	101885921	"zgc:174719 [Source:ZFIN;Acc:ZDB-GENE-080213-13]"	zgc:174719
"ENSDART00000101794"	0	0	1	-203375	"-"	"chr6"	28555806	28555808	6.38284e-17	5.12371e-14	-51.068	101885921	"zgc:174719 [Source:ZFIN;Acc:ZDB-GENE-080213-13]"	zgc:174719
"ENSDART00000101949"	0	0	1	8753	"-"	"chr13"	9501029	9501031	1.48553e-08	2.94096e-06	36.0467	556121	"sideroflexin 4 [Source:ZFIN;Acc:ZDB-GENE-050309-187]"	sfxn4
"ENSDART00000102566"	0	0	1	-33575	"+"	"chr10"	34448862	34448864	2.02178e-05	0.00167522	26.4444	541373	"neurobeachin a [Source:ZFIN;Acc:ZDB-GENE-050320-68]"	nbeaa
"ENSDART00000102584"	0	0	1	2098	"+"	"chr7"	9047574	9047576	2.21038e-18	2.18013e-15	58.6957	492511	"small nuclear ribonucleoprotein polypeptide A' [Source:ZFIN;Acc:ZDB-GENE-041114-82]"	snrpa1
"ENSDART00000102591"	0	0	1	8282	"-"	"chr16"	41046416	41046418	2.01505e-06	0.000237964	-25.822	559915	"si:dkey-201i6.2 [Source:ZFIN;Acc:ZDB-GENE-100922-109]"	KCNV1
"ENSDART00000102690"	0	0	1	1230	"-"	"chr3"	39055024	39055026	6.23724e-07	8.36507e-05	37.3377	777751	"zgc:154169 [Source:ZFIN;Acc:ZDB-GENE-061110-141]"	RETSAT (1 of many)
"ENSDART00000102690"	0	0	1	1186	"-"	"chr3"	39055068	39055070	1.94633e-11	6.55578e-09	38.1944	777751	"zgc:154169 [Source:ZFIN;Acc:ZDB-GENE-061110-141]"	RETSAT (1 of many)
"ENSDART00000102701"	0	0	0	22520	"+"	"chr6"	20641893	20641895	2.7684e-11	9.09493e-09	-30.9746	100536291	""	CR788231.1
"ENSDART00000102767"	0	0	0	16670	"+"	"chr13"	2230071	2230073	3.18402e-08	5.86533e-06	30.6689	325469	"F-box protein 9 [Source:ZFIN;Acc:ZDB-GENE-030131-4194]"	fbxo9
"ENSDART00000102771"	0	0	1	6072	"+"	"chr16"	42030476	42030478	4.16457e-13	1.86367e-10	45.4602	555567	"si:ch211-225p5.8 [Source:ZFIN;Acc:ZDB-GENE-060503-783]"	si:ch211-225p5.8
"ENSDART00000103160"	0	0	1	-13640	"+"	"chr11"	34773007	34773009	6.24447e-06	0.000631622	-31.3889	692272	"family with sequence similarity 212, member Aa [Source:ZFIN;Acc:ZDB-GENE-060512-186]"	fam212aa
"ENSDART00000103649"	0	0	1	-1934	"+"	"chr11"	25149195	25149197	2.29386e-13	1.07921e-10	-31.4098	NA	"si:dkeyp-97e7.9 [Source:ZFIN;Acc:ZDB-GENE-131121-398]"	si:dkeyp-97e7.9
"ENSDART00000103753"	0	0	0	-16390	"-"	"chr9"	15469825	15469827	9.79073e-24	1.7871e-20	53.2514	100005469	"fibronectin 1a [Source:ZFIN;Acc:ZDB-GENE-000426-1]"	fn1a
"ENSDART00000103775"	0	0	1	38242	"+"	"chr17"	2024509	2024511	2.06234e-08	3.9789e-06	30.4215	NA	""	CABZ01052588.1
"ENSDART00000104248"	0	0	0	-4761	"+"	"chr6"	36477240	36477242	3.13234e-08	5.78224e-06	29.7939	791200	"leucine rich repeat containing 15 [Source:ZFIN;Acc:ZDB-GENE-031113-8]"	lrrc15
"ENSDART00000104293"	0	0	0	-12973	"-"	"chr6"	29634680	29634682	5.53382e-28	1.35995e-24	-66.3245	557009	"peroxisomal biogenesis factor 5-like a [Source:ZFIN;Acc:ZDB-GENE-070705-298]"	pex5la
"ENSDART00000104317"	0	0	1	52034	"-"	"chr9"	28536290	28536292	2.78858e-08	5.21108e-06	40.1442	553082	"Kruppel-like factor 7b [Source:ZFIN;Acc:ZDB-GENE-041014-171]"	klf7b
"ENSDART00000104606"	0	0	0	-1420	"-"	"chr20"	2697870	2697872	1.05434e-08	2.16832e-06	29.3449	393589	"arginyl-tRNA synthetase 2, mitochondrial (putative) [Source:ZFIN;Acc:ZDB-GENE-040426-1244]"	rars2
"ENSDART00000104629"	0	0	1	19001	"-"	"chr25"	8820843	8820845	1.27873e-28	3.38861e-25	-36.22	566591	"furin (paired basic amino acid cleaving enzyme) b [Source:ZFIN;Acc:ZDB-GENE-040901-2]"	furinb
"ENSDART00000104806"	0	0	1	3612	"-"	"chr20"	292617	292619	6.51866e-09	1.3988e-06	27.5991	794092	"WNT1 inducible signaling pathway protein 3 [Source:ZFIN;Acc:ZDB-GENE-041001-86]"	wisp3
"ENSDART00000105204"	0	0	1	43537	"-"	"chr8"	34033014	34033016	1.67405e-05	0.00143774	32.5758	58140	"pre-B-cell leukemia homeobox 3b [Source:ZFIN;Acc:ZDB-GENE-000405-3]"	pbx3b
"ENSDART00000105286"	0	0	0	-70343	"+"	"chr23"	2691141	2691143	1.1297e-09	2.86758e-07	-31.0877	100144559	"nuclear receptor coactivator 6 [Source:ZFIN;Acc:ZDB-GENE-080403-12]"	ncoa6
"ENSDART00000105496"	0	0	1	74512	"+"	"chr13"	16286444	16286446	4.51289e-16	3.17633e-13	26.9646	569065	"discs, large homolog 5a (Drosophila) [Source:ZFIN;Acc:ZDB-GENE-030131-3149]"	dlg5a
"ENSDART00000105496"	0	0	1	74560	"+"	"chr13"	16286492	16286494	4.82748e-22	7.4512e-19	49.7756	569065	"discs, large homolog 5a (Drosophila) [Source:ZFIN;Acc:ZDB-GENE-030131-3149]"	dlg5a
"ENSDART00000105694"	0	0	0	-26048	"-"	"chr12"	119245	119247	3.6049e-09	8.1995e-07	-34.9187	393393	"ADP-ribose/CDP-alcohol diphosphatase, manganese-dependent [Source:ZFIN;Acc:ZDB-GENE-040426-1406]"	adprm
"ENSDART00000105694"	0	0	0	-26004	"-"	"chr12"	119201	119203	2.24246e-05	0.00182204	27.0123	393393	"ADP-ribose/CDP-alcohol diphosphatase, manganese-dependent [Source:ZFIN;Acc:ZDB-GENE-040426-1406]"	adprm
"ENSDART00000105900"	0	0	1	18238	"+"	"chr22"	10221121	10221123	4.47646e-23	7.81421e-20	43.5122	557283	"si:dkeyp-87e7.4 [Source:ZFIN;Acc:ZDB-GENE-030131-6208]"	si:dkeyp-87e7.4
"ENSDART00000105900"	0	0	1	26875	"+"	"chr22"	10229758	10229760	8.25825e-10	2.14071e-07	-34.0345	557283	"si:dkeyp-87e7.4 [Source:ZFIN;Acc:ZDB-GENE-030131-6208]"	si:dkeyp-87e7.4
"ENSDART00000105956"	0	0	1	17931	"+"	"chr24"	15771227	15771229	6.83499e-59	9.69901e-55	-47.2801	100331363	"neuropilin (NRP) and tolloid (TLL)-like 1, like [Source:ZFIN;Acc:ZDB-GENE-091207-1]"	neto1l
"ENSDART00000106205"	0	0	0	31363	"-"	"chr14"	20563136	20563138	8.98911e-05	0.00555895	-25.7787	559959	"iduronate 2-sulfatase [Source:ZFIN;Acc:ZDB-GENE-061215-37]"	ids
"ENSDART00000106205"	0	0	0	53757	"-"	"chr14"	20540742	20540744	4.35854e-07	6.09638e-05	27.1274	559959	"iduronate 2-sulfatase [Source:ZFIN;Acc:ZDB-GENE-061215-37]"	ids
"ENSDART00000106267"	0	0	0	29188	"-"	"chr12"	9550738	9550740	3.70407e-06	0.00040302	-25.9369	570368	"arginase 1 [Source:ZFIN;Acc:ZDB-GENE-040724-181]"	arg1
"ENSDART00000108574"	0	0	0	-52732	"-"	"chr18"	47079169	47079171	1.98486e-19	2.21608e-16	-25.9877	100332318	"GRAM domain containing 1B [Source:HGNC Symbol;Acc:HGNC:29214]"	GRAMD1B (1 of many)
"ENSDART00000108609"	0	0	0	-9424	"+"	"chr22"	12397405	12397407	2.03153e-07	3.10839e-05	28.6401	80963	"Rho family GTPase 3a [Source:ZFIN;Acc:ZDB-GENE-010319-40]"	rnd3a
"ENSDART00000108627"	0	0	0	23017	"-"	"chr19"	18641760	18641762	4.52461e-08	8.03862e-06	31.4131	403027	"sorting nexin 10a [Source:ZFIN;Acc:ZDB-GENE-050809-44]"	snx10a
"ENSDART00000108628"	0	0	1	23314	"-"	"chr11"	5981275	5981277	7.19693e-06	0.000712882	-29.4872	562782	"anoctamin 8b [Source:ZFIN;Acc:ZDB-GENE-121024-1]"	ano8b
"ENSDART00000108628"	0	0	1	8648	"-"	"chr11"	5995941	5995943	6.72902e-10	1.77873e-07	36.7361	562782	"anoctamin 8b [Source:ZFIN;Acc:ZDB-GENE-121024-1]"	ano8b
"ENSDART00000108736"	0	0	0	-1090	"+"	"chr17"	32205387	32205389	4.64104e-19	4.96735e-16	47.7638	563275	"ADAM metallopeptidase domain 12 [Source:ZFIN;Acc:ZDB-GENE-070809-1]"	adam12
"ENSDART00000108786"	0	0	0	-24820	"+"	"chr6"	55811022	55811024	1.47225e-24	2.85302e-21	54.8167	100004652	"si:ch211-81n22.1 [Source:ZFIN;Acc:ZDB-GENE-131127-633]"	si:ch211-81n22.1
"ENSDART00000108872"	0	0	1	-34849	"+"	"chr20"	377001	377003	7.75525e-05	0.00494924	-25.4006	794169	"NADH dehydrogenase (ubiquinone) complex I, assembly factor 4 [Source:ZFIN;Acc:ZDB-GENE-060810-114]"	ndufaf4
"ENSDART00000108974"	0	0	0	47927	"-"	"chr20"	22430736	22430738	3.17146e-06	0.000352391	26.8409	30256	"v-kit Hardy-Zuckerman 4 feline sarcoma viral oncogene homolog a [Source:ZFIN;Acc:ZDB-GENE-980526-464]"	kita
"ENSDART00000109031"	0	0	1	-48823	"-"	"chr17"	21646604	21646606	9.7222e-09	2.01544e-06	41.4598	564928	"G protein-coupled receptor 26 [Source:ZFIN;Acc:ZDB-GENE-131121-131]"	gpr26
"ENSDART00000109147"	0	0	1	77550	"-"	"chr7"	49244696	49244698	6.01527e-07	8.09205e-05	34.7139	100149571	"BR serine/threonine kinase 2b [Source:ZFIN;Acc:ZDB-GENE-100422-3]"	brsk2b
"ENSDART00000109319"	0	0	0	-6303	"-"	"chr2"	3241350	3241352	5.94233e-05	0.00402962	28.057	114428	"ADP-ribosylation factor 1 [Source:ZFIN;Acc:ZDB-GENE-010724-5]"	arf1
"ENSDART00000109544"	0	0	0	48472	"-"	"chr3"	48962263	48962265	1.73562e-06	0.00020832	25.5741	100332610	"si:ch1073-100f3.2 [Source:ZFIN;Acc:ZDB-GENE-131127-11]"	SLC25A10
"ENSDART00000109679"	0	0	0	-49973	"+"	"chr6"	1845812	1845814	2.97821e-06	0.000334638	-29.9193	321031	"quattro [Source:ZFIN;Acc:ZDB-GENE-030131-9944]"	quo
"ENSDART00000109705"	0	0	1	18972	"+"	"chr10"	35554231	35554233	2.93439e-14	1.56086e-11	35.1258	570807	"pleckstrin homology-like domain, family B, member 2a [Source:ZFIN;Acc:ZDB-GENE-091118-9]"	phldb2a
"ENSDART00000109779"	0	0	0	-2461	"+"	"chr6"	28975010	28975012	1.90375e-12	7.49064e-10	30.0571	NA	"expressed sequence EX154042 [Source:ZFIN;Acc:ZDB-GENE-080924-2]"	gb:ex154042
"ENSDART00000109906"	0	0	1	46877	"+"	"chr13"	12948373	12948375	2.78556e-09	6.53173e-07	-40.5413	570745	"leucine zipper-EF-hand containing transmembrane protein 1 [Source:ZFIN;Acc:ZDB-GENE-050522-154]"	letm1
"ENSDART00000109941"	0	0	1	25758	"+"	"chr14"	7652615	7652617	2.30105e-07	3.47246e-05	26.5054	560916	"CXXC finger protein 5b [Source:ZFIN;Acc:ZDB-GENE-130225-1]"	cxxc5b
"ENSDART00000110030"	0	0	1	27548	"+"	"chr3"	61016152	61016154	8.60877e-06	0.00083126	25.1453	564666	"lemur tyrosine kinase 2 [Source:ZFIN;Acc:ZDB-GENE-100812-11]"	lmtk2
"ENSDART00000110069"	0	0	0	-105425	"+"	"chr9"	49955893	49955895	2.78864e-09	6.53202e-07	32.5575	NA	""	CABZ01075131.1
"ENSDART00000110092"	0	0	1	65098	"-"	"chr13"	44423430	44423432	1.52064e-05	0.00132987	-26.0526	NA	""	CT737192.1
"ENSDART00000110140"	0	0	0	74991	"-"	"chr11"	20752016	20752018	1.88478e-16	1.41971e-13	-32.3022	100149942	"TAF4A RNA polymerase II, TATA box binding protein (TBP)-associated factor [Source:ZFIN;Acc:ZDB-GENE-131127-579]"	taf4a
"ENSDART00000110248"	0	0	0	-42684	"-"	"chr13"	4993608	4993610	2.58317e-07	3.84025e-05	-26.3416	101887173	"solute carrier family 29 (equilibrative nucleoside transporter), member 3 [Source:ZFIN;Acc:ZDB-GENE-081107-66]"	slc29a3
"ENSDART00000110466"	0	0	0	-30853	"+"	"chr13"	45164444	45164446	1.60924e-13	7.69459e-11	-34.0279	792757	"si:ch211-168h21.3 [Source:ZFIN;Acc:ZDB-GENE-090311-14]"	si:ch211-168h21.3
"ENSDART00000110514"	0	0	0	-5923	"-"	"chr12"	4603429	4603431	5.30187e-10	1.42386e-07	-30.303	564766	"proline rich 12a [Source:ZFIN;Acc:ZDB-GENE-041111-223]"	prr12a
"ENSDART00000110554"	0	0	1	-27993	"-"	"chr3"	18897600	18897602	6.23932e-05	0.00418329	27.0119	100329743	"glutamate receptor, ionotropic, N-methyl D-aspartate 2Ca [Source:ZFIN;Acc:ZDB-GENE-070822-3]"	grin2ca
"ENSDART00000110597"	0	0	1	18819	"-"	"chr3"	30419929	30419931	4.88487e-20	5.93602e-17	48.6862	100000615	"synaptotagmin III [Source:ZFIN;Acc:ZDB-GENE-090601-1]"	syt3
"ENSDART00000110597"	0	0	1	18782	"-"	"chr3"	30419966	30419968	2.86382e-08	5.33807e-06	27.9135	100000615	"synaptotagmin III [Source:ZFIN;Acc:ZDB-GENE-090601-1]"	syt3
"ENSDART00000110610"	0	0	0	73263	"-"	"chr13"	5055453	5055455	4.87237e-06	0.000509834	-30.3098	100005357	"si:dkey-78p8.1 [Source:ZFIN;Acc:ZDB-GENE-081107-73]"	si:dkey-78p8.1
"ENSDART00000110619"	0	0	0	-6983	"+"	"chr16"	25839084	25839086	6.25551e-09	1.34969e-06	-26.7425	565383	"Cbl proto-oncogene C, E3 ubiquitin protein ligase [Source:ZFIN;Acc:ZDB-GENE-080220-20]"	cblc
"ENSDART00000110735"	0	0	0	-3886	"-"	"chr10"	6820456	6820458	1.19218e-09	3.01401e-07	-36.726	570279	"zgc:194281 [Source:ZFIN;Acc:ZDB-GENE-081022-94]"	zgc:194281
"ENSDART00000110794"	0	0	1	6310	"+"	"chr13"	22193074	22193076	3.91389e-07	5.52716e-05	31.2073	563912	"ubiquitin specific peptidase 54a [Source:ZFIN;Acc:ZDB-GENE-090828-2]"	usp54a
"ENSDART00000110976"	0	0	0	61568	"+"	"chr13"	38750197	38750199	2.40032e-07	3.60619e-05	-26.2985	768174	"collagen, type XIX, alpha 1 [Source:ZFIN;Acc:ZDB-GENE-090312-196]"	col19a1
"ENSDART00000111052"	0	0	1	-9633	"-"	"chr13"	1187361	1187363	3.3119e-11	1.07767e-08	28.6871	NA	"oligodendrocyte transcription factor 3 [Source:ZFIN;Acc:ZDB-GENE-080903-1]"	olig3
"ENSDART00000111102"	0	0	1	47090	"-"	"chr6"	13539826	13539828	2.8472e-18	2.77711e-15	54.5297	103911184	"chondroitin polymerizing factor b [Source:ZFIN;Acc:ZDB-GENE-100504-1]"	chpfb
"ENSDART00000111102"	0	0	1	47090	"-"	"chr6"	13539826	13539828	2.8472e-18	2.77711e-15	54.5297	794660	"chondroitin polymerizing factor b [Source:ZFIN;Acc:ZDB-GENE-100504-1]"	chpfb
"ENSDART00000111111"	0	0	0	-56910	"+"	"chr9"	55735932	55735934	5.38186e-09	1.17609e-06	34.8568	100147967	"neuroligin 4b [Source:ZFIN;Acc:ZDB-GENE-100309-1]"	nlgn4b
"ENSDART00000111165"	0	0	0	8735	"+"	"chr1"	51537250	51537252	1.06695e-16	8.30704e-14	33.0774	NA	"bestrophin 2 [Source:ZFIN;Acc:ZDB-GENE-090312-127]"	best2
"ENSDART00000111238"	0	0	0	-13108	"+"	"chr17"	41335262	41335264	3.77789e-05	0.00279955	-25.3048	793471	"molybdenum cofactor synthesis 1 [Source:ZFIN;Acc:ZDB-GENE-130215-1]"	mocs1
"ENSDART00000111278"	0	0	1	78050	"+"	"chr7"	39565745	39565747	2.27502e-10	6.51969e-08	41.1494	100330371	"sortilin-related VPS10 domain containing receptor 2 [Source:ZFIN;Acc:ZDB-GENE-130530-825]"	sorcs2
"ENSDART00000111321"	0	0	1	10785	"+"	"chr8"	41241214	41241216	1.13137e-14	6.34807e-12	31.0869	767682	"zgc:152830 [Source:ZFIN;Acc:ZDB-GENE-090312-55]"	zgc:152830
"ENSDART00000111321"	0	0	1	10795	"+"	"chr8"	41241224	41241226	5.03117e-15	2.99891e-12	39.5902	767682	"zgc:152830 [Source:ZFIN;Acc:ZDB-GENE-090312-55]"	zgc:152830
"ENSDART00000111537"	0	0	0	-71746	"+"	"chr17"	41931505	41931507	5.11732e-13	2.24436e-10	31.8342	567100	"kizuna centrosomal protein [Source:ZFIN;Acc:ZDB-GENE-070615-4]"	kiz
"ENSDART00000111537"	0	0	0	-71655	"+"	"chr17"	41931596	41931598	1.74081e-08	3.40194e-06	-29.6776	567100	"kizuna centrosomal protein [Source:ZFIN;Acc:ZDB-GENE-070615-4]"	kiz
"ENSDART00000111563"	0	0	1	71934	"-"	"chr9"	17703773	17703775	1.78681e-12	7.08756e-10	26.358	561317	"von Willebrand factor A domain containing 8 [Source:ZFIN;Acc:ZDB-GENE-070912-407]"	vwa8
"ENSDART00000111571"	0	0	1	31933	"-"	"chr21"	31075274	31075276	5.30753e-15	3.15084e-12	-48.5917	100170821	"RAP1 GTPase activating protein 2b [Source:ZFIN;Acc:ZDB-GENE-080722-11]"	rap1gap2b
"ENSDART00000111571"	0	0	1	31890	"-"	"chr21"	31075317	31075319	8.69045e-09	1.81009e-06	-36.3903	100170821	"RAP1 GTPase activating protein 2b [Source:ZFIN;Acc:ZDB-GENE-080722-11]"	rap1gap2b
"ENSDART00000111571"	0	0	1	39234	"-"	"chr21"	31067973	31067975	1.05245e-06	0.000133845	33.8462	100170821	"RAP1 GTPase activating protein 2b [Source:ZFIN;Acc:ZDB-GENE-080722-11]"	rap1gap2b
"ENSDART00000111656"	0	0	0	-6525	"+"	"chr1"	40085081	40085083	2.0449e-16	1.52984e-13	-65.1382	557394	"G protein-coupled receptor 78a [Source:ZFIN;Acc:ZDB-GENE-110411-251]"	gpr78a
"ENSDART00000111759"	0	0	1	36972	"-"	"chr5"	4997701	4997703	1.14547e-08	2.34476e-06	-30.3193	568961	"chromosome 9 open reading frame 172 [Source:HGNC Symbol;Acc:HGNC:37284]"	C9orf172 (1 of many)
"ENSDART00000112088"	0	0	1	55427	"-"	"chr17"	43133859	43133861	2.64592e-21	3.81617e-18	36.0467	570011	"si:dkey-1f12.3 [Source:ZFIN;Acc:ZDB-GENE-030131-1677]"	EML5
"ENSDART00000112149"	0	0	0	-62583	"-"	"chr14"	17379009	17379011	6.60144e-09	1.41506e-06	43.3333	792773	"si:ch211-159i8.4 [Source:ZFIN;Acc:ZDB-GENE-141215-7]"	si:ch211-159i8.4
"ENSDART00000112234"	0	0	0	-5633	"+"	"chr22"	35293822	35293824	3.1406e-14	1.65652e-11	-41.7674	100000896	"RUN domain and cysteine-rich domain containing, Beclin 1-interacting protein [Source:ZFIN;Acc:ZDB-GENE-100922-142]"	rubcn
"ENSDART00000112234"	0	0	0	-5605	"+"	"chr22"	35293850	35293852	2.86954e-06	0.000323751	-26.4912	100000896	"RUN domain and cysteine-rich domain containing, Beclin 1-interacting protein [Source:ZFIN;Acc:ZDB-GENE-100922-142]"	rubcn
"ENSDART00000112417"	0	0	1	17019	"+"	"chr11"	3160684	3160686	1.51253e-17	1.32277e-14	-41.1895	325855	"timeless circadian clock [Source:ZFIN;Acc:ZDB-GENE-030131-8978]"	timeless
"ENSDART00000112417"	0	0	1	17070	"+"	"chr11"	3160735	3160737	8.19574e-08	1.36719e-05	25.1594	325855	"timeless circadian clock [Source:ZFIN;Acc:ZDB-GENE-030131-8978]"	timeless
"ENSDART00000112436"	0	0	0	-14407	"+"	"chr23"	16489948	16489950	1.59386e-10	4.67734e-08	36.8973	569344	"neurotensin receptor 1 (high affinity) [Source:ZFIN;Acc:ZDB-GENE-090313-372]"	ntsr1
"ENSDART00000112541"	0	0	0	9619	"-"	"chr16"	11335203	11335205	3.53571e-07	5.05475e-05	25.2377	566071	"zinc finger protein 526 [Source:ZFIN;Acc:ZDB-GENE-100922-260]"	znf526
"ENSDART00000112782"	0	0	1	29594	"-"	"chr25"	6472284	6472286	2.04045e-05	0.00168751	25.9615	560393	"chondroitin sulfate proteoglycan 4 [Source:ZFIN;Acc:ZDB-GENE-050519-1]"	cspg4
"ENSDART00000112782"	0	0	0	-8365	"-"	"chr25"	6510243	6510245	3.49467e-15	2.12334e-12	39.8734	560393	"chondroitin sulfate proteoglycan 4 [Source:ZFIN;Acc:ZDB-GENE-050519-1]"	cspg4
"ENSDART00000112841"	0	0	1	4880	"-"	"chr7"	71138610	71138612	9.61934e-06	0.000911769	-27.8753	449999	"coiled-coil domain containing 149a [Source:ZFIN;Acc:ZDB-GENE-041010-113]"	ccdc149a
"ENSDART00000112859"	0	0	0	45357	"+"	"chr21"	18420749	18420751	9.40206e-06	0.000895194	-29.8523	793262	"si:dkey-1d7.3 [Source:ZFIN;Acc:ZDB-GENE-091118-46]"	si:dkey-1d7.3
"ENSDART00000112859"	0	0	0	52281	"+"	"chr21"	18427673	18427675	1.42063e-14	7.89055e-12	30.4071	793262	"si:dkey-1d7.3 [Source:ZFIN;Acc:ZDB-GENE-091118-46]"	si:dkey-1d7.3
"ENSDART00000112859"	0	0	0	67287	"+"	"chr21"	18442679	18442681	2.39141e-07	3.59403e-05	-25.4531	793262	"si:dkey-1d7.3 [Source:ZFIN;Acc:ZDB-GENE-091118-46]"	si:dkey-1d7.3
"ENSDART00000112859"	0	0	0	45448	"+"	"chr21"	18420840	18420842	4.48951e-13	1.99286e-10	29.602	793262	"si:dkey-1d7.3 [Source:ZFIN;Acc:ZDB-GENE-091118-46]"	si:dkey-1d7.3
"ENSDART00000112894"	0	0	0	-36117	"+"	"chr16"	19694676	19694678	1.53092e-05	0.001337	-25.8524	324931	"sp8 transcription factor b [Source:ZFIN;Acc:ZDB-GENE-030131-3654]"	sp8b
"ENSDART00000112955"	0	0	1	6717	"-"	"chr5"	71267420	71267422	2.76521e-12	1.06702e-09	37.7577	561451	"proline rich coiled-coil 2B [Source:HGNC Symbol;Acc:HGNC:28121]"	PRRC2B
"ENSDART00000113030"	0	0	1	163721	"-"	"chr3"	55610495	55610497	5.83811e-27	1.31029e-23	57.554	571489	"centrosomal protein 112 [Source:ZFIN;Acc:ZDB-GENE-120104-2]"	cep112
"ENSDART00000113030"	0	0	1	162440	"-"	"chr3"	55611776	55611778	7.49641e-06	0.00073839	-31.1275	571489	"centrosomal protein 112 [Source:ZFIN;Acc:ZDB-GENE-120104-2]"	cep112
"ENSDART00000113132"	0	0	1	89136	"-"	"chr20"	3784598	3784600	5.92686e-09	1.2856e-06	-29.8215	572335	"glyceronephosphate O-acyltransferase [Source:ZFIN;Acc:ZDB-GENE-040618-4]"	gnpat
"ENSDART00000113132"	0	0	1	81646	"-"	"chr20"	3792088	3792090	1.47887e-05	0.00129719	27.9301	572335	"glyceronephosphate O-acyltransferase [Source:ZFIN;Acc:ZDB-GENE-040618-4]"	gnpat
"ENSDART00000113148"	0	0	1	96605	"-"	"chr12"	8683550	8683552	8.25746e-05	0.00519661	27.4775	558436	"jumonji domain containing 1Cb [Source:ZFIN;Acc:ZDB-GENE-121214-344]"	jmjd1cb
"ENSDART00000113414"	0	0	1	-69672	"+"	"chr10"	39682168	39682170	6.9758e-07	9.268e-05	25.7287	571887	"kin of IRRE like 3 a [Source:ZFIN;Acc:ZDB-GENE-091117-44]"	kirrel3a
"ENSDART00000113466"	0	0	0	-62052	"+"	"chr13"	18914724	18914726	7.12663e-05	0.00463549	26.1603	NA	""	CABZ01032351.1
"ENSDART00000113524"	0	0	0	-53584	"+"	"chr3"	61606602	61606604	2.68015e-09	6.30813e-07	-31.9208	792520	"FAM20C, golgi associated secretory pathway kinase [Source:HGNC Symbol;Acc:HGNC:22140]"	FAM20C (1 of many)
"ENSDART00000113524"	0	0	0	-125661	"+"	"chr3"	61534525	61534527	6.11422e-14	3.10222e-11	28.0083	792520	"FAM20C, golgi associated secretory pathway kinase [Source:HGNC Symbol;Acc:HGNC:22140]"	FAM20C (1 of many)
"ENSDART00000113773"	0	0	1	35360	"+"	"chr20"	35218874	35218876	5.35561e-05	0.00371362	-27.8942	566003	"CDC42 binding protein kinase alpha (DMPK-like) b [Source:ZFIN;Acc:ZDB-GENE-080219-17]"	cdc42bpab
"ENSDART00000113773"	0	0	1	35362	"+"	"chr20"	35218876	35218878	2.33263e-05	0.00188347	-32.7839	566003	"CDC42 binding protein kinase alpha (DMPK-like) b [Source:ZFIN;Acc:ZDB-GENE-080219-17]"	cdc42bpab
"ENSDART00000113808"	0	0	0	90169	"+"	"chr1"	34121142	34121144	3.3224e-17	2.76279e-14	-40.5606	571844	"zgc:172122 [Source:ZFIN;Acc:ZDB-GENE-080208-1]"	zgc:172122
"ENSDART00000113808"	0	0	0	90143	"+"	"chr1"	34121116	34121118	3.49607e-16	2.50883e-13	-25.1334	571844	"zgc:172122 [Source:ZFIN;Acc:ZDB-GENE-080208-1]"	zgc:172122
"ENSDART00000113808"	0	0	0	90152	"+"	"chr1"	34121125	34121127	1.0281e-14	5.82809e-12	-28.5054	571844	"zgc:172122 [Source:ZFIN;Acc:ZDB-GENE-080208-1]"	zgc:172122
"ENSDART00000113808"	0	0	0	90164	"+"	"chr1"	34121137	34121139	6.82776e-21	9.32767e-18	-38.3257	571844	"zgc:172122 [Source:ZFIN;Acc:ZDB-GENE-080208-1]"	zgc:172122
"ENSDART00000113808"	0	0	0	90184	"+"	"chr1"	34121157	34121159	1.80084e-40	1.00277e-36	-50.2222	571844	"zgc:172122 [Source:ZFIN;Acc:ZDB-GENE-080208-1]"	zgc:172122
"ENSDART00000113808"	0	0	0	90228	"+"	"chr1"	34121201	34121203	1.5025e-11	5.19202e-09	-33.9202	571844	"zgc:172122 [Source:ZFIN;Acc:ZDB-GENE-080208-1]"	zgc:172122
"ENSDART00000114022"	0	0	0	16289	"-"	"chr9"	53982102	53982104	3.05336e-11	9.98625e-09	-29.824	100331252	"SLIT and NTRK-like family, member 5b [Source:ZFIN;Acc:ZDB-GENE-110408-55]"	slitrk5b
"ENSDART00000114248"	0	0	1	110096	"+"	"chr12"	19396593	19396595	1.9676e-15	1.23826e-12	-29.4977	565513	"sorting nexin 29 [Source:ZFIN;Acc:ZDB-GENE-121105-13]"	snx29
"ENSDART00000114261"	0	0	1	43996	"-"	"chr10"	1141763	1141765	1.60472e-07	2.50913e-05	-26.5686	NA	"bone morphogenetic protein receptor, type IBb [Source:ZFIN;Acc:ZDB-GENE-090610-1]"	bmpr1bb
"ENSDART00000114274"	0	0	0	2454	"+"	"chr2"	49900072	49900074	2.35287e-08	4.47673e-06	25.501	101882182	"si:ch211-209f23.6 [Source:ZFIN;Acc:ZDB-GENE-141211-79]"	si:ch211-209f23.6
"ENSDART00000114318"	0	0	0	79631	"-"	"chr13"	47033697	47033699	4.37112e-21	6.10426e-18	47.7778	100190951	"BCL2-like 11 [Source:ZFIN;Acc:ZDB-GENE-081008-1]"	bcl2l11
"ENSDART00000114318"	0	0	0	68932	"-"	"chr13"	47044396	47044398	5.20205e-23	9.04493e-20	46.4602	100190951	"BCL2-like 11 [Source:ZFIN;Acc:ZDB-GENE-081008-1]"	bcl2l11
"ENSDART00000114358"	0	0	0	3587	"-"	"chr17"	30681860	30681862	1.51074e-09	3.74406e-07	37.3948	798626	"zgc:194392 [Source:ZFIN;Acc:ZDB-GENE-030131-4774]"	zgc:194392
"ENSDART00000114466"	0	0	1	-26118	"+"	"chr4"	32969993	32969995	1.75313e-07	2.71643e-05	25.6452	NA	"zinc finger protein 1042 [Source:ZFIN;Acc:ZDB-GENE-120703-14]"	znf1042
"ENSDART00000114466"	0	0	1	-50337	"+"	"chr4"	32945774	32945776	1.23247e-15	8.05588e-13	35.8564	NA	"zinc finger protein 1042 [Source:ZFIN;Acc:ZDB-GENE-120703-14]"	znf1042
"ENSDART00000114491"	0	0	1	50924	"+"	"chr10"	5318672	5318674	1.29158e-05	0.00116053	27.5143	561183	"receptor tyrosine kinase-like orphan receptor 2 [Source:ZFIN;Acc:ZDB-GENE-060427-5]"	ror2
"ENSDART00000114630"	0	0	1	48662	"+"	"chr10"	34727983	34727985	3.26676e-24	6.16754e-21	39.5815	541373	"neurobeachin a [Source:ZFIN;Acc:ZDB-GENE-050320-68]"	nbeaa
"ENSDART00000114659"	0	0	1	52835	"-"	"chr1"	39748629	39748631	2.70324e-07	3.99177e-05	-27.2789	101886283	"mastermind-like transcriptional coactivator 3 [Source:ZFIN;Acc:ZDB-GENE-090313-292]"	maml3
"ENSDART00000114659"	0	0	1	52833	"-"	"chr1"	39748631	39748633	6.60409e-09	1.41506e-06	-34.7756	101886283	"mastermind-like transcriptional coactivator 3 [Source:ZFIN;Acc:ZDB-GENE-090313-292]"	maml3
"ENSDART00000114678"	0	0	0	36158	"+"	"chr14"	4846363	4846365	1.50053e-07	2.36418e-05	25.727	322903	"nanos homolog 1 [Source:ZFIN;Acc:ZDB-GENE-030131-1623]"	nanos1
"ENSDART00000114678"	0	0	0	24057	"+"	"chr14"	4834262	4834264	1.87541e-11	6.35583e-09	-33.5388	322903	"nanos homolog 1 [Source:ZFIN;Acc:ZDB-GENE-030131-1623]"	nanos1
"ENSDART00000114701"	0	0	1	15794	"+"	"chr6"	2350724	2350726	2.97649e-20	3.75172e-17	-57.4234	571986	"seizure threshold 2 homolog (mouse) [Source:HGNC Symbol;Acc:HGNC:29040]"	SZT2
"ENSDART00000114964"	0	0	1	86310	"-"	"chr21"	31917085	31917087	1.13827e-05	0.00105062	-26.405	100073329	"zgc:165573 [Source:ZFIN;Acc:ZDB-GENE-070615-27]"	CYSTM1 (1 of many)
"ENSDART00000115027"	0	0	1	30312	"-"	"chr17"	3084441	3084443	2.84452e-08	5.30661e-06	34.0559	100333401	"transmembrane protein 151Bb [Source:ZFIN;Acc:ZDB-GENE-131125-107]"	tmem151bb
"ENSDART00000115027"	0	0	0	-7086	"-"	"chr17"	3121839	3121841	4.35691e-13	1.93987e-10	34.4828	100333401	"transmembrane protein 151Bb [Source:ZFIN;Acc:ZDB-GENE-131125-107]"	tmem151bb
"ENSDART00000115049"	0	0	0	55032	"+"	"chr6"	50508510	50508512	2.71385e-10	7.66249e-08	-30.5425	560341	"myelocytomatosis oncogene homolog [Source:ZFIN;Acc:ZDB-GENE-030219-51]"	mych
"ENSDART00000115118"	0	0	0	-9689	"-"	"chr6"	18824113	18824115	1.48884e-05	0.00130491	26.0913	565181	"tensin 1a [Source:ZFIN;Acc:ZDB-GENE-120215-32]"	tns1a
"ENSDART00000115138"	0	0	1	40260	"-"	"chr9"	2987783	2987785	3.93866e-09	8.87606e-07	-28.4744	NA	"Rap guanine nucleotide exchange factor (GEF) 4 [Source:ZFIN;Acc:ZDB-GENE-070912-385]"	rapgef4
"ENSDART00000115139"	0	0	0	-94454	"+"	"chr25"	26868143	26868145	3.4526e-09	7.90151e-07	-30.4952	566847	"protection of telomeres 1 homolog [Source:ZFIN;Acc:ZDB-GENE-110324-1]"	pot1
"ENSDART00000115139"	0	0	1	-234562	"+"	"chr25"	26728035	26728037	4.01017e-13	1.80006e-10	46.9193	566847	"protection of telomeres 1 homolog [Source:ZFIN;Acc:ZDB-GENE-110324-1]"	pot1
"ENSDART00000115360"	0	0	1	37217	"-"	"chr13"	44823379	44823381	9.20939e-08	1.52129e-05	27.0493	797620	""	CR376783.1
"ENSDART00000115398"	0	0	0	-23469	"+"	"chr8"	52367560	52367562	1.15164e-06	0.000144857	27.2727	100462698	"AT rich interactive domain 5A (MRF1-like) [Source:ZFIN;Acc:ZDB-GENE-100525-3]"	arid5a
"ENSDART00000115403"	0	0	1	46242	"+"	"chr23"	5984121	5984123	6.35803e-10	1.68837e-07	-36.002	NA	"neuron navigator 1 [Source:HGNC Symbol;Acc:HGNC:15989]"	NAV1 (1 of many)
"ENSDART00000115598"	0	0	0	-72888	"-"	"chr25"	5286119	5286121	1.85655e-16	1.40325e-13	-40.8055	NA	"U4 spliceosomal RNA [Source:RFAM;Acc:RF00015]"	U4
"ENSDART00000115610"	0	0	0	43718	"+"	"chr17"	4756004	4756006	6.38898e-13	2.75809e-10	34.2188	NA	"5S ribosomal RNA [Source:RFAM;Acc:RF00001]"	5S_rRNA
"ENSDART00000115610"	0	0	0	74265	"+"	"chr17"	4786551	4786553	2.0154e-13	9.53301e-11	36.3863	NA	"5S ribosomal RNA [Source:RFAM;Acc:RF00001]"	5S_rRNA
"ENSDART00000115610"	0	0	0	12825	"+"	"chr17"	4725111	4725113	2.46973e-07	3.69785e-05	26.1145	NA	"5S ribosomal RNA [Source:RFAM;Acc:RF00001]"	5S_rRNA
"ENSDART00000115636"	0	0	1	-5580	"+"	"chr17"	22801645	22801647	3.4483e-05	0.00259965	25.991	NA	"dre-mir-456 [Source:miRBase;Acc:MI0002176]"	dre-mir-456
"ENSDART00000115638"	0	0	0	38588	"-"	"chr18"	20190704	20190706	4.47991e-05	0.00322167	-28.525	NA	"5S ribosomal RNA [Source:RFAM;Acc:RF00001]"	5S_rRNA
"ENSDART00000116049"	0	0	0	30500	"+"	"chr16"	2802792	2802794	6.21984e-08	1.06795e-05	25.8925	NA	"5S ribosomal RNA [Source:RFAM;Acc:RF00001]"	5S_rRNA
"ENSDART00000116057"	0	0	1	-5911	"-"	"chr1"	44166931	44166933	8.49145e-19	8.68689e-16	37.2697	NA	""	BX901937.1
"ENSDART00000116070"	0	0	0	-21624	"+"	"chr25"	2077116	2077118	3.42743e-10	9.51242e-08	-30.8683	NA	""	CR354430.2
"ENSDART00000116070"	0	0	0	-21603	"+"	"chr25"	2077137	2077139	3.39069e-11	1.10078e-08	-33.3036	NA	""	CR354430.2
"ENSDART00000116070"	0	0	0	-21597	"+"	"chr25"	2077143	2077145	4.98201e-10	1.3437e-07	-33.0816	NA	""	CR354430.2
"ENSDART00000116070"	0	0	0	-21584	"+"	"chr25"	2077156	2077158	1.23992e-07	1.99648e-05	-28.1737	NA	""	CR354430.2
"ENSDART00000116070"	0	0	0	-21579	"+"	"chr25"	2077161	2077163	1.28503e-06	0.000159279	-25.852	NA	""	CR354430.2
"ENSDART00000116070"	0	0	0	-21589	"+"	"chr25"	2077151	2077153	2.16577e-06	0.000253045	-26.0015	NA	""	CR354430.2
"ENSDART00000116185"	0	0	1	39587	"+"	"chr10"	19491225	19491227	1.12014e-05	0.00103627	29.6165	NA	""	BX005125.1
"ENSDART00000116220"	0	0	0	72487	"-"	"chr14"	24193150	24193152	2.8547e-13	1.3177e-10	34.7443	NA	"dre-mir-218a-1 [Source:miRBase;Acc:MI0002051]"	dre-mir-218a-1
"ENSDART00000116301"	0	0	0	5200	"-"	"chr12"	20062211	20062213	4.36539e-05	0.0031522	25.9707	NA	"5S ribosomal RNA [Source:RFAM;Acc:RF00001]"	5S_rRNA
"ENSDART00000116477"	0	0	0	30348	"-"	"chr20"	8918916	8918918	1.33079e-48	1.24555e-44	42.6579	NA	"U6 spliceosomal RNA [Source:RFAM;Acc:RF00026]"	U6
"ENSDART00000116477"	0	0	0	30300	"-"	"chr20"	8918964	8918966	3.93727e-27	8.9278e-24	26.1701	NA	"U6 spliceosomal RNA [Source:RFAM;Acc:RF00026]"	U6
"ENSDART00000116477"	0	0	0	30468	"-"	"chr20"	8918796	8918798	8.70095e-38	4.30059e-34	55.8104	NA	"U6 spliceosomal RNA [Source:RFAM;Acc:RF00026]"	U6
"ENSDART00000116545"	0	0	1	56432	"+"	"chr17"	4559234	4559236	4.057e-14	2.10456e-11	31.6547	NA	"5S ribosomal RNA [Source:RFAM;Acc:RF00001]"	5S_rRNA
"ENSDART00000116796"	0	0	1	-4564	"+"	"chr19"	24324393	24324395	6.16249e-10	1.63997e-07	-28.9855	NA	"5S ribosomal RNA [Source:RFAM;Acc:RF00001]"	5S_rRNA
"ENSDART00000116803"	0	0	1	126482	"-"	"chr13"	26310251	26310253	6.39942e-23	1.07709e-19	34.9161	NA	"5S ribosomal RNA [Source:RFAM;Acc:RF00001]"	5S_rRNA
"ENSDART00000116803"	0	0	1	21206	"-"	"chr13"	26415527	26415529	0.000135833	0.00764488	26.3158	NA	"5S ribosomal RNA [Source:RFAM;Acc:RF00001]"	5S_rRNA
"ENSDART00000116849"	0	0	1	-8957	"-"	"chr5"	63037440	63037442	3.7133e-08	6.72486e-06	-26.8303	NA	""	CU929237.1
"ENSDART00000116927"	0	0	0	-3548	"+"	"chr5"	68682543	68682545	3.84249e-07	5.43505e-05	29.4131	NA	""	CABZ01032476.2
"ENSDART00000117216"	0	0	0	-38381	"+"	"chr16"	6739804	6739806	1.01349e-07	1.66355e-05	30.5136	NA	""	FP102889.1
"ENSDART00000117338"	0	0	0	22561	"+"	"chr20"	48305344	48305346	1.55456e-08	3.06934e-06	38.2173	NA	"5S ribosomal RNA [Source:RFAM;Acc:RF00001]"	5S_rRNA
"ENSDART00000117338"	0	0	0	22581	"+"	"chr20"	48305364	48305366	2.77761e-06	0.000314751	33.5597	NA	"5S ribosomal RNA [Source:RFAM;Acc:RF00001]"	5S_rRNA
"ENSDART00000117338"	0	0	0	22578	"+"	"chr20"	48305361	48305363	1.85407e-06	0.00022091	34.347	NA	"5S ribosomal RNA [Source:RFAM;Acc:RF00001]"	5S_rRNA
"ENSDART00000117358"	0	0	0	28743	"-"	"chr16"	2469389	2469391	3.81189e-07	5.40045e-05	26.1814	NA	"5S ribosomal RNA [Source:RFAM;Acc:RF00001]"	5S_rRNA
"ENSDART00000117712"	0	0	0	-14148	"-"	"chr23"	18151103	18151105	1.18516e-05	0.00108411	-26.3594	NA	"dre-mir-135c-2 [Source:miRBase;Acc:MI0001997]"	dre-mir-135c-2
"ENSDART00000117820"	0	0	0	13096	"-"	"chr5"	15790004	15790006	9.76386e-05	0.005921	-28.2821	NA	"5S ribosomal RNA [Source:RFAM;Acc:RF00001]"	5S_rRNA
"ENSDART00000117908"	0	0	0	235722	"-"	"chr1"	4126819	4126821	1.30397e-07	2.09043e-05	30.2283	NA	"5S ribosomal RNA [Source:RFAM;Acc:RF00001]"	5S_rRNA
"ENSDART00000117926"	0	0	0	19098	"+"	"chr21"	36165035	36165037	1.76847e-06	0.000211762	26.5795	NA	"5S ribosomal RNA [Source:RFAM;Acc:RF00001]"	5S_rRNA
"ENSDART00000117934"	0	0	0	-48276	"-"	"chr20"	11912550	11912552	1.39976e-07	2.22373e-05	32.7317	NA	""	BX323595.1
"ENSDART00000117934"	0	0	0	-56348	"-"	"chr20"	11920622	11920624	5.64026e-06	0.000578105	-25.7834	NA	""	BX323595.1
"ENSDART00000118064"	0	0	0	-32714	"+"	"chr18"	46546287	46546289	8.89811e-18	8.05402e-15	-63.2353	NA	"5S ribosomal RNA [Source:RFAM;Acc:RF00001]"	5S_rRNA
"ENSDART00000118125"	0	0	1	18795	"+"	"chr23"	18823785	18823787	4.25247e-09	9.51983e-07	30.0411	NA	""	CR847953.2
"ENSDART00000118529"	0	0	0	-66933	"-"	"chr11"	35030088	35030090	1.64402e-06	0.000197866	-37.1439	NA	"5S ribosomal RNA [Source:RFAM;Acc:RF00001]"	5S_rRNA
"ENSDART00000118670"	0	0	0	1384	"-"	"chr10"	38106623	38106625	4.70805e-08	8.33423e-06	-28.0251	NA	"dre-mir-125b-3 [Source:miRBase;Acc:MI0001977]"	dre-mir-125b-3
"ENSDART00000118691"	0	0	1	15482	"+"	"chr13"	46855268	46855270	2.32316e-35	1.04281e-31	56.3105	NA	""	AL772250.1
"ENSDART00000118691"	0	0	0	89130	"+"	"chr13"	46928916	46928918	5.90758e-13	2.56538e-10	-39.7977	NA	""	AL772250.1
"ENSDART00000118859"	0	0	1	6006	"+"	"chr5"	14753391	14753393	2.64584e-07	3.91753e-05	-28.6152	NA	""	CR847528.1
"ENSDART00000118929"	0	0	0	-33793	"+"	"chr25"	32619853	32619855	6.67719e-08	1.13892e-05	-26.0813	NA	"dre-mir-190a [Source:miRBase;Acc:MI0002027]"	dre-mir-190a
"ENSDART00000118968"	0	0	1	-7405	"+"	"chr7"	64909485	64909487	0.000165489	0.00886267	-28.4037	NA	"Small nucleolar RNA SNORA23 [Source:RFAM;Acc:RF00319]"	SNORA23
"ENSDART00000118968"	0	0	1	-6157	"+"	"chr7"	64910733	64910735	2.24165e-21	3.26521e-18	-59.6964	NA	"Small nucleolar RNA SNORA23 [Source:RFAM;Acc:RF00319]"	SNORA23
"ENSDART00000119053"	0	0	0	-271266	"+"	"chr8"	5868136	5868138	6.39238e-08	1.09586e-05	-31.7407	NA	"5S ribosomal RNA [Source:RFAM;Acc:RF00001]"	5S_rRNA
"ENSDART00000119291"	0	0	0	3637	"-"	"chr3"	572650	572652	2.39922e-40	1.31926e-36	52.7558	NA	"5S ribosomal RNA [Source:RFAM;Acc:RF00001]"	5S_rRNA
"ENSDART00000119291"	0	0	0	3589	"-"	"chr3"	572698	572700	1.38812e-12	5.65748e-10	25.6877	NA	"5S ribosomal RNA [Source:RFAM;Acc:RF00001]"	5S_rRNA
"ENSDART00000119536"	0	0	1	-16919	"+"	"chr7"	13070502	13070504	3.76414e-14	1.96636e-11	-29.0316	NA	"5S ribosomal RNA [Source:RFAM;Acc:RF00001]"	5S_rRNA
"ENSDART00000119615"	0	0	1	-1399	"+"	"chr10"	39837866	39837868	1.53885e-11	5.29683e-09	-30.1547	NA	"5S ribosomal RNA [Source:RFAM;Acc:RF00001]"	5S_rRNA
"ENSDART00000119615"	0	0	1	14485	"+"	"chr10"	39853750	39853752	3.54998e-09	8.08713e-07	-26.5012	NA	"5S ribosomal RNA [Source:RFAM;Acc:RF00001]"	5S_rRNA
"ENSDART00000119615"	0	0	1	18574	"+"	"chr10"	39857839	39857841	3.18195e-54	3.6835e-50	54.913	NA	"5S ribosomal RNA [Source:RFAM;Acc:RF00001]"	5S_rRNA
"ENSDART00000119716"	0	0	0	-50984	"+"	"chr2"	46385260	46385262	1.36965e-05	0.00121817	-26.2115	NA	"5S ribosomal RNA [Source:RFAM;Acc:RF00001]"	5S_rRNA
"ENSDART00000119716"	0	0	0	-31280	"+"	"chr2"	46404964	46404966	1.01277e-15	6.68943e-13	34.7311	NA	"5S ribosomal RNA [Source:RFAM;Acc:RF00001]"	5S_rRNA
"ENSDART00000119791"	0	0	1	38379	"-"	"chr16"	8526900	8526902	1.73794e-14	9.52072e-12	26.4029	NA	"5S ribosomal RNA [Source:RFAM;Acc:RF00001]"	5S_rRNA
"ENSDART00000119799"	0	0	0	-70803	"-"	"chr9"	55712436	55712438	2.89685e-11	9.48859e-09	-29.913	NA	"5S ribosomal RNA [Source:RFAM;Acc:RF00001]"	5S_rRNA
"ENSDART00000119839"	0	0	0	9101	"+"	"chr15"	34306560	34306562	2.67486e-06	0.000304914	-38.3008	NA	"5S ribosomal RNA [Source:RFAM;Acc:RF00001]"	5S_rRNA
"ENSDART00000119851"	0	0	0	24292	"+"	"chr4"	565109	565111	5.83919e-06	0.000595696	33.1161	NA	"5S ribosomal RNA [Source:RFAM;Acc:RF00001]"	5S_rRNA
"ENSDART00000119930"	0	0	0	89315	"+"	"chr9"	8189615	8189617	0.000111226	0.00655833	26.8379	NA	"5S ribosomal RNA [Source:RFAM;Acc:RF00001]"	5S_rRNA
"ENSDART00000120084"	0	0	1	-21758	"-"	"chr7"	12488707	12488709	7.95511e-23	1.31065e-19	40.397	NA	"5S ribosomal RNA [Source:RFAM;Acc:RF00001]"	5S_rRNA
"ENSDART00000120154"	0	0	0	-58463	"-"	"chr6"	55713581	55713583	4.48898e-10	1.22045e-07	31.8732	NA	"5S ribosomal RNA [Source:RFAM;Acc:RF00001]"	5S_rRNA
"ENSDART00000120233"	0	0	1	52499	"+"	"chr6"	58064755	58064757	1.29141e-09	3.23513e-07	-26.844	NA	"5S ribosomal RNA [Source:RFAM;Acc:RF00001]"	5S_rRNA
"ENSDART00000120233"	0	0	1	52520	"+"	"chr6"	58064776	58064778	8.23763e-10	2.13788e-07	-29.5939	NA	"5S ribosomal RNA [Source:RFAM;Acc:RF00001]"	5S_rRNA
"ENSDART00000120420"	0	0	1	-14843	"+"	"chr18"	44110838	44110840	1.99629e-14	1.08683e-11	-47.3229	NA	"5S ribosomal RNA [Source:RFAM;Acc:RF00001]"	5S_rRNA
"ENSDART00000120440"	0	0	0	-101561	"-"	"chr14"	51435140	51435142	1.20305e-07	1.94351e-05	-33.2837	NA	"5S ribosomal RNA [Source:RFAM;Acc:RF00001]"	5S_rRNA
"ENSDART00000120536"	0	0	1	28330	"-"	"chr5"	67818014	67818016	1.31926e-10	3.91855e-08	-36.5741	NA	"5S ribosomal RNA [Source:RFAM;Acc:RF00001]"	5S_rRNA
"ENSDART00000120598"	0	0	0	8072	"-"	"chr15"	19413584	19413586	2.85354e-12	1.09918e-09	40.6388	NA	"5S ribosomal RNA [Source:RFAM;Acc:RF00001]"	5S_rRNA
"ENSDART00000120684"	0	0	0	17005	"-"	"chr15"	26322486	26322488	1.16248e-12	4.7926e-10	40.702	NA	"5S ribosomal RNA [Source:RFAM;Acc:RF00001]"	5S_rRNA
"ENSDART00000120827"	0	0	0	-24756	"+"	"chr19"	22308242	22308244	5.6477e-08	9.76959e-06	25.5901	NA	"5S ribosomal RNA [Source:RFAM;Acc:RF00001]"	5S_rRNA
"ENSDART00000120831"	0	0	1	-17135	"+"	"chr21"	43046935	43046937	3.1991e-26	6.86476e-23	52.9412	NA	"5S ribosomal RNA [Source:RFAM;Acc:RF00001]"	5S_rRNA
"ENSDART00000120907"	0	0	1	-11633	"+"	"chr24"	511511	511513	1.63998e-13	7.83306e-11	-48.6061	NA	"5S ribosomal RNA [Source:RFAM;Acc:RF00001]"	5S_rRNA
"ENSDART00000121068"	0	0	0	-2088	"-"	"chr3"	60245112	60245114	2.0334e-07	3.11017e-05	35.8702	NA	"5S ribosomal RNA [Source:RFAM;Acc:RF00001]"	5S_rRNA
"ENSDART00000121171"	0	0	0	44272	"+"	"chr17"	47350238	47350240	6.53101e-11	2.02893e-08	33.1492	NA	"5S ribosomal RNA [Source:RFAM;Acc:RF00001]"	5S_rRNA
"ENSDART00000121234"	0	0	0	-79790	"+"	"chr1"	3282321	3282323	1.44233e-06	0.000176342	-33.5605	NA	"5S ribosomal RNA [Source:RFAM;Acc:RF00001]"	5S_rRNA
"ENSDART00000121321"	0	0	0	-55375	"+"	"chr17"	39423130	39423132	2.92329e-06	0.000329308	26.9038	NA	"5S ribosomal RNA [Source:RFAM;Acc:RF00001]"	5S_rRNA
"ENSDART00000121346"	0	0	0	-4575	"+"	"chr23"	42532492	42532494	1.17919e-05	0.00108055	-28.0649	NA	"5S ribosomal RNA [Source:RFAM;Acc:RF00001]"	5S_rRNA
"ENSDART00000121346"	0	0	0	-4558	"+"	"chr23"	42532509	42532511	2.89213e-09	6.74337e-07	-35.6683	NA	"5S ribosomal RNA [Source:RFAM;Acc:RF00001]"	5S_rRNA
"ENSDART00000121806"	0	0	1	43474	"+"	"chr17"	4946492	4946494	6.65105e-05	0.00439108	-26.2099	394059	"CDC5 cell division cycle 5-like (S. pombe) [Source:ZFIN;Acc:ZDB-GENE-040426-821]"	cdc5l
"ENSDART00000121817"	0	0	1	4707	"-"	"chr13"	47505614	47505616	6.56759e-31	2.06362e-27	59.2727	100000083	"fibulin 7 [Source:ZFIN;Acc:ZDB-GENE-170130-2]"	fbln7
"ENSDART00000121864"	0	0	1	9323	"+"	"chr10"	16552901	16552903	9.33971e-07	0.000120343	33.0792	NA	"solute carrier family 27 (fatty acid transporter), member 6 [Source:ZFIN;Acc:ZDB-GENE-060825-27]"	slc27a6
"ENSDART00000121995"	0	0	0	3606	"+"	"chr12"	38931177	38931179	1.21171e-07	1.95606e-05	27.4971	NA	""	CR391994.1
"ENSDART00000122017"	0	0	1	25482	"-"	"chr21"	43919990	43919992	2.32484e-08	4.42723e-06	26.1996	NA	""	CU571068.1
"ENSDART00000122074"	0	0	0	-10855	"-"	"chr23"	42212562	42212564	2.79967e-05	0.00219101	25.006	100463517	"solute carrier family 1 (glutamate transporter), member 7b [Source:ZFIN;Acc:ZDB-GENE-101111-7]"	slc1a7b
"ENSDART00000122084"	0	0	0	56146	"-"	"chr5"	10714688	10714690	8.29965e-07	0.000108306	-33.3614	NA	""	FP102464.1
"ENSDART00000122292"	0	0	0	-9983	"-"	"chr5"	3526099	3526101	4.95102e-08	8.72571e-06	-30.5916	NA	"si:ch1073-189o9.1 [Source:ZFIN;Acc:ZDB-GENE-100922-66]"	si:ch1073-189o9.1
"ENSDART00000122362"	0	0	0	20182	"-"	"chr1"	45529974	45529976	1.03062e-10	3.11164e-08	-36.482	NA	"si:ch211-138g9.3 [Source:ZFIN;Acc:ZDB-GENE-090311-27]"	si:ch211-138g9.3
"ENSDART00000122364"	0	0	0	29782	"-"	"chr12"	48114478	48114480	2.10075e-08	4.04556e-06	-28.151	100535965	"neuropeptide FF receptor 1 [Source:HGNC Symbol;Acc:HGNC:17425]"	NPFFR1
"ENSDART00000122486"	0	0	0	37848	"+"	"chr10"	3586688	3586690	7.61941e-61	1.15578e-56	36.1516	NA	""	CU571170.2
"ENSDART00000122838"	0	0	0	5380	"+"	"chr20"	5384933	5384935	7.6415e-14	3.84168e-11	-29.3158	NA	"5S ribosomal RNA [Source:RFAM;Acc:RF00001]"	5S_rRNA
"ENSDART00000122898"	0	0	1	157075	"-"	"chr4"	73328317	73328319	1.50859e-06	0.000183626	34.4494	101883360	"PHD finger protein 21B [Source:ZFIN;Acc:ZDB-GENE-120824-1]"	phf21b
"ENSDART00000122930"	0	0	1	24325	"-"	"chr18"	39467721	39467723	9.50503e-14	4.72991e-11	31.6051	393730	"secretogranin III [Source:ZFIN;Acc:ZDB-GENE-040426-1725]"	scg3
"ENSDART00000123163"	0	0	1	7714	"+"	"chr19"	48407899	48407901	5.77824e-07	7.8042e-05	25.1282	406563	"zgc:85936 [Source:ZFIN;Acc:ZDB-GENE-040426-2450]"	zgc:85936
"ENSDART00000123179"	0	0	1	124926	"-"	"chr13"	5644700	5644702	1.16049e-07	1.88124e-05	25.4949	793290	"sprouty-related, EVH1 domain containing 2b [Source:ZFIN;Acc:ZDB-GENE-040426-2342]"	spred2b
"ENSDART00000123219"	0	0	0	-38823	"-"	"chr7"	62285252	62285254	3.6116e-16	2.57911e-13	-32.4324	NA	"5S ribosomal RNA [Source:RFAM;Acc:RF00001]"	5S_rRNA
"ENSDART00000123243"	0	0	1	23485	"+"	"chr5"	62327931	62327933	6.07198e-10	1.6198e-07	26.2921	100537779	"translocase of inner mitochondrial membrane 22 [Source:HGNC Symbol;Acc:HGNC:17317]"	TIMM22
"ENSDART00000123254"	0	0	0	-7596	"+"	"chr8"	47680618	47680620	5.69074e-06	0.000582443	-26.7553	768170	"dipeptidyl-peptidase 9 [Source:ZFIN;Acc:ZDB-GENE-061013-777]"	dpp9
"ENSDART00000123281"	0	0	0	13579	"+"	"chr4"	63576304	63576306	1.24638e-11	4.35486e-09	-25.2794	NA	"zinc finger protein 985 [Source:ZFIN;Acc:ZDB-GENE-110914-127]"	znf985
"ENSDART00000123281"	0	0	0	13622	"+"	"chr4"	63576347	63576349	1.53114e-18	1.53427e-15	27.1063	NA	"zinc finger protein 985 [Source:ZFIN;Acc:ZDB-GENE-110914-127]"	znf985
"ENSDART00000123330"	0	0	1	10147	"-"	"chr25"	31277441	31277443	4.79268e-08	8.47722e-06	26.0779	286831	"laminin, beta 4 [Source:ZFIN;Acc:ZDB-GENE-021226-2]"	lamb4
"ENSDART00000123364"	0	0	1	15564	"+"	"chr14"	8213858	8213860	3.11912e-17	2.59866e-14	39.6168	101885552	"vascular endothelial growth factor Ba [Source:ZFIN;Acc:ZDB-GENE-120510-3]"	vegfba
"ENSDART00000123419"	0	0	0	-64799	"-"	"chr21"	32132152	32132154	4.93185e-12	1.82618e-09	31.6964	NA	"si:ch211-160j14.3 [Source:ZFIN;Acc:ZDB-GENE-091204-86]"	si:ch211-160j14.3
"ENSDART00000123450"	0	0	0	-23112	"-"	"chr24"	13444707	13444709	4.38636e-05	0.00316314	-25.0459	NA	"si:dkey-192j17.1 [Source:ZFIN;Acc:ZDB-GENE-091113-38]"	si:dkey-192j17.1
"ENSDART00000123595"	0	0	0	34836	"+"	"chr24"	7165262	7165264	2.56591e-06	0.000294025	-29.2834	NA	"si:dkeyp-101e12.1 [Source:ZFIN;Acc:ZDB-GENE-091113-32]"	si:dkeyp-101e12.1
"ENSDART00000123713"	0	0	1	25233	"-"	"chr21"	26188514	26188516	2.23531e-06	0.000260616	39.6858	403044	"glutamate receptor, ionotropic, AMPA 1b [Source:ZFIN;Acc:ZDB-GENE-020125-2]"	gria1b
"ENSDART00000124109"	0	0	1	-6844	"+"	"chr24"	41494025	41494027	8.30367e-05	0.00522165	29.5884	NA	"5S ribosomal RNA [Source:RFAM;Acc:RF00001]"	5S_rRNA
"ENSDART00000124127"	0	0	1	88815	"-"	"chr11"	9171195	9171197	0.00010665	0.00633815	-27.5758	NA	""	CU179643.1
"ENSDART00000124181"	0	0	1	23700	"+"	"chr24"	14181784	14181786	7.7062e-28	1.85242e-24	-34.4195	81884	"nuclear receptor coactivator 2 [Source:ZFIN;Acc:ZDB-GENE-010406-3]"	ncoa2
"ENSDART00000124419"	0	0	0	-15956	"-"	"chr3"	10358896	10358898	1.07285e-20	1.43885e-17	49.7629	NA	""	BX539325.2
"ENSDART00000124850"	0	0	0	29184	"+"	"chr23"	658441	658443	3.81913e-14	1.98819e-11	33.9842	405815	"interferon regulatory factor 10 [Source:ZFIN;Acc:ZDB-GENE-040426-2084]"	irf10
"ENSDART00000124850"	0	0	0	59780	"+"	"chr23"	689037	689039	1.18691e-06	0.000148371	-26.3036	405815	"interferon regulatory factor 10 [Source:ZFIN;Acc:ZDB-GENE-040426-2084]"	irf10
"ENSDART00000124876"	0	0	0	-126655	"-"	"chr7"	44947012	44947014	6.31255e-25	1.2565e-21	48.9899	793103	"zgc:194678 [Source:ZFIN;Acc:ZDB-GENE-030131-8082]"	VSTM2B
"ENSDART00000124898"	0	0	1	3205	"-"	"chr13"	42431396	42431398	8.9712e-05	0.00555128	27.9264	NA	""	CR792417.1
"ENSDART00000124939"	0	0	1	10780	"+"	"chr5"	71038812	71038814	5.38978e-15	3.19535e-12	-50.9036	NA	"LIM homeobox 3 [Source:HGNC Symbol;Acc:HGNC:6595]"	LHX3
"ENSDART00000124954"	0	0	1	-2545	"-"	"chr5"	69164550	69164552	1.85421e-15	1.16857e-12	47.5804	100006320	"UDP glucuronosyltransferase 2 family, polypeptide A4 [Source:ZFIN;Acc:ZDB-GENE-080721-23]"	ugt2a4
"ENSDART00000124954"	0	0	1	-2545	"-"	"chr5"	69164550	69164552	1.85421e-15	1.16857e-12	47.5804	553952	"UDP glucuronosyltransferase 2 family, polypeptide A4 [Source:ZFIN;Acc:ZDB-GENE-080721-23]"	ugt2a4
"ENSDART00000124954"	0	0	1	-2545	"-"	"chr5"	69164550	69164552	1.85421e-15	1.16857e-12	47.5804	100384900	"UDP glucuronosyltransferase 2 family, polypeptide A4 [Source:ZFIN;Acc:ZDB-GENE-080721-23]"	ugt2a4
"ENSDART00000124954"	0	0	1	-2545	"-"	"chr5"	69164550	69164552	1.85421e-15	1.16857e-12	47.5804	791613	"UDP glucuronosyltransferase 2 family, polypeptide A4 [Source:ZFIN;Acc:ZDB-GENE-080721-23]"	ugt2a4
"ENSDART00000124954"	0	0	1	-2572	"-"	"chr5"	69164577	69164579	3.18378e-15	1.94249e-12	41.675	100006320	"UDP glucuronosyltransferase 2 family, polypeptide A4 [Source:ZFIN;Acc:ZDB-GENE-080721-23]"	ugt2a4
"ENSDART00000124954"	0	0	1	-2572	"-"	"chr5"	69164577	69164579	3.18378e-15	1.94249e-12	41.675	553952	"UDP glucuronosyltransferase 2 family, polypeptide A4 [Source:ZFIN;Acc:ZDB-GENE-080721-23]"	ugt2a4
"ENSDART00000124954"	0	0	1	-2572	"-"	"chr5"	69164577	69164579	3.18378e-15	1.94249e-12	41.675	100384900	"UDP glucuronosyltransferase 2 family, polypeptide A4 [Source:ZFIN;Acc:ZDB-GENE-080721-23]"	ugt2a4
"ENSDART00000124954"	0	0	1	-2572	"-"	"chr5"	69164577	69164579	3.18378e-15	1.94249e-12	41.675	791613	"UDP glucuronosyltransferase 2 family, polypeptide A4 [Source:ZFIN;Acc:ZDB-GENE-080721-23]"	ugt2a4
"ENSDART00000125090"	0	0	0	-21686	"-"	"chr9"	49360718	49360720	1.2001e-06	0.000149765	27.5287	NA	""	CABZ01078523.1
"ENSDART00000125431"	0	0	0	-4807	"-"	"chr11"	25984700	25984702	8.92473e-13	3.76821e-10	55.7086	797296	"PR domain containing 2, with ZNF domain b [Source:ZFIN;Acc:ZDB-GENE-080613-3]"	prdm2b
"ENSDART00000125439"	0	0	0	-36056	"-"	"chr3"	57495854	57495856	1.6157e-06	0.000194896	27.0241	321938	"cytohesin 1a [Source:ZFIN;Acc:ZDB-GENE-030131-657]"	cyth1a
"ENSDART00000125450"	0	0	1	-20740	"+"	"chr22"	15460093	15460095	1.75199e-06	0.000210079	26.2013	553367	"glypican 1a [Source:ZFIN;Acc:ZDB-GENE-051120-147]"	gpc1a
"ENSDART00000125552"	0	0	0	-48675	"+"	"chr12"	15061638	15061640	7.19552e-06	0.000712882	-30.719	445059	"ADP-ribosylarginine hydrolase [Source:ZFIN;Acc:ZDB-GENE-040801-190]"	adprh
"ENSDART00000125617"	0	0	0	-5992	"-"	"chr17"	48217444	48217446	3.18661e-05	0.00243661	29.055	NA	"SPARC related modular calcium binding 1 [Source:ZFIN;Acc:ZDB-GENE-110310-7]"	smoc1
"ENSDART00000125673"	0	0	0	-31757	"+"	"chr19"	3681319	3681321	7.78506e-07	0.000102228	-26.0699	768136	"neural precursor cell expressed, developmentally down-regulated 9 [Source:ZFIN;Acc:ZDB-GENE-061013-318]"	nedd9
"ENSDART00000125691"	0	0	0	-48505	"-"	"chr16"	15421483	15421485	1.13687e-09	2.88079e-07	-49.1005	431722	"syntrophin, basic 1 [Source:ZFIN;Acc:ZDB-GENE-040704-13]"	sntb1
"ENSDART00000125782"	0	0	0	34445	"+"	"chr1"	32007984	32007986	4.29768e-10	1.17206e-07	28.0779	NA	"5S ribosomal RNA [Source:RFAM;Acc:RF00001]"	5S_rRNA
"ENSDART00000125895"	0	0	1	33524	"-"	"chr11"	23379122	23379124	1.29914e-23	2.34216e-20	37.9611	NA	"Small Cajal body specific RNA 15 [Source:RFAM;Acc:RF00426]"	SCARNA15
"ENSDART00000125961"	0	0	1	16799	"+"	"chr9"	13005354	13005356	5.60686e-08	9.70277e-06	-26.7195	555655	"bone morphogenetic protein receptor, type II b (serine/threonine kinase) [Source:ZFIN;Acc:ZDB-GENE-070618-2]"	bmpr2b
"ENSDART00000126015"	0	0	1	-49167	"+"	"chr9"	22771749	22771751	2.90256e-10	8.14303e-08	-35.4592	337626	"ets variant 5a [Source:ZFIN;Acc:ZDB-GENE-030131-9572]"	etv5a
"ENSDART00000126030"	0	0	1	40845	"-"	"chr15"	42931396	42931398	9.98232e-14	4.94504e-11	-41.4634	NA	""	BX890602.1
"ENSDART00000126253"	0	0	1	9043	"+"	"chr15"	1841953	1841955	6.2099e-06	0.00062895	-28.4091	572460	"family with sequence similarity 124B [Source:ZFIN;Acc:ZDB-GENE-130327-1]"	fam124b
"ENSDART00000126362"	0	0	1	1444	"+"	"chr12"	48337341	48337343	3.22563e-08	5.93452e-06	25.2941	550576	"anaphase promoting complex subunit 16 [Source:ZFIN;Acc:ZDB-GENE-050417-430]"	anapc16
"ENSDART00000126580"	0	0	0	-47740	"+"	"chr15"	11633574	11633576	1.44537e-08	2.86661e-06	-26.4992	NA	"5S ribosomal RNA [Source:RFAM;Acc:RF00001]"	5S_rRNA
"ENSDART00000126580"	0	0	0	-67698	"+"	"chr15"	11613616	11613618	1.52118e-13	7.32125e-11	32.3593	NA	"5S ribosomal RNA [Source:RFAM;Acc:RF00001]"	5S_rRNA
"ENSDART00000126712"	0	0	1	-80001	"-"	"chr12"	7685029	7685031	1.78979e-39	9.37289e-36	-33.5463	393211	"coiled-coil domain containing 6b [Source:ZFIN;Acc:ZDB-GENE-040426-869]"	ccdc6b
"ENSDART00000126792"	0	0	1	3784	"-"	"chr21"	7394776	7394778	5.05946e-07	6.96166e-05	-38.6884	794365	"si:dkey-163m14.7 [Source:ZFIN;Acc:ZDB-GENE-120215-10]"	si:dkey-163m14.7
"ENSDART00000126833"	0	0	1	47693	"+"	"chr8"	32652139	32652141	6.89432e-06	0.000686774	-25.7654	NA	""	BX548021.2
"ENSDART00000126929"	0	0	0	-320433	"-"	"chr17"	40481544	40481546	2.04554e-06	0.000240982	-26.6317	NA	"si:dkey-187k19.2 [Source:ZFIN;Acc:ZDB-GENE-131121-68]"	si:dkey-187k19.2
"ENSDART00000127007"	0	0	0	33845	"-"	"chr7"	47944594	47944596	1.10068e-16	8.55454e-14	30.6081	30702	"cytoplasmic polyadenylation element binding protein 1b [Source:ZFIN;Acc:ZDB-GENE-990927-1]"	cpeb1b
"ENSDART00000127062"	0	0	0	-15690	"+"	"chr8"	50722882	50722884	3.13156e-38	1.56541e-34	-51.0325	436920	"early growth response 3 [Source:ZFIN;Acc:ZDB-GENE-040718-394]"	egr3
"ENSDART00000127140"	0	0	1	5157	"+"	"chr22"	11640878	11640880	3.59959e-05	0.00268919	26.9579	NA	""	CU570889.1
"ENSDART00000127153"	0	0	1	16597	"-"	"chr8"	4500296	4500298	1.04821e-05	0.000978158	-27.8274	100009635	"DEAH (Asp-Glu-Ala-His) box polypeptide 37 [Source:ZFIN;Acc:ZDB-GENE-030131-4505]"	dhx37
"ENSDART00000127195"	0	0	0	126568	"-"	"chr13"	43824778	43824780	5.2551e-14	2.69669e-11	-30.8466	NA	"5S ribosomal RNA [Source:RFAM;Acc:RF00001]"	5S_rRNA
"ENSDART00000127195"	0	0	0	186118	"-"	"chr13"	43765228	43765230	3.60263e-06	0.000393443	30.9613	NA	"5S ribosomal RNA [Source:RFAM;Acc:RF00001]"	5S_rRNA
"ENSDART00000127268"	0	0	0	-3937	"+"	"chr10"	29950446	29950448	1.07916e-14	6.08517e-12	-40.8257	101884219	""	BX120005.1
"ENSDART00000127348"	0	0	1	42301	"-"	"chr21"	1673983	1673985	1.33024e-07	2.12557e-05	28.3704	100000073	"one cut homeobox 2 [Source:ZFIN;Acc:ZDB-GENE-120215-73]"	onecut2
"ENSDART00000127348"	0	0	1	42293	"-"	"chr21"	1673991	1673993	6.75011e-05	0.0044385	-25.7042	100000073	"one cut homeobox 2 [Source:ZFIN;Acc:ZDB-GENE-120215-73]"	onecut2
"ENSDART00000127351"	0	0	1	7871	"-"	"chr7"	69184232	69184234	1.14194e-09	2.8903e-07	-29.1667	793927	"ataxin 1-like [Source:ZFIN;Acc:ZDB-GENE-090908-1]"	atxn1l
"ENSDART00000127374"	0	0	0	-44598	"+"	"chr17"	50532508	50532510	2.68062e-05	0.00211777	-31.3366	562868	"DDHD domain containing 1a [Source:ZFIN;Acc:ZDB-GENE-111020-16]"	ddhd1a
"ENSDART00000127401"	0	0	0	63031	"-"	"chr6"	20774419	20774421	8.97979e-43	5.56364e-39	-75.5931	NA	""	BX470083.4
"ENSDART00000127401"	0	0	0	62719	"-"	"chr6"	20774731	20774733	4.861e-07	6.718e-05	-31.453	NA	""	BX470083.4
"ENSDART00000127443"	0	0	0	121190	"-"	"chr23"	1906028	1906030	1.01837e-06	0.00013	-25.0283	432371	"PR domain containing 5 [Source:ZFIN;Acc:ZDB-GENE-040708-1]"	prdm5
"ENSDART00000127702"	0	0	1	-3281	"-"	"chr23"	7121705	7121707	1.59477e-12	6.37181e-10	-29.2337	323855	"PRP6 pre-mRNA processing factor 6 homolog (S. cerevisiae) [Source:ZFIN;Acc:ZDB-GENE-030131-2575]"	prpf6
"ENSDART00000127702"	0	0	1	-3269	"-"	"chr23"	7121693	7121695	2.46424e-12	9.59304e-10	-27.4458	323855	"PRP6 pre-mRNA processing factor 6 homolog (S. cerevisiae) [Source:ZFIN;Acc:ZDB-GENE-030131-2575]"	prpf6
"ENSDART00000127875"	0	0	1	99111	"-"	"chr8"	51207624	51207626	1.30473e-08	2.62797e-06	28.4196	572452	"bone morphogenetic protein 1a [Source:ZFIN;Acc:ZDB-GENE-060818-1]"	bmp1a
"ENSDART00000127985"	0	0	0	-14185	"-"	"chr19"	450475	450477	3.6002e-08	6.53889e-06	-31.0696	100536997	"mitochondrial transcription termination factor 1 [Source:HGNC Symbol;Acc:HGNC:21463]"	MTERF1
"ENSDART00000128189"	0	0	0	-84988	"+"	"chr18"	48088424	48088426	1.16104e-06	0.000145676	25.2353	572522	"somatolactin alpha [Source:ZFIN;Acc:ZDB-GENE-060123-2]"	smtla
"ENSDART00000128247"	0	0	0	-54065	"-"	"chr22"	31777129	31777131	5.27279e-36	2.41613e-32	73.7139	100535720	"LSM3 homolog, U6 small nuclear RNA and mRNA degradation associated [Source:ZFIN;Acc:ZDB-GENE-161207-2]"	lsm3
"ENSDART00000128360"	0	0	0	-11001	"-"	"chr14"	41762307	41762309	1.34877e-09	3.36922e-07	39.9657	NA	""	BX537109.1
"ENSDART00000128496"	0	0	0	7213	"+"	"chr7"	59361408	59361410	3.99538e-09	8.99465e-07	28.7379	394097	"ribosomal protein L34 [Source:ZFIN;Acc:ZDB-GENE-040426-1033]"	rpl34
"ENSDART00000128530"	0	0	1	-24017	"+"	"chr7"	9021423	9021425	4.79659e-06	0.000502861	27.2318	492511	"small nuclear ribonucleoprotein polypeptide A' [Source:ZFIN;Acc:ZDB-GENE-041114-82]"	snrpa1
"ENSDART00000128671"	0	0	0	104554	"+"	"chr1"	26523317	26523319	3.62843e-22	5.68021e-19	27.4405	559327	"basonuclin 2 [Source:ZFIN;Acc:ZDB-GENE-030131-5784]"	bnc2
"ENSDART00000128671"	0	0	0	104602	"+"	"chr1"	26523365	26523367	1.90283e-30	5.77276e-27	29.7945	559327	"basonuclin 2 [Source:ZFIN;Acc:ZDB-GENE-030131-5784]"	bnc2
"ENSDART00000128671"	0	0	0	175907	"+"	"chr1"	26594670	26594672	1.49343e-19	1.6845e-16	-35.7722	559327	"basonuclin 2 [Source:ZFIN;Acc:ZDB-GENE-030131-5784]"	bnc2
"ENSDART00000128690"	0	0	1	69826	"-"	"chr24"	34379473	34379475	6.63343e-06	0.000664396	25.1051	NA	"ArfGAP with GTPase domain, ankyrin repeat and PH domain 3 [Source:ZFIN;Acc:ZDB-GENE-110927-1]"	agap3
"ENSDART00000128773"	0	0	1	-17168	"+"	"chr5"	60599634	60599636	7.10166e-07	9.40823e-05	-27.9819	100006713	"double C2-like domains, beta [Source:ZFIN;Acc:ZDB-GENE-090615-1]"	doc2b
"ENSDART00000129035"	0	0	0	-19808	"+"	"chr21"	26600807	26600809	7.15826e-07	9.47037e-05	27.1201	NA	"peroxiredoxin 5 [Source:ZFIN;Acc:ZDB-GENE-050522-159]"	prdx5
"ENSDART00000129072"	0	0	1	-13082	"-"	"chr1"	46311694	46311696	2.42649e-08	4.58903e-06	29.8455	100534759	"si:dkey-22n8.3 [Source:ZFIN;Acc:ZDB-GENE-110914-188]"	si:dkey-22n8.3
"ENSDART00000129314"	0	0	1	23938	"+"	"chr13"	15127465	15127467	5.49178e-13	2.39427e-10	25.8278	336266	"lysyl oxidase-like 3b [Source:ZFIN;Acc:ZDB-GENE-030131-8210]"	loxl3b
"ENSDART00000129332"	0	0	0	-14531	"+"	"chr22"	7806483	7806485	3.76434e-12	1.41568e-09	-26.7501	NA	""	CU571257.1
"ENSDART00000129532"	0	0	1	60654	"+"	"chr13"	40750075	40750077	7.04354e-23	1.16922e-19	30.5454	394005	"protein kinase, cGMP-dependent, type Ia [Source:ZFIN;Acc:ZDB-GENE-040426-1308]"	prkg1a
"ENSDART00000129532"	0	0	1	60697	"+"	"chr13"	40750118	40750120	9.5498e-13	4.01235e-10	-26.3234	394005	"protein kinase, cGMP-dependent, type Ia [Source:ZFIN;Acc:ZDB-GENE-040426-1308]"	prkg1a
"ENSDART00000129559"	0	0	0	-20281	"-"	"chr13"	34946171	34946173	3.44045e-07	4.93943e-05	26.8005	562593	"BTB (POZ) domain containing 3b [Source:ZFIN;Acc:ZDB-GENE-041210-282]"	btbd3b
"ENSDART00000129598"	0	0	1	12135	"-"	"chr3"	57548131	57548133	5.97846e-09	1.29616e-06	37.5072	327239	"ubiquitin specific peptidase 36 [Source:ZFIN;Acc:ZDB-GENE-030131-5450]"	usp36
"ENSDART00000129607"	0	0	1	-8426	"+"	"chr4"	75300652	75300654	2.95611e-37	1.429e-33	57.6953	NA	"si:dkey-240n22.6 [Source:ZFIN;Acc:ZDB-GENE-070705-411]"	si:dkey-240n22.6
"ENSDART00000129659"	0	0	0	-20395	"+"	"chr10"	41310200	41310202	3.54028e-08	6.44336e-06	29.1532	792590	"prolactin releasing hormone receptor 2b [Source:ZFIN;Acc:ZDB-GENE-091117-9]"	prlhr2b
"ENSDART00000129811"	0	0	1	20822	"+"	"chr2"	57390739	57390741	1.80922e-05	0.001531	-26.9327	NA	"one cut homeobox 3 [Source:HGNC Symbol;Acc:HGNC:13399]"	ONECUT3 (1 of many)
"ENSDART00000129990"	0	0	0	14721	"+"	"chr6"	21315947	21315949	2.2306e-34	9.3451e-31	48.9188	NA	""	BX927341.2
"ENSDART00000129990"	0	0	0	14889	"+"	"chr6"	21316115	21316117	8.87897e-48	7.51122e-44	36.608	NA	""	BX927341.2
"ENSDART00000130059"	0	0	1	-11776	"+"	"chr9"	26009682	26009684	7.71926e-05	0.00493343	25.6322	100003889	"zinc finger E-box binding homeobox 2a [Source:ZFIN;Acc:ZDB-GENE-070912-553]"	zeb2a
"ENSDART00000130157"	0	0	0	-69997	"+"	"chr21"	31327614	31327616	1.01854e-07	1.67122e-05	26.4882	NA	"si:ch211-166i24.1 [Source:ZFIN;Acc:ZDB-GENE-091204-396]"	si:ch211-166i24.1
"ENSDART00000130167"	0	0	0	-234289	"-"	"chr12"	38001590	38001592	4.45552e-17	3.65666e-14	29.1919	NA	""	CABZ01046949.1
"ENSDART00000130167"	0	0	0	79137	"-"	"chr12"	37688164	37688166	1.56341e-10	4.59718e-08	-30.4915	NA	""	CABZ01046949.1
"ENSDART00000130167"	0	0	0	-234271	"-"	"chr12"	38001572	38001574	1.40612e-15	9.05635e-13	27.3801	NA	""	CABZ01046949.1
"ENSDART00000130476"	0	0	1	12731	"-"	"chr23"	40039935	40039937	4.4264e-09	9.88406e-07	-39.3939	NA	""	CU657980.2
"ENSDART00000130496"	0	0	1	2684	"-"	"chr2"	3662014	3662016	4.98286e-06	0.000519739	25.7542	NA	""	CU694226.3
"ENSDART00000130625"	0	0	1	3792	"+"	"chr17"	7441968	7441970	1.4394e-06	0.000176082	35.7108	100001360	"si:dkeyp-110a12.4 [Source:ZFIN;Acc:ZDB-GENE-131121-498]"	si:dkeyp-110a12.4
"ENSDART00000130642"	0	0	1	4335	"+"	"chr6"	4073209	4073211	8.63156e-08	1.43445e-05	-32.1434	100536950	"STE20-related kinase adaptor beta [Source:HGNC Symbol;Acc:HGNC:13205]"	STRADB
"ENSDART00000130645"	0	0	1	-18674	"+"	"chr9"	2315358	2315360	1.46607e-07	2.31735e-05	31.8548	394151	"ATP synthase, H+ transporting, mitochondrial Fo complex, subunit C3 (subunit 9), genome duplicate a [Source:ZFIN;Acc:ZDB-GENE-040426-857]"	atp5g3a
"ENSDART00000130977"	0	0	1	23233	"+"	"chr2"	54728396	54728398	1.11896e-25	2.31092e-22	43.2585	101884972	"microtubule crosslinking factor 1 [Source:HGNC Symbol;Acc:HGNC:29121]"	MTCL1
"ENSDART00000131111"	0	0	1	2885	"+"	"chr1"	24963039	24963041	1.87893e-11	6.36285e-09	39.9225	100004402	"pleiotropic regulator 1 [Source:ZFIN;Acc:ZDB-GENE-040426-2787]"	plrg1
"ENSDART00000131113"	0	0	1	69954	"+"	"chr7"	72802914	72802916	1.65887e-29	4.67778e-26	45.6497	NA	"adhesion G protein-coupled receptor L3 [Source:HGNC Symbol;Acc:HGNC:20974]"	ADGRL3 (1 of many)
"ENSDART00000131231"	0	0	1	-11254	"+"	"chr25"	10653964	10653966	1.44973e-05	0.00127777	-27.6418	436812	"adaptor-related protein complex 3, sigma 2 subunit [Source:ZFIN;Acc:ZDB-GENE-040718-274]"	ap3s2
"ENSDART00000131234"	0	0	1	-2576	"+"	"chr22"	2800769	2800771	1.47077e-22	2.39624e-19	-38.8761	NA	"si:dkey-20i20.3 [Source:ZFIN;Acc:ZDB-GENE-060503-623]"	si:dkey-20i20.3
"ENSDART00000131672"	0	0	0	21594	"-"	"chr4"	43516449	43516451	3.32455e-15	2.02556e-12	42.5873	NA	""	CABZ01015530.1
"ENSDART00000131753"	0	0	0	41912	"+"	"chr24"	3982383	3982385	8.99424e-11	2.73999e-08	-37.7319	560944	"phosphofructokinase, platelet a [Source:ZFIN;Acc:ZDB-GENE-091112-22]"	pfkpa
"ENSDART00000131799"	0	0	1	-11203	"+"	"chr5"	69235492	69235494	1.26244e-06	0.000156744	30.4674	NA	"si:ch211-154e10.1 [Source:ZFIN;Acc:ZDB-GENE-081104-136]"	si:ch211-154e10.1
"ENSDART00000131825"	0	0	1	4237	"-"	"chr20"	780181	780183	1.41615e-15	9.1076e-13	-50.5792	NA	"interphotoreceptor matrix proteoglycan 1a [Source:ZFIN;Acc:ZDB-GENE-070424-197]"	impg1a
"ENSDART00000132005"	0	0	1	184583	"-"	"chr8"	15767919	15767921	1.12486e-07	1.82929e-05	-30.1917	550450	"ATP/GTP binding protein-like 4 [Source:ZFIN;Acc:ZDB-GENE-081104-437]"	agbl4
"ENSDART00000132097"	0	0	1	-23455	"+"	"chr6"	27589553	27589555	8.85553e-12	3.17743e-09	42.8647	558502	"receptor-like tyrosine kinase [Source:ZFIN;Acc:ZDB-GENE-070209-277]"	ryk
"ENSDART00000132114"	0	0	1	68321	"+"	"chr6"	31495318	31495320	2.36878e-05	0.00190777	25.4701	30280	"Janus kinase 1 [Source:ZFIN;Acc:ZDB-GENE-980526-142]"	jak1
"ENSDART00000132115"	0	0	1	20045	"+"	"chr8"	44785713	44785715	2.37851e-09	5.66793e-07	33.6508	567630	"si:ch1073-459j12.1 [Source:ZFIN;Acc:ZDB-GENE-030131-8546]"	AEBP1 (1 of many)
"ENSDART00000132220"	0	0	1	1678	"+"	"chr22"	1806496	1806498	8.69845e-08	1.44339e-05	-26.8458	NA	"zinc finger protein 1002 [Source:ZFIN;Acc:ZDB-GENE-050208-383]"	znf1002
"ENSDART00000132280"	0	0	0	-2711	"-"	"chr6"	32003736	32003738	4.22036e-10	1.15384e-07	-25.8947	568282	"receptor tyrosine kinase-like orphan receptor 1 [Source:ZFIN;Acc:ZDB-GENE-030131-6104]"	ror1
"ENSDART00000132367"	0	0	0	-30199	"-"	"chr18"	39249747	39249749	6.56184e-14	3.32168e-11	-35.0776	NA	"si:ch211-235f12.2 [Source:ZFIN;Acc:ZDB-GENE-050419-113]"	si:ch211-235f12.2
"ENSDART00000132414"	0	0	1	-8551	"-"	"chr16"	40741221	40741223	1.13802e-13	5.55e-11	32.1707	NA	""	BX324007.1
"ENSDART00000132418"	0	0	1	-42000	"+"	"chr23"	23150455	23150457	1.07059e-07	1.74749e-05	-30.7681	569122	"sterile alpha motif domain containing 11 [Source:ZFIN;Acc:ZDB-GENE-060428-2]"	samd11
"ENSDART00000132478"	0	0	1	-92338	"+"	"chr9"	31172970	31172972	8.53366e-10	2.2082e-07	38.6769	NA	""	BX470183.1
"ENSDART00000132521"	0	0	0	144880	"+"	"chr13"	25868185	25868187	4.49517e-09	1.00274e-06	-29.0313	678650	"B-cell CLL/lymphoma 11Aa [Source:ZFIN;Acc:ZDB-GENE-060421-4643]"	bcl11aa
"ENSDART00000132570"	0	0	0	-32895	"-"	"chr21"	23743236	23743238	2.11301e-13	9.97323e-11	-25.4189	30447	"neural cell adhesion molecule 1a [Source:ZFIN;Acc:ZDB-GENE-990415-31]"	ncam1a
"ENSDART00000132570"	0	0	0	-32938	"-"	"chr21"	23743279	23743281	3.03307e-20	3.81211e-17	31.0248	30447	"neural cell adhesion molecule 1a [Source:ZFIN;Acc:ZDB-GENE-990415-31]"	ncam1a
"ENSDART00000132570"	0	0	0	-32986	"-"	"chr21"	23743327	23743329	1.97072e-11	6.62777e-09	27.5128	30447	"neural cell adhesion molecule 1a [Source:ZFIN;Acc:ZDB-GENE-990415-31]"	ncam1a
"ENSDART00000132570"	0	0	0	-100326	"-"	"chr21"	23810667	23810669	1.16463e-18	1.18046e-15	25.8003	30447	"neural cell adhesion molecule 1a [Source:ZFIN;Acc:ZDB-GENE-990415-31]"	ncam1a
"ENSDART00000132570"	0	0	0	-100374	"-"	"chr21"	23810715	23810717	1.06103e-13	5.22087e-11	29.8615	30447	"neural cell adhesion molecule 1a [Source:ZFIN;Acc:ZDB-GENE-990415-31]"	ncam1a
"ENSDART00000132570"	0	0	0	-39985	"-"	"chr21"	23750326	23750328	2.6352e-19	2.89081e-16	37.4856	30447	"neural cell adhesion molecule 1a [Source:ZFIN;Acc:ZDB-GENE-990415-31]"	ncam1a
"ENSDART00000132620"	0	0	1	26533	"+"	"chr20"	20158292	20158294	3.15592e-28	8.02474e-25	45.5034	NA	""	BX248118.1
"ENSDART00000132666"	0	0	1	2146	"-"	"chr4"	5098127	5098129	1.20412e-12	4.95037e-10	-42.5634	555279	"transmembrane protein 209 [Source:ZFIN;Acc:ZDB-GENE-030131-2879]"	tmem209
"ENSDART00000132835"	0	0	0	-14623	"-"	"chr20"	48884998	48885000	1.2753e-05	0.00115007	32.0513	572108	"paired box 1b [Source:ZFIN;Acc:ZDB-GENE-060503-372]"	pax1b
"ENSDART00000132840"	0	0	0	53069	"+"	"chr19"	33930656	33930658	1.06207e-24	2.08573e-21	48.9003	100147776	"triple QxxK/R motif containing [Source:ZFIN;Acc:ZDB-GENE-070705-75]"	triqk
"ENSDART00000132844"	0	0	0	35280	"-"	"chr21"	28367620	28367622	2.52285e-15	1.56309e-12	39.1433	557063	"RAS guanyl releasing protein 2 (calcium and DAG-regulated) [Source:ZFIN;Acc:ZDB-GENE-091118-124]"	rasgrp2
"ENSDART00000132884"	0	0	0	61919	"-"	"chr21"	28821630	28821632	1.11634e-29	3.23076e-26	56.6909	557911	"CXXC finger protein 5a [Source:ZFIN;Acc:ZDB-GENE-030131-3178]"	cxxc5a
"ENSDART00000132898"	0	0	1	5353	"+"	"chr23"	16548538	16548540	1.37375e-108	6.71454e-104	53.3397	569344	"neurotensin receptor 1 (high affinity) [Source:ZFIN;Acc:ZDB-GENE-090313-372]"	ntsr1
"ENSDART00000132941"	0	0	0	-8249	"-"	"chr20"	52535153	52535155	7.65333e-07	0.000100738	-38.7143	556730	"si:ch1073-287p18.1 [Source:ZFIN;Acc:ZDB-GENE-081104-80]"	si:ch1073-287p18.1
"ENSDART00000132968"	0	0	1	27103	"+"	"chr1"	1609699	1609701	7.80924e-07	0.000102515	-30.0258	64612	"ATPase, Na+/K+ transporting, alpha 1a polypeptide, tandem duplicate 1 [Source:ZFIN;Acc:ZDB-GENE-001212-1]"	atp1a1a.1
"ENSDART00000132992"	0	0	0	25154	"+"	"chr23"	8887325	8887327	3.22172e-10	8.95845e-08	25.4805	797246	"SRY (sex determining region Y)-box 18 [Source:ZFIN;Acc:ZDB-GENE-080725-1]"	sox18
"ENSDART00000132993"	0	0	0	100246	"-"	"chr18"	20354983	20354985	0.000137872	0.00772017	26.1808	30627	"kinesin family member 23 [Source:ZFIN;Acc:ZDB-GENE-991019-4]"	kif23
"ENSDART00000133021"	0	0	1	-20741	"-"	"chr8"	44265954	44265956	5.01833e-06	0.000522823	25.1279	368200	"piwi-like RNA-mediated gene silencing 1 [Source:ZFIN;Acc:ZDB-GENE-030813-2]"	piwil1
"ENSDART00000133029"	0	0	1	-2306	"-"	"chr18"	25584767	25584769	2.42331e-09	5.75287e-07	28.5007	565819	"si:ch211-13k12.2 [Source:ZFIN;Acc:ZDB-GENE-061207-5]"	si:ch211-13k12.2
"ENSDART00000133088"	0	0	0	-25113	"-"	"chr13"	45907096	45907098	9.16801e-10	2.35709e-07	33.7832	NA	""	BX936305.1
"ENSDART00000133149"	0	0	1	-6840	"-"	"chr9"	22409318	22409320	1.86611e-17	1.60331e-14	-49.6754	100000175	"crystallin, gamma M2d20 [Source:ZFIN;Acc:ZDB-GENE-070424-32]"	crygm2d20
"ENSDART00000133149"	0	0	1	-6840	"-"	"chr9"	22409318	22409320	1.86611e-17	1.60331e-14	-49.6754	558470	"crystallin, gamma M2d20 [Source:ZFIN;Acc:ZDB-GENE-070424-32]"	crygm2d20
"ENSDART00000133210"	0	0	1	16396	"-"	"chr1"	43986561	43986563	2.00333e-15	1.25894e-12	32.2454	562640	"si:dkey-28b4.8 [Source:ZFIN;Acc:ZDB-GENE-090501-2]"	si:dkey-28b4.8
"ENSDART00000133264"	0	0	0	-5929	"+"	"chr4"	37782703	37782705	1.13421e-17	1.00999e-14	26.6025	NA	""	CT027707.1
"ENSDART00000133264"	0	0	0	-5881	"+"	"chr4"	37782751	37782753	1.09185e-11	3.85294e-09	28.2506	NA	""	CT027707.1
"ENSDART00000133264"	0	0	0	-5972	"+"	"chr4"	37782660	37782662	2.45981e-14	1.31478e-11	-28.4148	NA	""	CT027707.1
"ENSDART00000133267"	0	0	0	-66804	"+"	"chr22"	31191798	31191800	1.60258e-10	4.69667e-08	-41.8403	562290	"glutamate receptor interacting protein 2b [Source:ZFIN;Acc:ZDB-GENE-070705-172]"	grip2b
"ENSDART00000133368"	0	0	0	-5179	"-"	"chr16"	14667257	14667259	7.76994e-17	6.11445e-14	-35.3388	NA	"si:dkey-237j11.3 [Source:ZFIN;Acc:ZDB-GENE-100922-239]"	si:dkey-237j11.3
"ENSDART00000133395"	0	0	0	-28890	"-"	"chr25"	28754948	28754950	8.94542e-08	1.47935e-05	-29.7436	NA	""	CR450817.1
"ENSDART00000133432"	0	0	1	-18660	"+"	"chr5"	30595526	30595528	4.35086e-06	0.000462526	26.7021	568671	"ATPase, Ca++ transporting, ubiquitous [Source:ZFIN;Acc:ZDB-GENE-060531-103]"	atp2a3
"ENSDART00000133540"	0	0	0	-44239	"+"	"chr18"	4619544	4619546	4.70456e-07	6.51817e-05	26.0916	NA	""	AL954149.2
"ENSDART00000133540"	0	0	0	-146760	"+"	"chr18"	4517023	4517025	5.88411e-10	1.57446e-07	39.177	NA	""	AL954149.2
"ENSDART00000133635"	0	0	1	1456	"+"	"chr13"	45355683	45355685	4.21531e-15	2.5332e-12	46.9489	406850	"transmembrane protein 50A [Source:ZFIN;Acc:ZDB-GENE-040426-2937]"	tmem50a
"ENSDART00000133676"	0	0	0	-6210	"-"	"chr9"	23159237	23159239	1.5461e-12	6.19423e-10	-48.4392	555224	"si:dkey-91i10.2 [Source:ZFIN;Acc:ZDB-GENE-050208-441]"	si:dkey-91i10.2
"ENSDART00000133797"	0	0	1	-18014	"-"	"chr18"	40801234	40801236	3.97282e-13	1.78512e-10	-46.4293	550487	"vasodilator-stimulated phosphoprotein b [Source:ZFIN;Acc:ZDB-GENE-030131-7118]"	vaspb
"ENSDART00000133820"	0	0	0	26537	"-"	"chr25"	18205219	18205221	1.17537e-05	0.00107829	26.4613	353314	"dual specificity phosphatase 6 [Source:ZFIN;Acc:ZDB-GENE-030613-1]"	dusp6
"ENSDART00000133864"	0	0	1	12053	"+"	"chr9"	55497974	55497976	1.45421e-12	5.87964e-10	-32.3451	393795	"G protein-coupled receptor 143 [Source:ZFIN;Acc:ZDB-GENE-040426-1476]"	gpr143
"ENSDART00000133906"	0	0	1	3454	"-"	"chr23"	858170	858172	4.2518e-11	1.35927e-08	28.6079	101882554	"RNA binding motif protein 10 [Source:ZFIN;Acc:ZDB-GENE-100922-245]"	rbm10
"ENSDART00000133906"	0	0	1	3433	"-"	"chr23"	858191	858193	1.84765e-10	5.35424e-08	27.0466	101882554	"RNA binding motif protein 10 [Source:ZFIN;Acc:ZDB-GENE-100922-245]"	rbm10
"ENSDART00000133923"	0	0	0	-27570	"-"	"chr18"	28373484	28373486	5.6222e-15	3.32418e-12	-36.5105	NA	""	CR769777.1
"ENSDART00000133972"	0	0	1	8795	"+"	"chr16"	5385843	5385845	1.78374e-07	2.75997e-05	27.5336	100321011	"plectin b [Source:ZFIN;Acc:ZDB-GENE-100917-2]"	plecb
"ENSDART00000133972"	0	0	1	8822	"+"	"chr16"	5385870	5385872	9.23657e-07	0.000119189	26.677	100321011	"plectin b [Source:ZFIN;Acc:ZDB-GENE-100917-2]"	plecb
"ENSDART00000134123"	0	0	0	16088	"-"	"chr4"	2579716	2579718	7.57609e-07	9.99011e-05	38.3976	393871	"cysteine and glycine-rich protein 2 [Source:ZFIN;Acc:ZDB-GENE-040426-1863]"	csrp2
"ENSDART00000134151"	0	0	1	7203	"+"	"chr8"	22845680	22845682	2.25113e-05	0.00182841	27.2727	NA	"calcium channel, voltage-dependent, L type, alpha 1F subunit [Source:ZFIN;Acc:ZDB-GENE-031104-1]"	cacna1fb
"ENSDART00000134151"	0	0	1	7236	"+"	"chr8"	22845713	22845715	3.61831e-05	0.0026996	26.7123	NA	"calcium channel, voltage-dependent, L type, alpha 1F subunit [Source:ZFIN;Acc:ZDB-GENE-031104-1]"	cacna1fb
"ENSDART00000134151"	0	0	1	7504	"+"	"chr8"	22845981	22845983	2.61421e-16	1.92305e-13	39.3618	NA	"calcium channel, voltage-dependent, L type, alpha 1F subunit [Source:ZFIN;Acc:ZDB-GENE-031104-1]"	cacna1fb
"ENSDART00000134202"	0	0	1	-21227	"+"	"chr16"	5854122	5854124	7.81613e-15	4.52407e-12	-40.8323	100007763	"cholecystokinin a [Source:ZFIN;Acc:ZDB-GENE-100922-79]"	ccka
"ENSDART00000134255"	0	0	1	82233	"-"	"chr10"	32825753	32825755	1.44405e-09	3.5889e-07	33.205	324237	"tripartite motif containing 37 [Source:ZFIN;Acc:ZDB-GENE-030131-2957]"	trim37
"ENSDART00000134255"	0	0	1	82214	"-"	"chr10"	32825772	32825774	1.132e-09	2.87176e-07	35.9822	324237	"tripartite motif containing 37 [Source:ZFIN;Acc:ZDB-GENE-030131-2957]"	trim37
"ENSDART00000134321"	0	0	0	-29786	"+"	"chr15"	19687287	19687289	8.13432e-07	0.00010642	28.9572	436860	"lens intrinsic membrane protein 2.3 [Source:ZFIN;Acc:ZDB-GENE-040718-327]"	lim2.3
"ENSDART00000134426"	0	0	0	54739	"-"	"chr8"	33880331	33880333	3.96299e-08	7.13008e-06	29.213	58140	"pre-B-cell leukemia homeobox 3b [Source:ZFIN;Acc:ZDB-GENE-000405-3]"	pbx3b
"ENSDART00000134438"	0	0	0	76670	"-"	"chr8"	27109669	27109671	7.67889e-05	0.00491191	27.5887	NA	""	CR376741.2
"ENSDART00000134498"	0	0	1	10122	"-"	"chr16"	40413681	40413683	3.95911e-05	0.00291043	-30.2004	NA	"si:dkey-242e21.3 [Source:ZFIN;Acc:ZDB-GENE-100922-110]"	si:dkey-242e21.3
"ENSDART00000134559"	0	0	0	10612	"-"	"chr6"	18510881	18510883	6.1658e-07	8.27683e-05	-34.2057	393677	"arylalkylamine N-acetyltransferase 1 [Source:ZFIN;Acc:ZDB-GENE-040329-1]"	aanat1
"ENSDART00000134559"	0	0	0	10594	"-"	"chr6"	18510899	18510901	5.83408e-05	0.00397214	-27.011	393677	"arylalkylamine N-acetyltransferase 1 [Source:ZFIN;Acc:ZDB-GENE-040329-1]"	aanat1
"ENSDART00000134756"	0	0	0	-21108	"-"	"chr2"	41290886	41290888	2.49559e-21	3.61119e-18	-34.2115	NA	"heparan sulfate 6-O-sulfotransferase 1a [Source:ZFIN;Acc:ZDB-GENE-050524-1]"	hs6st1a
"ENSDART00000135002"	0	0	1	6591	"-"	"chr2"	24443232	24443234	1.12467e-05	0.00104002	-29.202	NA	""	CR788285.1
"ENSDART00000135047"	0	0	1	5368	"-"	"chr3"	24951034	24951036	2.60465e-11	8.60162e-09	32.9118	573360	"X-prolyl aminopeptidase 3, mitochondrial [Source:ZFIN;Acc:ZDB-GENE-040426-2076]"	xpnpep3
"ENSDART00000135047"	0	0	1	5345	"-"	"chr3"	24951057	24951059	8.37503e-09	1.74936e-06	29.8893	573360	"X-prolyl aminopeptidase 3, mitochondrial [Source:ZFIN;Acc:ZDB-GENE-040426-2076]"	xpnpep3
"ENSDART00000135087"	0	0	1	-12709	"+"	"chr5"	37540496	37540498	5.02213e-19	5.31063e-16	35.1591	NA	""	BX294181.2
"ENSDART00000135142"	0	0	0	-20816	"-"	"chr24"	36860981	36860983	6.73029e-06	0.000673024	-26.2876	NA	"si:ch73-334d15.1 [Source:ZFIN;Acc:ZDB-GENE-091118-35]"	si:ch73-334d15.1
"ENSDART00000135181"	0	0	1	28461	"+"	"chr10"	13927132	13927134	1.44274e-12	5.84938e-10	32.2431	NA	""	BX957308.1
"ENSDART00000135186"	0	0	1	-27028	"-"	"chr13"	15761370	15761372	9.88425e-13	4.13313e-10	34.2872	101883039	"si:ch211-57f7.7 [Source:ZFIN;Acc:ZDB-GENE-090313-119]"	si:ch211-57f7.7
"ENSDART00000135249"	0	0	0	-7781	"-"	"chr3"	2561768	2561770	3.37924e-07	4.86267e-05	-28.5004	560795	"si:dkey-88j15.3 [Source:ZFIN;Acc:ZDB-GENE-100922-28]"	si:dkey-88j15.3
"ENSDART00000135256"	0	0	0	-25238	"+"	"chr21"	35156080	35156082	7.01829e-13	3.00883e-10	-41.4072	436991	"ubiquitin domain containing 2 [Source:ZFIN;Acc:ZDB-GENE-040718-473]"	ubtd2
"ENSDART00000135274"	0	0	0	-4796	"+"	"chr1"	18837385	18837387	1.84734e-11	6.26701e-09	35.6061	321452	"structural maintenance of chromosomes 2 [Source:ZFIN;Acc:ZDB-GENE-030131-105]"	smc2
"ENSDART00000135390"	0	0	0	19714	"+"	"chr20"	6693309	6693311	0.000157994	0.00855775	-27.8431	NA	"tensin 3, tandem duplicate 2 [Source:ZFIN;Acc:ZDB-GENE-081031-95]"	tns3.2
"ENSDART00000135390"	0	0	1	-12050	"+"	"chr20"	6661545	6661547	1.50261e-12	6.04197e-10	-26.9292	NA	"tensin 3, tandem duplicate 2 [Source:ZFIN;Acc:ZDB-GENE-081031-95]"	tns3.2
"ENSDART00000135460"	0	0	0	55851	"-"	"chr15"	2165214	2165216	3.05041e-08	5.65198e-06	27.491	394171	"short stature homeobox 2 [Source:ZFIN;Acc:ZDB-GENE-040426-1457]"	shox2
"ENSDART00000135472"	0	0	1	23849	"-"	"chr21"	20262330	20262332	6.09295e-06	0.000619287	25.0919	797431	"zgc:86764 [Source:ZFIN;Acc:ZDB-GENE-040718-435]"	zgc:86764
"ENSDART00000135479"	0	0	1	-15442	"-"	"chr14"	48277144	48277146	1.01515e-05	0.000952771	-25.5705	566192	"follistatin-like 5 [Source:ZFIN;Acc:ZDB-GENE-070127-1]"	fstl5
"ENSDART00000135568"	0	0	0	-15114	"+"	"chr8"	27521059	27521061	6.95021e-15	4.06026e-12	25.3838	436718	"ras homolog family member Cb [Source:ZFIN;Acc:ZDB-GENE-040718-144]"	rhocb
"ENSDART00000135568"	0	0	0	-8171	"+"	"chr8"	27528002	27528004	1.83291e-17	1.57787e-14	27.1676	436718	"ras homolog family member Cb [Source:ZFIN;Acc:ZDB-GENE-040718-144]"	rhocb
"ENSDART00000135568"	0	0	0	-8128	"+"	"chr8"	27528045	27528047	5.29081e-13	2.31181e-10	-25.9221	436718	"ras homolog family member Cb [Source:ZFIN;Acc:ZDB-GENE-040718-144]"	rhocb
"ENSDART00000135644"	0	0	0	9620	"+"	"chr1"	43867766	43867768	1.5185e-10	4.4801e-08	-51.3445	571795	"zinc finger, DHHC-type containing 5a [Source:ZFIN;Acc:ZDB-GENE-090312-92]"	zdhhc5a
"ENSDART00000135759"	0	0	0	107795	"-"	"chr1"	26740609	26740611	1.07423e-09	2.73626e-07	32.0809	NA	"si:ch211-127n13.2 [Source:ZFIN;Acc:ZDB-GENE-090312-72]"	si:ch211-127n13.2
"ENSDART00000135759"	0	0	0	109081	"-"	"chr1"	26739323	26739325	1.65236e-85	4.03816e-81	42.2497	NA	"si:ch211-127n13.2 [Source:ZFIN;Acc:ZDB-GENE-090312-72]"	si:ch211-127n13.2
"ENSDART00000135759"	0	0	0	45664	"-"	"chr1"	26802740	26802742	8.21816e-16	5.51089e-13	27.1191	NA	"si:ch211-127n13.2 [Source:ZFIN;Acc:ZDB-GENE-090312-72]"	si:ch211-127n13.2
"ENSDART00000135759"	0	0	0	52286	"-"	"chr1"	26796118	26796120	3.05554e-13	1.40452e-10	29.5011	NA	"si:ch211-127n13.2 [Source:ZFIN;Acc:ZDB-GENE-090312-72]"	si:ch211-127n13.2
"ENSDART00000135759"	0	0	0	52238	"-"	"chr1"	26796166	26796168	2.78685e-15	1.71939e-12	26.4459	NA	"si:ch211-127n13.2 [Source:ZFIN;Acc:ZDB-GENE-090312-72]"	si:ch211-127n13.2
"ENSDART00000135759"	0	0	0	52195	"-"	"chr1"	26796209	26796211	2.2689e-14	1.22314e-11	-26.9081	NA	"si:ch211-127n13.2 [Source:ZFIN;Acc:ZDB-GENE-090312-72]"	si:ch211-127n13.2
"ENSDART00000135759"	0	0	0	45616	"-"	"chr1"	26802788	26802790	2.37017e-29	6.64095e-26	29.3996	NA	"si:ch211-127n13.2 [Source:ZFIN;Acc:ZDB-GENE-090312-72]"	si:ch211-127n13.2
"ENSDART00000135890"	0	0	1	33866	"+"	"chr10"	23164302	23164304	1.18796e-08	2.42383e-06	27.3937	100000122	"si:dkey-175g6.5 [Source:ZFIN;Acc:ZDB-GENE-091204-127]"	LTN1
"ENSDART00000135932"	0	0	0	-4946	"-"	"chr3"	3408285	3408287	1.46217e-12	5.90097e-10	-25.3499	NA	""	AL953907.1
"ENSDART00000136236"	0	0	1	1156	"+"	"chr23"	9272534	9272536	4.35551e-10	1.18636e-07	33.7965	NA	"si:dkey-66g10.2 [Source:ZFIN;Acc:ZDB-GENE-090313-321]"	si:dkey-66g10.2
"ENSDART00000136250"	0	0	0	106886	"+"	"chr8"	3133354	3133356	5.07341e-13	2.22778e-10	-36.2288	791744	"LIM homeobox 2b [Source:ZFIN;Acc:ZDB-GENE-051220-1]"	lhx2b
"ENSDART00000136251"	0	0	0	58523	"+"	"chr20"	27678860	27678862	0.000154826	0.00842917	28.253	567643	"kinesin family member 26Aa [Source:ZFIN;Acc:ZDB-GENE-041001-148]"	kif26aa
"ENSDART00000136267"	0	0	1	-35812	"-"	"chr13"	39309888	39309890	3.2101e-13	1.46637e-10	29.3849	100332537	"solute carrier family 35, member F3b [Source:ZFIN;Acc:ZDB-GENE-090312-118]"	slc35f3b
"ENSDART00000136267"	0	0	1	-35860	"-"	"chr13"	39309936	39309938	8.32665e-24	1.5262e-20	32.3144	100332537	"solute carrier family 35, member F3b [Source:ZFIN;Acc:ZDB-GENE-090312-118]"	slc35f3b
"ENSDART00000136272"	0	0	1	16918	"+"	"chr12"	33400616	33400618	6.31552e-08	1.08353e-05	-29.0603	327272	"solute carrier family 9, subfamily A (NHE3, cation proton antiporter 3), member 3 regulator 1 [Source:ZFIN;Acc:ZDB-GENE-031006-7]"	slc9a3r1
"ENSDART00000136303"	0	0	1	9615	"-"	"chr20"	38537408	38537410	5.23132e-05	0.0036412	30.5372	563019	"inositol-trisphosphate 3-kinase B [Source:ZFIN;Acc:ZDB-GENE-041014-166]"	itpkb
"ENSDART00000136422"	0	0	0	-9800	"-"	"chr8"	24504725	24504727	1.31655e-08	2.65055e-06	31.4225	NA	""	BX296549.4
"ENSDART00000136645"	0	0	0	-24930	"-"	"chr20"	1739629	1739631	5.83712e-10	1.56283e-07	-34.3838	100002902	"si:dkey-126h10.1 [Source:ZFIN;Acc:ZDB-GENE-070424-201]"	si:dkey-126h10.1
"ENSDART00000136729"	0	0	1	31774	"-"	"chr21"	33785612	33785614	5.9769e-11	1.87668e-08	31.1688	557777	"early B-cell factor 1b [Source:ZFIN;Acc:ZDB-GENE-090814-2]"	ebf1b
"ENSDART00000136729"	0	0	1	16476	"-"	"chr21"	33800910	33800912	2.05178e-14	1.11291e-11	-40.3784	557777	"early B-cell factor 1b [Source:ZFIN;Acc:ZDB-GENE-090814-2]"	ebf1b
"ENSDART00000136729"	0	0	1	-27040	"-"	"chr21"	33844426	33844428	3.38364e-09	7.77666e-07	29.7119	557777	"early B-cell factor 1b [Source:ZFIN;Acc:ZDB-GENE-090814-2]"	ebf1b
"ENSDART00000136729"	0	0	1	36342	"-"	"chr21"	33781044	33781046	7.43332e-11	2.28664e-08	26.3722	557777	"early B-cell factor 1b [Source:ZFIN;Acc:ZDB-GENE-090814-2]"	ebf1b
"ENSDART00000136853"	0	0	0	-10874	"+"	"chr10"	10667123	10667125	3.23662e-27	7.49357e-24	31.8953	100537920	"family with sequence similarity 163, member B [Source:ZFIN;Acc:ZDB-GENE-091204-96]"	fam163b
"ENSDART00000136881"	0	0	1	-39288	"-"	"chr13"	463029	463031	7.41276e-17	5.85431e-14	35.8079	406805	"nuclear VCP-like [Source:ZFIN;Acc:ZDB-GENE-040426-2871]"	nvl
"ENSDART00000136928"	0	0	1	22608	"+"	"chr10"	38892588	38892590	1.43112e-14	7.93876e-12	43.6796	568643	"Down syndrome cell adhesion molecule a [Source:ZFIN;Acc:ZDB-GENE-050310-7]"	dscama
"ENSDART00000136928"	0	0	1	19503	"+"	"chr10"	38889483	38889485	4.56145e-07	6.34588e-05	25.0302	568643	"Down syndrome cell adhesion molecule a [Source:ZFIN;Acc:ZDB-GENE-050310-7]"	dscama
"ENSDART00000136977"	0	0	0	-51009	"+"	"chr13"	2548762	2548764	4.95741e-09	1.09201e-06	-28.6001	558865	"WD repeat domain 11 [Source:ZFIN;Acc:ZDB-GENE-081107-28]"	wdr11
"ENSDART00000137275"	0	0	0	4868	"-"	"chr13"	44689299	44689301	2.68741e-07	3.97239e-05	-26.0285	100002333	"si:dkeyp-2e4.6 [Source:ZFIN;Acc:ZDB-GENE-061009-50]"	si:dkeyp-2e4.6
"ENSDART00000137293"	0	0	0	157266	"-"	"chr24"	5527203	5527205	3.19129e-09	7.37311e-07	-31.0571	100141362	"deleted in autism 1b [Source:ZFIN;Acc:ZDB-GENE-070830-2]"	dia1b
"ENSDART00000137309"	0	0	1	27959	"+"	"chr21"	36739541	36739543	9.65035e-06	0.000913921	30.2869	799538	"gem (nuclear organelle) associated protein 5 [Source:ZFIN;Acc:ZDB-GENE-031112-9]"	gemin5
"ENSDART00000137372"	0	0	0	17608	"+"	"chr21"	28773468	28773470	3.81802e-10	1.05234e-07	27.2151	445149	"zgc:100829 [Source:ZFIN;Acc:ZDB-GENE-040801-54]"	zgc:100829
"ENSDART00000137375"	0	0	1	12151	"+"	"chr25"	15563499	15563501	4.26768e-12	1.59097e-09	28.7767	58029	"spondin 1b [Source:ZFIN;Acc:ZDB-GENE-000427-10]"	spon1b
"ENSDART00000137383"	0	0	1	17074	"-"	"chr8"	4339629	4339631	7.45303e-16	5.02848e-13	31.8714	563903	"RAD9 checkpoint clamp component B [Source:ZFIN;Acc:ZDB-GENE-040910-3]"	rad9b
"ENSDART00000137383"	0	0	1	17065	"-"	"chr8"	4339638	4339640	6.14922e-18	5.71887e-15	27.7445	563903	"RAD9 checkpoint clamp component B [Source:ZFIN;Acc:ZDB-GENE-040910-3]"	rad9b
"ENSDART00000137550"	0	0	0	12890	"-"	"chr19"	18363369	18363371	4.5133e-13	1.99938e-10	35.5685	NA	""	CR391921.1
"ENSDART00000137553"	0	0	1	-4974	"+"	"chr22"	2307057	2307059	1.38526e-40	7.81244e-37	68.3586	NA	""	AL929017.1
"ENSDART00000137584"	0	0	0	27423	"-"	"chr4"	70123182	70123184	5.58697e-18	5.24028e-15	-31.167	100534908	""	CABZ01051641.1
"ENSDART00000137584"	0	0	0	20659	"-"	"chr4"	70129946	70129948	2.886e-12	1.11071e-09	28.5157	100534908	""	CABZ01051641.1
"ENSDART00000137584"	0	0	0	20611	"-"	"chr4"	70129994	70129996	8.47506e-18	7.71875e-15	26.116	100534908	""	CABZ01051641.1
"ENSDART00000137584"	0	0	0	27514	"-"	"chr4"	70123091	70123093	5.65425e-14	2.88214e-11	32.4045	100534908	""	CABZ01051641.1
"ENSDART00000137623"	0	0	0	29779	"+"	"chr16"	38474158	38474160	6.33462e-11	1.9777e-08	25.0202	561001	"CD83 molecule [Source:ZFIN;Acc:ZDB-GENE-060503-762]"	cd83
"ENSDART00000137886"	0	0	0	7460	"+"	"chr24"	13140612	13140614	5.61568e-23	9.55666e-20	-39.0522	571370	"si:ch211-171b20.3 [Source:ZFIN;Acc:ZDB-GENE-091204-278]"	si:ch211-171b20.3
"ENSDART00000138315"	0	0	0	9955	"-"	"chr17"	19315207	19315209	1.07566e-05	0.00100038	-32.1505	30212	"goosecoid [Source:ZFIN;Acc:ZDB-GENE-980528-2060]"	gsc
"ENSDART00000138585"	0	0	1	-7567	"+"	"chr20"	525041	525043	5.64156e-07	7.65857e-05	28.343	568757	"5'-nucleotidase domain containing 1 [Source:ZFIN;Acc:ZDB-GENE-030131-8274]"	nt5dc1
"ENSDART00000138670"	0	0	1	-5814	"+"	"chr3"	8341064	8341066	3.21507e-13	1.46711e-10	41.5553	NA	"si:ch73-379f5.5 [Source:ZFIN;Acc:ZDB-GENE-091204-256]"	si:ch73-379f5.5
"ENSDART00000138708"	0	0	1	-74346	"-"	"chr20"	33152519	33152521	2.2826e-12	8.90956e-10	35.9831	556592	"neuroblastoma amplified sequence [Source:ZFIN;Acc:ZDB-GENE-041014-367]"	nbas
"ENSDART00000138715"	0	0	1	21894	"-"	"chr16"	17126758	17126760	2.5075e-19	2.77146e-16	34.2605	563725	"pleckstrin homology domain containing, family G (with RhoGef domain) member 6 [Source:ZFIN;Acc:ZDB-GENE-030131-2517]"	plekhg6
"ENSDART00000138748"	0	0	1	118194	"-"	"chr10"	11685494	11685496	6.38782e-06	0.000643458	28.376	569099	"ADAM metallopeptidase with thrombospondin type 1 motif, 6 [Source:ZFIN;Acc:ZDB-GENE-091113-9]"	adamts6
"ENSDART00000138797"	0	0	1	-12730	"+"	"chr20"	9519419	9519421	1.00816e-05	0.000947416	-25.5177	406721	"RAD51 paralog B [Source:ZFIN;Acc:ZDB-GENE-040426-2750]"	rad51b
"ENSDART00000138830"	0	0	0	-49903	"+"	"chr4"	26933786	26933788	1.03749e-16	8.09198e-14	37.1304	NA	"solute carrier family 6 (neurotransmitter transporter, GABA), member 1, like [Source:ZFIN;Acc:ZDB-GENE-041210-296]"	slc6a1l
"ENSDART00000138830"	0	0	0	-49855	"+"	"chr4"	26933834	26933836	2.27367e-14	1.22421e-11	29.6901	NA	"solute carrier family 6 (neurotransmitter transporter, GABA), member 1, like [Source:ZFIN;Acc:ZDB-GENE-041210-296]"	slc6a1l
"ENSDART00000138830"	0	0	0	-5972	"+"	"chr4"	26977717	26977719	4.60086e-13	2.03203e-10	-26.7177	NA	"solute carrier family 6 (neurotransmitter transporter, GABA), member 1, like [Source:ZFIN;Acc:ZDB-GENE-041210-296]"	slc6a1l
"ENSDART00000138830"	0	0	0	-5881	"+"	"chr4"	26977808	26977810	9.59187e-15	5.47979e-12	31.87	NA	"solute carrier family 6 (neurotransmitter transporter, GABA), member 1, like [Source:ZFIN;Acc:ZDB-GENE-041210-296]"	slc6a1l
"ENSDART00000138830"	0	0	0	-5929	"+"	"chr4"	26977760	26977762	1.05773e-15	6.96277e-13	25.5013	NA	"solute carrier family 6 (neurotransmitter transporter, GABA), member 1, like [Source:ZFIN;Acc:ZDB-GENE-041210-296]"	slc6a1l
"ENSDART00000138854"	0	0	1	95174	"+"	"chr10"	14347720	14347722	7.63729e-08	1.28181e-05	29.7902	NA	"si:dkey-286h21.1 [Source:ZFIN;Acc:ZDB-GENE-091116-5]"	si:dkey-286h21.1
"ENSDART00000138915"	0	0	0	-6151	"-"	"chr22"	18527446	18527448	2.04423e-06	0.000240892	-31.4408	678563	"cold inducible RNA binding protein b [Source:ZFIN;Acc:ZDB-GENE-030131-5841]"	cirbpb
"ENSDART00000138915"	0	0	0	-6176	"-"	"chr22"	18527471	18527473	2.75239e-06	0.000312456	-31.078	678563	"cold inducible RNA binding protein b [Source:ZFIN;Acc:ZDB-GENE-030131-5841]"	cirbpb
"ENSDART00000138953"	0	0	0	-4436	"+"	"chr9"	17426615	17426617	2.93426e-09	6.82226e-07	-27.4687	431737	"regulator of cell cycle [Source:ZFIN;Acc:ZDB-GENE-040704-31]"	rgcc
"ENSDART00000138971"	0	0	0	-3336	"-"	"chr19"	8816447	8816449	7.33999e-05	0.0047462	-27.2702	566141	"si:ch211-39a7.1 [Source:ZFIN;Acc:ZDB-GENE-060503-606]"	si:ch211-39a7.1
"ENSDART00000139045"	0	0	0	-73018	"-"	"chr5"	26520728	26520730	1.64319e-179	3.61416e-174	79.888	NA	""	BX927282.1
"ENSDART00000139081"	0	0	0	40487	"-"	"chr13"	27745501	27745503	7.84789e-10	2.04518e-07	-27.0913	559942	"opioid growth factor receptor-like 1 [Source:ZFIN;Acc:ZDB-GENE-061207-32]"	ogfrl1
"ENSDART00000139163"	0	0	0	65205	"-"	"chr15"	19094169	19094171	4.21904e-16	2.98864e-13	-41.6472	NA	""	AL845312.1
"ENSDART00000139166"	0	0	1	47634	"-"	"chr23"	12931722	12931724	8.85597e-08	1.4651e-05	-26.8071	100330415	"si:dkey-96f10.1 [Source:ZFIN;Acc:ZDB-GENE-090312-154]"	PFKFB1 (1 of many)
"ENSDART00000139389"	0	0	0	-3361	"-"	"chr2"	47191430	47191432	4.36306e-10	1.18768e-07	35.2628	NA	"si:ch211-226f6.1 [Source:ZFIN;Acc:ZDB-GENE-070912-217]"	si:ch211-226f6.1
"ENSDART00000139475"	0	0	0	-91433	"+"	"chr23"	13276573	13276575	2.56205e-24	4.85793e-21	-32.4209	100147927	"sterile alpha motif domain containing 10b [Source:ZFIN;Acc:ZDB-GENE-090312-179]"	samd10b
"ENSDART00000139475"	0	0	0	-18216	"+"	"chr23"	13349790	13349792	2.02151e-05	0.00167522	-26.2266	100147927	"sterile alpha motif domain containing 10b [Source:ZFIN;Acc:ZDB-GENE-090312-179]"	samd10b
"ENSDART00000139527"	0	0	1	4002	"+"	"chr20"	9227498	9227500	5.60033e-08	9.69528e-06	27.0362	NA	"si:ch211-59d15.4 [Source:ZFIN;Acc:ZDB-GENE-041014-37]"	si:ch211-59d15.4
"ENSDART00000139584"	0	0	1	32652	"+"	"chr9"	32017247	32017249	5.42231e-23	9.35396e-20	-29.7079	554050	"integrin, beta-like 1 [Source:ZFIN;Acc:ZDB-GENE-050522-410]"	itgbl1
"ENSDART00000139680"	0	0	1	8098	"-"	"chr9"	47739341	47739343	7.42258e-14	3.73589e-11	52.8172	555362	"tensin 1b [Source:ZFIN;Acc:ZDB-GENE-030131-6933]"	tns1b
"ENSDART00000139693"	0	0	0	72525	"-"	"chr9"	36238815	36238817	1.08723e-152	7.97119e-148	59.6631	NA	""	BX005438.1
"ENSDART00000139777"	0	0	0	-15123	"-"	"chr21"	7128693	7128695	1.12457e-19	1.29501e-16	50.3161	NA	"si:ch211-93g21.1 [Source:ZFIN;Acc:ZDB-GENE-060503-703]"	si:ch211-93g21.1
"ENSDART00000139841"	0	0	1	11253	"+"	"chr13"	12208332	12208334	5.32457e-08	9.28244e-06	30.7882	100331377	"gamma-aminobutyric acid (GABA) A receptor, beta 1 [Source:ZFIN;Acc:ZDB-GENE-090313-230]"	gabrb1
"ENSDART00000139918"	0	0	0	-3178	"+"	"chr17"	12501165	12501167	2.93136e-10	8.21336e-08	31.6612	NA	"GPN-loop GTPase 1 [Source:ZFIN;Acc:ZDB-GENE-040801-154]"	gpn1
"ENSDART00000139947"	0	0	1	11888	"-"	"chr8"	11783179	11783181	1.32064e-08	2.65637e-06	36.2983	558635	"Rap guanine nucleotide exchange factor (GEF) 1a [Source:ZFIN;Acc:ZDB-GENE-081105-26]"	rapgef1a
"ENSDART00000139982"	0	0	1	-16067	"+"	"chr9"	23720707	23720709	1.9024e-08	3.69473e-06	-29.6034	569185	"contactin associated protein-like 5a [Source:ZFIN;Acc:ZDB-GENE-081105-126]"	cntnap5a
"ENSDART00000140100"	0	0	0	84467	"-"	"chr4"	6280697	6280699	5.81832e-05	0.00396513	-26.8925	100150512	"si:ch73-156e19.1 [Source:ZFIN;Acc:ZDB-GENE-111012-5]"	MDFIC
"ENSDART00000140213"	0	0	1	44767	"-"	"chr15"	8496716	8496718	4.06227e-19	4.36915e-16	25.3453	NA	"neuronal PAS domain protein 1 [Source:ZFIN;Acc:ZDB-GENE-060503-934]"	npas1
"ENSDART00000140256"	0	0	0	-52327	"+"	"chr9"	2228224	2228226	8.22886e-20	9.8099e-17	-45.4659	NA	""	BX255915.2
"ENSDART00000140339"	0	0	0	-31457	"+"	"chr9"	1835130	1835132	3.32505e-09	7.65801e-07	38.0927	NA	""	BX322661.3
"ENSDART00000140473"	0	0	0	50612	"+"	"chr13"	43573301	43573303	1.2893e-08	2.59926e-06	-34.5634	100004144	"zinc finger, FYVE domain containing 21 [Source:ZFIN;Acc:ZDB-GENE-030131-1296]"	zfyve21
[truncated: 1,108 more rows]

## Sheet: F1 DML_genebody
gene_id	pvalue	qvalue	meth.diff	entrezgene	description	external_gene_name
[truncated: 1,210 more rows]

[truncated: 5 more sheets: F1 DML_genomic regions, Top 10 DML (F0), Top 10 DML (F1), common F0+F1 DML, identical F0+F1 promoter DML]
