# Supplementary material for: Profiling DNA methylation patterns of zebrafish liver associated with parental high dietary arachidonic acid
Source: PLoS One. 2019 Aug 9;14(8):e0220934. doi: 10.1371/journal.pone.0220934 (PMC6688801; doi:10.1371/journal.pone.0220934)
Supplement: S5 File — (ZIP) [file pone.0220934.s005.zip]

Archive with 16 entries (16 files):
- liver_F0_HARA_GO_BP_gene_bodies.csv
- liver_F0_HARA_GO_BP_promoters.csv
- liver_F0_HARA_GO_CC_gene_bodies.csv
- liver_F0_HARA_GO_CC_promoters.csv
- liver_F0_HARA_GO_MF_gene_bodies.csv
- liver_F0_HARA_GO_MF_promoters.csv
- liver_F0_HARA_KEGG_table_gene_bodies.csv
- liver_F0_HARA_KEGG_table_promoters.csv
- liver_F1_HARA_GO_BP_gene_bodies.csv
- liver_F1_HARA_GO_BP_promoters.csv
- liver_F1_HARA_GO_CC_gene_bodies.csv
- liver_F1_HARA_GO_CC_promoters.csv
- liver_F1_HARA_GO_MF_gene_bodies.csv
- liver_F1_HARA_GO_MF_promoters.csv
- liver_F1_HARA_KEGG_table_gene_bodies.csv
- liver_F1_HARA_KEGG_table_promoters.csv
