# Supplementary material for: Profiling DNA methylation patterns of zebrafish liver associated with parental high dietary arachidonic acid
Source: PLoS One. 2019 Aug 9;14(8):e0220934. doi: 10.1371/journal.pone.0220934 (PMC6688801; doi:10.1371/journal.pone.0220934)
Supplement: S5 File — (ZIP) [file pone.0220934.s005.zip › liver_F0_HARA_GO_BP_gene_bodies.csv]

GO term	Description	GeneRatio	BgRatio	pvalue	p.adjust	qvalue	Genes	Count
GO:0007167	enzyme linked receptor protein signaling pathway	24/482	422/16411	0.001628414	0.734141958	0.724840447	fynb/admp/tgfb2/nrp1b/efna1a/angpt1/rgmd/spred1/tgfb1a/gdf11/csf1rb/hck/ntrk2a/cdon/zeb2a/fgf12b/wisp3/smad4a/ror2/fgf22/ntrk3a/efna3b/neo1a/bmpr1ba	24
GO:0035844	cloaca development	3/482	10/16411	0.002589913	0.734141958	0.724840447	pard6gb/nphp4/wtip	3
GO:0050804	modulation of synaptic transmission	6/482	48/16411	0.002683669	0.734141958	0.724840447	nptx2a/neto1l/ppp1r9bb/grm8b/shisa8b/nlgn3a	6
GO:0006470	protein dephosphorylation	12/482	161/16411	0.002877236	0.734141958	0.724840447	ppp2r2ab/ppm1e/ptprn2/ptprga/cdc14ab/ptprsa/ca16b/si:ch1073-184j22.2/ptprua/ppp2r2bb/dusp16/ptprfa	12
GO:0016311	dephosphorylation	14/482	210/16411	0.003736092	0.734141958	0.724840447	ppp2r2ab/ppm1e/ptprn2/ptprga/cdc14ab/ptprsa/ca16b/si:ch1073-184j22.2/ptprua/mtmr3/ppp2r2bb/dlg2/dusp16/ptprfa	14
GO:0002009	morphogenesis of an epithelium	22/482	409/16411	0.004860992	0.734141958	0.724840447	sdc2/atp1a1a.1/csrp1a/ppp2r2ab/fynb/gna12a/pard6gb/tp63/apex1/camk2a/bves/zeb2a/nphp4/ror2/fgf22/scn12aa/cobl/cul4a/ccdc40/foxj1a/wnt5b/neo1a	22
GO:0035725	sodium ion transmembrane transport	4/482	24/16411	0.004895976	0.734141958	0.724840447	atp1a1a.4/atp1a1a.1/commd1/slc4a11	4
GO:0055080	cation homeostasis	15/482	242/16411	0.005385177	0.734141958	0.724840447	slc9a3r1/atp1a1a.4/atp1a1a.1/si:dkey-28b4.8/commd1/atp6v0cb/letm1/si:ch211-117c9.2/atp2a3/abcb7/sfxn4/itpr1b/slc4a11/wnt5b/neo1a	15
GO:0007507	heart development	22/482	420/16411	0.006586068	0.734141958	0.724840447	sdc2/atp1a1a.1/csrp1a/gna12a/mef2aa/pdcd10a/pard6gb/eif3hb/zfpm2a/cadm4/apex1/camk2a/bves/ccm2l/nphp4/hopx/scn12aa/cobl/cul4a/ccdc40/foxj1a/sh3pxd2b	22
GO:0097485	neuron projection guidance	12/482	181/16411	0.007295439	0.734141958	0.724840447	nrp1b/efna1a/si:dkey-49n23.1/slit1a/nrxn2a/sema4ga/efna3b/neo1a/ptprfa/dpysl4/rtn4b/tenm4	12
GO:0098771	inorganic ion homeostasis	15/482	251/16411	0.007462681	0.734141958	0.724840447	slc9a3r1/atp1a1a.4/atp1a1a.1/si:dkey-28b4.8/commd1/atp6v0cb/letm1/si:ch211-117c9.2/atp2a3/abcb7/sfxn4/itpr1b/slc4a11/wnt5b/neo1a	15
GO:0043113	receptor clustering	3/482	15/16411	0.008804173	0.734141958	0.724840447	slc9a3r1/dlg2/dlg1l	3
GO:0070848	response to growth factor	13/482	209/16411	0.008964738	0.734141958	0.724840447	tgfb2/nrp1b/tbc1d7/rgmd/spred1/tgfb1a/zeb2a/fgf12b/wisp3/smad4a/fgf22/neo1a/bmpr1ba	13
GO:0050801	ion homeostasis	15/482	259/16411	0.009806632	0.734141958	0.724840447	slc9a3r1/atp1a1a.4/atp1a1a.1/si:dkey-28b4.8/commd1/atp6v0cb/letm1/si:ch211-117c9.2/atp2a3/abcb7/sfxn4/itpr1b/slc4a11/wnt5b/neo1a	15
GO:0007169	transmembrane receptor protein tyrosine kinase signaling pathway	15/482	260/16411	0.01013648	0.734141958	0.724840447	fynb/nrp1b/efna1a/angpt1/spred1/csf1rb/hck/ntrk2a/cdon/zeb2a/fgf12b/ror2/fgf22/ntrk3a/efna3b	15
GO:0006814	sodium ion transport	7/482	82/16411	0.010324332	0.734141958	0.724840447	atp1a1a.4/atp1a1a.1/asic4b/commd1/si:ch211-225p5.8/slc4a11/scn12aa	7
GO:0006801	superoxide metabolic process	3/482	16/16411	0.010602887	0.734141958	0.724840447	sh3pxd2aa/ccs/sh3pxd2b	3
GO:0016049	cell growth	11/482	168/16411	0.010889026	0.734141958	0.724840447	grna/gna12a/tgfb2/si:ch211-106h11.3/pard6gb/si:dkey-49n23.1/tgfb1a/slit1a/wisp3/sema4ga/wnt5b	11
GO:0055065	metal ion homeostasis	12/482	195/16411	0.012739141	0.734141958	0.724840447	slc9a3r1/atp1a1a.4/atp1a1a.1/si:dkey-28b4.8/commd1/letm1/atp2a3/abcb7/sfxn4/itpr1b/wnt5b/neo1a	12
GO:0031175	neuron projection development	21/482	423/16411	0.013766136	0.734141958	0.724840447	sdc2/grna/csrp1a/nrp1b/lrfn1/efna1a/pacsin1a/pard6gb/si:dkey-49n23.1/slit1a/nrxn2a/nbeaa/ppp1r9bb/sema4ga/maptb/efna3b/neo1a/ptprfa/dpysl4/rtn4b/tenm4	21
GO:0017158	regulation of calcium ion-dependent exocytosis	4/482	32/16411	0.013781976	0.734141958	0.724840447	cacna1ha/syt3/syt7b/doc2b	4
GO:0016579	protein deubiquitination	6/482	68/16411	0.014675542	0.734141958	0.724840447	usp36/si:dkey-37f18.2/usp53b/usp54b/usp54a/usp43a	6
GO:0030001	metal ion transport	20/482	402/16411	0.015641549	0.734141958	0.724840447	atp1a1a.4/atp1a1a.1/si:dkey-28b4.8/asic4b/kcnh2a/commd1/kcnh5a/slc8a1b/cacng1b/cacna1ha/atp2a3/si:dkey-100n10.2/si:dkey-201i6.2/si:ch211-225p5.8/itpr1b/slc4a11/scn12aa/ccs/slc8a2b/wnt5b	20
GO:0035239	tube morphogenesis	13/482	226/16411	0.016373055	0.734141958	0.724840447	atp1a1a.1/ppp2r2ab/pard6gb/apex1/camk2a/nphp4/fgf22/scn12aa/cobl/ccdc40/foxj1a/neo1a/wtip	13
GO:0048562	embryonic organ morphogenesis	18/482	353/16411	0.016935443	0.734141958	0.724840447	atp1a1a.1/veph1/rbck1/loxl3b/apex1/runx3/camk2a/wnt9a/hmx3a/foxe1/scn12aa/cobl/cul4a/meis2a/ccdc40/foxj1a/wnt5b/rtn4b	18
GO:0048262	determination of dorsal/ventral asymmetry	4/482	34/16411	0.016978631	0.734141958	0.724840447	admp/bmp1a/smad4a/bmpr1ba	4
GO:0007411	axon guidance	11/482	180/16411	0.017465316	0.734141958	0.724840447	nrp1b/efna1a/si:dkey-49n23.1/slit1a/nrxn2a/sema4ga/efna3b/neo1a/ptprfa/rtn4b/tenm4	11
GO:0055067	monovalent inorganic cation homeostasis	6/482	71/16411	0.017854256	0.734141958	0.724840447	slc9a3r1/atp1a1a.4/atp1a1a.1/atp6v0cb/si:ch211-117c9.2/slc4a11	6
GO:0048878	chemical homeostasis	17/482	333/16411	0.019727838	0.734141958	0.724840447	slc9a3r1/atp1a1a.4/atp1a1a.1/si:dkey-28b4.8/commd1/atp6v0cb/letm1/bves/si:ch211-117c9.2/atp2a3/abcb7/sfxn4/itpr1b/slc4a11/si:ch1073-55a19.2/wnt5b/neo1a	17
GO:0032011	ARF protein signal transduction	3/482	20/16411	0.019793686	0.734141958	0.724840447	iqsec3b/iqsec3a/psd3l	3
GO:0032012	regulation of ARF protein signal transduction	3/482	20/16411	0.019793686	0.734141958	0.724840447	iqsec3b/iqsec3a/psd3l	3
GO:0071363	cellular response to growth factor stimulus	12/482	208/16411	0.020176067	0.734141958	0.724840447	tgfb2/nrp1b/rgmd/spred1/tgfb1a/zeb2a/fgf12b/wisp3/smad4a/fgf22/neo1a/bmpr1ba	12
GO:0035315	hair cell differentiation	4/482	36/16411	0.020602732	0.734141958	0.724840447	chm/tgfb1a/cobl/pcdh15a	4
GO:0003007	heart morphogenesis	11/482	186/16411	0.021693279	0.734141958	0.724840447	atp1a1a.1/csrp1a/pdcd10a/cadm4/apex1/camk2a/ccm2l/scn12aa/cobl/ccdc40/foxj1a	11
GO:0010862	positive regulation of pathway-restricted SMAD protein phosphorylation	4/482	37/16411	0.022579354	0.734141958	0.724840447	admp/tgfb2/tgfb1a/gdf11	4
GO:0006094	gluconeogenesis	3/482	21/16411	0.022599965	0.734141958	0.724840447	pcxb/si:ch1073-55a19.2/gpib	3
GO:0019319	hexose biosynthetic process	3/482	21/16411	0.022599965	0.734141958	0.724840447	pcxb/si:ch1073-55a19.2/gpib	3
GO:0046364	monosaccharide biosynthetic process	3/482	21/16411	0.022599965	0.734141958	0.724840447	pcxb/si:ch1073-55a19.2/gpib	3
GO:0048264	determination of ventral identity	3/482	21/16411	0.022599965	0.734141958	0.724840447	admp/bmp1a/smad4a	3
GO:0051668	localization within membrane	3/482	21/16411	0.022599965	0.734141958	0.724840447	slc9a3r1/dlg2/dlg1l	3
GO:0090100	positive regulation of transmembrane receptor protein serine/threonine kinase signaling pathway	5/482	56/16411	0.023959662	0.734141958	0.724840447	admp/tgfb2/tgfb1a/gdf11/neo1a	5
GO:0060393	regulation of pathway-restricted SMAD protein phosphorylation	4/482	38/16411	0.02466759	0.734141958	0.724840447	admp/tgfb2/tgfb1a/gdf11	4
GO:1903305	regulation of regulated secretory pathway	4/482	38/16411	0.02466759	0.734141958	0.724840447	cacna1ha/syt3/syt7b/doc2b	4
GO:0060562	epithelial tube morphogenesis	11/482	190/16411	0.024901417	0.734141958	0.724840447	atp1a1a.1/ppp2r2ab/pard6gb/apex1/camk2a/fgf22/scn12aa/cobl/ccdc40/foxj1a/neo1a	11
GO:0060627	regulation of vesicle-mediated transport	8/482	120/16411	0.025194064	0.734141958	0.724840447	vps4a/pacsin1a/hck/cacna1ha/syt3/syt7b/doc2b/zgc:154045	8
GO:0019318	hexose metabolic process	5/482	57/16411	0.025651676	0.734141958	0.724840447	pcxb/galt/si:dkey-96f10.1/si:ch1073-55a19.2/gpib	5
GO:0007268	chemical synaptic transmission	14/482	266/16411	0.025892728	0.734141958	0.724840447	si:dkey-247m21.3/nptx2a/syn1/nrxn2a/neto1l/ppp1r9bb/syt3/grm8b/syt7b/shisa8b/doc2b/dlg2/dlg1l/nlgn3a	14
GO:0098916	anterograde trans-synaptic signaling	14/482	266/16411	0.025892728	0.734141958	0.724840447	si:dkey-247m21.3/nptx2a/syn1/nrxn2a/neto1l/ppp1r9bb/syt3/grm8b/syt7b/shisa8b/doc2b/dlg2/dlg1l/nlgn3a	14
GO:0099536	synaptic signaling	14/482	266/16411	0.025892728	0.734141958	0.724840447	si:dkey-247m21.3/nptx2a/syn1/nrxn2a/neto1l/ppp1r9bb/syt3/grm8b/syt7b/shisa8b/doc2b/dlg2/dlg1l/nlgn3a	14
GO:0099537	trans-synaptic signaling	14/482	266/16411	0.025892728	0.734141958	0.724840447	si:dkey-247m21.3/nptx2a/syn1/nrxn2a/neto1l/ppp1r9bb/syt3/grm8b/syt7b/shisa8b/doc2b/dlg2/dlg1l/nlgn3a	14
GO:0048812	neuron projection morphogenesis	17/482	345/16411	0.026631833	0.734141958	0.724840447	sdc2/grna/nrp1b/lrfn1/efna1a/pacsin1a/pard6gb/si:dkey-49n23.1/slit1a/nrxn2a/sema4ga/efna3b/neo1a/ptprfa/dpysl4/rtn4b/tenm4	17
GO:0060389	pathway-restricted SMAD protein phosphorylation	4/482	39/16411	0.026868628	0.734141958	0.724840447	admp/tgfb2/tgfb1a/gdf11	4
GO:0060395	SMAD protein signal transduction	4/482	39/16411	0.026868628	0.734141958	0.724840447	admp/tgfb2/tgfb1a/gdf11	4
GO:0060560	developmental growth involved in morphogenesis	9/482	146/16411	0.028486624	0.734141958	0.724840447	grna/gna12a/pard6gb/si:dkey-49n23.1/slit1a/zeb2a/nphp4/sema4ga/wnt5b	9
GO:0009799	specification of symmetry	13/482	245/16411	0.029354962	0.734141958	0.724840447	atp1a1a.1/admp/bmp1a/kif7/apex1/camk2a/nphp4/smad4a/scn12aa/cobl/ccdc40/foxj1a/bmpr1ba	13
GO:0009855	determination of bilateral symmetry	13/482	245/16411	0.029354962	0.734141958	0.724840447	atp1a1a.1/admp/bmp1a/kif7/apex1/camk2a/nphp4/smad4a/scn12aa/cobl/ccdc40/foxj1a/bmpr1ba	13
GO:0048729	tissue morphogenesis	22/482	485/16411	0.029604461	0.734141958	0.724840447	sdc2/atp1a1a.1/csrp1a/ppp2r2ab/fynb/gna12a/pard6gb/tp63/apex1/camk2a/bves/zeb2a/nphp4/ror2/fgf22/scn12aa/cobl/cul4a/ccdc40/foxj1a/wnt5b/neo1a	22
GO:0042074	cell migration involved in gastrulation	6/482	80/16411	0.030138402	0.734141958	0.724840447	csrp1a/dscama/gna12a/zeb2a/mapkap1/wnt5b	6
GO:0008544	epidermis development	5/482	60/16411	0.031178943	0.734141958	0.724840447	chm/tgfb1a/tp63/cobl/pcdh15a	5
GO:0030004	cellular monovalent inorganic cation homeostasis	5/482	60/16411	0.031178943	0.734141958	0.724840447	atp1a1a.4/atp1a1a.1/atp6v0cb/si:ch211-117c9.2/slc4a11	5
GO:0000904	cell morphogenesis involved in differentiation	17/482	352/16411	0.031419379	0.734141958	0.724840447	sdc2/grna/nrp1b/lrfn1/efna1a/pard6gb/si:dkey-49n23.1/slit1a/bves/nrxn2a/sema4ga/cobl/efna3b/neo1a/ptprfa/rtn4b/tenm4	17
GO:0031503	protein complex localization	4/482	41/16411	0.031612929	0.734141958	0.724840447	exoc3l2b/dlg2/dlg1l/cep72	4
GO:0048667	cell morphogenesis involved in neuron differentiation	16/482	326/16411	0.031849218	0.734141958	0.724840447	sdc2/grna/nrp1b/lrfn1/efna1a/pard6gb/si:dkey-49n23.1/slit1a/nrxn2a/sema4ga/cobl/efna3b/neo1a/ptprfa/rtn4b/tenm4	16
GO:0055078	sodium ion homeostasis	3/482	24/16411	0.032244947	0.734141958	0.724840447	slc9a3r1/atp1a1a.4/atp1a1a.1	3
GO:0055075	potassium ion homeostasis	2/482	10/16411	0.03313841	0.734141958	0.724840447	atp1a1a.4/atp1a1a.1	2
GO:2000050	regulation of non-canonical Wnt signaling pathway	2/482	10/16411	0.03313841	0.734141958	0.724840447	nphp4/wnt5b	2
GO:0015988	energy coupled proton transmembrane transport, against electrochemical gradient	4/482	42/16411	0.03415765	0.734141958	0.724840447	atp1a1a.4/atp1a1a.1/atp6v0cb/atp6ap1la	4
GO:0015991	ATP hydrolysis coupled proton transport	4/482	42/16411	0.03415765	0.734141958	0.724840447	atp1a1a.4/atp1a1a.1/atp6v0cb/atp6ap1la	4
GO:0090662	ATP hydrolysis coupled transmembrane transport	4/482	42/16411	0.03415765	0.734141958	0.724840447	atp1a1a.4/atp1a1a.1/atp6v0cb/atp6ap1la	4
GO:0070646	protein modification by small protein removal	6/482	84/16411	0.037028194	0.755346793	0.745776619	usp36/si:dkey-37f18.2/usp53b/usp54b/usp54a/usp43a	6
GO:0005996	monosaccharide metabolic process	5/482	63/16411	0.037399384	0.755346793	0.745776619	pcxb/galt/si:dkey-96f10.1/si:ch1073-55a19.2/gpib	5
GO:0001667	ameboidal-type cell migration	11/482	203/16411	0.037701589	0.755346793	0.745776619	csrp1a/dscama/gna12a/prcp/si:dkey-49n23.1/sh3pxd2aa/zeb2a/sema4ga/hmcn2/mapkap1/wnt5b	11
GO:0001841	neural tube formation	3/482	26/16411	0.039685514	0.755346793	0.745776619	pard6gb/fgf22/neo1a	3
GO:0030100	regulation of endocytosis	3/482	26/16411	0.039685514	0.755346793	0.745776619	pacsin1a/hck/zgc:154045	3
GO:0060973	cell migration involved in heart development	3/482	26/16411	0.039685514	0.755346793	0.745776619	sdc2/atp1a1a.1/gna12a	3
GO:0045921	positive regulation of exocytosis	2/482	11/16411	0.039728287	0.755346793	0.745776619	cacna1ha/doc2b	2
GO:0048168	regulation of neuronal synaptic plasticity	2/482	11/16411	0.039728287	0.755346793	0.745776619	neto1l/shisa8b	2
GO:0060061	Spemann organizer formation	2/482	11/16411	0.039728287	0.755346793	0.745776619	admp/nkd2a	2
GO:0040007	growth	17/482	364/16411	0.041066657	0.770909531	0.761142178	grna/fynb/admp/gna12a/tgfb2/si:ch211-106h11.3/pard6gb/si:dkey-49n23.1/tgfb1a/gdf11/slit1a/zeb2a/nphp4/wisp3/sema4ga/foxe1/wnt5b	17
GO:0030003	cellular cation homeostasis	11/482	207/16411	0.042427066	0.777881792	0.768026101	atp1a1a.4/atp1a1a.1/si:dkey-28b4.8/atp6v0cb/letm1/si:ch211-117c9.2/atp2a3/abcb7/itpr1b/slc4a11/wnt5b	11
GO:0003146	heart jogging	4/482	45/16411	0.042487138	0.777881792	0.768026101	camk2a/cobl/ccdc40/foxj1a	4
GO:0015672	monovalent inorganic cation transport	13/482	260/16411	0.043963431	0.78842721	0.77843791	atp1a1a.4/atp1a1a.1/asic4b/kcnh2a/commd1/atp6v0cb/kcnh5a/si:dkey-100n10.2/si:dkey-201i6.2/si:ch211-225p5.8/slc4a11/scn12aa/atp6ap1la	13
GO:0006816	calcium ion transport	8/482	134/16411	0.044126405	0.78842721	0.77843791	si:dkey-28b4.8/slc8a1b/cacng1b/cacna1ha/atp2a3/itpr1b/slc8a2b/wnt5b	8
GO:0009913	epidermal cell differentiation	4/482	46/16411	0.045495823	0.789534994	0.779531658	chm/tgfb1a/cobl/pcdh15a	4
GO:0043583	ear development	9/482	160/16411	0.046744531	0.789534994	0.779531658	slc9a3r1/atp1a1a.1/chm/veph1/tgfb1a/hmx3a/cobl/cul4a/wnt5b	9
GO:0030330	DNA damage response, signal transduction by p53 class mediator	2/482	12/16411	0.046764991	0.789534994	0.779531658	plrg1/tp63	2
GO:0031128	developmental induction	2/482	12/16411	0.046764991	0.789534994	0.779531658	admp/nkd2a	2
GO:0048701	embryonic cranial skeleton morphogenesis	8/482	136/16411	0.047432705	0.789534994	0.779531658	rbck1/loxl3b/runx3/wnt9a/foxe1/meis2a/wnt5b/rtn4b	8
GO:0001838	embryonic epithelial tube formation	3/482	28/16411	0.047915138	0.789534994	0.779531658	pard6gb/fgf22/neo1a	3
GO:0060028	convergent extension involved in axis elongation	3/482	28/16411	0.047915138	0.789534994	0.779531658	zeb2a/nphp4/wnt5b	3
GO:0001501	skeletal system development	13/482	264/16411	0.048592242	0.791822909	0.781790586	rbck1/loxl3b/fgfrl1b/runx3/wnt9a/hapln1b/furinb/wisp3/foxe1/meis2a/wnt5b/sh3pxd2b/rtn4b	13
GO:0048703	embryonic viscerocranium morphogenesis	6/482	90/16411	0.049121853	0.791822909	0.781790586	loxl3b/runx3/foxe1/meis2a/wnt5b/rtn4b	6
GO:0006873	cellular ion homeostasis	11/482	213/16411	0.050257387	0.801416177	0.791262307	atp1a1a.4/atp1a1a.1/si:dkey-28b4.8/atp6v0cb/letm1/si:ch211-117c9.2/atp2a3/abcb7/itpr1b/slc4a11/wnt5b	11
GO:0051056	regulation of small GTPase mediated signal transduction	8/482	138/16411	0.050896618	0.802975375	0.79280175	itsn1/si:dkey-166d12.2/rap1gap2b/plekhg6/iqsec3b/iqsec3a/arhgef15/psd3l	8
GO:0007178	transmembrane receptor protein serine/threonine kinase signaling pathway	9/482	163/16411	0.051481034	0.803646042	0.79346392	admp/tgfb2/rgmd/tgfb1a/gdf11/wisp3/smad4a/neo1a/bmpr1ba	9
GO:0010458	exit from mitosis	2/482	13/16411	0.054216705	0.816716704	0.806368978	chmp7/cdc14ab	2
GO:0051966	regulation of synaptic transmission, glutamatergic	2/482	13/16411	0.054216705	0.816716704	0.806368978	nptx2a/grm8b	2
GO:0048704	embryonic skeletal system morphogenesis	8/482	140/16411	0.054519932	0.816716704	0.806368978	rbck1/loxl3b/runx3/wnt9a/foxe1/meis2a/wnt5b/rtn4b	8
GO:1904888	cranial skeletal system development	8/482	141/16411	0.056391852	0.816716704	0.806368978	rbck1/loxl3b/runx3/wnt9a/foxe1/meis2a/wnt5b/rtn4b	8
GO:0031098	stress-activated protein kinase signaling cascade	3/482	30/16411	0.056909967	0.816716704	0.806368978	csrp1a/traf4b/mapkap1	3
GO:0048791	calcium ion-regulated exocytosis of neurotransmitter	3/482	30/16411	0.056909967	0.816716704	0.806368978	syt3/syt7b/doc2b	3
GO:0007163	establishment or maintenance of cell polarity	5/482	71/16411	0.057477709	0.816716704	0.806368978	si:dkey-31m14.7/mark2a/mapkap1/dlg1l/wtip	5
GO:0098660	inorganic ion transmembrane transport	14/482	299/16411	0.058806802	0.816716704	0.806368978	atp1a1a.4/atp1a1a.1/commd1/atp6v0cb/cacng1b/si:ch211-117c9.2/cacna1ha/atp2a3/si:dkey-100n10.2/si:dkey-201i6.2/itpr1b/slc4a11/atp6ap1la/wnt5b	14
GO:0055082	cellular chemical homeostasis	12/482	246/16411	0.059889247	0.816716704	0.806368978	atp1a1a.4/atp1a1a.1/si:dkey-28b4.8/atp6v0cb/letm1/si:ch211-117c9.2/atp2a3/abcb7/itpr1b/slc4a11/si:ch1073-55a19.2/wnt5b	12
GO:0098662	inorganic cation transmembrane transport	13/482	273/16411	0.060212821	0.816716704	0.806368978	atp1a1a.4/atp1a1a.1/commd1/atp6v0cb/cacng1b/cacna1ha/atp2a3/si:dkey-100n10.2/si:dkey-201i6.2/itpr1b/slc4a11/atp6ap1la/wnt5b	13
GO:0048015	phosphatidylinositol-mediated signaling	3/482	31/16411	0.061685434	0.816716704	0.806368978	pik3c2b/cep55l/pik3r5	3
GO:0072175	epithelial tube formation	3/482	31/16411	0.061685434	0.816716704	0.806368978	pard6gb/fgf22/neo1a	3
GO:0035249	synaptic transmission, glutamatergic	2/482	14/16411	0.062053093	0.816716704	0.806368978	nptx2a/grm8b	2
GO:0043588	skin development	2/482	14/16411	0.062053093	0.816716704	0.806368978	bves/hmcn2	2
GO:0048167	regulation of synaptic plasticity	2/482	14/16411	0.062053093	0.816716704	0.806368978	neto1l/shisa8b	2
GO:0050974	detection of mechanical stimulus involved in sensory perception	2/482	14/16411	0.062053093	0.816716704	0.806368978	chm/pcdh15a	2
GO:0017157	regulation of exocytosis	4/482	51/16411	0.062268501	0.816716704	0.806368978	cacna1ha/syt3/syt7b/doc2b	4
GO:1902531	regulation of intracellular signal transduction	19/482	442/16411	0.063529796	0.816716704	0.806368978	itsn1/admp/tgfb2/tbc1d7/plrg1/traf4b/tgfb1a/gdf11/si:dkey-37f18.2/si:dkey-166d12.2/zgc:153759/rap1gap2b/plekhg6/iqsec3b/iqsec3a/arhgef15/cep55l/pik3r5/psd3l	19
GO:0009953	dorsal/ventral pattern formation	8/482	145/16411	0.064284974	0.816716704	0.806368978	admp/bmp1a/gli3/zeb2a/wisp3/smad4a/zmiz2/bmpr1ba	8
GO:0072593	reactive oxygen species metabolic process	3/482	32/16411	0.066640964	0.816716704	0.806368978	sh3pxd2aa/ccs/sh3pxd2b	3
GO:0007409	axonogenesis	14/482	306/16411	0.068365762	0.816716704	0.806368978	grna/nrp1b/lrfn1/efna1a/pard6gb/si:dkey-49n23.1/slit1a/nrxn2a/sema4ga/efna3b/neo1a/ptprfa/rtn4b/tenm4	14
GO:0030178	negative regulation of Wnt signaling pathway	4/482	53/16411	0.069772022	0.816716704	0.806368978	nkd2b/nkd2a/nphp4/wisp3	4
GO:0006883	cellular sodium ion homeostasis	2/482	15/16411	0.070245235	0.816716704	0.806368978	atp1a1a.4/atp1a1a.1	2
GO:0009067	aspartate family amino acid biosynthetic process	2/482	15/16411	0.070245235	0.816716704	0.806368978	got1l1/cth	2
GO:0030947	regulation of vascular endothelial growth factor receptor signaling pathway	2/482	15/16411	0.070245235	0.816716704	0.806368978	nrp1b/spred1	2
GO:0034629	cellular protein complex localization	2/482	15/16411	0.070245235	0.816716704	0.806368978	exoc3l2b/cep72	2
GO:0035278	miRNA mediated inhibition of translation	2/482	15/16411	0.070245235	0.816716704	0.806368978	si:dkey-46g23.1/ago4	2
GO:0040033	negative regulation of translation, ncRNA-mediated	2/482	15/16411	0.070245235	0.816716704	0.806368978	si:dkey-46g23.1/ago4	2
GO:0042770	signal transduction in response to DNA damage	2/482	15/16411	0.070245235	0.816716704	0.806368978	plrg1/tp63	2
GO:0045974	regulation of translation, ncRNA-mediated	2/482	15/16411	0.070245235	0.816716704	0.806368978	si:dkey-46g23.1/ago4	2
GO:0051216	cartilage development	7/482	123/16411	0.07060782	0.816716704	0.806368978	fgfrl1b/runx3/wnt9a/furinb/wisp3/foxe1/wnt5b	7
GO:0000226	microtubule cytoskeleton organization	10/482	200/16411	0.071305006	0.816716704	0.806368978	si:dkey-31m14.7/cep68/cdc14ab/cep76/mark2a/maptb/ccdc40/wtip/si:ch73-217b7.1/cep72	10
GO:0007605	sensory perception of sound	3/482	33/16411	0.071772278	0.816716704	0.806368978	chm/dfnb31a/pcdh15a	3
GO:0010107	potassium ion import	3/482	33/16411	0.071772278	0.816716704	0.806368978	atp1a1a.4/atp1a1a.1/si:dkey-100n10.2	3
GO:0042471	ear morphogenesis	5/482	76/16411	0.072629797	0.816716704	0.806368978	atp1a1a.1/veph1/hmx3a/cobl/cul4a	5
GO:0030198	extracellular matrix organization	4/482	54/16411	0.073690138	0.816716704	0.806368978	sdc2/atp1a1a.1/hmcn2/plce1	4
GO:0043062	extracellular structure organization	4/482	54/16411	0.073690138	0.816716704	0.806368978	sdc2/atp1a1a.1/hmcn2/plce1	4
GO:0055076	transition metal ion homeostasis	4/482	54/16411	0.073690138	0.816716704	0.806368978	commd1/abcb7/sfxn4/neo1a	4
GO:0048706	embryonic skeletal system development	8/482	150/16411	0.075071748	0.816716704	0.806368978	rbck1/loxl3b/runx3/wnt9a/foxe1/meis2a/wnt5b/rtn4b	8
GO:0003143	embryonic heart tube morphogenesis	7/482	125/16411	0.075530546	0.816716704	0.806368978	atp1a1a.1/apex1/camk2a/scn12aa/cobl/ccdc40/foxj1a	7
GO:0007127	meiosis I	3/482	34/16411	0.077074889	0.816716704	0.806368978	rad51b/msh3/m1ap	3
GO:0007157	heterophilic cell-cell adhesion via plasma membrane cell adhesion molecules	3/482	34/16411	0.077074889	0.816716704	0.806368978	cadm4/si:ch73-22o12.1/tenm4	3
GO:0055072	iron ion homeostasis	3/482	34/16411	0.077074889	0.816716704	0.806368978	abcb7/sfxn4/neo1a	3
GO:0072331	signal transduction by p53 class mediator	3/482	34/16411	0.077074889	0.816716704	0.806368978	plrg1/tp63/znf346	3
GO:0035050	embryonic heart tube development	8/482	151/16411	0.077352441	0.816716704	0.806368978	atp1a1a.1/pard6gb/apex1/camk2a/scn12aa/cobl/ccdc40/foxj1a	8
GO:0045879	negative regulation of smoothened signaling pathway	2/482	16/16411	0.07876557	0.816716704	0.806368978	kif7/cdon	2
GO:0060030	dorsal convergence	2/482	16/16411	0.07876557	0.816716704	0.806368978	zeb2a/wnt5b	2
GO:1903532	positive regulation of secretion by cell	2/482	16/16411	0.07876557	0.816716704	0.806368978	cacna1ha/doc2b	2
GO:0006913	nucleocytoplasmic transport	6/482	102/16411	0.079854297	0.816716704	0.806368978	nup188/ipo7/xpo1a/zgc:153681/si:ch1073-55a19.2/zgc:110091	6
GO:0051169	nuclear transport	6/482	102/16411	0.079854297	0.816716704	0.806368978	nup188/ipo7/xpo1a/zgc:153681/si:ch1073-55a19.2/zgc:110091	6
GO:0061448	connective tissue development	7/482	127/16411	0.080649973	0.817331269	0.806975757	fgfrl1b/runx3/wnt9a/furinb/wisp3/foxe1/wnt5b	7
GO:0048705	skeletal system morphogenesis	8/482	153/16411	0.08203726	0.817331269	0.806975757	rbck1/loxl3b/runx3/wnt9a/foxe1/meis2a/wnt5b/rtn4b	8
GO:0048017	inositol lipid-mediated signaling	3/482	35/16411	0.082544127	0.817331269	0.806975757	pik3c2b/cep55l/pik3r5	3
GO:0048546	digestive tract morphogenesis	3/482	35/16411	0.082544127	0.817331269	0.806975757	pard6gb/nphp4/wtip	3
GO:0060027	convergent extension involved in gastrulation	5/482	79/16411	0.082670054	0.817331269	0.806975757	csrp1a/fynb/zeb2a/ror2/wnt5b	5
GO:0048568	embryonic organ development	20/482	487/16411	0.083236756	0.817484163	0.807126714	atp1a1a.1/veph1/rbck1/pard6gb/loxl3b/apex1/gli3/runx3/camk2a/wnt9a/hmx3a/foxe1/scn12aa/cobl/cul4a/meis2a/ccdc40/foxj1a/wnt5b/rtn4b	20
GO:0000165	MAPK cascade	8/482	155/16411	0.086886454	0.817826325	0.807464541	csrp1a/admp/tgfb2/traf4b/tgfb1a/gdf11/zgc:153759/pik3r5	8
GO:0023014	signal transduction by protein phosphorylation	8/482	155/16411	0.086886454	0.817826325	0.807464541	csrp1a/admp/tgfb2/traf4b/tgfb1a/gdf11/zgc:153759/pik3r5	8
GO:0021554	optic nerve development	2/482	17/16411	0.087587846	0.817826325	0.807464541	klf7b/rtn4b	2
GO:0042491	auditory receptor cell differentiation	2/482	17/16411	0.087587846	0.817826325	0.807464541	chm/cobl	2
GO:0048920	posterior lateral line neuromast primordium migration	2/482	17/16411	0.087587846	0.817826325	0.807464541	tgfb1a/sh3pxd2aa	2
GO:0031929	TOR signaling	3/482	36/16411	0.088175163	0.817826325	0.807464541	tbc1d7/mapkap1/rptor	3
GO:0035148	tube formation	3/482	36/16411	0.088175163	0.817826325	0.807464541	pard6gb/fgf22/neo1a	3
GO:0023056	positive regulation of signaling	12/482	263/16411	0.088203875	0.817826325	0.807464541	admp/tgfb2/nlk2/traf4b/tgfb1a/gdf11/bves/zgc:153759/nphp4/doc2b/pik3r5/neo1a	12
GO:0006606	protein import into nucleus	4/482	58/16411	0.090440673	0.817826325	0.807464541	nup188/ipo7/si:ch1073-55a19.2/zgc:110091	4
GO:0034504	protein localization to nucleus	4/482	58/16411	0.090440673	0.817826325	0.807464541	nup188/ipo7/si:ch1073-55a19.2/zgc:110091	4
GO:0044744	protein targeting to nucleus	4/482	58/16411	0.090440673	0.817826325	0.807464541	nup188/ipo7/si:ch1073-55a19.2/zgc:110091	4
GO:0051170	nuclear import	4/482	58/16411	0.090440673	0.817826325	0.807464541	nup188/ipo7/si:ch1073-55a19.2/zgc:110091	4
GO:1902593	single-organism nuclear import	4/482	58/16411	0.090440673	0.817826325	0.807464541	nup188/ipo7/si:ch1073-55a19.2/zgc:110091	4
GO:0030111	regulation of Wnt signaling pathway	6/482	106/16411	0.092040479	0.827248668	0.816767504	nlk2/nkd2b/nkd2a/nphp4/wisp3/wnt5b	6
GO:0048882	lateral line development	5/482	82/16411	0.093405623	0.828826094	0.818324944	tgfb1a/sh3pxd2aa/hmx3a/wnt5b/rtn4b	5
GO:0048839	inner ear development	8/482	158/16411	0.094467339	0.828826094	0.818324944	slc9a3r1/atp1a1a.1/chm/tgfb1a/hmx3a/cobl/cul4a/wnt5b	8
GO:0017156	calcium ion regulated exocytosis	4/482	59/16411	0.094890142	0.828826094	0.818324944	cacna1ha/syt3/syt7b/doc2b	4
GO:1902600	hydrogen ion transmembrane transport	4/482	59/16411	0.094890142	0.828826094	0.818324944	atp1a1a.4/atp1a1a.1/atp6v0cb/atp6ap1la	4
GO:0003351	epithelial cilium movement	2/482	18/16411	0.096687063	0.828826094	0.818324944	ccdc40/foxj1a	2
GO:0014003	oligodendrocyte development	2/482	18/16411	0.096687063	0.828826094	0.818324944	gna12a/tenm4	2
GO:0014065	phosphatidylinositol 3-kinase signaling	2/482	18/16411	0.096687063	0.828826094	0.818324944	cep55l/pik3r5	2
GO:0048883	neuromast primordium migration	2/482	18/16411	0.096687063	0.828826094	0.818324944	tgfb1a/sh3pxd2aa	2
GO:0007369	gastrulation	11/482	240/16411	0.097262287	0.828965353	0.818462439	sdc2/csrp1a/dscama/fynb/gna12a/zeb2a/dyrk1b/ror2/mapkap1/wnt5b/tenm4	11
GO:0006006	glucose metabolic process	3/482	38/16411	0.099902638	0.84179325	0.831127807	pcxb/si:ch1073-55a19.2/gpib	3
GO:0006612	protein targeting to membrane	3/482	38/16411	0.099902638	0.84179325	0.831127807	slc9a3r1/ank3b/si:ch211-126j24.1	3
GO:0016051	carbohydrate biosynthetic process	4/482	61/16411	0.104091219	0.85003494	0.839265075	pcxb/si:ch1073-55a19.2/agla/gpib	4
GO:0006875	cellular metal ion homeostasis	8/482	162/16411	0.105143878	0.85003494	0.839265075	atp1a1a.4/atp1a1a.1/si:dkey-28b4.8/letm1/atp2a3/abcb7/itpr1b/wnt5b	8
GO:0070838	divalent metal ion transport	8/482	162/16411	0.105143878	0.85003494	0.839265075	si:dkey-28b4.8/slc8a1b/cacng1b/cacna1ha/atp2a3/itpr1b/slc8a2b/wnt5b	8
GO:0072511	divalent inorganic cation transport	8/482	162/16411	0.105143878	0.85003494	0.839265075	si:dkey-28b4.8/slc8a1b/cacng1b/cacna1ha/atp2a3/itpr1b/slc8a2b/wnt5b	8
GO:0003401	axis elongation	3/482	39/16411	0.105988805	0.85003494	0.839265075	zeb2a/nphp4/wnt5b	3
GO:0070509	calcium ion import	3/482	39/16411	0.105988805	0.85003494	0.839265075	cacna1ha/itpr1b/wnt5b	3
GO:0044091	membrane biogenesis	2/482	19/16411	0.106039423	0.85003494	0.839265075	ank3b/nlgn3a	2
GO:0051047	positive regulation of secretion	2/482	19/16411	0.106039423	0.85003494	0.839265075	cacna1ha/doc2b	2
GO:0071709	membrane assembly	2/482	19/16411	0.106039423	0.85003494	0.839265075	ank3b/nlgn3a	2
GO:0006935	chemotaxis	12/482	274/16411	0.110310973	0.867375948	0.856386375	nrp1b/efna1a/si:dkey-49n23.1/slit1a/nrxn2a/sema4ga/efna3b/neo1a/ptprfa/dpysl4/rtn4b/tenm4	12
GO:0051049	regulation of transport	15/482	360/16411	0.111039369	0.867375948	0.856386375	vps4a/commd1/pacsin1a/pomca/cacng1b/hck/cacna1ha/si:dkey-100n10.2/si:dkey-201i6.2/syt3/xpo1a/syt7b/doc2b/scn12aa/zgc:154045	15
GO:0050954	sensory perception of mechanical stimulus	3/482	40/16411	0.112216265	0.867375948	0.856386375	chm/dfnb31a/pcdh15a	3
GO:0061564	axon development	14/482	333/16411	0.114528896	0.867375948	0.856386375	grna/nrp1b/lrfn1/efna1a/pard6gb/si:dkey-49n23.1/slit1a/nrxn2a/sema4ga/efna3b/neo1a/ptprfa/rtn4b/tenm4	14
GO:0010171	body morphogenesis	2/482	20/16411	0.115622282	0.867375948	0.856386375	atp1a1a.1/wnt5b	2
GO:0050982	detection of mechanical stimulus	2/482	20/16411	0.115622282	0.867375948	0.856386375	chm/pcdh15a	2
GO:0060563	neuroepithelial cell differentiation	2/482	20/16411	0.115622282	0.867375948	0.856386375	chm/cobl	2
GO:0006818	hydrogen transport	4/482	64/16411	0.118619248	0.867375948	0.856386375	atp1a1a.4/atp1a1a.1/atp6v0cb/atp6ap1la	4
GO:0015992	proton transport	4/482	64/16411	0.118619248	0.867375948	0.856386375	atp1a1a.4/atp1a1a.1/atp6v0cb/atp6ap1la	4
GO:0090092	regulation of transmembrane receptor protein serine/threonine kinase signaling pathway	6/482	114/16411	0.119222452	0.867375948	0.856386375	admp/tgfb2/tgfb1a/gdf11/wisp3/neo1a	6
GO:0003002	regionalization	14/482	336/16411	0.120580564	0.867375948	0.856386375	atp1a1a.1/admp/bmp1a/mef2aa/gdf11/gli3/zeb2a/ccm2l/wisp3/smad4a/fgf22/zmiz2/neo1a/bmpr1ba	14
GO:0040013	negative regulation of locomotion	4/482	65/16411	0.123647426	0.867375948	0.856386375	si:dkey-49n23.1/tgfb1a/srgap3/sema4ga	4
GO:0042490	mechanoreceptor differentiation	3/482	42/16411	0.125073689	0.867375948	0.856386375	chm/tgfb1a/cobl	3
GO:1903530	regulation of secretion by cell	5/482	90/16411	0.125275624	0.867375948	0.856386375	pomca/cacna1ha/syt3/syt7b/doc2b	5
GO:0002062	chondrocyte differentiation	2/482	21/16411	0.125414105	0.867375948	0.856386375	runx3/wnt5b	2
GO:0098655	cation transmembrane transport	13/482	310/16411	0.126634077	0.867375948	0.856386375	atp1a1a.4/atp1a1a.1/commd1/atp6v0cb/cacng1b/cacna1ha/atp2a3/si:dkey-100n10.2/si:dkey-201i6.2/itpr1b/slc4a11/atp6ap1la/wnt5b	13
GO:0007269	neurotransmitter secretion	4/482	66/16411	0.12876475	0.867375948	0.856386375	syn1/syt3/syt7b/doc2b	4
GO:0051271	negative regulation of cellular component movement	4/482	66/16411	0.12876475	0.867375948	0.856386375	si:dkey-49n23.1/tgfb1a/srgap3/sema4ga	4
GO:0099643	signal release from synapse	4/482	66/16411	0.12876475	0.867375948	0.856386375	syn1/syt3/syt7b/doc2b	4
GO:0035295	tube development	15/482	370/16411	0.130654716	0.867375948	0.856386375	sdc2/atp1a1a.1/ppp2r2ab/pard6gb/apex1/camk2a/nphp4/fgf22/scn12aa/cobl/ccdc40/cldn15lb/foxj1a/neo1a/wtip	15
GO:0007179	transforming growth factor beta receptor signaling pathway	3/482	43/16411	0.131692859	0.867375948	0.856386375	tgfb2/tgfb1a/smad4a	3
GO:0008652	cellular amino acid biosynthetic process	3/482	43/16411	0.131692859	0.867375948	0.856386375	got1l1/cth/pycr1b	3
GO:0030010	establishment of cell polarity	3/482	43/16411	0.131692859	0.867375948	0.856386375	si:dkey-31m14.7/mark2a/wtip	3
GO:0071559	response to transforming growth factor beta	3/482	43/16411	0.131692859	0.867375948	0.856386375	tgfb2/tgfb1a/smad4a	3
GO:0071560	cellular response to transforming growth factor beta stimulus	3/482	43/16411	0.131692859	0.867375948	0.856386375	tgfb2/tgfb1a/smad4a	3
GO:0015931	nucleobase-containing compound transport	4/482	67/16411	0.133968977	0.867375948	0.856386375	nup188/slc35c2/sidt2/zgc:153681	4
GO:0099531	presynaptic process involved in chemical synaptic transmission	4/482	67/16411	0.133968977	0.867375948	0.856386375	syn1/syt3/syt7b/doc2b	4
GO:0007264	small GTPase mediated signal transduction	17/482	431/16411	0.134691654	0.867375948	0.856386375	itsn1/chm/gna12a/rapgef1a/si:dkey-166d12.2/si:dkey-191g9.5/rap1gap2b/dock10/arl15a/plekhg6/plce1/iqsec3b/hrasa/iqsec3a/arhgef15/zgc:154045/psd3l	17
GO:0050919	negative chemotaxis	2/482	22/16411	0.135394416	0.867375948	0.856386375	si:dkey-49n23.1/sema4ga	2
GO:0001558	regulation of cell growth	6/482	119/16411	0.138019027	0.867375948	0.856386375	si:ch211-106h11.3/pard6gb/si:dkey-49n23.1/slit1a/wisp3/sema4ga	6
GO:0042391	regulation of membrane potential	5/482	93/16411	0.138367498	0.867375948	0.856386375	kcnh2a/kcnh5a/si:ch211-117c9.2/cacna1ha/scn12aa	5
GO:0048880	sensory system development	5/482	93/16411	0.138367498	0.867375948	0.856386375	tgfb1a/sh3pxd2aa/hmx3a/wnt5b/rtn4b	5
GO:0048925	lateral line system development	5/482	93/16411	0.138367498	0.867375948	0.856386375	tgfb1a/sh3pxd2aa/hmx3a/wnt5b/rtn4b	5
GO:0051453	regulation of intracellular pH	3/482	44/16411	0.13843176	0.867375948	0.856386375	atp6v0cb/si:ch211-117c9.2/slc4a11	3
GO:0042330	taxis	12/482	287/16411	0.14024154	0.867375948	0.856386375	nrp1b/efna1a/si:dkey-49n23.1/slit1a/nrxn2a/sema4ga/efna3b/neo1a/ptprfa/dpysl4/rtn4b/tenm4	12
GO:0010941	regulation of cell death	18/482	464/16411	0.140861818	0.867375948	0.856386375	fynb/admp/tgfb2/si:ch211-106h11.3/plrg1/traf4b/tgfb1a/tp63/gdf11/apex1/hck/rassf3/zgc:153759/wisp3/dlg5a/ntrk3a/rbm10/card14	18
GO:0001934	positive regulation of protein phosphorylation	7/482	147/16411	0.142342626	0.867375948	0.856386375	admp/tgfb2/traf4b/tgfb1a/gdf11/zgc:153759/pik3r5	7
GO:0043408	regulation of MAPK cascade	7/482	147/16411	0.142342626	0.867375948	0.856386375	admp/tgfb2/traf4b/tgfb1a/gdf11/zgc:153759/pik3r5	7
GO:0045055	regulated exocytosis	4/482	69/16411	0.144628923	0.867375948	0.856386375	cacna1ha/syt3/syt7b/doc2b	4
GO:0051321	meiotic cell cycle	4/482	69/16411	0.144628923	0.867375948	0.856386375	rad51b/piwil1/msh3/m1ap	4
GO:0016125	sterol metabolic process	3/482	45/16411	0.145284947	0.867375948	0.856386375	hmgcra/soat2/srebf2	3
GO:0030641	regulation of cellular pH	3/482	45/16411	0.145284947	0.867375948	0.856386375	atp6v0cb/si:ch211-117c9.2/slc4a11	3
GO:0048840	otolith development	3/482	45/16411	0.145284947	0.867375948	0.856386375	atp1a1a.1/tgfb1a/wnt5b	3
GO:0007131	reciprocal meiotic recombination	2/482	23/16411	0.145543758	0.867375948	0.856386375	rad51b/msh3	2
GO:0035825	reciprocal DNA recombination	2/482	23/16411	0.145543758	0.867375948	0.856386375	rad51b/msh3	2
GO:0048010	vascular endothelial growth factor receptor signaling pathway	2/482	23/16411	0.145543758	0.867375948	0.856386375	nrp1b/spred1	2
GO:0061371	determination of heart left/right asymmetry	7/482	148/16411	0.145902638	0.867375948	0.856386375	apex1/camk2a/nphp4/scn12aa/cobl/ccdc40/foxj1a	7
GO:0023061	signal release	5/482	95/16411	0.147416301	0.867375948	0.856386375	pomca/syn1/syt3/syt7b/doc2b	5
GO:0051046	regulation of secretion	5/482	95/16411	0.147416301	0.867375948	0.856386375	pomca/cacna1ha/syt3/syt7b/doc2b	5
GO:0042327	positive regulation of phosphorylation	7/482	149/16411	0.149504702	0.867375948	0.856386375	admp/tgfb2/traf4b/tgfb1a/gdf11/zgc:153759/pik3r5	7
GO:0007009	plasma membrane organization	4/482	70/16411	0.150079929	0.867375948	0.856386375	pacsin1a/ank3b/si:ch211-126j24.1/si:dkey-83h2.5	4
GO:0010647	positive regulation of cell communication	11/482	262/16411	0.150168822	0.867375948	0.856386375	admp/tgfb2/nlk2/traf4b/tgfb1a/gdf11/zgc:153759/nphp4/doc2b/pik3r5/neo1a	11
GO:0019725	cellular homeostasis	13/482	322/16411	0.154669421	0.867375948	0.856386375	atp1a1a.4/atp1a1a.1/si:dkey-28b4.8/atp6v0cb/letm1/si:ch211-117c9.2/atp2a3/abcb7/itpr1b/slc4a11/si:ch1073-55a19.2/tmx4/wnt5b	13
GO:0007254	JNK cascade	2/482	24/16411	0.15584365	0.867375948	0.856386375	csrp1a/traf4b	2
GO:0008299	isoprenoid biosynthetic process	2/482	24/16411	0.15584365	0.867375948	0.856386375	hmgcra/coq2	2
GO:0010976	positive regulation of neuron projection development	2/482	24/16411	0.15584365	0.867375948	0.856386375	slit1a/tenm4	2
GO:0051209	release of sequestered calcium ion into cytosol	2/482	24/16411	0.15584365	0.867375948	0.856386375	itpr1b/wnt5b	2
GO:0060348	bone development	2/482	24/16411	0.15584365	0.867375948	0.856386375	foxe1/sh3pxd2b	2
GO:0060401	cytosolic calcium ion transport	2/482	24/16411	0.15584365	0.867375948	0.856386375	itpr1b/wnt5b	2
GO:0060402	calcium ion transport into cytosol	2/482	24/16411	0.15584365	0.867375948	0.856386375	itpr1b/wnt5b	2
GO:0072332	intrinsic apoptotic signaling pathway by p53 class mediator	2/482	24/16411	0.15584365	0.867375948	0.856386375	tp63/znf346	2
GO:0097553	calcium ion transmembrane import into cytosol	2/482	24/16411	0.15584365	0.867375948	0.856386375	itpr1b/wnt5b	2
GO:1902656	calcium ion import into cytosol	2/482	24/16411	0.15584365	0.867375948	0.856386375	itpr1b/wnt5b	2
GO:0007265	Ras protein signal transduction	7/482	151/16411	0.156832793	0.867375948	0.856386375	itsn1/gna12a/plekhg6/iqsec3b/iqsec3a/arhgef15/psd3l	7
GO:0003341	cilium movement	3/482	47/16411	0.159312427	0.867375948	0.856386375	zbbx/ccdc40/foxj1a	3
GO:1901607	alpha-amino acid biosynthetic process	3/482	47/16411	0.159312427	0.867375948	0.856386375	got1l1/cth/pycr1b	3
GO:0061387	regulation of extent of cell growth	4/482	72/16411	0.161211953	0.867375948	0.856386375	pard6gb/si:dkey-49n23.1/slit1a/sema4ga	4
GO:0046578	regulation of Ras protein signal transduction	6/482	125/16411	0.162269086	0.867375948	0.856386375	itsn1/plekhg6/iqsec3b/iqsec3a/arhgef15/psd3l	6
GO:0016358	dendrite development	2/482	25/16411	0.166276547	0.867375948	0.856386375	sdc2/nbeaa	2
GO:0051208	sequestering of calcium ion	2/482	25/16411	0.166276547	0.867375948	0.856386375	itpr1b/wnt5b	2
GO:0051282	regulation of sequestering of calcium ion	2/482	25/16411	0.166276547	0.867375948	0.856386375	itpr1b/wnt5b	2
GO:0051283	negative regulation of sequestering of calcium ion	2/482	25/16411	0.166276547	0.867375948	0.856386375	itpr1b/wnt5b	2
GO:0051899	membrane depolarization	2/482	25/16411	0.166276547	0.867375948	0.856386375	cacna1ha/scn12aa	2
GO:0086010	membrane depolarization during action potential	2/482	25/16411	0.166276547	0.867375948	0.856386375	cacna1ha/scn12aa	2
GO:0006885	regulation of pH	3/482	48/16411	0.166475886	0.867375948	0.856386375	atp6v0cb/si:ch211-117c9.2/slc4a11	3
GO:0016331	morphogenesis of embryonic epithelium	3/482	48/16411	0.166475886	0.867375948	0.856386375	pard6gb/fgf22/neo1a	3
GO:0042180	cellular ketone metabolic process	3/482	48/16411	0.166475886	0.867375948	0.856386375	pddc1/coq2/cyp2k6	3
GO:0031401	positive regulation of protein modification process	8/482	182/16411	0.167799273	0.867375948	0.856386375	admp/tgfb2/commd1/traf4b/tgfb1a/gdf11/zgc:153759/pik3r5	8
GO:0007017	microtubule-based process	14/482	358/16411	0.170420657	0.867375948	0.856386375	si:dkey-31m14.7/kif7/cep68/cdc14ab/cep76/zbbx/kif13ba/mark2a/maptb/ccdc40/foxj1a/wtip/si:ch73-217b7.1/cep72	14
GO:0072657	protein localization to membrane	5/482	100/16411	0.171085772	0.867375948	0.856386375	slc9a3r1/ank3b/si:ch211-126j24.1/dlg2/dlg1l	5
GO:0048846	axon extension involved in axon guidance	3/482	49/16411	0.173731985	0.867375948	0.856386375	si:dkey-49n23.1/slit1a/sema4ga	3
GO:1902284	neuron projection extension involved in neuron projection guidance	3/482	49/16411	0.173731985	0.867375948	0.856386375	si:dkey-49n23.1/slit1a/sema4ga	3
GO:0044283	small molecule biosynthetic process	8/482	184/16411	0.174853131	0.867375948	0.856386375	pcxb/got1l1/coq2/cth/acaca/si:ch1073-55a19.2/pycr1b/gpib	8
GO:0048514	blood vessel morphogenesis	13/482	330/16411	0.175024331	0.867375948	0.856386375	sdc2/ppp2r2ab/nrp1b/efna1a/angpt1/pdcd10a/prcp/spred1/fktn/hapln1b/plxdc1/rnf213a/wnt5b	13
GO:0006284	base-excision repair	2/482	26/16411	0.176825799	0.867375948	0.856386375	apex1/hmga2	2
GO:0046883	regulation of hormone secretion	2/482	26/16411	0.176825799	0.867375948	0.856386375	pomca/doc2b	2
GO:0008202	steroid metabolic process	4/482	75/16411	0.178447992	0.867375948	0.856386375	hmgcra/soat2/sdr42e2/srebf2	4
GO:0042472	inner ear morphogenesis	4/482	75/16411	0.178447992	0.867375948	0.856386375	atp1a1a.1/hmx3a/cobl/cul4a	4
GO:0048585	negative regulation of response to stimulus	12/482	302/16411	0.179642388	0.867375948	0.856386375	tbc1d7/kif7/plrg1/si:dkey-49n23.1/si:dkey-37f18.2/nkd2b/nkd2a/cdon/zeb2a/nphp4/wisp3/sema4ga	12
GO:0071599	otic vesicle development	3/482	50/16411	0.18107539	0.867375948	0.856386375	slc9a3r1/atp1a1a.1/cul4a	3
GO:0009968	negative regulation of signal transduction	10/482	244/16411	0.182358422	0.867375948	0.856386375	tbc1d7/kif7/plrg1/si:dkey-37f18.2/nkd2b/nkd2a/cdon/zeb2a/nphp4/wisp3	10
GO:1902580	single-organism cellular localization	13/482	334/16411	0.185675244	0.867375948	0.856386375	slc9a3r1/nup188/ipo7/syt3/ank3b/syt7b/doc2b/si:ch1073-55a19.2/si:ch211-126j24.1/dlg2/dlg1l/wtip/zgc:110091	13
GO:0003333	amino acid transmembrane transport	2/482	27/16411	0.187475619	0.867375948	0.856386375	slc7a9/slc7a5	2
GO:0044728	DNA methylation or demethylation	2/482	27/16411	0.187475619	0.867375948	0.856386375	dnmt3aa/apex1	2
GO:0048024	regulation of mRNA splicing, via spliceosome	2/482	27/16411	0.187475619	0.867375948	0.856386375	dhx37/rbm10	2
GO:1903827	regulation of cellular protein localization	2/482	27/16411	0.187475619	0.867375948	0.856386375	commd1/xpo1a	2
GO:0006605	protein targeting	7/482	159/16411	0.187711145	0.867375948	0.856386375	slc9a3r1/nup188/ipo7/ank3b/si:ch1073-55a19.2/si:ch211-126j24.1/zgc:110091	7
GO:0045944	positive regulation of transcription from RNA polymerase II promoter	7/482	160/16411	0.191736663	0.867375948	0.856386375	mef2aa/tp63/rps6ka4/npas4a/tcf20/tp53bp1/maml3	7
GO:0008543	fibroblast growth factor receptor signaling pathway	3/482	52/16411	0.196003049	0.867375948	0.856386375	zeb2a/fgf12b/fgf22	3
GO:0016079	synaptic vesicle exocytosis	3/482	52/16411	0.196003049	0.867375948	0.856386375	syt3/syt7b/doc2b	3
GO:0044344	cellular response to fibroblast growth factor stimulus	3/482	52/16411	0.196003049	0.867375948	0.856386375	zeb2a/fgf12b/fgf22	3
GO:0048916	posterior lateral line development	3/482	52/16411	0.196003049	0.867375948	0.856386375	tgfb1a/sh3pxd2aa/hmx3a	3
GO:0071774	response to fibroblast growth factor	3/482	52/16411	0.196003049	0.867375948	0.856386375	zeb2a/fgf12b/fgf22	3
GO:0070588	calcium ion transmembrane transport	5/482	105/16411	0.196112224	0.867375948	0.856386375	cacng1b/cacna1ha/atp2a3/itpr1b/wnt5b	5
GO:0006304	DNA modification	2/482	28/16411	0.198211041	0.867375948	0.856386375	dnmt3aa/apex1	2
GO:0009266	response to temperature stimulus	2/482	28/16411	0.198211041	0.867375948	0.856386375	pparab/zgc:110091	2
GO:0048013	ephrin receptor signaling pathway	2/482	28/16411	0.198211041	0.867375948	0.856386375	efna1a/efna3b	2
GO:0098661	inorganic anion transmembrane transport	2/482	28/16411	0.198211041	0.867375948	0.856386375	si:ch211-117c9.2/slc4a11	2
GO:0048589	developmental growth	11/482	279/16411	0.199395028	0.867375948	0.856386375	grna/fynb/gna12a/pard6gb/si:dkey-49n23.1/slit1a/zeb2a/nphp4/sema4ga/foxe1/wnt5b	11
GO:0007368	determination of left/right symmetry	9/482	220/16411	0.199892215	0.867375948	0.856386375	atp1a1a.1/kif7/apex1/camk2a/nphp4/scn12aa/cobl/ccdc40/foxj1a	9
GO:0009952	anterior/posterior pattern specification	8/482	191/16411	0.200540686	0.867375948	0.856386375	atp1a1a.1/mef2aa/gdf11/gli3/zeb2a/ccm2l/fgf22/neo1a	8
GO:0048588	developmental cell growth	5/482	106/16411	0.201264291	0.867375948	0.856386375	grna/pard6gb/si:dkey-49n23.1/slit1a/sema4ga	5
GO:0007126	meiotic nuclear division	3/482	53/16411	0.203576911	0.867375948	0.856386375	rad51b/msh3/m1ap	3
GO:0007224	smoothened signaling pathway	3/482	53/16411	0.203576911	0.867375948	0.856386375	kif7/gli3/cdon	3
GO:0050769	positive regulation of neurogenesis	3/482	53/16411	0.203576911	0.867375948	0.856386375	neurod6a/slit1a/tenm4	3
GO:0010648	negative regulation of cell communication	10/482	251/16411	0.204971499	0.867375948	0.856386375	tbc1d7/kif7/plrg1/si:dkey-37f18.2/nkd2b/nkd2a/cdon/zeb2a/nphp4/wisp3	10
GO:0023057	negative regulation of signaling	10/482	251/16411	0.204971499	0.867375948	0.856386375	tbc1d7/kif7/plrg1/si:dkey-37f18.2/nkd2b/nkd2a/cdon/zeb2a/nphp4/wisp3	10
GO:0009066	aspartate family amino acid metabolic process	2/482	29/16411	0.209017888	0.867375948	0.856386375	got1l1/cth	2
GO:0051403	stress-activated MAPK cascade	2/482	29/16411	0.209017888	0.867375948	0.856386375	csrp1a/traf4b	2
GO:1903825	organic acid transmembrane transport	2/482	29/16411	0.209017888	0.867375948	0.856386375	slc7a9/slc7a5	2
GO:1905039	carboxylic acid transmembrane transport	2/482	29/16411	0.209017888	0.867375948	0.856386375	slc7a9/slc7a5	2
GO:0034220	ion transmembrane transport	15/482	404/16411	0.210713065	0.867375948	0.856386375	atp1a1a.4/atp1a1a.1/commd1/atp6v0cb/cacng1b/si:ch211-117c9.2/cacna1ha/atp2a3/si:dkey-100n10.2/si:dkey-201i6.2/itpr1b/slc4a11/scn12aa/atp6ap1la/wnt5b	15
GO:0022402	cell cycle process	13/482	343/16411	0.2107251	0.867375948	0.856386375	rad51b/chmp7/tp63/pkp4/cdc14ab/cep76/msh3/tp53bp1/pds5b/m1ap/cep55l/wtip/cep72	13
GO:0009967	positive regulation of signal transduction	10/482	253/16411	0.211642228	0.867375948	0.856386375	admp/tgfb2/nlk2/traf4b/tgfb1a/gdf11/zgc:153759/nphp4/pik3r5/neo1a	10
GO:0034613	cellular protein localization	18/482	497/16411	0.212070413	0.867375948	0.856386375	slc9a3r1/chm/nup188/exoc3l2b/commd1/lrwd1/ipo7/cntnap2a/snx1a/ank3b/xpo1a/doc2b/si:ch1073-55a19.2/si:ch211-126j24.1/dlg2/dlg1l/zgc:110091/cep72	18
GO:0010562	positive regulation of phosphorus metabolic process	7/482	165/16411	0.212368973	0.867375948	0.856386375	admp/tgfb2/traf4b/tgfb1a/gdf11/zgc:153759/pik3r5	7
GO:0045937	positive regulation of phosphate metabolic process	7/482	165/16411	0.212368973	0.867375948	0.856386375	admp/tgfb2/traf4b/tgfb1a/gdf11/zgc:153759/pik3r5	7
GO:0048884	neuromast development	3/482	55/16411	0.218919222	0.867375948	0.856386375	tgfb1a/wnt5b/rtn4b	3
GO:0070121	Kupffer's vesicle development	3/482	55/16411	0.218919222	0.867375948	0.856386375	sdc2/nkd2a/nphp4	3
GO:0099003	vesicle-mediated transport in synapse	3/482	55/16411	0.218919222	0.867375948	0.856386375	syt3/syt7b/doc2b	3
GO:0000077	DNA damage checkpoint	2/482	30/16411	0.219882739	0.867375948	0.856386375	tp63/tp53bp1	2
GO:0007416	synapse assembly	2/482	30/16411	0.219882739	0.867375948	0.856386375	nbeaa/nlgn3a	2
GO:0030177	positive regulation of Wnt signaling pathway	2/482	30/16411	0.219882739	0.867375948	0.856386375	nlk2/nphp4	2
GO:0048843	negative regulation of axon extension involved in axon guidance	2/482	30/16411	0.219882739	0.867375948	0.856386375	si:dkey-49n23.1/sema4ga	2
GO:0071902	positive regulation of protein serine/threonine kinase activity	2/482	30/16411	0.219882739	0.867375948	0.856386375	traf4b/pik3r5	2
GO:1902668	negative regulation of axon guidance	2/482	30/16411	0.219882739	0.867375948	0.856386375	si:dkey-49n23.1/sema4ga	2
GO:0034765	regulation of ion transmembrane transport	6/482	138/16411	0.220305315	0.867375948	0.856386375	commd1/cacng1b/cacna1ha/si:dkey-100n10.2/si:dkey-201i6.2/scn12aa	6
GO:0042981	regulation of apoptotic process	16/482	439/16411	0.221755525	0.867375948	0.856386375	fynb/admp/tgfb2/plrg1/traf4b/tgfb1a/tp63/gdf11/apex1/hck/rassf3/zgc:153759/dlg5a/ntrk3a/rbm10/card14	16
GO:0001947	heart looping	5/482	110/16411	0.222311293	0.867375948	0.856386375	apex1/scn12aa/cobl/ccdc40/foxj1a	5
GO:0090287	regulation of cellular response to growth factor stimulus	5/482	110/16411	0.222311293	0.867375948	0.856386375	nrp1b/spred1/zeb2a/wisp3/neo1a	5
GO:0034762	regulation of transmembrane transport	6/482	139/16411	0.225036264	0.867375948	0.856386375	commd1/cacng1b/cacna1ha/si:dkey-100n10.2/si:dkey-201i6.2/scn12aa	6
GO:0060026	convergent extension	6/482	139/16411	0.225036264	0.867375948	0.856386375	csrp1a/fynb/zeb2a/nphp4/ror2/wnt5b	6
GO:0048489	synaptic vesicle transport	3/482	56/16411	0.226677703	0.867375948	0.856386375	syt3/syt7b/doc2b	3
GO:0051168	nuclear export	3/482	56/16411	0.226677703	0.867375948	0.856386375	nup188/xpo1a/zgc:153681	3
GO:0097479	synaptic vesicle localization	3/482	56/16411	0.226677703	0.867375948	0.856386375	syt3/syt7b/doc2b	3
GO:0097480	establishment of synaptic vesicle localization	3/482	56/16411	0.226677703	0.867375948	0.856386375	syt3/syt7b/doc2b	3
GO:0043067	regulation of programmed cell death	16/482	441/16411	0.226974503	0.867375948	0.856386375	fynb/admp/tgfb2/plrg1/traf4b/tgfb1a/tp63/gdf11/apex1/hck/rassf3/zgc:153759/dlg5a/ntrk3a/rbm10/card14	16
GO:0002040	sprouting angiogenesis	4/482	83/16411	0.227085226	0.867375948	0.856386375	sdc2/nrp1b/hapln1b/rnf213a	4
GO:0044723	single-organism carbohydrate metabolic process	8/482	198/16411	0.227647245	0.867375948	0.856386375	st6gal2a/pcxb/mgat4a/galt/si:dkey-96f10.1/si:ch1073-55a19.2/agla/gpib	8
GO:0040012	regulation of locomotion	7/482	169/16411	0.229436909	0.867375948	0.856386375	prcp/si:dkey-49n23.1/tgfb1a/bves/srgap3/sema4ga/foxj1a	7
GO:0008589	regulation of smoothened signaling pathway	2/482	31/16411	0.230792898	0.867375948	0.856386375	kif7/cdon	2
GO:0031570	DNA integrity checkpoint	2/482	31/16411	0.230792898	0.867375948	0.856386375	tp63/tp53bp1	2
GO:0032845	negative regulation of homeostatic process	2/482	31/16411	0.230792898	0.867375948	0.856386375	itpr1b/wnt5b	2
GO:0046879	hormone secretion	2/482	31/16411	0.230792898	0.867375948	0.856386375	pomca/doc2b	2
GO:0050684	regulation of mRNA processing	2/482	31/16411	0.230792898	0.867375948	0.856386375	dhx37/rbm10	2
GO:0016055	Wnt signaling pathway	8/482	199/16411	0.231624447	0.867375948	0.856386375	csrp1a/nlk2/nkd2b/nkd2a/wnt9a/nphp4/wisp3/wnt5b	8
GO:0006979	response to oxidative stress	3/482	57/16411	0.234487892	0.867375948	0.856386375	naprt/msra/gpx7	3
GO:0090504	epiboly	3/482	57/16411	0.234487892	0.867375948	0.856386375	sdc2/gna12a/bves	3
GO:0099504	synaptic vesicle cycle	3/482	57/16411	0.234487892	0.867375948	0.856386375	syt3/syt7b/doc2b	3
GO:1903046	meiotic cell cycle process	3/482	57/16411	0.234487892	0.867375948	0.856386375	rad51b/msh3/m1ap	3
GO:0198738	cell-cell signaling by wnt	8/482	200/16411	0.235626127	0.867375948	0.856386375	csrp1a/nlk2/nkd2b/nkd2a/wnt9a/nphp4/wisp3/wnt5b	8
GO:0030036	actin cytoskeleton organization	12/482	321/16411	0.236183596	0.867375948	0.856386375	gna12a/mef2aa/pacsin1a/bves/fmn2b/ppp1r9bb/cobl/mapkap1/iqsec3b/cnn3a/iqsec3a/dlg1l	12
GO:0016337	single organismal cell-cell adhesion	6/482	142/16411	0.239422702	0.867375948	0.856386375	fynb/gna12a/pkp4/bves/dlg1l/nlgn3a	6
GO:1905114	cell surface receptor signaling pathway involved in cell-cell signaling	8/482	201/16411	0.239651695	0.867375948	0.856386375	csrp1a/nlk2/nkd2b/nkd2a/wnt9a/nphp4/wisp3/wnt5b	8
GO:0001505	regulation of neurotransmitter levels	4/482	85/16411	0.239741879	0.867375948	0.856386375	syn1/syt3/syt7b/doc2b	4
GO:0001510	RNA methylation	2/482	32/16411	0.24173636	0.867375948	0.856386375	trmt6/rnmt	2
GO:0010212	response to ionizing radiation	2/482	32/16411	0.24173636	0.867375948	0.856386375	rad51b/tp63	2
GO:0030917	midbrain-hindbrain boundary development	2/482	32/16411	0.24173636	0.867375948	0.856386375	atp1a1a.1/fgf22	2
GO:0060113	inner ear receptor cell differentiation	2/482	32/16411	0.24173636	0.867375948	0.856386375	chm/cobl	2
GO:0090002	establishment of protein localization to plasma membrane	2/482	32/16411	0.24173636	0.867375948	0.856386375	ank3b/si:ch211-126j24.1	2
GO:0010720	positive regulation of cell development	3/482	58/16411	0.242345013	0.867375948	0.856386375	neurod6a/slit1a/tenm4	3
GO:0033334	fin morphogenesis	3/482	58/16411	0.242345013	0.867375948	0.856386375	frem2a/hmcn2/cul4a	3
GO:0051050	positive regulation of transport	3/482	58/16411	0.242345013	0.867375948	0.856386375	vps4a/cacna1ha/doc2b	3
GO:0001525	angiogenesis	10/482	262/16411	0.242711456	0.867375948	0.856386375	sdc2/nrp1b/efna1a/angpt1/pdcd10a/prcp/hapln1b/plxdc1/rnf213a/wnt5b	10
GO:0006813	potassium ion transport	6/482	143/16411	0.24427917	0.867375948	0.856386375	atp1a1a.4/atp1a1a.1/kcnh2a/kcnh5a/si:dkey-100n10.2/si:dkey-201i6.2	6
GO:0031344	regulation of cell projection organization	6/482	143/16411	0.24427917	0.867375948	0.856386375	pard6gb/si:dkey-49n23.1/slit1a/sema4ga/mapkap1/tenm4	6
GO:0005975	carbohydrate metabolic process	12/482	324/16411	0.245697991	0.867375948	0.856386375	gpd1c/st6gal2a/pcxb/hyal1/gusb/mgat4a/galt/si:dkey-96f10.1/slc37a4b/si:ch1073-55a19.2/agla/gpib	12
GO:0046467	membrane lipid biosynthetic process	4/482	86/16411	0.246130853	0.867375948	0.856386375	cers5/pgap2/gal3st1a/cers1	4
GO:0044802	single-organism membrane organization	12/482	325/16411	0.248901064	0.867375948	0.856386375	slc9a3r1/pacsin1a/chmp7/syt3/ank3b/syt7b/doc2b/si:ch211-126j24.1/dlg2/dlg1l/nlgn3a/si:dkey-83h2.5	12
GO:0040008	regulation of growth	6/482	144/16411	0.249164348	0.867375948	0.856386375	si:ch211-106h11.3/pard6gb/si:dkey-49n23.1/slit1a/wisp3/sema4ga	6
GO:0098602	single organism cell adhesion	6/482	144/16411	0.249164348	0.867375948	0.856386375	fynb/gna12a/pkp4/bves/dlg1l/nlgn3a	6
GO:0017038	protein import	4/482	87/16411	0.252556921	0.867375948	0.856386375	nup188/ipo7/si:ch1073-55a19.2/zgc:110091	4
GO:0031032	actomyosin structure organization	4/482	87/16411	0.252556921	0.867375948	0.856386375	gna12a/mef2aa/bves/cnn3a	4
GO:0000910	cytokinesis	2/482	33/16411	0.252701785	0.867375948	0.856386375	pkp4/cep55l	2
GO:0001508	action potential	2/482	33/16411	0.252701785	0.867375948	0.856386375	cacna1ha/scn12aa	2
GO:0009914	hormone transport	2/482	33/16411	0.252701785	0.867375948	0.856386375	pomca/doc2b	2
GO:0031346	positive regulation of cell projection organization	2/482	33/16411	0.252701785	0.867375948	0.856386375	slit1a/tenm4	2
GO:0090090	negative regulation of canonical Wnt signaling pathway	2/482	33/16411	0.252701785	0.867375948	0.856386375	nkd2a/nphp4	2
GO:0030029	actin filament-based process	12/482	327/16411	0.255352962	0.867375948	0.856386375	gna12a/mef2aa/pacsin1a/bves/fmn2b/ppp1r9bb/cobl/mapkap1/iqsec3b/cnn3a/iqsec3a/dlg1l	12
GO:0051640	organelle localization	7/482	175/16411	0.255862137	0.867375948	0.856386375	syne2a/pomca/syt3/xpo1a/syt7b/doc2b/wtip	7
GO:0000054	ribosomal subunit export from nucleus	1/482	10/16411	0.257838162	0.867375948	0.856386375	xpo1a	1
GO:0006000	fructose metabolic process	1/482	10/16411	0.257838162	0.867375948	0.856386375	si:dkey-96f10.1	1
GO:0006474	N-terminal protein amino acid acetylation	1/482	10/16411	0.257838162	0.867375948	0.856386375	naa15a	1
GO:0006555	methionine metabolic process	1/482	10/16411	0.257838162	0.867375948	0.856386375	cth	1
GO:0018200	peptidyl-glutamic acid modification	1/482	10/16411	0.257838162	0.867375948	0.856386375	ttll1	1
GO:0030307	positive regulation of cell growth	1/482	10/16411	0.257838162	0.867375948	0.856386375	slit1a	1
GO:0033750	ribosome localization	1/482	10/16411	0.257838162	0.867375948	0.856386375	xpo1a	1
GO:0033753	establishment of ribosome localization	1/482	10/16411	0.257838162	0.867375948	0.856386375	xpo1a	1
GO:0038061	NIK/NF-kappaB signaling	1/482	10/16411	0.257838162	0.867375948	0.856386375	traf4b	1
GO:0043271	negative regulation of ion transport	1/482	10/16411	0.257838162	0.867375948	0.856386375	commd1	1
GO:0043903	regulation of symbiosis, encompassing mutualism through parasitism	1/482	10/16411	0.257838162	0.867375948	0.856386375	vps4a	1
GO:0048923	posterior lateral line neuromast hair cell differentiation	1/482	10/16411	0.257838162	0.867375948	0.856386375	tgfb1a	1
GO:0050852	T cell receptor signaling pathway	1/482	10/16411	0.257838162	0.867375948	0.856386375	fynb	1
GO:0051149	positive regulation of muscle cell differentiation	1/482	10/16411	0.257838162	0.867375948	0.856386375	cdon	1
GO:0051601	exocyst localization	1/482	10/16411	0.257838162	0.867375948	0.856386375	exoc3l2b	1
GO:0060117	auditory receptor cell development	1/482	10/16411	0.257838162	0.867375948	0.856386375	cobl	1
GO:0060285	cilium-dependent cell motility	1/482	10/16411	0.257838162	0.867375948	0.856386375	foxj1a	1
GO:0061154	endothelial tube morphogenesis	1/482	10/16411	0.257838162	0.867375948	0.856386375	ppp2r2ab	1
GO:0070536	protein K63-linked deubiquitination	1/482	10/16411	0.257838162	0.867375948	0.856386375	si:dkey-37f18.2	1
GO:0072554	blood vessel lumenization	1/482	10/16411	0.257838162	0.867375948	0.856386375	ppp2r2ab	1
GO:0097035	regulation of membrane lipid distribution	1/482	10/16411	0.257838162	0.867375948	0.856386375	si:dkey-83h2.5	1
GO:0050657	nucleic acid transport	3/482	60/16411	0.258181405	0.867375948	0.856386375	nup188/sidt2/zgc:153681	3
GO:0050658	RNA transport	3/482	60/16411	0.258181405	0.867375948	0.856386375	nup188/sidt2/zgc:153681	3
GO:0033333	fin development	4/482	88/16411	0.259017603	0.867375948	0.856386375	bmp1a/frem2a/hmcn2/cul4a	4
GO:0071705	nitrogen compound transport	7/482	176/16411	0.260352382	0.867375948	0.856386375	slc7a9/nup188/slc35c2/sidt2/zgc:153681/doc2b/slc7a5	7
GO:0010975	regulation of neuron projection development	5/482	117/16411	0.260594033	0.867375948	0.856386375	pard6gb/si:dkey-49n23.1/slit1a/sema4ga/tenm4	5
GO:0009792	embryo development ending in birth or egg hatching	16/482	454/16411	0.262118831	0.867375948	0.856386375	atp1a1a.1/mef2aa/rbck1/pdcd10a/pard6gb/loxl3b/runx3/zeb2a/wnt9a/gas7a/fgf22/foxe1/meis2a/wnt5b/neo1a/rtn4b	16
GO:0043009	chordate embryonic development	16/482	454/16411	0.262118831	0.867375948	0.856386375	atp1a1a.1/mef2aa/rbck1/pdcd10a/pard6gb/loxl3b/runx3/zeb2a/wnt9a/gas7a/fgf22/foxe1/meis2a/wnt5b/neo1a/rtn4b	16
GO:0032270	positive regulation of cellular protein metabolic process	9/482	237/16411	0.262758838	0.867375948	0.856386375	admp/tgfb2/guf1/commd1/traf4b/tgfb1a/gdf11/zgc:153759/pik3r5	9
GO:0007270	neuron-neuron synaptic transmission	2/482	34/16411	0.263678466	0.867375948	0.856386375	nptx2a/grm8b	2
GO:0030336	negative regulation of cell migration	2/482	34/16411	0.263678466	0.867375948	0.856386375	tgfb1a/srgap3	2
GO:0030901	midbrain development	2/482	34/16411	0.263678466	0.867375948	0.856386375	nlk2/fgf22	2
GO:0035113	embryonic appendage morphogenesis	2/482	34/16411	0.263678466	0.867375948	0.856386375	hmcn2/cul4a	2
GO:0050922	negative regulation of chemotaxis	2/482	34/16411	0.263678466	0.867375948	0.856386375	si:dkey-49n23.1/sema4ga	2
GO:0051238	sequestering of metal ion	2/482	34/16411	0.263678466	0.867375948	0.856386375	itpr1b/wnt5b	2
GO:0071600	otic vesicle morphogenesis	2/482	34/16411	0.263678466	0.867375948	0.856386375	atp1a1a.1/cul4a	2
GO:0021915	neural tube development	4/482	89/16411	0.265510438	0.867375948	0.856386375	atp1a1a.1/pard6gb/fgf22/neo1a	4
GO:0048565	digestive tract development	4/482	89/16411	0.265510438	0.867375948	0.856386375	sdc2/pard6gb/nphp4/wtip	4
GO:0032880	regulation of protein localization	3/482	61/16411	0.266151587	0.867375948	0.856386375	commd1/xpo1a/doc2b	3
GO:0048915	posterior lateral line system development	3/482	61/16411	0.266151587	0.867375948	0.856386375	tgfb1a/sh3pxd2aa/hmx3a	3
GO:0051236	establishment of RNA localization	3/482	61/16411	0.266151587	0.867375948	0.856386375	nup188/sidt2/zgc:153681	3
GO:0050767	regulation of neurogenesis	8/482	208/16411	0.268448982	0.867375948	0.856386375	pard6gb/neurod6a/si:dkey-49n23.1/slit1a/gli3/cdon/sema4ga/tenm4	8
GO:0016477	cell migration	17/482	488/16411	0.26891535	0.867375948	0.856386375	sdc2/atp1a1a.1/csrp1a/dscama/fynb/gna12a/prcp/si:dkey-49n23.1/tgfb1a/sh3pxd2aa/srgap3/zeb2a/sema4ga/cspg4/hmcn2/mapkap1/wnt5b	17
GO:0048638	regulation of developmental growth	4/482	90/16411	0.272032988	0.867375948	0.856386375	pard6gb/si:dkey-49n23.1/slit1a/sema4ga	4
GO:0035107	appendage morphogenesis	3/482	62/16411	0.274150529	0.867375948	0.856386375	frem2a/hmcn2/cul4a	3
GO:0051962	positive regulation of nervous system development	3/482	62/16411	0.274150529	0.867375948	0.856386375	neurod6a/slit1a/tenm4	3
GO:0008203	cholesterol metabolic process	2/482	35/16411	0.274656305	0.867375948	0.856386375	soat2/srebf2	2
GO:1902652	secondary alcohol metabolic process	2/482	35/16411	0.274656305	0.867375948	0.856386375	soat2/srebf2	2
GO:2000146	negative regulation of cell motility	2/482	35/16411	0.274656305	0.867375948	0.856386375	tgfb1a/srgap3	2
GO:0001944	vasculature development	15/482	427/16411	0.274885812	0.867375948	0.856386375	sdc2/ppp2r2ab/nrp1b/efna1a/angpt1/pdcd10a/prcp/spred1/fktn/hapln1b/rasip1/plxdc1/vegfba/rnf213a/wnt5b	15
GO:0008361	regulation of cell size	4/482	91/16411	0.278582837	0.867375948	0.856386375	pard6gb/si:dkey-49n23.1/slit1a/sema4ga	4
GO:0001539	cilium or flagellum-dependent cell motility	1/482	11/16411	0.27964915	0.867375948	0.856386375	foxj1a	1
GO:0006743	ubiquinone metabolic process	1/482	11/16411	0.27964915	0.867375948	0.856386375	coq2	1
GO:0006744	ubiquinone biosynthetic process	1/482	11/16411	0.27964915	0.867375948	0.856386375	coq2	1
GO:0007099	centriole replication	1/482	11/16411	0.27964915	0.867375948	0.856386375	cep76	1
GO:0014066	regulation of phosphatidylinositol 3-kinase signaling	1/482	11/16411	0.27964915	0.867375948	0.856386375	cep55l	1
GO:0014866	skeletal myofibril assembly	1/482	11/16411	0.27964915	0.867375948	0.856386375	bves	1
GO:0016925	protein sumoylation	1/482	11/16411	0.27964915	0.867375948	0.856386375	si:ch1073-55a19.2	1
GO:0019058	viral life cycle	1/482	11/16411	0.27964915	0.867375948	0.856386375	vps4a	1
GO:0031468	nuclear envelope reassembly	1/482	11/16411	0.27964915	0.867375948	0.856386375	chmp7	1
GO:0032465	regulation of cytokinesis	1/482	11/16411	0.27964915	0.867375948	0.856386375	pkp4	1
GO:0043297	apical junction assembly	1/482	11/16411	0.27964915	0.867375948	0.856386375	bves	1
GO:0045661	regulation of myoblast differentiation	1/482	11/16411	0.27964915	0.867375948	0.856386375	cdon	1
GO:0045851	pH reduction	1/482	11/16411	0.27964915	0.867375948	0.856386375	atp6v0cb	1
GO:0045927	positive regulation of growth	1/482	11/16411	0.27964915	0.867375948	0.856386375	slit1a	1
GO:0046500	S-adenosylmethionine metabolic process	1/482	11/16411	0.27964915	0.867375948	0.856386375	mat2ab	1
GO:0051452	intracellular pH reduction	1/482	11/16411	0.27964915	0.867375948	0.856386375	atp6v0cb	1
GO:0060287	epithelial cilium movement involved in determination of left/right asymmetry	1/482	11/16411	0.27964915	0.867375948	0.856386375	ccdc40	1
GO:0060350	endochondral bone morphogenesis	1/482	11/16411	0.27964915	0.867375948	0.856386375	foxe1	1
GO:0060351	cartilage development involved in endochondral bone morphogenesis	1/482	11/16411	0.27964915	0.867375948	0.856386375	foxe1	1
GO:0070830	bicellular tight junction assembly	1/482	11/16411	0.27964915	0.867375948	0.856386375	bves	1
GO:0071108	protein K48-linked deubiquitination	1/482	11/16411	0.27964915	0.867375948	0.856386375	si:dkey-37f18.2	1
GO:0071428	rRNA-containing ribonucleoprotein complex export from nucleus	1/482	11/16411	0.27964915	0.867375948	0.856386375	xpo1a	1
GO:0098534	centriole assembly	1/482	11/16411	0.27964915	0.867375948	0.856386375	cep76	1
GO:1901661	quinone metabolic process	1/482	11/16411	0.27964915	0.867375948	0.856386375	coq2	1
GO:1901663	quinone biosynthetic process	1/482	11/16411	0.27964915	0.867375948	0.856386375	coq2	1
GO:0042325	regulation of phosphorylation	9/482	242/16411	0.282346593	0.867375948	0.856386375	fynb/admp/tgfb2/traf4b/tgfb1a/gdf11/zgc:153759/si:ch1073-55a19.2/pik3r5	9
GO:0006836	neurotransmitter transport	5/482	121/16411	0.283127297	0.867375948	0.856386375	syn1/syt3/syt7b/doc2b/cplx4c	5
GO:0048545	response to steroid hormone	4/482	92/16411	0.285157596	0.867375948	0.856386375	abhd2b/thrab/pparab/esrrb	4
GO:0048675	axon extension	4/482	92/16411	0.285157596	0.867375948	0.856386375	grna/si:dkey-49n23.1/slit1a/sema4ga	4
GO:0048736	appendage development	4/482	92/16411	0.285157596	0.867375948	0.856386375	bmp1a/frem2a/hmcn2/cul4a	4
GO:0006865	amino acid transport	2/482	36/16411	0.285625784	0.867375948	0.856386375	slc7a9/slc7a5	2
GO:0010501	RNA secondary structure unwinding	2/482	36/16411	0.285625784	0.867375948	0.856386375	ddx3b/ddx51	2
GO:0030517	negative regulation of axon extension	2/482	36/16411	0.285625784	0.867375948	0.856386375	si:dkey-49n23.1/sema4ga	2
GO:0031102	neuron projection regeneration	2/482	36/16411	0.285625784	0.867375948	0.856386375	csrp1a/rtn4b	2
GO:0048709	oligodendrocyte differentiation	2/482	36/16411	0.285625784	0.867375948	0.856386375	gna12a/tenm4	2
GO:1902582	single-organism intracellular transport	7/482	182/16411	0.287737606	0.867375948	0.856386375	slc9a3r1/nup188/ipo7/ank3b/si:ch1073-55a19.2/si:ch211-126j24.1/zgc:110091	7
GO:0030516	regulation of axon extension	3/482	64/16411	0.290217609	0.867375948	0.856386375	si:dkey-49n23.1/slit1a/sema4ga	3
GO:0048881	mechanosensory lateral line system development	3/482	64/16411	0.290217609	0.867375948	0.856386375	tgfb1a/sh3pxd2aa/hmx3a	3
GO:0001568	blood vessel development	13/482	369/16411	0.290308941	0.867375948	0.856386375	sdc2/ppp2r2ab/nrp1b/efna1a/angpt1/pdcd10a/prcp/spred1/fktn/hapln1b/plxdc1/rnf213a/wnt5b	13
GO:0071495	cellular response to endogenous stimulus	13/482	369/16411	0.290308941	0.867375948	0.856386375	tgfb2/rgmd/tgfb1a/thrab/pparab/zeb2a/fgf12b/wisp3/smad4a/fgf22/esrrb/neo1a/bmpr1ba	13
GO:0045597	positive regulation of cell differentiation	4/482	93/16411	0.291754904	0.867375948	0.856386375	neurod6a/slit1a/cdon/tenm4	4
GO:0050770	regulation of axonogenesis	4/482	93/16411	0.291754904	0.867375948	0.856386375	pard6gb/si:dkey-49n23.1/slit1a/sema4ga	4
GO:1990138	neuron projection extension	4/482	93/16411	0.291754904	0.867375948	0.856386375	grna/si:dkey-49n23.1/slit1a/sema4ga	4
GO:0035567	non-canonical Wnt signaling pathway	2/482	37/16411	0.296577941	0.867375948	0.856386375	nphp4/wnt5b	2
GO:0072659	protein localization to plasma membrane	2/482	37/16411	0.296577941	0.867375948	0.856386375	ank3b/si:ch211-126j24.1	2
GO:1902115	regulation of organelle assembly	2/482	37/16411	0.296577941	0.867375948	0.856386375	cep76/hck	2
GO:1903311	regulation of mRNA metabolic process	2/482	37/16411	0.296577941	0.867375948	0.856386375	dhx37/rbm10	2
GO:0098609	cell-cell adhesion	11/482	308/16411	0.296647472	0.867375948	0.856386375	fynb/gna12a/cadm4/pkp4/bves/si:ch73-22o12.1/pcdh15a/si:ch211-199f5.1/dlg1l/nlgn3a/tenm4	11
GO:0072358	cardiovascular system development	15/482	435/16411	0.298662163	0.867375948	0.856386375	sdc2/ppp2r2ab/nrp1b/efna1a/angpt1/pdcd10a/prcp/spred1/fktn/hapln1b/rasip1/plxdc1/vegfba/rnf213a/wnt5b	15
GO:0002574	thrombocyte differentiation	1/482	12/16411	0.300820437	0.867375948	0.856386375	wnt5b	1
GO:0005978	glycogen biosynthetic process	1/482	12/16411	0.300820437	0.867375948	0.856386375	agla	1
GO:0007158	neuron cell-cell adhesion	1/482	12/16411	0.300820437	0.867375948	0.856386375	nlgn3a	1
GO:0008272	sulfate transport	1/482	12/16411	0.300820437	0.867375948	0.856386375	si:ch211-117c9.2	1
GO:0009070	serine family amino acid biosynthetic process	1/482	12/16411	0.300820437	0.867375948	0.856386375	cth	1
GO:0009250	glucan biosynthetic process	1/482	12/16411	0.300820437	0.867375948	0.856386375	agla	1
GO:0010921	regulation of phosphatase activity	1/482	12/16411	0.300820437	0.867375948	0.856386375	dlg2	1
GO:0030488	tRNA methylation	1/482	12/16411	0.300820437	0.867375948	0.856386375	trmt6	1
GO:0030866	cortical actin cytoskeleton organization	1/482	12/16411	0.300820437	0.867375948	0.856386375	dlg1l	1
GO:0033555	multicellular organismal response to stress	1/482	12/16411	0.300820437	0.867375948	0.856386375	pomca	1
GO:0033865	nucleoside bisphosphate metabolic process	1/482	12/16411	0.300820437	0.867375948	0.856386375	hmgcra	1
GO:0033875	ribonucleoside bisphosphate metabolic process	1/482	12/16411	0.300820437	0.867375948	0.856386375	hmgcra	1
GO:0034032	purine nucleoside bisphosphate metabolic process	1/482	12/16411	0.300820437	0.867375948	0.856386375	hmgcra	1
GO:0035924	cellular response to vascular endothelial growth factor stimulus	1/482	12/16411	0.300820437	0.867375948	0.856386375	nrp1b	1
GO:0040023	establishment of nucleus localization	1/482	12/16411	0.300820437	0.867375948	0.856386375	syne2a	1
GO:0042446	hormone biosynthetic process	1/482	12/16411	0.300820437	0.867375948	0.856386375	rdh8a	1
GO:0045445	myoblast differentiation	1/482	12/16411	0.300820437	0.867375948	0.856386375	cdon	1
GO:0046330	positive regulation of JNK cascade	1/482	12/16411	0.300820437	0.867375948	0.856386375	traf4b	1
GO:0048382	mesendoderm development	1/482	12/16411	0.300820437	0.867375948	0.856386375	mapkap1	1
GO:0048670	regulation of collateral sprouting	1/482	12/16411	0.300820437	0.867375948	0.856386375	pard6gb	1
GO:0048885	neuromast deposition	1/482	12/16411	0.300820437	0.867375948	0.856386375	tgfb1a	1
GO:0051781	positive regulation of cell division	1/482	12/16411	0.300820437	0.867375948	0.856386375	pkp4	1
GO:0070286	axonemal dynein complex assembly	1/482	12/16411	0.300820437	0.867375948	0.856386375	ccdc40	1
GO:1901796	regulation of signal transduction by p53 class mediator	1/482	12/16411	0.300820437	0.867375948	0.856386375	plrg1	1
GO:0051247	positive regulation of protein metabolic process	9/482	247/16411	0.302322847	0.867375948	0.856386375	admp/tgfb2/guf1/commd1/traf4b/tgfb1a/gdf11/zgc:153759/pik3r5	9
GO:0071804	cellular potassium ion transport	4/482	95/16411	0.305007861	0.867375948	0.856386375	atp1a1a.4/atp1a1a.1/si:dkey-100n10.2/si:dkey-201i6.2	4
GO:0071805	potassium ion transmembrane transport	4/482	95/16411	0.305007861	0.867375948	0.856386375	atp1a1a.4/atp1a1a.1/si:dkey-100n10.2/si:dkey-201i6.2	4
GO:0010628	positive regulation of gene expression	10/482	279/16411	0.305298393	0.867375948	0.856386375	guf1/mef2aa/tp63/rps6ka4/apex1/npas4a/dhx37/tcf20/tp53bp1/maml3	10
GO:0002065	columnar/cuboidal epithelial cell differentiation	2/482	38/16411	0.307504347	0.867375948	0.856386375	chm/cobl	2
GO:0008045	motor neuron axon guidance	2/482	38/16411	0.307504347	0.867375948	0.856386375	nrxn2a/rtn4b	2
GO:0021903	rostrocaudal neural tube patterning	2/482	38/16411	0.307504347	0.867375948	0.856386375	atp1a1a.1/fgf22	2
GO:0048640	negative regulation of developmental growth	2/482	38/16411	0.307504347	0.867375948	0.856386375	si:dkey-49n23.1/sema4ga	2
GO:0050771	negative regulation of axonogenesis	2/482	38/16411	0.307504347	0.867375948	0.856386375	si:dkey-49n23.1/sema4ga	2
GO:0051297	centrosome organization	2/482	38/16411	0.307504347	0.867375948	0.856386375	cep68/cep76	2
GO:0071166	ribonucleoprotein complex localization	2/482	38/16411	0.307504347	0.867375948	0.856386375	xpo1a/zgc:153681	2
GO:0071426	ribonucleoprotein complex export from nucleus	2/482	38/16411	0.307504347	0.867375948	0.856386375	xpo1a/zgc:153681	2
GO:2000145	regulation of cell motility	6/482	156/16411	0.309633143	0.867375948	0.856386375	prcp/si:dkey-49n23.1/tgfb1a/srgap3/sema4ga/foxj1a	6
GO:0010771	negative regulation of cell morphogenesis involved in differentiation	2/482	39/16411	0.318397079	0.867375948	0.856386375	si:dkey-49n23.1/sema4ga	2
GO:0021591	ventricular system development	2/482	39/16411	0.318397079	0.867375948	0.856386375	slc9a3r1/atp1a1a.1	2
GO:0038083	peptidyl-tyrosine autophosphorylation	2/482	39/16411	0.318397079	0.867375948	0.856386375	fynb/hck	2
GO:0048841	regulation of axon extension involved in axon guidance	2/482	39/16411	0.318397079	0.867375948	0.856386375	si:dkey-49n23.1/sema4ga	2
GO:0090288	negative regulation of cellular response to growth factor stimulus	2/482	39/16411	0.318397079	0.867375948	0.856386375	zeb2a/wisp3	2
GO:0045664	regulation of neuron differentiation	6/482	158/16411	0.319967316	0.867375948	0.856386375	pard6gb/si:dkey-49n23.1/slit1a/cdon/sema4ga/tenm4	6
GO:0051656	establishment of organelle localization	6/482	158/16411	0.319967316	0.867375948	0.856386375	syne2a/syt3/xpo1a/syt7b/doc2b/wtip	6
GO:0000281	mitotic cytokinesis	1/482	13/16411	0.321370748	0.867375948	0.856386375	cep55l	1
GO:0002028	regulation of sodium ion transport	1/482	13/16411	0.321370748	0.867375948	0.856386375	commd1	1
GO:0003206	cardiac chamber morphogenesis	1/482	13/16411	0.321370748	0.867375948	0.856386375	cadm4	1
GO:0006312	mitotic recombination	1/482	13/16411	0.321370748	0.867375948	0.856386375	rad51b	1
GO:0007286	spermatid development	1/482	13/16411	0.321370748	0.867375948	0.856386375	piwil1	1
GO:0010824	regulation of centrosome duplication	1/482	13/16411	0.321370748	0.867375948	0.856386375	cep76	1
GO:0021603	cranial nerve formation	1/482	13/16411	0.321370748	0.867375948	0.856386375	klf7b	1
GO:0030865	cortical cytoskeleton organization	1/482	13/16411	0.321370748	0.867375948	0.856386375	dlg1l	1
GO:0032098	regulation of appetite	1/482	13/16411	0.321370748	0.867375948	0.856386375	si:dkey-247m21.3	1
GO:0043112	receptor metabolic process	1/482	13/16411	0.321370748	0.867375948	0.856386375	bves	1
GO:0043252	sodium-independent organic anion transport	1/482	13/16411	0.321370748	0.867375948	0.856386375	slco4a1	1
GO:0043650	dicarboxylic acid biosynthetic process	1/482	13/16411	0.321370748	0.867375948	0.856386375	got1l1	1
GO:0045727	positive regulation of translation	1/482	13/16411	0.321370748	0.867375948	0.856386375	guf1	1
GO:0046686	response to cadmium ion	1/482	13/16411	0.321370748	0.867375948	0.856386375	pcxb	1
GO:0048263	determination of dorsal identity	1/482	13/16411	0.321370748	0.867375948	0.856386375	bmpr1ba	1
GO:0051647	nucleus localization	1/482	13/16411	0.321370748	0.867375948	0.856386375	syne2a	1
GO:0060021	palate development	1/482	13/16411	0.321370748	0.867375948	0.856386375	tgfb2	1
GO:0060974	cell migration involved in heart formation	1/482	13/16411	0.321370748	0.867375948	0.856386375	atp1a1a.1	1
GO:0061640	cytoskeleton-dependent cytokinesis	1/482	13/16411	0.321370748	0.867375948	0.856386375	cep55l	1
GO:0071907	determination of digestive tract left/right asymmetry	1/482	13/16411	0.321370748	0.867375948	0.856386375	nphp4	1
GO:1902806	regulation of cell cycle G1/S phase transition	1/482	13/16411	0.321370748	0.867375948	0.856386375	tp63	1
GO:2000045	regulation of G1/S transition of mitotic cell cycle	1/482	13/16411	0.321370748	0.867375948	0.856386375	tp63	1
GO:0006403	RNA localization	3/482	68/16411	0.322514688	0.867375948	0.856386375	nup188/sidt2/zgc:153681	3
GO:0072594	establishment of protein localization to organelle	5/482	128/16411	0.323355248	0.867375948	0.856386375	nup188/lrwd1/ipo7/si:ch1073-55a19.2/zgc:110091	5
GO:0019220	regulation of phosphate metabolic process	10/482	284/16411	0.324445448	0.867375948	0.856386375	fynb/admp/tgfb2/traf4b/tgfb1a/gdf11/zgc:153759/si:ch1073-55a19.2/dlg2/pik3r5	10
GO:0051174	regulation of phosphorus metabolic process	10/482	284/16411	0.324445448	0.867375948	0.856386375	fynb/admp/tgfb2/traf4b/tgfb1a/gdf11/zgc:153759/si:ch1073-55a19.2/dlg2/pik3r5	10
GO:0001932	regulation of protein phosphorylation	8/482	222/16411	0.328622074	0.867375948	0.856386375	fynb/admp/tgfb2/traf4b/tgfb1a/gdf11/zgc:153759/pik3r5	8
GO:0006405	RNA export from nucleus	2/482	40/16411	0.329248701	0.867375948	0.856386375	nup188/zgc:153681	2
GO:0043484	regulation of RNA splicing	2/482	40/16411	0.329248701	0.867375948	0.856386375	dhx37/rbm10	2
GO:0045666	positive regulation of neuron differentiation	2/482	40/16411	0.329248701	0.867375948	0.856386375	slit1a/tenm4	2
GO:0046513	ceramide biosynthetic process	2/482	40/16411	0.329248701	0.867375948	0.856386375	cers5/cers1	2
GO:0061024	membrane organization	13/482	381/16411	0.32980167	0.867375948	0.856386375	slc9a3r1/vps4a/pacsin1a/chmp7/syt3/ank3b/syt7b/doc2b/si:ch211-126j24.1/dlg2/dlg1l/nlgn3a/si:dkey-83h2.5	13
GO:0040017	positive regulation of locomotion	3/482	69/16411	0.330600405	0.867375948	0.856386375	si:dkey-49n23.1/bves/sema4ga	3
GO:0030509	BMP signaling pathway	4/482	99/16411	0.331683771	0.867375948	0.856386375	rgmd/wisp3/neo1a/bmpr1ba	4
GO:0071772	response to BMP	4/482	99/16411	0.331683771	0.867375948	0.856386375	rgmd/wisp3/neo1a/bmpr1ba	4
GO:0071773	cellular response to BMP stimulus	4/482	99/16411	0.331683771	0.867375948	0.856386375	rgmd/wisp3/neo1a/bmpr1ba	4
GO:0051960	regulation of nervous system development	8/482	224/16411	0.337421769	0.867375948	0.856386375	pard6gb/neurod6a/si:dkey-49n23.1/slit1a/gli3/cdon/sema4ga/tenm4	8
GO:0030308	negative regulation of cell growth	2/482	41/16411	0.34005224	0.867375948	0.856386375	si:dkey-49n23.1/sema4ga	2
GO:0070997	neuron death	2/482	41/16411	0.34005224	0.867375948	0.856386375	tp63/dpysl4	2
GO:1902667	regulation of axon guidance	2/482	41/16411	0.34005224	0.867375948	0.856386375	si:dkey-49n23.1/sema4ga	2
GO:0003159	morphogenesis of an endothelium	1/482	14/16411	0.34131826	0.867375948	0.856386375	ppp2r2ab	1
GO:0006298	mismatch repair	1/482	14/16411	0.34131826	0.867375948	0.856386375	msh3	1
GO:0009435	NAD biosynthetic process	1/482	14/16411	0.34131826	0.867375948	0.856386375	naprt	1
GO:0010675	regulation of cellular carbohydrate metabolic process	1/482	14/16411	0.34131826	0.867375948	0.856386375	si:ch1073-55a19.2	1
GO:0014013	regulation of gliogenesis	1/482	14/16411	0.34131826	0.867375948	0.856386375	tenm4	1
GO:0032007	negative regulation of TOR signaling	1/482	14/16411	0.34131826	0.867375948	0.856386375	tbc1d7	1
GO:0032438	melanosome organization	1/482	14/16411	0.34131826	0.867375948	0.856386375	gpr143	1
GO:0032874	positive regulation of stress-activated MAPK cascade	1/482	14/16411	0.34131826	0.867375948	0.856386375	traf4b	1
GO:0034250	positive regulation of cellular amide metabolic process	1/482	14/16411	0.34131826	0.867375948	0.856386375	guf1	1
GO:0035141	medial fin morphogenesis	1/482	14/16411	0.34131826	0.867375948	0.856386375	hmcn2	1
GO:0035469	determination of pancreatic left/right asymmetry	1/482	14/16411	0.34131826	0.867375948	0.856386375	nphp4	1
GO:0035622	intrahepatic bile duct development	1/482	14/16411	0.34131826	0.867375948	0.856386375	cldn15lb	1
GO:0045494	photoreceptor cell maintenance	1/482	14/16411	0.34131826	0.867375948	0.856386375	syne2a	1
GO:0046605	regulation of centrosome cycle	1/482	14/16411	0.34131826	0.867375948	0.856386375	cep76	1
GO:0048515	spermatid differentiation	1/482	14/16411	0.34131826	0.867375948	0.856386375	piwil1	1
GO:0048668	collateral sprouting	1/482	14/16411	0.34131826	0.867375948	0.856386375	pard6gb	1
GO:0048753	pigment granule organization	1/482	14/16411	0.34131826	0.867375948	0.856386375	gpr143	1
GO:0050772	positive regulation of axonogenesis	1/482	14/16411	0.34131826	0.867375948	0.856386375	slit1a	1
GO:0051896	regulation of protein kinase B signaling	1/482	14/16411	0.34131826	0.867375948	0.856386375	cep55l	1
GO:0070304	positive regulation of stress-activated protein kinase signaling cascade	1/482	14/16411	0.34131826	0.867375948	0.856386375	traf4b	1
GO:0008610	lipid biosynthetic process	8/482	225/16411	0.341835346	0.867375948	0.856386375	cers5/pgap2/hmgcra/coq2/sdr42e2/gal3st1a/cers1/acaca	8
GO:0060284	regulation of cell development	8/482	225/16411	0.341835346	0.867375948	0.856386375	pard6gb/neurod6a/si:dkey-49n23.1/slit1a/gli3/cdon/sema4ga/tenm4	8
GO:0010769	regulation of cell morphogenesis involved in differentiation	4/482	101/16411	0.34507173	0.867375948	0.856386375	pard6gb/si:dkey-49n23.1/slit1a/sema4ga	4
GO:0043549	regulation of kinase activity	4/482	101/16411	0.34507173	0.867375948	0.856386375	fynb/traf4b/si:ch1073-55a19.2/pik3r5	4
GO:0043269	regulation of ion transport	6/482	163/16411	0.346005075	0.867375948	0.856386375	commd1/cacng1b/cacna1ha/si:dkey-100n10.2/si:dkey-201i6.2/scn12aa	6
GO:0016197	endosomal transport	3/482	71/16411	0.346760249	0.867375948	0.856386375	vps4a/chmp7/snx1a	3
GO:0032940	secretion by cell	7/482	195/16411	0.34901961	0.867375948	0.856386375	exoc3l2b/pomca/syn1/cacna1ha/syt3/syt7b/doc2b	7
GO:0010977	negative regulation of neuron projection development	2/482	42/16411	0.350801167	0.867375948	0.856386375	si:dkey-49n23.1/sema4ga	2
GO:0021782	glial cell development	2/482	42/16411	0.350801167	0.867375948	0.856386375	gna12a/tenm4	2
GO:0055113	epiboly involved in gastrulation with mouth forming second	2/482	42/16411	0.350801167	0.867375948	0.856386375	sdc2/gna12a	2
GO:2000021	regulation of ion homeostasis	2/482	42/16411	0.350801167	0.867375948	0.856386375	itpr1b/wnt5b	2
GO:0010256	endomembrane system organization	5/482	133/16411	0.352470658	0.867375948	0.856386375	pacsin1a/chmp7/ank3b/si:ch211-126j24.1/si:dkey-83h2.5	5
GO:0002011	morphogenesis of an epithelial sheet	3/482	72/16411	0.354827566	0.867375948	0.856386375	sdc2/gna12a/bves	3
GO:0050878	regulation of body fluid levels	3/482	72/16411	0.354827566	0.867375948	0.856386375	proza/bves/si:dkey-163m14.7	3
GO:0001678	cellular glucose homeostasis	1/482	15/16411	0.360680619	0.867375948	0.856386375	si:ch1073-55a19.2	1
GO:0006109	regulation of carbohydrate metabolic process	1/482	15/16411	0.360680619	0.867375948	0.856386375	si:ch1073-55a19.2	1
GO:0006182	cGMP biosynthetic process	1/482	15/16411	0.360680619	0.867375948	0.856386375	gc3	1
GO:0006607	NLS-bearing protein import into nucleus	1/482	15/16411	0.360680619	0.867375948	0.856386375	si:ch1073-55a19.2	1
GO:0009408	response to heat	1/482	15/16411	0.360680619	0.867375948	0.856386375	zgc:110091	1
GO:0014029	neural crest formation	1/482	15/16411	0.360680619	0.867375948	0.856386375	zeb2a	1
GO:0014823	response to activity	1/482	15/16411	0.360680619	0.867375948	0.856386375	pparab	1
GO:0043491	protein kinase B signaling	1/482	15/16411	0.360680619	0.867375948	0.856386375	cep55l	1
GO:0046068	cGMP metabolic process	1/482	15/16411	0.360680619	0.867375948	0.856386375	gc3	1
GO:0048886	neuromast hair cell differentiation	1/482	15/16411	0.360680619	0.867375948	0.856386375	tgfb1a	1
GO:0070988	demethylation	1/482	15/16411	0.360680619	0.867375948	0.856386375	apex1	1
GO:0071910	determination of liver left/right asymmetry	1/482	15/16411	0.360680619	0.867375948	0.856386375	nphp4	1
GO:0072348	sulfur compound transport	1/482	15/16411	0.360680619	0.867375948	0.856386375	si:ch211-117c9.2	1
GO:0006090	pyruvate metabolic process	2/482	43/16411	0.361489377	0.867375948	0.856386375	pcxb/gpib	2
GO:0006720	isoprenoid metabolic process	2/482	43/16411	0.361489377	0.867375948	0.856386375	hmgcra/coq2	2
GO:0007051	spindle organization	2/482	43/16411	0.361489377	0.867375948	0.856386375	cdc14ab/cep72	2
GO:0007283	spermatogenesis	2/482	43/16411	0.361489377	0.867375948	0.856386375	piwil1/m1ap	2
GO:0031023	microtubule organizing center organization	2/482	43/16411	0.361489377	0.867375948	0.856386375	cep68/cep76	2
GO:0031345	negative regulation of cell projection organization	2/482	43/16411	0.361489377	0.867375948	0.856386375	si:dkey-49n23.1/sema4ga	2
GO:0048232	male gamete generation	2/482	43/16411	0.361489377	0.867375948	0.856386375	piwil1/m1ap	2
GO:0044772	mitotic cell cycle phase transition	3/482	73/16411	0.362882117	0.867375948	0.856386375	chmp7/tp63/cdc14ab	3
GO:0090150	establishment of protein localization to membrane	3/482	73/16411	0.362882117	0.867375948	0.856386375	slc9a3r1/ank3b/si:ch211-126j24.1	3
GO:0010564	regulation of cell cycle process	4/482	104/16411	0.365169196	0.867375948	0.856386375	tp63/pkp4/cdc14ab/cep76	4
GO:0009719	response to endogenous stimulus	14/482	425/16411	0.368601694	0.867375948	0.856386375	tgfb2/rgmd/tgfb1a/abhd2b/thrab/pparab/zeb2a/fgf12b/wisp3/smad4a/fgf22/esrrb/neo1a/bmpr1ba	14
GO:0006733	oxidoreduction coenzyme metabolic process	3/482	74/16411	0.370920759	0.867375948	0.856386375	naprt/coq2/gpib	3
GO:0044770	cell cycle phase transition	3/482	74/16411	0.370920759	0.867375948	0.856386375	chmp7/tp63/cdc14ab	3
GO:0007266	Rho protein signal transduction	4/482	105/16411	0.371864521	0.867375948	0.856386375	itsn1/gna12a/plekhg6/arhgef15	4
GO:0051648	vesicle localization	4/482	105/16411	0.371864521	0.867375948	0.856386375	pomca/syt3/syt7b/doc2b	4
GO:0006694	steroid biosynthetic process	2/482	44/16411	0.372111169	0.867375948	0.856386375	hmgcra/sdr42e2	2
GO:0009612	response to mechanical stimulus	2/482	44/16411	0.372111169	0.867375948	0.856386375	chm/pcdh15a	2
GO:0021532	neural tube patterning	2/482	44/16411	0.372111169	0.867375948	0.856386375	atp1a1a.1/fgf22	2
GO:0045860	positive regulation of protein kinase activity	2/482	44/16411	0.372111169	0.867375948	0.856386375	traf4b/pik3r5	2
GO:0045926	negative regulation of growth	2/482	44/16411	0.372111169	0.867375948	0.856386375	si:dkey-49n23.1/sema4ga	2
GO:0090132	epithelium migration	2/482	44/16411	0.372111169	0.867375948	0.856386375	prcp/mapkap1	2
GO:0051270	regulation of cellular component movement	6/482	168/16411	0.372229126	0.867375948	0.856386375	prcp/si:dkey-49n23.1/tgfb1a/srgap3/sema4ga/foxj1a	6
GO:0007015	actin filament organization	6/482	169/16411	0.377485281	0.867375948	0.856386375	gna12a/pacsin1a/fmn2b/ppp1r9bb/cobl/dlg1l	6
GO:0016050	vesicle organization	6/482	169/16411	0.377485281	0.867375948	0.856386375	vps4a/gpr143/snx1a/syt3/syt7b/doc2b	6
GO:0001819	positive regulation of cytokine production	1/482	16/16411	0.379474955	0.867375948	0.856386375	zbtb16b	1
GO:0001895	retina homeostasis	1/482	16/16411	0.379474955	0.867375948	0.856386375	syne2a	1
GO:0002066	columnar/cuboidal epithelial cell development	1/482	16/16411	0.379474955	0.867375948	0.856386375	cobl	1
GO:0006491	N-glycan processing	1/482	16/16411	0.379474955	0.867375948	0.856386375	mgat4a	1
GO:0006998	nuclear envelope organization	1/482	16/16411	0.379474955	0.867375948	0.856386375	chmp7	1
GO:0010770	positive regulation of cell morphogenesis involved in differentiation	1/482	16/16411	0.379474955	0.867375948	0.856386375	slit1a	1
GO:0015012	heparan sulfate proteoglycan biosynthetic process	1/482	16/16411	0.379474955	0.867375948	0.856386375	hs6st3b	1
GO:0032368	regulation of lipid transport	1/482	16/16411	0.379474955	0.867375948	0.856386375	pomca	1
GO:0042181	ketone biosynthetic process	1/482	16/16411	0.379474955	0.867375948	0.856386375	coq2	1
GO:0046461	neutral lipid catabolic process	1/482	16/16411	0.379474955	0.867375948	0.856386375	abhd2b	1
GO:0046464	acylglycerol catabolic process	1/482	16/16411	0.379474955	0.867375948	0.856386375	abhd2b	1
GO:0046822	regulation of nucleocytoplasmic transport	1/482	16/16411	0.379474955	0.867375948	0.856386375	xpo1a	1
GO:0050886	endocrine process	1/482	16/16411	0.379474955	0.867375948	0.856386375	pomca	1
GO:0060349	bone morphogenesis	1/482	16/16411	0.379474955	0.867375948	0.856386375	foxe1	1
GO:0090068	positive regulation of cell cycle process	1/482	16/16411	0.379474955	0.867375948	0.856386375	pkp4	1
GO:0071526	semaphorin-plexin signaling pathway	2/482	45/16411	0.382661226	0.867375948	0.856386375	si:dkey-49n23.1/sema4ga	2
GO:0018193	peptidyl-amino acid modification	11/482	332/16411	0.385001224	0.867375948	0.856386375	naa15a/fynb/nlk2/st6gal2a/rps6ka4/hck/pkn1a/mast1b/ttll1/si:ch1073-55a19.2/crebbpb	11
GO:0018105	peptidyl-serine phosphorylation	3/482	76/16411	0.38693828	0.867375948	0.856386375	rps6ka4/pkn1a/mast1b	3
GO:0031399	regulation of protein modification process	10/482	301/16411	0.3910281	0.867375948	0.856386375	fynb/admp/tgfb2/commd1/traf4b/tgfb1a/gdf11/fktn/zgc:153759/pik3r5	10
GO:0006874	cellular calcium ion homeostasis	4/482	108/16411	0.391912365	0.867375948	0.856386375	si:dkey-28b4.8/atp2a3/itpr1b/wnt5b	4
GO:0001570	vasculogenesis	2/482	46/16411	0.393134601	0.867375948	0.856386375	nrp1b/fktn	2
GO:0015849	organic acid transport	2/482	46/16411	0.393134601	0.867375948	0.856386375	slc7a9/slc7a5	2
GO:0021545	cranial nerve development	2/482	46/16411	0.393134601	0.867375948	0.856386375	klf7b/rtn4b	2
GO:0032886	regulation of microtubule-based process	2/482	46/16411	0.393134601	0.867375948	0.856386375	cep76/foxj1a	2
GO:0033674	positive regulation of kinase activity	2/482	46/16411	0.393134601	0.867375948	0.856386375	traf4b/pik3r5	2
GO:0045665	negative regulation of neuron differentiation	2/482	46/16411	0.393134601	0.867375948	0.856386375	si:dkey-49n23.1/sema4ga	2
GO:1990778	protein localization to cell periphery	2/482	46/16411	0.393134601	0.867375948	0.856386375	ank3b/si:ch211-126j24.1	2
GO:0006887	exocytosis	5/482	140/16411	0.393391404	0.867375948	0.856386375	exoc3l2b/cacna1ha/syt3/syt7b/doc2b	5
GO:0010817	regulation of hormone levels	3/482	77/16411	0.394911397	0.867375948	0.856386375	rdh8a/pomca/doc2b	3
GO:0009611	response to wounding	7/482	205/16411	0.397092135	0.867375948	0.856386375	fynb/proza/prcp/si:dkey-163m14.7/foxj1a/wnt5b/rtn4b	7
GO:0046903	secretion	7/482	205/16411	0.397092135	0.867375948	0.856386375	exoc3l2b/pomca/syn1/cacna1ha/syt3/syt7b/doc2b	7
GO:0002791	regulation of peptide secretion	1/482	17/16411	0.397717899	0.867375948	0.856386375	doc2b	1
GO:0007050	cell cycle arrest	1/482	17/16411	0.397717899	0.867375948	0.856386375	cdc14ab	1
GO:0007064	mitotic sister chromatid cohesion	1/482	17/16411	0.397717899	0.867375948	0.856386375	pds5b	1
GO:0019359	nicotinamide nucleotide biosynthetic process	1/482	17/16411	0.397717899	0.867375948	0.856386375	naprt	1
GO:0019363	pyridine nucleotide biosynthetic process	1/482	17/16411	0.397717899	0.867375948	0.856386375	naprt	1
GO:0019748	secondary metabolic process	1/482	17/16411	0.397717899	0.867375948	0.856386375	cyp2k6	1
GO:0031365	N-terminal protein amino acid modification	1/482	17/16411	0.397717899	0.867375948	0.856386375	naa15a	1
GO:0043173	nucleotide salvage	1/482	17/16411	0.397717899	0.867375948	0.856386375	naprt	1
GO:0043406	positive regulation of MAP kinase activity	1/482	17/16411	0.397717899	0.867375948	0.856386375	pik3r5	1
GO:0044275	cellular carbohydrate catabolic process	1/482	17/16411	0.397717899	0.867375948	0.856386375	agla	1
GO:0046503	glycerolipid catabolic process	1/482	17/16411	0.397717899	0.867375948	0.856386375	abhd2b	1
GO:0048702	embryonic neurocranium morphogenesis	1/482	17/16411	0.397717899	0.867375948	0.856386375	wnt9a	1
GO:0048813	dendrite morphogenesis	1/482	17/16411	0.397717899	0.867375948	0.856386375	sdc2	1
GO:0050796	regulation of insulin secretion	1/482	17/16411	0.397717899	0.867375948	0.856386375	doc2b	1
GO:0061009	common bile duct development	1/482	17/16411	0.397717899	0.867375948	0.856386375	cldn15lb	1
GO:0072114	pronephros morphogenesis	1/482	17/16411	0.397717899	0.867375948	0.856386375	nphp4	1
GO:0090087	regulation of peptide transport	1/482	17/16411	0.397717899	0.867375948	0.856386375	doc2b	1
GO:0090276	regulation of peptide hormone secretion	1/482	17/16411	0.397717899	0.867375948	0.856386375	doc2b	1
GO:1901264	carbohydrate derivative transport	1/482	17/16411	0.397717899	0.867375948	0.856386375	slc35c2	1
GO:0007204	positive regulation of cytosolic calcium ion concentration	2/482	47/16411	0.403526697	0.877992205	0.866868125	itpr1b/wnt5b	2
GO:0006897	endocytosis	6/482	174/16411	0.403769848	0.877992205	0.866868125	pacsin1a/fnbp1a/hck/snx1a/pcdh15a/zgc:154045	6
GO:0018209	peptidyl-serine modification	3/482	79/16411	0.410772705	0.883896927	0.872698034	rps6ka4/pkn1a/mast1b	3
GO:0048871	multicellular organismal homeostasis	2/482	48/16411	0.413833254	0.883896927	0.872698034	syne2a/bves	2
GO:0001736	establishment of planar polarity	1/482	18/16411	0.415425596	0.883896927	0.872698034	nphp4	1
GO:0001935	endothelial cell proliferation	1/482	18/16411	0.415425596	0.883896927	0.872698034	dlg1l	1
GO:0007052	mitotic spindle organization	1/482	18/16411	0.415425596	0.883896927	0.872698034	cdc14ab	1
GO:0007164	establishment of tissue polarity	1/482	18/16411	0.415425596	0.883896927	0.872698034	nphp4	1
GO:0009226	nucleotide-sugar biosynthetic process	1/482	18/16411	0.415425596	0.883896927	0.872698034	tsta3	1
GO:0009411	response to UV	1/482	18/16411	0.415425596	0.883896927	0.872698034	tp63	1
GO:0021602	cranial nerve morphogenesis	1/482	18/16411	0.415425596	0.883896927	0.872698034	klf7b	1
GO:0022408	negative regulation of cell-cell adhesion	1/482	18/16411	0.415425596	0.883896927	0.872698034	gna12a	1
GO:0030201	heparan sulfate proteoglycan metabolic process	1/482	18/16411	0.415425596	0.883896927	0.872698034	hs6st3b	1
GO:0030513	positive regulation of BMP signaling pathway	1/482	18/16411	0.415425596	0.883896927	0.872698034	neo1a	1
GO:0033338	medial fin development	1/482	18/16411	0.415425596	0.883896927	0.872698034	hmcn2	1
GO:0043902	positive regulation of multi-organism process	1/482	18/16411	0.415425596	0.883896927	0.872698034	vps4a	1
GO:0072525	pyridine-containing compound biosynthetic process	1/482	18/16411	0.415425596	0.883896927	0.872698034	naprt	1
GO:0009108	coenzyme biosynthetic process	3/482	80/16411	0.418655744	0.889493507	0.878223706	naprt/mat2ab/coq2	3
GO:0030334	regulation of cell migration	5/482	145/16411	0.422512789	0.896404101	0.885046743	prcp/si:dkey-49n23.1/tgfb1a/srgap3/sema4ga	5
GO:0090130	tissue migration	2/482	49/16411	0.424050329	0.898380912	0.886998509	prcp/mapkap1	2
GO:0007018	microtubule-based movement	5/482	146/16411	0.428310529	0.902084485	0.890655157	kif7/zbbx/kif13ba/ccdc40/foxj1a	5
GO:0000132	establishment of mitotic spindle orientation	1/482	19/16411	0.432613716	0.902084485	0.890655157	wtip	1
GO:0019674	NAD metabolic process	1/482	19/16411	0.432613716	0.902084485	0.890655157	naprt	1
GO:0033692	cellular polysaccharide biosynthetic process	1/482	19/16411	0.432613716	0.902084485	0.890655157	agla	1
GO:0044773	mitotic DNA damage checkpoint	1/482	19/16411	0.432613716	0.902084485	0.890655157	tp63	1
GO:0048794	swim bladder development	1/482	19/16411	0.432613716	0.902084485	0.890655157	chm	1
GO:0051222	positive regulation of protein transport	1/482	19/16411	0.432613716	0.902084485	0.890655157	doc2b	1
GO:0090307	mitotic spindle assembly	1/482	19/16411	0.432613716	0.902084485	0.890655157	cdc14ab	1
GO:1902850	microtubule cytoskeleton organization involved in mitosis	1/482	19/16411	0.432613716	0.902084485	0.890655157	cdc14ab	1
GO:1904951	positive regulation of establishment of protein localization	1/482	19/16411	0.432613716	0.902084485	0.890655157	doc2b	1
GO:0021675	nerve development	2/482	50/16411	0.434174285	0.902084485	0.890655157	klf7b/rtn4b	2
GO:0033059	cellular pigmentation	2/482	50/16411	0.434174285	0.902084485	0.890655157	gpr143/pomca	2
GO:0098656	anion transmembrane transport	2/482	50/16411	0.434174285	0.902084485	0.890655157	si:ch211-117c9.2/slc4a11	2
GO:0001755	neural crest cell migration	3/482	82/16411	0.434314445	0.902084485	0.890655157	si:dkey-49n23.1/sh3pxd2aa/sema4ga	3
GO:0070647	protein modification by small protein conjugation or removal	13/482	413/16411	0.439261808	0.903896363	0.892444079	commd1/usp36/traf4b/si:dkey-37f18.2/march8/hecw2b/usp53b/usp54b/usp54a/si:ch1073-55a19.2/rnf213a/usp43a/rnf126	13
GO:0010927	cellular component assembly involved in morphogenesis	7/482	214/16411	0.440364591	0.903896363	0.892444079	mef2aa/cdc14ab/bves/ccdc40/foxj1a/wtip/tenm4	7
GO:0006473	protein acetylation	2/482	51/16411	0.444201774	0.903896363	0.892444079	naa15a/crebbpb	2
GO:0009247	glycolipid biosynthetic process	2/482	51/16411	0.444201774	0.903896363	0.892444079	pgap2/gal3st1a	2
GO:0009311	oligosaccharide metabolic process	2/482	51/16411	0.444201774	0.903896363	0.892444079	st6gal2a/mgat4a	2
GO:0031589	cell-substrate adhesion	2/482	51/16411	0.444201774	0.903896363	0.892444079	bves/zgc:112964	2
GO:0007420	brain development	13/482	415/16411	0.446161754	0.903896363	0.892444079	slc9a3r1/atp1a1a.1/meis1a/ddx3b/nlk2/angpt1/veph1/eif3hb/npas4a/ptprsa/fgf22/pycr1b/rtn4b	13
GO:0000413	protein peptidyl-prolyl isomerization	1/482	20/16411	0.449297476	0.903896363	0.892444079	si:ch1073-55a19.2	1
GO:0006063	uronic acid metabolic process	1/482	20/16411	0.449297476	0.903896363	0.892444079	ugt2a4	1
GO:0009084	glutamine family amino acid biosynthetic process	1/482	20/16411	0.449297476	0.903896363	0.892444079	pycr1b	1
GO:0009812	flavonoid metabolic process	1/482	20/16411	0.449297476	0.903896363	0.892444079	ugt2a4	1
GO:0009813	flavonoid biosynthetic process	1/482	20/16411	0.449297476	0.903896363	0.892444079	ugt2a4	1
GO:0019585	glucuronate metabolic process	1/482	20/16411	0.449297476	0.903896363	0.892444079	ugt2a4	1
GO:0030073	insulin secretion	1/482	20/16411	0.449297476	0.903896363	0.892444079	doc2b	1
GO:0031398	positive regulation of protein ubiquitination	1/482	20/16411	0.449297476	0.903896363	0.892444079	commd1	1
GO:0044774	mitotic DNA integrity checkpoint	1/482	20/16411	0.449297476	0.903896363	0.892444079	tp63	1
GO:0045197	establishment or maintenance of epithelial cell apical/basal polarity	1/482	20/16411	0.449297476	0.903896363	0.892444079	dlg1l	1
GO:0046328	regulation of JNK cascade	1/482	20/16411	0.449297476	0.903896363	0.892444079	traf4b	1
GO:0051051	negative regulation of transport	1/482	20/16411	0.449297476	0.903896363	0.892444079	commd1	1
GO:0051147	regulation of muscle cell differentiation	1/482	20/16411	0.449297476	0.903896363	0.892444079	cdon	1
GO:0052695	cellular glucuronidation	1/482	20/16411	0.449297476	0.903896363	0.892444079	ugt2a4	1
GO:0052696	flavonoid glucuronidation	1/482	20/16411	0.449297476	0.903896363	0.892444079	ugt2a4	1
GO:0060914	heart formation	1/482	20/16411	0.449297476	0.903896363	0.892444079	atp1a1a.1	1
GO:0043547	positive regulation of GTPase activity	3/482	84/16411	0.449814913	0.903896363	0.892444079	tbc1d7/pkp4/si:dkey-191g9.5	3
GO:0055074	calcium ion homeostasis	4/482	117/16411	0.45130587	0.905665231	0.894190535	si:dkey-28b4.8/atp2a3/itpr1b/wnt5b	4
GO:0001702	gastrulation with mouth forming second	2/482	52/16411	0.454129722	0.906502424	0.895017122	sdc2/gna12a	2
GO:1901987	regulation of cell cycle phase transition	2/482	52/16411	0.454129722	0.906502424	0.895017122	tp63/cdc14ab	2
GO:1901990	regulation of mitotic cell cycle phase transition	2/482	52/16411	0.454129722	0.906502424	0.895017122	tp63/cdc14ab	2
GO:0043410	positive regulation of MAPK cascade	3/482	85/16411	0.457500512	0.906502424	0.895017122	traf4b/zgc:153759/pik3r5	3
GO:0045786	negative regulation of cell cycle	3/482	85/16411	0.457500512	0.906502424	0.895017122	tp63/cdc14ab/dlg1l	3
GO:0043401	steroid hormone mediated signaling pathway	3/482	86/16411	0.465140379	0.906502424	0.895017122	thrab/pparab/esrrb	3
GO:0000381	regulation of alternative mRNA splicing, via spliceosome	1/482	21/16411	0.465491645	0.906502424	0.895017122	rbm10	1
GO:0001731	formation of translation preinitiation complex	1/482	21/16411	0.465491645	0.906502424	0.895017122	eif3hb	1
GO:0006305	DNA alkylation	1/482	21/16411	0.465491645	0.906502424	0.895017122	dnmt3aa	1
GO:0006306	DNA methylation	1/482	21/16411	0.465491645	0.906502424	0.895017122	dnmt3aa	1
GO:0007040	lysosome organization	1/482	21/16411	0.465491645	0.906502424	0.895017122	atp6v0cb	1
GO:0007043	cell-cell junction assembly	1/482	21/16411	0.465491645	0.906502424	0.895017122	bves	1
GO:0033157	regulation of intracellular protein transport	1/482	21/16411	0.465491645	0.906502424	0.895017122	xpo1a	1
GO:0033500	carbohydrate homeostasis	1/482	21/16411	0.465491645	0.906502424	0.895017122	si:ch1073-55a19.2	1
GO:0035303	regulation of dephosphorylation	1/482	21/16411	0.465491645	0.906502424	0.895017122	dlg2	1
GO:0040036	regulation of fibroblast growth factor receptor signaling pathway	1/482	21/16411	0.465491645	0.906502424	0.895017122	zeb2a	1
GO:0042147	retrograde transport, endosome to Golgi	1/482	21/16411	0.465491645	0.906502424	0.895017122	snx1a	1
GO:0042593	glucose homeostasis	1/482	21/16411	0.465491645	0.906502424	0.895017122	si:ch1073-55a19.2	1
GO:0051262	protein tetramerization	1/482	21/16411	0.465491645	0.906502424	0.895017122	tp63	1
GO:0080171	lytic vacuole organization	1/482	21/16411	0.465491645	0.906502424	0.895017122	atp6v0cb	1
GO:1903322	positive regulation of protein modification by small protein conjugation or removal	1/482	21/16411	0.465491645	0.906502424	0.895017122	commd1	1
GO:0001655	urogenital system development	5/482	153/16411	0.468512945	0.906502424	0.895017122	pard6gb/nphp4/plce1/ccdc40/wtip	5
GO:0051254	positive regulation of RNA metabolic process	8/482	254/16411	0.471016239	0.906502424	0.895017122	mef2aa/tp63/rps6ka4/npas4a/dhx37/tcf20/tp53bp1/maml3	8
GO:0035023	regulation of Rho protein signal transduction	3/482	87/16411	0.472732645	0.906502424	0.895017122	itsn1/plekhg6/arhgef15	3
GO:0051223	regulation of protein transport	2/482	54/16411	0.473676016	0.906502424	0.895017122	xpo1a/doc2b	2
GO:0051130	positive regulation of cellular component organization	5/482	154/16411	0.474189292	0.906502424	0.895017122	vps4a/slit1a/fmn2b/doc2b/tenm4	5
GO:0046394	carboxylic acid biosynthetic process	4/482	121/16411	0.477125468	0.906502424	0.895017122	got1l1/cth/acaca/pycr1b	4
GO:0051338	regulation of transferase activity	4/482	121/16411	0.477125468	0.906502424	0.895017122	fynb/traf4b/si:ch1073-55a19.2/pik3r5	4
GO:0010638	positive regulation of organelle organization	3/482	88/16411	0.480275529	0.906502424	0.895017122	vps4a/fmn2b/doc2b	3
GO:0071383	cellular response to steroid hormone stimulus	3/482	88/16411	0.480275529	0.906502424	0.895017122	thrab/pparab/esrrb	3
GO:0000271	polysaccharide biosynthetic process	1/482	22/16411	0.48121056	0.906502424	0.895017122	agla	1
GO:0000380	alternative mRNA splicing, via spliceosome	1/482	22/16411	0.48121056	0.906502424	0.895017122	rbm10	1
GO:0002790	peptide secretion	1/482	22/16411	0.48121056	0.906502424	0.895017122	doc2b	1
GO:0003073	regulation of systemic arterial blood pressure	1/482	22/16411	0.48121056	0.906502424	0.895017122	prcp	1
GO:0006879	cellular iron ion homeostasis	1/482	22/16411	0.48121056	0.906502424	0.895017122	abcb7	1
GO:0007062	sister chromatid cohesion	1/482	22/16411	0.48121056	0.906502424	0.895017122	pds5b	1
GO:0018208	peptidyl-proline modification	1/482	22/16411	0.48121056	0.906502424	0.895017122	si:ch1073-55a19.2	1
GO:0019226	transmission of nerve impulse	1/482	22/16411	0.48121056	0.906502424	0.895017122	scn12aa	1
GO:0019722	calcium-mediated signaling	1/482	22/16411	0.48121056	0.906502424	0.895017122	ppp1r9bb	1
GO:0030072	peptide hormone secretion	1/482	22/16411	0.48121056	0.906502424	0.895017122	doc2b	1
GO:0030104	water homeostasis	1/482	22/16411	0.48121056	0.906502424	0.895017122	bves	1
GO:0035082	axoneme assembly	1/482	22/16411	0.48121056	0.906502424	0.895017122	ccdc40	1
GO:0040001	establishment of mitotic spindle localization	1/482	22/16411	0.48121056	0.906502424	0.895017122	wtip	1
GO:0051294	establishment of spindle orientation	1/482	22/16411	0.48121056	0.906502424	0.895017122	wtip	1
GO:0051302	regulation of cell division	1/482	22/16411	0.48121056	0.906502424	0.895017122	pkp4	1
GO:0060119	inner ear receptor cell development	1/482	22/16411	0.48121056	0.906502424	0.895017122	cobl	1
GO:0000075	cell cycle checkpoint	2/482	55/16411	0.48328948	0.906502424	0.895017122	tp63/tp53bp1	2
GO:0007422	peripheral nervous system development	2/482	55/16411	0.48328948	0.906502424	0.895017122	pax2b/rtn4b	2
GO:0030148	sphingolipid biosynthetic process	2/482	55/16411	0.48328948	0.906502424	0.895017122	cers5/cers1	2
GO:0070201	regulation of establishment of protein localization	2/482	55/16411	0.48328948	0.906502424	0.895017122	xpo1a/doc2b	2
GO:0097193	intrinsic apoptotic signaling pathway	2/482	55/16411	0.48328948	0.906502424	0.895017122	tp63/znf346	2
GO:0072503	cellular divalent inorganic cation homeostasis	4/482	122/16411	0.483508711	0.906502424	0.895017122	si:dkey-28b4.8/atp2a3/itpr1b/wnt5b	4
GO:0055123	digestive system development	4/482	123/16411	0.489860837	0.906776219	0.895287448	sdc2/pard6gb/nphp4/wtip	4
GO:0043085	positive regulation of catalytic activity	6/482	191/16411	0.491921817	0.906776219	0.895287448	tbc1d7/traf4b/pkp4/si:dkey-191g9.5/dcp1a/pik3r5	6
GO:0006338	chromatin remodeling	2/482	56/16411	0.49279362	0.906776219	0.895287448	bahd1/smarcc1b	2
GO:0006672	ceramide metabolic process	2/482	56/16411	0.49279362	0.906776219	0.895287448	cers5/cers1	2
GO:0044272	sulfur compound biosynthetic process	2/482	56/16411	0.49279362	0.906776219	0.895287448	mat2ab/hs6st3b	2
GO:0060341	regulation of cellular localization	2/482	56/16411	0.49279362	0.906776219	0.895287448	commd1/xpo1a	2
GO:0000082	G1/S transition of mitotic cell cycle	1/482	23/16411	0.496468142	0.906776219	0.895287448	tp63	1
GO:0001738	morphogenesis of a polarized epithelium	1/482	23/16411	0.496468142	0.906776219	0.895287448	nphp4	1
GO:0007215	glutamate receptor signaling pathway	1/482	23/16411	0.496468142	0.906776219	0.895287448	grid2	1
GO:0019369	arachidonic acid metabolic process	1/482	23/16411	0.496468142	0.906776219	0.895287448	cyp2k6	1
GO:0032872	regulation of stress-activated MAPK cascade	1/482	23/16411	0.496468142	0.906776219	0.895287448	traf4b	1
GO:0034637	cellular carbohydrate biosynthetic process	1/482	23/16411	0.496468142	0.906776219	0.895287448	agla	1
GO:0035088	establishment or maintenance of apical/basal cell polarity	1/482	23/16411	0.496468142	0.906776219	0.895287448	dlg1l	1
GO:0043122	regulation of I-kappaB kinase/NF-kappaB signaling	1/482	23/16411	0.496468142	0.906776219	0.895287448	si:dkey-37f18.2	1
GO:0044843	cell cycle G1/S phase transition	1/482	23/16411	0.496468142	0.906776219	0.895287448	tp63	1
GO:0046834	lipid phosphorylation	1/482	23/16411	0.496468142	0.906776219	0.895287448	pik3c2b	1
GO:0046854	phosphatidylinositol phosphorylation	1/482	23/16411	0.496468142	0.906776219	0.895287448	pik3c2b	1
GO:0060037	pharyngeal system development	1/482	23/16411	0.496468142	0.906776219	0.895287448	wnt9a	1
GO:0061245	establishment or maintenance of bipolar cell polarity	1/482	23/16411	0.496468142	0.906776219	0.895287448	dlg1l	1
GO:0070302	regulation of stress-activated protein kinase signaling cascade	1/482	23/16411	0.496468142	0.906776219	0.895287448	traf4b	1
GO:0032102	negative regulation of response to external stimulus	2/482	57/16411	0.502186555	0.906776219	0.895287448	si:dkey-49n23.1/sema4ga	2
GO:0006643	membrane lipid metabolic process	4/482	125/16411	0.50246716	0.906776219	0.895287448	cers5/pgap2/gal3st1a/cers1	4
GO:0016053	organic acid biosynthetic process	4/482	126/16411	0.508719166	0.906776219	0.895287448	got1l1/cth/acaca/pycr1b	4
GO:0051173	positive regulation of nitrogen compound metabolic process	9/482	297/16411	0.509668822	0.906776219	0.895287448	guf1/mef2aa/tp63/rps6ka4/npas4a/dhx37/tcf20/tp53bp1/maml3	9
GO:0045859	regulation of protein kinase activity	3/482	92/16411	0.509920573	0.906776219	0.895287448	fynb/traf4b/pik3r5	3
GO:0001878	response to yeast	1/482	24/16411	0.511277903	0.906776219	0.895287448	limk1a	1
GO:0003140	determination of left/right asymmetry in lateral mesoderm	1/482	24/16411	0.511277903	0.906776219	0.895287448	nphp4	1
GO:0003205	cardiac chamber development	1/482	24/16411	0.511277903	0.906776219	0.895287448	cadm4	1
GO:0005977	glycogen metabolic process	1/482	24/16411	0.511277903	0.906776219	0.895287448	agla	1
GO:0006073	cellular glucan metabolic process	1/482	24/16411	0.511277903	0.906776219	0.895287448	agla	1
GO:0008630	intrinsic apoptotic signaling pathway in response to DNA damage	1/482	24/16411	0.511277903	0.906776219	0.895287448	tp63	1
GO:0021537	telencephalon development	1/482	24/16411	0.511277903	0.906776219	0.895287448	ptprsa	1
GO:0031103	axon regeneration	1/482	24/16411	0.511277903	0.906776219	0.895287448	rtn4b	1
GO:0042168	heme metabolic process	1/482	24/16411	0.511277903	0.906776219	0.895287448	hmox2b	1
GO:0043044	ATP-dependent chromatin remodeling	1/482	24/16411	0.511277903	0.906776219	0.895287448	smarcc1b	1
GO:0043534	blood vessel endothelial cell migration	1/482	24/16411	0.511277903	0.906776219	0.895287448	prcp	1
GO:0044042	glucan metabolic process	1/482	24/16411	0.511277903	0.906776219	0.895287448	agla	1
GO:0061077	chaperone-mediated protein folding	1/482	24/16411	0.511277903	0.906776219	0.895287448	fkbp10a	1
GO:1902476	chloride transmembrane transport	1/482	24/16411	0.511277903	0.906776219	0.895287448	si:ch211-117c9.2	1
GO:0000070	mitotic sister chromatid segregation	2/482	58/16411	0.51146661	0.906776219	0.895287448	cdc14ab/pds5b	2
GO:0007492	endoderm development	2/482	58/16411	0.51146661	0.906776219	0.895287448	dyrk1b/mapkap1	2
GO:0018108	peptidyl-tyrosine phosphorylation	2/482	58/16411	0.51146661	0.906776219	0.895287448	fynb/hck	2
GO:0045930	negative regulation of mitotic cell cycle	2/482	58/16411	0.51146661	0.906776219	0.895287448	tp63/dlg1l	2
GO:0071900	regulation of protein serine/threonine kinase activity	2/482	58/16411	0.51146661	0.906776219	0.895287448	traf4b/pik3r5	2
GO:0007156	homophilic cell adhesion via plasma membrane adhesion molecules	5/482	161/16411	0.513324789	0.906776219	0.895287448	cadm4/si:ch73-22o12.1/pcdh15a/si:ch211-199f5.1/tenm4	5
GO:0003015	heart process	4/482	127/16411	0.514935674	0.906776219	0.895287448	apex1/bves/ccm2l/scn12aa	4
GO:0060047	heart contraction	4/482	127/16411	0.514935674	0.906776219	0.895287448	apex1/bves/ccm2l/scn12aa	4
GO:0006732	coenzyme metabolic process	5/482	162/16411	0.518819892	0.906776219	0.895287448	naprt/mat2ab/hmgcra/coq2/gpib	5
GO:0032844	regulation of homeostatic process	2/482	59/16411	0.520632302	0.906776219	0.895287448	itpr1b/wnt5b	2
GO:0051347	positive regulation of transferase activity	2/482	59/16411	0.520632302	0.906776219	0.895287448	traf4b/pik3r5	2
GO:0043087	regulation of GTPase activity	4/482	128/16411	0.521115688	0.906776219	0.895287448	tbc1d7/pkp4/si:dkey-191g9.5/bves	4
GO:0000280	nuclear division	6/482	197/16411	0.522079812	0.906776219	0.895287448	rad51b/chmp7/cdc14ab/msh3/pds5b/m1ap	6
GO:0007034	vacuolar transport	3/482	94/16411	0.524406619	0.906776219	0.895287448	vps4a/chmp7/snx1a	3
GO:0000288	nuclear-transcribed mRNA catabolic process, deadenylation-dependent decay	1/482	25/16411	0.525652959	0.906776219	0.895287448	dcp1a	1
GO:0006406	mRNA export from nucleus	1/482	25/16411	0.525652959	0.906776219	0.895287448	zgc:153681	1
GO:0032147	activation of protein kinase activity	1/482	25/16411	0.525652959	0.906776219	0.895287448	traf4b	1
GO:0048678	response to axon injury	1/482	25/16411	0.525652959	0.906776219	0.895287448	rtn4b	1
GO:0048854	brain morphogenesis	1/482	25/16411	0.525652959	0.906776219	0.895287448	atp1a1a.1	1
GO:0050727	regulation of inflammatory response	1/482	25/16411	0.525652959	0.906776219	0.895287448	si:dkey-37f18.2	1
GO:0051293	establishment of spindle localization	1/482	25/16411	0.525652959	0.906776219	0.895287448	wtip	1
GO:0051298	centrosome duplication	1/482	25/16411	0.525652959	0.906776219	0.895287448	cep76	1
GO:0051653	spindle localization	1/482	25/16411	0.525652959	0.906776219	0.895287448	wtip	1
GO:0071391	cellular response to estrogen stimulus	1/482	25/16411	0.525652959	0.906776219	0.895287448	adgrl3.1	1
GO:0071427	mRNA-containing ribonucleoprotein complex export from nucleus	1/482	25/16411	0.525652959	0.906776219	0.895287448	zgc:153681	1
GO:0060322	head development	13/482	439/16411	0.527957309	0.906776219	0.895287448	slc9a3r1/atp1a1a.1/meis1a/ddx3b/nlk2/angpt1/veph1/eif3hb/npas4a/ptprsa/fgf22/pycr1b/rtn4b	13
GO:0050768	negative regulation of neurogenesis	2/482	60/16411	0.529682333	0.906776219	0.895287448	si:dkey-49n23.1/sema4ga	2
GO:0050808	synapse organization	2/482	60/16411	0.529682333	0.906776219	0.895287448	nbeaa/nlgn3a	2
GO:0006886	intracellular protein transport	11/482	371/16411	0.530521838	0.906776219	0.895287448	slc9a3r1/chm/nup188/ipo7/snx1a/ank3b/xpo1a/doc2b/si:ch1073-55a19.2/si:ch211-126j24.1/zgc:110091	11
GO:0051259	protein oligomerization	3/482	95/16411	0.531560927	0.906776219	0.895287448	tp63/si:dkey-201i6.2/smad4a	3
GO:0010557	positive regulation of macromolecule biosynthetic process	8/482	268/16411	0.531776739	0.906776219	0.895287448	guf1/mef2aa/tp63/rps6ka4/npas4a/tcf20/tp53bp1/maml3	8
GO:0061053	somite development	4/482	130/16411	0.533362437	0.906776219	0.895287448	mef2aa/zeb2a/wnt5b/neo1a	4
GO:0033365	protein localization to organelle	5/482	165/16411	0.535144627	0.906776219	0.895287448	nup188/lrwd1/ipo7/si:ch1073-55a19.2/zgc:110091	5
GO:0033993	response to lipid	5/482	165/16411	0.535144627	0.906776219	0.895287448	abhd2b/thrab/pparab/zgc:153759/esrrb	5
GO:0007596	blood coagulation	2/482	61/16411	0.538615579	0.906776219	0.895287448	proza/si:dkey-163m14.7	2
GO:0007599	hemostasis	2/482	61/16411	0.538615579	0.906776219	0.895287448	proza/si:dkey-163m14.7	2
GO:0018212	peptidyl-tyrosine modification	2/482	61/16411	0.538615579	0.906776219	0.895287448	fynb/hck	2
GO:0044724	single-organism carbohydrate catabolic process	2/482	61/16411	0.538615579	0.906776219	0.895287448	agla/gpib	2
GO:1901605	alpha-amino acid metabolic process	3/482	96/16411	0.538654539	0.906776219	0.895287448	got1l1/cth/pycr1b	3
GO:0006457	protein folding	4/482	131/16411	0.53942737	0.906776219	0.895287448	clpxb/si:ch1073-55a19.2/fkbp10a/tmx4	4
GO:0000470	maturation of LSU-rRNA	1/482	26/16411	0.539606046	0.906776219	0.895287448	snu13a	1
GO:0009069	serine family amino acid metabolic process	1/482	26/16411	0.539606046	0.906776219	0.895287448	cth	1
GO:0009225	nucleotide-sugar metabolic process	1/482	26/16411	0.539606046	0.906776219	0.895287448	tsta3	1
GO:0016126	sterol biosynthetic process	1/482	26/16411	0.539606046	0.906776219	0.895287448	hmgcra	1
GO:0035118	embryonic pectoral fin morphogenesis	1/482	26/16411	0.539606046	0.906776219	0.895287448	cul4a	1
GO:0048645	animal organ formation	1/482	26/16411	0.539606046	0.906776219	0.895287448	atp1a1a.1	1
GO:0060993	kidney morphogenesis	1/482	26/16411	0.539606046	0.906776219	0.895287448	nphp4	1
GO:0007498	mesoderm development	3/482	97/16411	0.545686384	0.906776219	0.895287448	nphp4/mapkap1/zmiz2	3
GO:0009755	hormone-mediated signaling pathway	3/482	97/16411	0.545686384	0.906776219	0.895287448	thrab/pparab/esrrb	3
GO:0015980	energy derivation by oxidation of organic compounds	3/482	97/16411	0.545686384	0.906776219	0.895287448	etfdh/sfxn4/agla	3
GO:0022604	regulation of cell morphogenesis	5/482	167/16411	0.545886955	0.906776219	0.895287448	pard6gb/si:dkey-49n23.1/slit1a/bves/sema4ga	5
GO:0001503	ossification	2/482	62/16411	0.547431081	0.906776219	0.895287448	bmp1a/runx3	2
GO:0016052	carbohydrate catabolic process	2/482	62/16411	0.547431081	0.906776219	0.895287448	agla/gpib	2
GO:0030510	regulation of BMP signaling pathway	2/482	62/16411	0.547431081	0.906776219	0.895287448	wisp3/neo1a	2
GO:0050920	regulation of chemotaxis	2/482	62/16411	0.547431081	0.906776219	0.895287448	si:dkey-49n23.1/sema4ga	2
GO:0042060	wound healing	5/482	168/16411	0.551213882	0.906776219	0.895287448	fynb/proza/prcp/si:dkey-163m14.7/wnt5b	5
GO:0051094	positive regulation of developmental process	4/482	133/16411	0.551436127	0.906776219	0.895287448	neurod6a/slit1a/cdon/tenm4	4
GO:0001676	long-chain fatty acid metabolic process	1/482	27/16411	0.553149523	0.906776219	0.895287448	cyp2k6	1
GO:0006506	GPI anchor biosynthetic process	1/482	27/16411	0.553149523	0.906776219	0.895287448	pgap2	1
GO:0006778	porphyrin-containing compound metabolic process	1/482	27/16411	0.553149523	0.906776219	0.895287448	hmox2b	1
GO:0007162	negative regulation of cell adhesion	1/482	27/16411	0.553149523	0.906776219	0.895287448	gna12a	1
GO:0015833	peptide transport	1/482	27/16411	0.553149523	0.906776219	0.895287448	doc2b	1
GO:0030514	negative regulation of BMP signaling pathway	1/482	27/16411	0.553149523	0.906776219	0.895287448	wisp3	1
GO:0030916	otic vesicle formation	1/482	27/16411	0.553149523	0.906776219	0.895287448	atp1a1a.1	1
GO:0048368	lateral mesoderm development	1/482	27/16411	0.553149523	0.906776219	0.895287448	nphp4	1
GO:0048919	posterior lateral line neuromast development	1/482	27/16411	0.553149523	0.906776219	0.895287448	tgfb1a	1
GO:0010563	negative regulation of phosphorus metabolic process	2/482	63/16411	0.556128036	0.906776219	0.895287448	si:ch1073-55a19.2/dlg2	2
GO:0019362	pyridine nucleotide metabolic process	2/482	63/16411	0.556128036	0.906776219	0.895287448	naprt/gpib	2
GO:0031101	fin regeneration	2/482	63/16411	0.556128036	0.906776219	0.895287448	fynb/wnt5b	2
GO:0045936	negative regulation of phosphate metabolic process	2/482	63/16411	0.556128036	0.906776219	0.895287448	si:ch1073-55a19.2/dlg2	2
GO:0046496	nicotinamide nucleotide metabolic process	2/482	63/16411	0.556128036	0.906776219	0.895287448	naprt/gpib	2
GO:0048762	mesenchymal cell differentiation	4/482	134/16411	0.557378369	0.906776219	0.895287448	si:dkey-49n23.1/sh3pxd2aa/zeb2a/sema4ga	4
GO:0072507	divalent inorganic cation homeostasis	4/482	134/16411	0.557378369	0.906776219	0.895287448	si:dkey-28b4.8/atp2a3/itpr1b/wnt5b	4
GO:0006310	DNA recombination	3/482	99/16411	0.559560822	0.906776219	0.895287448	rad51b/rpa2/msh3	3
GO:1902532	negative regulation of intracellular signal transduction	3/482	99/16411	0.559560822	0.906776219	0.895287448	tbc1d7/plrg1/si:dkey-37f18.2	3
GO:0000819	sister chromatid segregation	2/482	64/16411	0.564705792	0.906776219	0.895287448	cdc14ab/pds5b	2
GO:0043543	protein acylation	2/482	64/16411	0.564705792	0.906776219	0.895287448	naa15a/crebbpb	2
GO:0050817	coagulation	2/482	64/16411	0.564705792	0.906776219	0.895287448	proza/si:dkey-163m14.7	2
GO:0051961	negative regulation of nervous system development	2/482	64/16411	0.564705792	0.906776219	0.895287448	si:dkey-49n23.1/sema4ga	2
GO:0060828	regulation of canonical Wnt signaling pathway	2/482	64/16411	0.564705792	0.906776219	0.895287448	nkd2a/nphp4	2
GO:0001817	regulation of cytokine production	1/482	28/16411	0.566295393	0.906776219	0.895287448	zbtb16b	1
GO:0001837	epithelial to mesenchymal transition	1/482	28/16411	0.566295393	0.906776219	0.895287448	zeb2a	1
GO:0006112	energy reserve metabolic process	1/482	28/16411	0.566295393	0.906776219	0.895287448	agla	1
GO:0006505	GPI anchor metabolic process	1/482	28/16411	0.566295393	0.906776219	0.895287448	pgap2	1
GO:0048384	retinoic acid receptor signaling pathway	1/482	28/16411	0.566295393	0.906776219	0.895287448	thrab	1
GO:1904062	regulation of cation transmembrane transport	1/482	28/16411	0.566295393	0.906776219	0.895287448	commd1	1
GO:0044087	regulation of cellular component biogenesis	5/482	171/16411	0.567010356	0.906776219	0.895287448	vps4a/cep76/hck/fmn2b/mapkap1	5
GO:0000377	RNA splicing, via transesterification reactions with bulged adenosine as nucleophile	4/482	136/16411	0.5691349	0.906776219	0.895287448	dhx37/snu13a/raver2/rbm10	4
GO:0000398	mRNA splicing, via spliceosome	4/482	136/16411	0.5691349	0.906776219	0.895287448	dhx37/snu13a/raver2/rbm10	4
GO:0048584	positive regulation of response to stimulus	11/482	382/16411	0.56983657	0.906776219	0.895287448	fynb/admp/tgfb2/nlk2/traf4b/tgfb1a/gdf11/zgc:153759/nphp4/pik3r5/neo1a	11
GO:0051186	cofactor metabolic process	6/482	207/16411	0.57066297	0.906776219	0.895287448	naprt/mat2ab/hmgcra/coq2/hmox2b/gpib	6
GO:0030031	cell projection assembly	5/482	172/16411	0.572212492	0.906776219	0.895287448	cdc14ab/mapkap1/ccdc40/foxj1a/wtip	5
GO:0021510	spinal cord development	2/482	65/16411	0.573163834	0.906776219	0.895287448	pard6gb/dbx1a	2
GO:0030335	positive regulation of cell migration	2/482	65/16411	0.573163834	0.906776219	0.895287448	si:dkey-49n23.1/sema4ga	2
GO:0034976	response to endoplasmic reticulum stress	2/482	65/16411	0.573163834	0.906776219	0.895287448	tp63/tmx4	2
GO:0048793	pronephros development	3/482	101/16411	0.573177014	0.906776219	0.895287448	pard6gb/nphp4/ccdc40	3
GO:0051650	establishment of vesicle localization	3/482	101/16411	0.573177014	0.906776219	0.895287448	syt3/syt7b/doc2b	3
GO:0071396	cellular response to lipid	3/482	101/16411	0.573177014	0.906776219	0.895287448	thrab/pparab/esrrb	3
GO:0000375	RNA splicing, via transesterification reactions	4/482	137/16411	0.574947819	0.906776219	0.895287448	dhx37/snu13a/raver2/rbm10	4
GO:0042384	cilium assembly	4/482	137/16411	0.574947819	0.906776219	0.895287448	cdc14ab/ccdc40/foxj1a/wtip	4
GO:0009101	glycoprotein biosynthetic process	6/482	208/16411	0.575389296	0.906776219	0.895287448	st6gal2a/fktn/mgat4a/hs6st3b/st8sia1/galnt13	6
GO:0060548	negative regulation of cell death	7/482	244/16411	0.57856611	0.906776219	0.895287448	si:ch211-106h11.3/plrg1/tp63/apex1/hck/wisp3/ntrk3a	7
GO:0006081	cellular aldehyde metabolic process	1/482	29/16411	0.579055304	0.906776219	0.895287448	pddc1	1
GO:0006661	phosphatidylinositol biosynthetic process	1/482	29/16411	0.579055304	0.906776219	0.895287448	pgap2	1
GO:0009620	response to fungus	1/482	29/16411	0.579055304	0.906776219	0.895287448	limk1a	1
GO:0030166	proteoglycan biosynthetic process	1/482	29/16411	0.579055304	0.906776219	0.895287448	hs6st3b	1
GO:0032386	regulation of intracellular transport	1/482	29/16411	0.579055304	0.906776219	0.895287448	xpo1a	1
GO:0043900	regulation of multi-organism process	1/482	29/16411	0.579055304	0.906776219	0.895287448	vps4a	1
GO:1901988	negative regulation of cell cycle phase transition	1/482	29/16411	0.579055304	0.906776219	0.895287448	tp63	1
GO:1901991	negative regulation of mitotic cell cycle phase transition	1/482	29/16411	0.579055304	0.906776219	0.895287448	tp63	1
GO:0006091	generation of precursor metabolites and energy	4/482	138/16411	0.580716319	0.906776219	0.895287448	etfdh/sfxn4/agla/gpib	4
GO:0010721	negative regulation of cell development	2/482	66/16411	0.581501783	0.906776219	0.895287448	si:dkey-49n23.1/sema4ga	2
GO:0051480	regulation of cytosolic calcium ion concentration	2/482	66/16411	0.581501783	0.906776219	0.895287448	itpr1b/wnt5b	2
GO:0072524	pyridine-containing compound metabolic process	2/482	66/16411	0.581501783	0.906776219	0.895287448	naprt/gpib	2
GO:2000147	positive regulation of cell motility	2/482	66/16411	0.581501783	0.906776219	0.895287448	si:dkey-49n23.1/sema4ga	2
GO:0045893	positive regulation of transcription, DNA-templated	7/482	245/16411	0.582904959	0.906776219	0.895287448	mef2aa/tp63/rps6ka4/npas4a/tcf20/tp53bp1/maml3	7
GO:1902680	positive regulation of RNA biosynthetic process	7/482	245/16411	0.582904959	0.906776219	0.895287448	mef2aa/tp63/rps6ka4/npas4a/tcf20/tp53bp1/maml3	7
GO:1903508	positive regulation of nucleic acid-templated transcription	7/482	245/16411	0.582904959	0.906776219	0.895287448	mef2aa/tp63/rps6ka4/npas4a/tcf20/tp53bp1/maml3	7
GO:0006974	cellular response to DNA damage stimulus	9/482	317/16411	0.588582306	0.906776219	0.895287448	rad51b/rpa2/plrg1/tp63/apex1/msh3/hmga2/tp53bp1/pds5b	9
GO:0051235	maintenance of location	2/482	67/16411	0.589719381	0.906776219	0.895287448	itpr1b/wnt5b	2
GO:0051272	positive regulation of cellular component movement	2/482	67/16411	0.589719381	0.906776219	0.895287448	si:dkey-49n23.1/sema4ga	2
GO:0045935	positive regulation of nucleobase-containing compound metabolic process	8/482	282/16411	0.589779415	0.906776219	0.895287448	mef2aa/tp63/rps6ka4/npas4a/dhx37/tcf20/tp53bp1/maml3	8
GO:0001578	microtubule bundle formation	1/482	30/16411	0.591440565	0.906776219	0.895287448	ccdc40	1
GO:0001816	cytokine production	1/482	30/16411	0.591440565	0.906776219	0.895287448	zbtb16b	1
GO:0006638	neutral lipid metabolic process	1/482	30/16411	0.591440565	0.906776219	0.895287448	abhd2b	1
GO:0006639	acylglycerol metabolic process	1/482	30/16411	0.591440565	0.906776219	0.895287448	abhd2b	1
GO:0006690	icosanoid metabolic process	1/482	30/16411	0.591440565	0.906776219	0.895287448	cyp2k6	1
GO:0007098	centrosome cycle	1/482	30/16411	0.591440565	0.906776219	0.895287448	cep76	1
GO:0009948	anterior/posterior axis specification	1/482	30/16411	0.591440565	0.906776219	0.895287448	ccm2l	1
GO:0010470	regulation of gastrulation	1/482	30/16411	0.591440565	0.906776219	0.895287448	tenm4	1
GO:0016482	cytosolic transport	1/482	30/16411	0.591440565	0.906776219	0.895287448	snx1a	1
GO:0018279	protein N-linked glycosylation via asparagine	1/482	30/16411	0.591440565	0.906776219	0.895287448	st6gal2a	1
GO:0032400	melanosome localization	1/482	30/16411	0.591440565	0.906776219	0.895287448	pomca	1
GO:0033673	negative regulation of kinase activity	1/482	30/16411	0.591440565	0.906776219	0.895287448	si:ch1073-55a19.2	1
GO:0043627	response to estrogen	1/482	30/16411	0.591440565	0.906776219	0.895287448	adgrl3.1	1
GO:0051017	actin filament bundle assembly	1/482	30/16411	0.591440565	0.906776219	0.895287448	gna12a	1
GO:2001020	regulation of response to DNA damage stimulus	1/482	30/16411	0.591440565	0.906776219	0.895287448	plrg1	1
GO:0060271	cilium morphogenesis	5/482	176/16411	0.592690174	0.906776219	0.895287448	cdc14ab/cobl/ccdc40/foxj1a/wtip	5
GO:0098742	cell-cell adhesion via plasma-membrane adhesion molecules	5/482	176/16411	0.592690174	0.906776219	0.895287448	cadm4/si:ch73-22o12.1/pcdh15a/si:ch211-199f5.1/tenm4	5
GO:0001756	somitogenesis	3/482	104/16411	0.593103798	0.906776219	0.895287448	mef2aa/zeb2a/neo1a	3
GO:0031099	regeneration	4/482	141/16411	0.597749466	0.909510338	0.897986926	csrp1a/fynb/wnt5b/rtn4b	4
GO:0033043	regulation of organelle organization	8/482	284/16411	0.597783357	0.909510338	0.897986926	gna12a/vps4a/capn8/cdc14ab/cep76/hck/fmn2b/doc2b	8
GO:0010001	glial cell differentiation	2/482	68/16411	0.597816493	0.909510338	0.897986926	gna12a/tenm4	2
GO:0006486	protein glycosylation	5/482	178/16411	0.602723827	0.909510338	0.897986926	st6gal2a/fktn/mgat4a/st8sia1/galnt13	5
GO:0043413	macromolecule glycosylation	5/482	178/16411	0.602723827	0.909510338	0.897986926	st6gal2a/fktn/mgat4a/st8sia1/galnt13	5
GO:0018196	peptidyl-asparagine modification	1/482	31/16411	0.603462154	0.909510338	0.897986926	st6gal2a	1
GO:0035138	pectoral fin morphogenesis	1/482	31/16411	0.603462154	0.909510338	0.897986926	cul4a	1
GO:0042886	amide transport	1/482	31/16411	0.603462154	0.909510338	0.897986926	doc2b	1
GO:0043542	endothelial cell migration	1/482	31/16411	0.603462154	0.909510338	0.897986926	prcp	1
GO:0044264	cellular polysaccharide metabolic process	1/482	31/16411	0.603462154	0.909510338	0.897986926	agla	1
GO:0050708	regulation of protein secretion	1/482	31/16411	0.603462154	0.909510338	0.897986926	doc2b	1
GO:0060491	regulation of cell projection assembly	1/482	31/16411	0.603462154	0.909510338	0.897986926	mapkap1	1
GO:1905330	regulation of morphogenesis of an epithelium	1/482	31/16411	0.603462154	0.909510338	0.897986926	nphp4	1
GO:0045333	cellular respiration	2/482	69/16411	0.605793093	0.909510338	0.897986926	etfdh/sfxn4	2
GO:0014031	mesenchymal cell development	3/482	106/16411	0.606049363	0.909510338	0.897986926	si:dkey-49n23.1/sh3pxd2aa/sema4ga	3
GO:0014032	neural crest cell development	3/482	106/16411	0.606049363	0.909510338	0.897986926	si:dkey-49n23.1/sh3pxd2aa/sema4ga	3
GO:0048864	stem cell development	3/482	106/16411	0.606049363	0.909510338	0.897986926	si:dkey-49n23.1/sh3pxd2aa/sema4ga	3
GO:0032535	regulation of cellular component size	5/482	179/16411	0.607687829	0.909510338	0.897986926	pard6gb/si:dkey-49n23.1/slit1a/fmn2b/sema4ga	5
GO:0009100	glycoprotein metabolic process	6/482	215/16411	0.6077272	0.909510338	0.897986926	st6gal2a/fktn/mgat4a/hs6st3b/st8sia1/galnt13	6
GO:0090596	sensory organ morphogenesis	7/482	252/16411	0.612649357	0.909510338	0.897986926	atp1a1a.1/chm/veph1/bves/hmx3a/cobl/cul4a	7
GO:0006664	glycolipid metabolic process	2/482	70/16411	0.61364926	0.909510338	0.897986926	pgap2/gal3st1a	2
GO:0015698	inorganic anion transport	2/482	70/16411	0.61364926	0.909510338	0.897986926	si:ch211-117c9.2/slc4a11	2
GO:1903509	liposaccharide metabolic process	2/482	70/16411	0.61364926	0.909510338	0.897986926	pgap2/gal3st1a	2
GO:0006997	nucleus organization	1/482	32/16411	0.615130728	0.909510338	0.897986926	chmp7	1
GO:0007249	I-kappaB kinase/NF-kappaB signaling	1/482	32/16411	0.615130728	0.909510338	0.897986926	si:dkey-37f18.2	1
GO:0010842	retina layer formation	1/482	32/16411	0.615130728	0.909510338	0.897986926	bves	1
GO:0032006	regulation of TOR signaling	1/482	32/16411	0.615130728	0.909510338	0.897986926	tbc1d7	1
GO:0033013	tetrapyrrole metabolic process	1/482	32/16411	0.615130728	0.909510338	0.897986926	hmox2b	1
GO:0035265	organ growth	1/482	32/16411	0.615130728	0.909510338	0.897986926	foxe1	1
GO:0043523	regulation of neuron apoptotic process	1/482	32/16411	0.615130728	0.909510338	0.897986926	tp63	1
GO:0050673	epithelial cell proliferation	1/482	32/16411	0.615130728	0.909510338	0.897986926	dlg1l	1
GO:0051225	spindle assembly	1/482	32/16411	0.615130728	0.909510338	0.897986926	cdc14ab	1
GO:0061351	neural precursor cell proliferation	1/482	32/16411	0.615130728	0.909510338	0.897986926	fgf22	1
GO:0043414	macromolecule methylation	3/482	108/16411	0.61871911	0.913904821	0.902325731	dnmt3aa/trmt6/rnmt	3
GO:0030855	epithelial cell differentiation	4/482	145/16411	0.619805746	0.914598926	0.903011042	chm/tgfb1a/cobl/pcdh15a	4
GO:0006397	mRNA processing	6/482	218/16411	0.621166095	0.915305602	0.903708764	rbm39b/dhx37/snu13a/rnmt/raver2/rbm10	6
GO:0070085	glycosylation	5/482	182/16411	0.622363889	0.915305602	0.903708764	st6gal2a/fktn/mgat4a/st8sia1/galnt13	5
GO:0097190	apoptotic signaling pathway	3/482	109/16411	0.62494957	0.915305602	0.903708764	tp63/znf346/zgc:153759	3
GO:0006029	proteoglycan metabolic process	1/482	33/16411	0.626456632	0.915305602	0.903708764	hs6st3b	1
GO:0007272	ensheathment of neurons	1/482	33/16411	0.626456632	0.915305602	0.903708764	tenm4	1
GO:0008366	axon ensheathment	1/482	33/16411	0.626456632	0.915305602	0.903708764	tenm4	1
GO:0042552	myelination	1/482	33/16411	0.626456632	0.915305602	0.903708764	tenm4	1
GO:0045787	positive regulation of cell cycle	1/482	33/16411	0.626456632	0.915305602	0.903708764	pkp4	1
GO:0051348	negative regulation of transferase activity	1/482	33/16411	0.626456632	0.915305602	0.903708764	si:ch1073-55a19.2	1
GO:0061572	actin filament bundle organization	1/482	33/16411	0.626456632	0.915305602	0.903708764	gna12a	1
GO:0070925	organelle assembly	10/482	364/16411	0.63007763	0.919468052	0.907818476	mef2aa/cdc14ab/cep76/bves/hck/sh3pxd2aa/ccdc40/foxj1a/sh3pxd2b/wtip	10
GO:0001822	kidney development	4/482	147/16411	0.630545522	0.919468052	0.907818476	pard6gb/nphp4/plce1/ccdc40	4
GO:0003013	circulatory system process	6/482	221/16411	0.63434025	0.922281187	0.910595969	prcp/si:ch73-265d7.2/apex1/bves/ccm2l/scn12aa	6
GO:0008015	blood circulation	6/482	221/16411	0.63434025	0.922281187	0.910595969	prcp/si:ch73-265d7.2/apex1/bves/ccm2l/scn12aa	6
GO:0030239	myofibril assembly	2/482	73/16411	0.636497414	0.922281187	0.910595969	mef2aa/bves	2
GO:0005976	polysaccharide metabolic process	1/482	34/16411	0.63744991	0.922281187	0.910595969	agla	1
GO:0035637	multicellular organismal signaling	1/482	34/16411	0.63744991	0.922281187	0.910595969	scn12aa	1
GO:0043648	dicarboxylic acid metabolic process	1/482	34/16411	0.63744991	0.922281187	0.910595969	got1l1	1
GO:0048483	autonomic nervous system development	1/482	34/16411	0.63744991	0.922281187	0.910595969	rtn4b	1
GO:0051875	pigment granule localization	1/482	34/16411	0.63744991	0.922281187	0.910595969	pomca	1
GO:0031328	positive regulation of cellular biosynthetic process	8/482	295/16411	0.640363777	0.923658659	0.911955988	guf1/mef2aa/tp63/rps6ka4/npas4a/tcf20/tp53bp1/maml3	8
GO:0072001	renal system development	4/482	149/16411	0.641089271	0.923658659	0.911955988	pard6gb/nphp4/plce1/ccdc40	4
GO:0060485	mesenchyme development	5/482	186/16411	0.641415391	0.923658659	0.911955988	si:dkey-49n23.1/sh3pxd2aa/zeb2a/nphp4/sema4ga	5
GO:0031047	gene silencing by RNA	3/482	112/16411	0.643219758	0.923658659	0.911955988	piwil1/si:dkey-46g23.1/ago4	3
GO:0016458	gene silencing	4/482	150/16411	0.646286905	0.923658659	0.911955988	piwil1/si:dkey-46g23.1/bahd1/ago4	4
GO:0009891	positive regulation of biosynthetic process	8/482	297/16411	0.647828845	0.923658659	0.911955988	guf1/mef2aa/tp63/rps6ka4/npas4a/tcf20/tp53bp1/maml3	8
GO:0006096	glycolytic process	1/482	35/16411	0.64812031	0.923658659	0.911955988	gpib	1
GO:0006730	one-carbon metabolic process	1/482	35/16411	0.64812031	0.923658659	0.911955988	mat2ab	1
GO:0006757	ATP generation from ADP	1/482	35/16411	0.64812031	0.923658659	0.911955988	gpib	1
GO:0031396	regulation of protein ubiquitination	1/482	35/16411	0.64812031	0.923658659	0.911955988	commd1	1
GO:0032434	regulation of proteasomal ubiquitin-dependent protein catabolic process	1/482	35/16411	0.64812031	0.923658659	0.911955988	commd1	1
GO:0034754	cellular hormone metabolic process	1/482	35/16411	0.64812031	0.923658659	0.911955988	rdh8a	1
GO:0043094	cellular metabolic compound salvage	1/482	35/16411	0.64812031	0.923658659	0.911955988	naprt	1
GO:0043405	regulation of MAP kinase activity	1/482	35/16411	0.64812031	0.923658659	0.911955988	pik3r5	1
GO:1901214	regulation of neuron death	1/482	35/16411	0.64812031	0.923658659	0.911955988	tp63	1
GO:0007059	chromosome segregation	3/482	113/16411	0.64916871	0.923658659	0.911955988	ddx3b/cdc14ab/pds5b	3
GO:0006413	translational initiation	2/482	75/16411	0.651133012	0.923658659	0.911955988	ddx3b/eif3hb	2
GO:0009581	detection of external stimulus	2/482	75/16411	0.651133012	0.923658659	0.911955988	chm/pcdh15a	2
GO:0009582	detection of abiotic stimulus	2/482	75/16411	0.651133012	0.923658659	0.911955988	chm/pcdh15a	2
GO:0032787	monocarboxylic acid metabolic process	6/482	225/16411	0.651481428	0.923658659	0.911955988	pcxb/ugt2a4/pddc1/acaca/cyp2k6/gpib	6
GO:0048285	organelle fission	6/482	225/16411	0.651481428	0.923658659	0.911955988	rad51b/chmp7/cdc14ab/msh3/pds5b/m1ap	6
GO:0071407	cellular response to organic cyclic compound	3/482	114/16411	0.65504686	0.927826641	0.916071163	thrab/pparab/esrrb	3
GO:0008283	cell proliferation	9/482	336/16411	0.657633692	0.928252691	0.916491815	fynb/tgfb2/tgfb1a/hck/zgc:153759/ppp1r9bb/fgf22/foxe1/dlg1l	9
GO:0006487	protein N-linked glycosylation	2/482	76/16411	0.65827341	0.928252691	0.916491815	st6gal2a/mgat4a	2
GO:0001706	endoderm formation	1/482	36/16411	0.658477297	0.928252691	0.916491815	dyrk1b	1
GO:0001894	tissue homeostasis	1/482	36/16411	0.658477297	0.928252691	0.916491815	syne2a	1
GO:0090101	negative regulation of transmembrane receptor protein serine/threonine kinase signaling pathway	1/482	36/16411	0.658477297	0.928252691	0.916491815	wisp3	1
GO:0043473	pigmentation	3/482	115/16411	0.660854122	0.929835543	0.918054613	chm/gpr143/pomca	3
GO:1901615	organic hydroxy compound metabolic process	3/482	115/16411	0.660854122	0.929835543	0.918054613	hmgcra/soat2/srebf2	3
GO:0050790	regulation of catalytic activity	10/482	374/16411	0.663527857	0.931795182	0.919989423	fynb/tbc1d7/traf4b/pkp4/si:dkey-191g9.5/bves/si:ch1073-55a19.2/dlg2/dcp1a/pik3r5	10
GO:0044262	cellular carbohydrate metabolic process	2/482	77/16411	0.665296397	0.931795182	0.919989423	si:ch1073-55a19.2/agla	2
GO:0080135	regulation of cellular response to stress	2/482	77/16411	0.665296397	0.931795182	0.919989423	plrg1/traf4b	2
GO:0014033	neural crest cell differentiation	3/482	116/16411	0.666590449	0.931795182	0.919989423	si:dkey-49n23.1/sh3pxd2aa/sema4ga	3
GO:0051345	positive regulation of hydrolase activity	3/482	116/16411	0.666590449	0.931795182	0.919989423	tbc1d7/pkp4/si:dkey-191g9.5	3
GO:0022904	respiratory electron transport chain	1/482	37/16411	0.668530057	0.931795182	0.919989423	etfdh	1
GO:0034329	cell junction assembly	1/482	37/16411	0.668530057	0.931795182	0.919989423	bves	1
GO:0045088	regulation of innate immune response	1/482	37/16411	0.668530057	0.931795182	0.919989423	si:dkey-37f18.2	1
GO:0051402	neuron apoptotic process	1/482	37/16411	0.668530057	0.931795182	0.919989423	tp63	1
GO:1903320	regulation of protein modification by small protein conjugation or removal	1/482	37/16411	0.668530057	0.931795182	0.919989423	commd1	1
GO:0051240	positive regulation of multicellular organismal process	4/482	155/16411	0.671523565	0.933478839	0.921651747	neurod6a/slit1a/zbtb16b/tenm4	4
GO:0051493	regulation of cytoskeleton organization	4/482	155/16411	0.671523565	0.933478839	0.921651747	gna12a/capn8/cep76/fmn2b	4
GO:0006260	DNA replication	3/482	117/16411	0.672255832	0.933478839	0.921651747	lrwd1/rpa2/mcm8	3
GO:0035282	segmentation	3/482	117/16411	0.672255832	0.933478839	0.921651747	mef2aa/zeb2a/neo1a	3
GO:0044782	cilium organization	4/482	156/16411	0.67641939	0.938339902	0.926451221	cdc14ab/ccdc40/foxj1a/wtip	4
GO:0051188	cofactor biosynthetic process	3/482	118/16411	0.677850301	0.938339902	0.926451221	naprt/mat2ab/coq2	3
GO:0031018	endocrine pancreas development	1/482	38/16411	0.678287508	0.938339902	0.926451221	wnt5b	1
GO:0046916	cellular transition metal ion homeostasis	1/482	38/16411	0.678287508	0.938339902	0.926451221	abcb7	1
GO:0042063	gliogenesis	2/482	79/16411	0.678993084	0.938440581	0.926550625	gna12a/tenm4	2
GO:0001889	liver development	3/482	119/16411	0.683373918	0.942648403	0.930705135	grna/nphp4/cldn15lb	3
GO:0001946	lymphangiogenesis	1/482	39/16411	0.687758309	0.942648403	0.930705135	wnt5b	1
GO:0006342	chromatin silencing	1/482	39/16411	0.687758309	0.942648403	0.930705135	bahd1	1
GO:0009064	glutamine family amino acid metabolic process	1/482	39/16411	0.687758309	0.942648403	0.930705135	pycr1b	1
GO:0016573	histone acetylation	1/482	39/16411	0.687758309	0.942648403	0.930705135	crebbpb	1
GO:0036303	lymph vessel morphogenesis	1/482	39/16411	0.687758309	0.942648403	0.930705135	wnt5b	1
GO:0042462	eye photoreceptor cell development	1/482	39/16411	0.687758309	0.942648403	0.930705135	bves	1
GO:0046031	ADP metabolic process	1/482	39/16411	0.687758309	0.942648403	0.930705135	gpib	1
GO:0061136	regulation of proteasomal protein catabolic process	1/482	39/16411	0.687758309	0.942648403	0.930705135	commd1	1
GO:0030900	forebrain development	3/482	121/16411	0.694209016	0.944769771	0.932799625	npas4a/ptprsa/rtn4b	3
GO:1903047	mitotic cell cycle process	6/482	236/16411	0.696017263	0.944769771	0.932799625	chmp7/tp63/cdc14ab/pds5b/cep55l/wtip	6
GO:0007088	regulation of mitotic nuclear division	1/482	40/16411	0.696950863	0.944769771	0.932799625	cdc14ab	1
GO:0009135	purine nucleoside diphosphate metabolic process	1/482	40/16411	0.696950863	0.944769771	0.932799625	gpib	1
GO:0009179	purine ribonucleoside diphosphate metabolic process	1/482	40/16411	0.696950863	0.944769771	0.932799625	gpib	1
GO:0009185	ribonucleoside diphosphate metabolic process	1/482	40/16411	0.696950863	0.944769771	0.932799625	gpib	1
GO:0010631	epithelial cell migration	1/482	40/16411	0.696950863	0.944769771	0.932799625	prcp	1
GO:0018393	internal peptidyl-lysine acetylation	1/482	40/16411	0.696950863	0.944769771	0.932799625	crebbpb	1
GO:0018394	peptidyl-lysine acetylation	1/482	40/16411	0.696950863	0.944769771	0.932799625	crebbpb	1
GO:0033559	unsaturated fatty acid metabolic process	1/482	40/16411	0.696950863	0.944769771	0.932799625	cyp2k6	1
GO:0042440	pigment metabolic process	1/482	40/16411	0.696950863	0.944769771	0.932799625	hmox2b	1
GO:0045010	actin nucleation	1/482	40/16411	0.696950863	0.944769771	0.932799625	fmn2b	1
GO:0061008	hepaticobiliary system development	3/482	122/16411	0.699520789	0.945627955	0.933646936	grna/nphp4/cldn15lb	3
GO:0006820	anion transport	4/482	161/16411	0.700135299	0.945627955	0.933646936	si:ch211-117c9.2/slc4a11/slco4a1/slc37a4b	4
GO:0007423	sensory organ development	13/482	496/16411	0.702040772	0.945627955	0.933646936	slc9a3r1/atp1a1a.1/chm/veph1/tgfb1a/bves/hmx3a/cobl/cul4a/pcdh15a/wnt5b/sh3pxd2b/rtn4b	13
GO:0044057	regulation of system process	3/482	123/16411	0.704762287	0.945627955	0.933646936	pomca/scn12aa/tenm4	3
GO:0006066	alcohol metabolic process	2/482	83/16411	0.705013009	0.945627955	0.933646936	soat2/srebf2	2
GO:0006475	internal protein amino acid acetylation	1/482	41/16411	0.705873329	0.945627955	0.933646936	crebbpb	1
GO:0007093	mitotic cell cycle checkpoint	1/482	41/16411	0.705873329	0.945627955	0.933646936	tp63	1
GO:0022900	electron transport chain	1/482	41/16411	0.705873329	0.945627955	0.933646936	etfdh	1
GO:0046434	organophosphate catabolic process	1/482	41/16411	0.705873329	0.945627955	0.933646936	gpd1c	1
GO:0051346	negative regulation of hydrolase activity	1/482	41/16411	0.705873329	0.945627955	0.933646936	dlg2	1
GO:0070507	regulation of microtubule cytoskeleton organization	1/482	41/16411	0.705873329	0.945627955	0.933646936	cep76	1
GO:0090630	activation of GTPase activity	1/482	41/16411	0.705873329	0.945627955	0.933646936	tbc1d7	1
GO:1903050	regulation of proteolysis involved in cellular protein catabolic process	1/482	41/16411	0.705873329	0.945627955	0.933646936	commd1	1
GO:0009628	response to abiotic stimulus	7/482	277/16411	0.708806802	0.948477149	0.93646003	chm/nrp1b/rad51b/tp63/pparab/pcdh15a/zgc:110091	7
GO:0006906	vesicle fusion	3/482	124/16411	0.709933732	0.948477149	0.93646003	syt3/syt7b/doc2b	3
GO:0044089	positive regulation of cellular component biogenesis	2/482	84/16411	0.711237353	0.948477149	0.93646003	vps4a/fmn2b	2
GO:0044093	positive regulation of molecular function	6/482	240/16411	0.711238506	0.948477149	0.93646003	tbc1d7/traf4b/pkp4/si:dkey-191g9.5/dcp1a/pik3r5	6
GO:0030490	maturation of SSU-rRNA	1/482	42/16411	0.714533625	0.948477149	0.93646003	snu13a	1
GO:0031338	regulation of vesicle fusion	1/482	42/16411	0.714533625	0.948477149	0.93646003	doc2b	1
GO:0045814	negative regulation of gene expression, epigenetic	1/482	42/16411	0.714533625	0.948477149	0.93646003	bahd1	1
GO:0051783	regulation of nuclear division	1/482	42/16411	0.714533625	0.948477149	0.93646003	cdc14ab	1
GO:1903362	regulation of cellular protein catabolic process	1/482	42/16411	0.714533625	0.948477149	0.93646003	commd1	1
GO:0032101	regulation of response to external stimulus	3/482	125/16411	0.715035369	0.948477149	0.93646003	si:dkey-49n23.1/si:dkey-37f18.2/sema4ga	3
GO:0090174	organelle membrane fusion	3/482	125/16411	0.715035369	0.948477149	0.93646003	syt3/syt7b/doc2b	3
GO:0098813	nuclear chromosome segregation	2/482	85/16411	0.717351494	0.950699075	0.938653805	cdc14ab/pds5b	2
GO:0016071	mRNA metabolic process	7/482	280/16411	0.719203901	0.952303023	0.940237431	rbm39b/dhx37/snu13a/rnmt/raver2/rbm10/dcp1a	7
GO:0003158	endothelium development	1/482	43/16411	0.722939441	0.952697797	0.940627204	ppp2r2ab	1
GO:0009306	protein secretion	1/482	43/16411	0.722939441	0.952697797	0.940627204	doc2b	1
GO:0022407	regulation of cell-cell adhesion	1/482	43/16411	0.722939441	0.952697797	0.940627204	gna12a	1
GO:0051028	mRNA transport	1/482	43/16411	0.722939441	0.952697797	0.940627204	zgc:153681	1
GO:0051090	regulation of sequence-specific DNA binding transcription factor activity	1/482	43/16411	0.722939441	0.952697797	0.940627204	taf6	1
GO:0009451	RNA modification	2/482	86/16411	0.72335652	0.952697797	0.940627204	trmt6/rnmt	2
GO:0090066	regulation of anatomical structure size	6/482	244/16411	0.725931991	0.954417858	0.942325471	pard6gb/si:ch73-265d7.2/si:dkey-49n23.1/slit1a/fmn2b/sema4ga	6
GO:0032259	methylation	4/482	167/16411	0.726913329	0.954417858	0.942325471	dnmt3aa/trmt6/setd1ba/rnmt	4
GO:0006281	DNA repair	6/482	245/16411	0.729522627	0.954417858	0.942325471	rad51b/rpa2/apex1/msh3/hmga2/pds5b	6
GO:0006400	tRNA modification	1/482	44/16411	0.731098238	0.954417858	0.942325471	trmt6	1
GO:0007229	integrin-mediated signaling pathway	1/482	44/16411	0.731098238	0.954417858	0.942325471	itgbl1	1
GO:0010948	negative regulation of cell cycle process	1/482	44/16411	0.731098238	0.954417858	0.942325471	tp63	1
GO:0015850	organic hydroxy compound transport	1/482	44/16411	0.731098238	0.954417858	0.942325471	pomca	1
GO:0019932	second-messenger-mediated signaling	1/482	44/16411	0.731098238	0.954417858	0.942325471	ppp1r9bb	1
GO:0042326	negative regulation of phosphorylation	1/482	44/16411	0.731098238	0.954417858	0.942325471	si:ch1073-55a19.2	1
GO:0046474	glycerophospholipid biosynthetic process	1/482	44/16411	0.731098238	0.954417858	0.942325471	pgap2	1
GO:0042127	regulation of cell proliferation	6/482	246/16411	0.733080142	0.956163457	0.944048954	fynb/tgfb2/tgfb1a/hck/zgc:153759/ppp1r9bb	6
GO:0045595	regulation of cell differentiation	9/482	360/16411	0.734557297	0.957248217	0.94511997	pard6gb/neurod6a/si:dkey-49n23.1/slit1a/gli3/runx3/cdon/sema4ga/tenm4	9
GO:0000724	double-strand break repair via homologous recombination	1/482	45/16411	0.739017261	0.958551484	0.946406725	rad51b	1
GO:0006165	nucleoside diphosphate phosphorylation	1/482	45/16411	0.739017261	0.958551484	0.946406725	gpib	1
GO:0042445	hormone metabolic process	1/482	45/16411	0.739017261	0.958551484	0.946406725	rdh8a	1
GO:0046939	nucleotide phosphorylation	1/482	45/16411	0.739017261	0.958551484	0.946406725	gpib	1
GO:1902533	positive regulation of intracellular signal transduction	3/482	130/16411	0.73950685	0.958551484	0.946406725	traf4b/zgc:153759/pik3r5	3
GO:0006665	sphingolipid metabolic process	2/482	89/16411	0.740728254	0.958551484	0.946406725	cers5/cers1	2
GO:0007033	vacuole organization	2/482	89/16411	0.740728254	0.958551484	0.946406725	vps4a/atp6v0cb	2
GO:0030041	actin filament polymerization	2/482	89/16411	0.740728254	0.958551484	0.946406725	fmn2b/cobl	2
GO:0043086	negative regulation of catalytic activity	2/482	90/16411	0.746308295	0.962086319	0.949896773	si:ch1073-55a19.2/dlg2	2
GO:0000725	recombinational repair	1/482	46/16411	0.746703542	0.962086319	0.949896773	rad51b	1
GO:0010959	regulation of metal ion transport	1/482	46/16411	0.746703542	0.962086319	0.949896773	commd1	1
GO:0045216	cell-cell junction organization	1/482	46/16411	0.746703542	0.962086319	0.949896773	bves	1
GO:2000027	regulation of organ morphogenesis	1/482	46/16411	0.746703542	0.962086319	0.949896773	nphp4	1
GO:0001666	response to hypoxia	1/482	47/16411	0.754163908	0.96665953	0.954412042	nrp1b	1
GO:0006352	DNA-templated transcription, initiation	1/482	47/16411	0.754163908	0.96665953	0.954412042	taf6	1
GO:0007160	cell-matrix adhesion	1/482	47/16411	0.754163908	0.96665953	0.954412042	zgc:112964	1
GO:0008217	regulation of blood pressure	1/482	47/16411	0.754163908	0.96665953	0.954412042	prcp	1
GO:0050931	pigment cell differentiation	1/482	47/16411	0.754163908	0.96665953	0.954412042	chm	1
GO:0071482	cellular response to light stimulus	1/482	47/16411	0.754163908	0.96665953	0.954412042	tp63	1
GO:0051336	regulation of hydrolase activity	5/482	215/16411	0.760810025	0.971382645	0.959075316	tbc1d7/pkp4/si:dkey-191g9.5/bves/dlg2	5
GO:0032835	glomerulus development	1/482	48/16411	0.761404986	0.971382645	0.959075316	plce1	1
GO:0036293	response to decreased oxygen levels	1/482	48/16411	0.761404986	0.971382645	0.959075316	nrp1b	1
GO:0070482	response to oxygen levels	1/482	48/16411	0.761404986	0.971382645	0.959075316	nrp1b	1
GO:1901617	organic hydroxy compound biosynthetic process	1/482	48/16411	0.761404986	0.971382645	0.959075316	hmgcra	1
GO:0008037	cell recognition	2/482	93/16411	0.762433849	0.971382645	0.959075316	cadm4/si:ch73-22o12.1	2
GO:0046488	phosphatidylinositol metabolic process	2/482	93/16411	0.762433849	0.971382645	0.959075316	pgap2/pik3c2b	2
GO:0007519	skeletal muscle tissue development	2/482	94/16411	0.767608354	0.974005511	0.96166495	hmgcra/bves	2
GO:0007159	leukocyte cell-cell adhesion	1/482	49/16411	0.768433208	0.974005511	0.96166495	fynb	1
GO:0042110	T cell activation	1/482	49/16411	0.768433208	0.974005511	0.96166495	fynb	1
GO:0070486	leukocyte aggregation	1/482	49/16411	0.768433208	0.974005511	0.96166495	fynb	1
GO:0070489	T cell aggregation	1/482	49/16411	0.768433208	0.974005511	0.96166495	fynb	1
GO:0071593	lymphocyte aggregation	1/482	49/16411	0.768433208	0.974005511	0.96166495	fynb	1
GO:0006511	ubiquitin-dependent protein catabolic process	7/482	296/16411	0.77036354	0.975142138	0.962787177	commd1/usp36/si:dkey-37f18.2/hecw2b/cul4a/usp43a/rnf126	7
GO:0044801	single-organism membrane fusion	3/482	137/16411	0.770932291	0.975142138	0.962787177	syt3/syt7b/doc2b	3
GO:0044702	single organism reproductive process	4/482	178/16411	0.771302581	0.975142138	0.962787177	rad51b/piwil1/msh3/m1ap	4
GO:0035195	gene silencing by miRNA	2/482	95/16411	0.772684643	0.976057347	0.963690791	si:dkey-46g23.1/ago4	2
GO:0014070	response to organic cyclic compound	4/482	179/16411	0.775042347	0.977638517	0.965251927	abhd2b/thrab/pparab/esrrb	4
GO:0034330	cell junction organization	1/482	50/16411	0.775254819	0.977638517	0.965251927	bves	1
GO:0019941	modification-dependent protein catabolic process	7/482	298/16411	0.776251008	0.978063079	0.96567111	commd1/usp36/si:dkey-37f18.2/hecw2b/cul4a/usp43a/rnf126	7
GO:0042246	tissue regeneration	2/482	96/16411	0.777664007	0.978181274	0.965787808	fynb/wnt5b	2
GO:0060042	retina morphogenesis in camera-type eye	2/482	96/16411	0.777664007	0.978181274	0.965787808	chm/bves	2
GO:0042176	regulation of protein catabolic process	1/482	51/16411	0.78187588	0.978774948	0.966373959	commd1	1
GO:0016441	posttranscriptional gene silencing	2/482	97/16411	0.782547747	0.978774948	0.966373959	si:dkey-46g23.1/ago4	2
GO:0035194	posttranscriptional gene silencing by RNA	2/482	97/16411	0.782547747	0.978774948	0.966373959	si:dkey-46g23.1/ago4	2
GO:0008380	RNA splicing	4/482	182/16411	0.785973179	0.978774948	0.966373959	dhx37/snu13a/raver2/rbm10	4
GO:0007276	gamete generation	2/482	98/16411	0.787337169	0.978774948	0.966373959	piwil1/m1ap	2
GO:0042787	protein ubiquitination involved in ubiquitin-dependent protein catabolic process	2/482	98/16411	0.787337169	0.978774948	0.966373959	hecw2b/rnf126	2
GO:0000956	nuclear-transcribed mRNA catabolic process	1/482	52/16411	0.788302275	0.978774948	0.966373959	dcp1a	1
GO:0008360	regulation of cell shape	1/482	52/16411	0.788302275	0.978774948	0.966373959	bves	1
GO:0021515	cell differentiation in spinal cord	1/482	52/16411	0.788302275	0.978774948	0.966373959	dbx1a	1
GO:0032496	response to lipopolysaccharide	1/482	52/16411	0.788302275	0.978774948	0.966373959	zgc:153759	1
GO:0052652	cyclic purine nucleotide metabolic process	1/482	52/16411	0.788302275	0.978774948	0.966373959	gc3	1
GO:0006790	sulfur compound metabolic process	3/482	142/16411	0.791431849	0.978774948	0.966373959	mat2ab/hs6st3b/cth	3
GO:0040029	regulation of gene expression, epigenetic	3/482	142/16411	0.791431849	0.978774948	0.966373959	si:dkey-46g23.1/bahd1/ago4	3
GO:0009725	response to hormone	4/482	184/16411	0.793022837	0.978774948	0.966373959	abhd2b/thrab/pparab/esrrb	4
GO:0044255	cellular lipid metabolic process	10/482	420/16411	0.79312373	0.978774948	0.966373959	cers5/pgap2/abhd2b/hmgcra/coq2/gal3st1a/cers1/acaca/pik3c2b/cyp2k6	10
GO:0043632	modification-dependent macromolecule catabolic process	7/482	304/16411	0.793245032	0.978774948	0.966373959	commd1/usp36/si:dkey-37f18.2/hecw2b/cul4a/usp43a/rnf126	7
GO:0043066	negative regulation of apoptotic process	5/482	225/16411	0.794269454	0.978774948	0.966373959	plrg1/tp63/apex1/hck/ntrk3a	5
GO:0006497	protein lipidation	1/482	53/16411	0.794539716	0.978774948	0.966373959	pgap2	1
GO:0009132	nucleoside diphosphate metabolic process	1/482	53/16411	0.794539716	0.978774948	0.966373959	gpib	1
GO:0009190	cyclic nucleotide biosynthetic process	1/482	53/16411	0.794539716	0.978774948	0.966373959	gc3	1
GO:0010038	response to metal ion	1/482	53/16411	0.794539716	0.978774948	0.966373959	pcxb	1
GO:0030522	intracellular receptor signaling pathway	1/482	53/16411	0.794539716	0.978774948	0.966373959	thrab	1
GO:0046486	glycerolipid metabolic process	3/482	143/16411	0.795343831	0.978774948	0.966373959	pgap2/abhd2b/pik3c2b	3
GO:0055002	striated muscle cell development	3/482	143/16411	0.795343831	0.978774948	0.966373959	mef2aa/bves/fktn	3
GO:0006821	chloride transport	1/482	54/16411	0.800593748	0.978774948	0.966373959	si:ch211-117c9.2	1
GO:0009187	cyclic nucleotide metabolic process	1/482	54/16411	0.800593748	0.978774948	0.966373959	gc3	1
GO:0021700	developmental maturation	1/482	54/16411	0.800593748	0.978774948	0.966373959	chm	1
GO:0030838	positive regulation of actin filament polymerization	1/482	54/16411	0.800593748	0.978774948	0.966373959	fmn2b	1
GO:0042158	lipoprotein biosynthetic process	1/482	54/16411	0.800593748	0.978774948	0.966373959	pgap2	1
GO:0045017	glycerolipid biosynthetic process	1/482	54/16411	0.800593748	0.978774948	0.966373959	pgap2	1
GO:0050851	antigen receptor-mediated signaling pathway	1/482	54/16411	0.800593748	0.978774948	0.966373959	fynb	1
GO:0032504	multicellular organism reproduction	2/482	101/16411	0.801152693	0.978774948	0.966373959	piwil1/m1ap	2
GO:0048609	multicellular organismal reproductive process	2/482	101/16411	0.801152693	0.978774948	0.966373959	piwil1/m1ap	2
GO:0018205	peptidyl-lysine modification	2/482	102/16411	0.805578021	0.978774948	0.966373959	si:ch1073-55a19.2/crebbpb	2
GO:0042273	ribosomal large subunit biogenesis	1/482	55/16411	0.806469753	0.978774948	0.966373959	snu13a	1
GO:0042461	photoreceptor cell development	1/482	55/16411	0.806469753	0.978774948	0.966373959	bves	1
GO:0061515	myeloid cell development	1/482	55/16411	0.806469753	0.978774948	0.966373959	jmjd1cb	1
GO:0016569	chromatin modification	4/482	188/16411	0.806562946	0.978774948	0.966373959	lrwd1/rps6ka4/setd1ba/crebbpb	4
GO:0043069	negative regulation of programmed cell death	5/482	229/16411	0.806585995	0.978774948	0.966373959	plrg1/tp63/apex1/hck/ntrk3a	5
GO:0051301	cell division	3/482	146/16411	0.806714129	0.978774948	0.966373959	cdc5l/pkp4/cep55l	3
GO:0022414	reproductive process	4/482	189/16411	0.809833357	0.978774948	0.966373959	rad51b/piwil1/msh3/m1ap	4
GO:0043254	regulation of protein complex assembly	2/482	103/16411	0.80991563	0.978774948	0.966373959	hck/fmn2b	2
GO:0001754	eye photoreceptor cell differentiation	1/482	56/16411	0.812172956	0.978774948	0.966373959	bves	1
GO:0008016	regulation of heart contraction	1/482	56/16411	0.812172956	0.978774948	0.966373959	scn12aa	1
GO:0032273	positive regulation of protein polymerization	1/482	56/16411	0.812172956	0.978774948	0.966373959	fmn2b	1
GO:0033339	pectoral fin development	1/482	56/16411	0.812172956	0.978774948	0.966373959	cul4a	1
GO:0071478	cellular response to radiation	1/482	56/16411	0.812172956	0.978774948	0.966373959	tp63	1
GO:0000003	reproduction	4/482	190/16411	0.813058596	0.978774948	0.966373959	rad51b/piwil1/msh3/m1ap	4
GO:0060538	skeletal muscle organ development	2/482	104/16411	0.814166842	0.978774948	0.966373959	hmgcra/bves	2
GO:0006259	DNA metabolic process	9/482	391/16411	0.815392031	0.978774948	0.966373959	dnmt3aa/lrwd1/rad51b/rpa2/apex1/msh3/hmga2/mcm8/pds5b	9
GO:0065009	regulation of molecular function	11/482	469/16411	0.816710234	0.978774948	0.966373959	fynb/tbc1d7/traf4b/pkp4/si:dkey-191g9.5/bves/si:ch1073-55a19.2/dlg2/dcp1a/pik3r5/taf6	11
GO:0001945	lymph vessel development	1/482	57/16411	0.817708427	0.978774948	0.966373959	wnt5b	1
GO:0002237	response to molecule of bacterial origin	1/482	57/16411	0.817708427	0.978774948	0.966373959	zgc:153759	1
GO:0002429	immune response-activating cell surface receptor signaling pathway	1/482	57/16411	0.817708427	0.978774948	0.966373959	fynb	1
GO:0006633	fatty acid biosynthetic process	1/482	57/16411	0.817708427	0.978774948	0.966373959	acaca	1
GO:0045454	cell redox homeostasis	1/482	57/16411	0.817708427	0.978774948	0.966373959	tmx4	1
GO:0044092	negative regulation of molecular function	2/482	105/16411	0.818332979	0.978774948	0.966373959	si:ch1073-55a19.2/dlg2	2
GO:1901137	carbohydrate derivative biosynthetic process	10/482	432/16411	0.820102227	0.978774948	0.966373959	gc3/st6gal2a/tsta3/pgap2/fktn/gal3st1a/mgat4a/hs6st3b/st8sia1/galnt13	10
GO:0048284	organelle fusion	3/482	150/16411	0.821043529	0.978774948	0.966373959	syt3/syt7b/doc2b	3
GO:0061025	membrane fusion	3/482	150/16411	0.821043529	0.978774948	0.966373959	syt3/syt7b/doc2b	3
GO:0022603	regulation of anatomical structure morphogenesis	7/482	315/16411	0.821846568	0.978774948	0.966373959	pard6gb/si:dkey-49n23.1/slit1a/bves/nphp4/sema4ga/tenm4	7
GO:0000278	mitotic cell cycle	9/482	394/16411	0.822113598	0.978774948	0.966373959	ppp2r2ab/chmp7/tp63/cdc14ab/pds5b/ppp2r2bb/dlg1l/cep55l/wtip	9
GO:0045596	negative regulation of cell differentiation	2/482	106/16411	0.822415356	0.978774948	0.966373959	si:dkey-49n23.1/sema4ga	2
GO:0002064	epithelial cell development	1/482	58/16411	0.823081091	0.978774948	0.966373959	cobl	1
GO:0006417	regulation of translation	4/482	194/16411	0.825514875	0.978774948	0.966373959	guf1/piwil1/si:dkey-46g23.1/ago4	4
GO:0008154	actin polymerization or depolymerization	2/482	107/16411	0.826415288	0.978774948	0.966373959	fmn2b/cobl	2
GO:0002768	immune response-regulating cell surface receptor signaling pathway	1/482	59/16411	0.828295725	0.978774948	0.966373959	fynb	1
GO:0006402	mRNA catabolic process	1/482	59/16411	0.828295725	0.978774948	0.966373959	dcp1a	1
GO:0006909	phagocytosis	1/482	59/16411	0.828295725	0.978774948	0.966373959	hck	1
GO:0007218	neuropeptide signaling pathway	1/482	59/16411	0.828295725	0.978774948	0.966373959	pomca	1
GO:0007281	germ cell development	1/482	59/16411	0.828295725	0.978774948	0.966373959	piwil1	1
GO:0010035	response to inorganic substance	1/482	59/16411	0.828295725	0.978774948	0.966373959	pcxb	1
GO:0030705	cytoskeleton-dependent intracellular transport	1/482	59/16411	0.828295725	0.978774948	0.966373959	kif13ba	1
GO:0031347	regulation of defense response	1/482	59/16411	0.828295725	0.978774948	0.966373959	si:dkey-37f18.2	1
GO:0035051	cardiocyte differentiation	1/482	59/16411	0.828295725	0.978774948	0.966373959	atp1a1a.1	1
GO:0042274	ribosomal small subunit biogenesis	1/482	59/16411	0.828295725	0.978774948	0.966373959	snu13a	1
GO:0009798	axis specification	1/482	60/16411	0.833356969	0.98318885	0.970731938	ccm2l	1
GO:0048066	developmental pigmentation	1/482	60/16411	0.833356969	0.98318885	0.970731938	chm	1
GO:0080134	regulation of response to stress	3/482	154/16411	0.834459163	0.983706629	0.971243157	plrg1/traf4b/si:dkey-37f18.2	3
GO:0006520	cellular amino acid metabolic process	3/482	155/16411	0.837674998	0.984286151	0.971815336	got1l1/cth/pycr1b	3
GO:0007067	mitotic nuclear division	3/482	155/16411	0.837674998	0.984286151	0.971815336	chmp7/cdc14ab/pds5b	3
GO:0009991	response to extracellular stimulus	1/482	61/16411	0.838269325	0.984286151	0.971815336	si:dkey-247m21.3	1
GO:0016032	viral process	1/482	61/16411	0.838269325	0.984286151	0.971815336	vps4a	1
GO:0031667	response to nutrient levels	1/482	61/16411	0.838269325	0.984286151	0.971815336	si:dkey-247m21.3	1
GO:0055001	muscle cell development	3/482	156/16411	0.840836872	0.985424621	0.972939381	mef2aa/bves/fktn	3
GO:0051129	negative regulation of cellular component organization	2/482	111/16411	0.841616654	0.985424621	0.972939381	si:dkey-49n23.1/sema4ga	2
GO:0044764	multi-organism cellular process	1/482	62/16411	0.843037165	0.985424621	0.972939381	vps4a	1
GO:0008654	phospholipid biosynthetic process	1/482	63/16411	0.847664732	0.985424621	0.972939381	pgap2	1
GO:1901136	carbohydrate derivative catabolic process	1/482	63/16411	0.847664732	0.985424621	0.972939381	gpd1c	1
GO:0034248	regulation of cellular amide metabolic process	4/482	202/16411	0.848369768	0.985424621	0.972939381	guf1/piwil1/si:dkey-46g23.1/ago4	4
GO:0031016	pancreas development	2/482	113/16411	0.848756396	0.985424621	0.972939381	nphp4/wnt5b	2
GO:0030163	protein catabolic process	8/482	367/16411	0.848827976	0.985424621	0.972939381	commd1/usp36/si:dkey-37f18.2/hecw2b/clpxb/cul4a/usp43a/rnf126	8
GO:0071214	cellular response to abiotic stimulus	1/482	64/16411	0.852156144	0.985424621	0.972939381	tp63	1
GO:0072006	nephron development	1/482	64/16411	0.852156144	0.985424621	0.972939381	plce1	1
GO:0006650	glycerophospholipid metabolic process	2/482	114/16411	0.852215494	0.985424621	0.972939381	pgap2/pik3c2b	2
GO:0032956	regulation of actin cytoskeleton organization	2/482	114/16411	0.852215494	0.985424621	0.972939381	gna12a/fmn2b	2
GO:0051258	protein polymerization	2/482	114/16411	0.852215494	0.985424621	0.972939381	fmn2b/cobl	2
GO:0019752	carboxylic acid metabolic process	9/482	409/16411	0.852945526	0.985424621	0.972939381	pcxb/ugt2a4/pddc1/got1l1/cth/acaca/pycr1b/cyp2k6/gpib	9
GO:0030099	myeloid cell differentiation	3/482	160/16411	0.852957579	0.985424621	0.972939381	sfxn4/jmjd1cb/wnt5b	3
GO:0016042	lipid catabolic process	2/482	115/16411	0.855602421	0.985424621	0.972939381	abhd2b/plce1	2
GO:0019953	sexual reproduction	2/482	115/16411	0.855602421	0.985424621	0.972939381	piwil1/m1ap	2
GO:0044703	multi-organism reproductive process	2/482	115/16411	0.855602421	0.985424621	0.972939381	piwil1/m1ap	2
GO:0042692	muscle cell differentiation	4/482	205/16411	0.856264758	0.985424621	0.972939381	mef2aa/bves/fktn/cdon	4
GO:0031334	positive regulation of protein complex assembly	1/482	65/16411	0.856515398	0.985424621	0.972939381	fmn2b	1
GO:0031497	chromatin assembly	1/482	65/16411	0.856515398	0.985424621	0.972939381	bahd1	1
GO:0035150	regulation of tube size	1/482	65/16411	0.856515398	0.985424621	0.972939381	si:ch73-265d7.2	1
GO:0044403	symbiosis, encompassing mutualism through parasitism	1/482	65/16411	0.856515398	0.985424621	0.972939381	vps4a	1
GO:0044419	interspecies interaction between organisms	1/482	65/16411	0.856515398	0.985424621	0.972939381	vps4a	1
GO:0048747	muscle fiber development	1/482	65/16411	0.856515398	0.985424621	0.972939381	fktn	1
GO:0050880	regulation of blood vessel size	1/482	65/16411	0.856515398	0.985424621	0.972939381	si:ch73-265d7.2	1
GO:0032446	protein modification by small protein conjugation	7/482	331/16411	0.857822364	0.98616323	0.973668632	commd1/traf4b/march8/hecw2b/si:ch1073-55a19.2/rnf213a/rnf126	7
GO:0043436	oxoacid metabolic process	9/482	413/16411	0.860411627	0.987992939	0.975475159	pcxb/ugt2a4/pddc1/got1l1/cth/acaca/pycr1b/cyp2k6/gpib	9
GO:0090305	nucleic acid phosphodiester bond hydrolysis	1/482	66/16411	0.860746377	0.987992939	0.975475159	dcp1a	1
GO:0060070	canonical Wnt signaling pathway	2/482	117/16411	0.862164727	0.988855599	0.97632689	nkd2a/nphp4	2
GO:0001704	formation of primary germ layer	1/482	67/16411	0.864852847	0.990202947	0.977657166	dyrk1b	1
GO:0031329	regulation of cellular catabolic process	1/482	67/16411	0.864852847	0.990202947	0.977657166	commd1	1
GO:0032970	regulation of actin filament-based process	2/482	118/16411	0.865342562	0.990202947	0.977657166	gna12a/fmn2b	2
GO:0006333	chromatin assembly or disassembly	1/482	68/16411	0.868838464	0.993436733	0.980849981	bahd1	1
GO:0048863	stem cell differentiation	3/482	166/16411	0.869628908	0.993574476	0.980985979	si:dkey-49n23.1/sh3pxd2aa/sema4ga	3
GO:0003407	neural retina development	1/482	69/16411	0.872706778	0.994745707	0.98214237	bves	1
GO:0051495	positive regulation of cytoskeleton organization	1/482	69/16411	0.872706778	0.994745707	0.98214237	fmn2b	1
GO:0072330	monocarboxylic acid biosynthetic process	1/482	69/16411	0.872706778	0.994745707	0.98214237	acaca	1
GO:0010608	posttranscriptional regulation of gene expression	4/482	212/16411	0.873337094	0.994745707	0.98214237	guf1/piwil1/si:dkey-46g23.1/ago4	4
GO:0006401	RNA catabolic process	1/482	70/16411	0.876461235	0.995716119	0.983100487	dcp1a	1
GO:0022412	cellular process involved in reproduction in multicellular organism	1/482	70/16411	0.876461235	0.995716119	0.983100487	piwil1	1
GO:0003018	vascular process in circulatory system	1/482	71/16411	0.880105179	0.995716119	0.983100487	si:ch73-265d7.2	1
GO:0030155	regulation of cell adhesion	1/482	71/16411	0.880105179	0.995716119	0.983100487	gna12a	1
GO:0045995	regulation of embryonic development	1/482	71/16411	0.880105179	0.995716119	0.983100487	tenm4	1
GO:0006461	protein complex assembly	9/482	426/16411	0.882602641	0.995716119	0.983100487	tp63/hck/sh3pxd2aa/fmn2b/si:dkey-201i6.2/smad4a/cobl/ccdc40/sh3pxd2b	9
GO:0070271	protein complex biogenesis	9/482	426/16411	0.882602641	0.995716119	0.983100487	tp63/hck/sh3pxd2aa/fmn2b/si:dkey-201i6.2/smad4a/cobl/ccdc40/sh3pxd2b	9
GO:0017148	negative regulation of translation	2/482	124/16411	0.883038653	0.995716119	0.983100487	si:dkey-46g23.1/ago4	2
GO:0032870	cellular response to hormone stimulus	3/482	172/16411	0.884611379	0.995716119	0.983100487	thrab/pparab/esrrb	3
GO:0006631	fatty acid metabolic process	2/482	125/16411	0.885770414	0.995716119	0.983100487	acaca/cyp2k6	2
GO:0050776	regulation of immune response	2/482	125/16411	0.885770414	0.995716119	0.983100487	fynb/si:dkey-37f18.2	2
GO:0045087	innate immune response	3/482	173/16411	0.886953855	0.995716119	0.983100487	fynb/si:dkey-37f18.2/hck	3
GO:0051146	striated muscle cell differentiation	3/482	173/16411	0.886953855	0.995716119	0.983100487	mef2aa/bves/fktn	3
GO:0046530	photoreceptor cell differentiation	1/482	73/16411	0.887074418	0.995716119	0.983100487	bves	1
GO:0046777	protein autophosphorylation	3/482	174/16411	0.88925382	0.995716119	0.983100487	fynb/camk2a/hck	3
GO:0034249	negative regulation of cellular amide metabolic process	2/482	127/16411	0.891057645	0.995716119	0.983100487	si:dkey-46g23.1/ago4	2
GO:0016567	protein ubiquitination	6/482	307/16411	0.891150118	0.995716119	0.983100487	commd1/traf4b/march8/hecw2b/rnf213a/rnf126	6
GO:0051603	proteolysis involved in cellular protein catabolic process	7/482	350/16411	0.8926405	0.995716119	0.983100487	commd1/usp36/si:dkey-37f18.2/hecw2b/cul4a/usp43a/rnf126	7
GO:0000209	protein polyubiquitination	1/482	75/16411	0.89363934	0.995716119	0.983100487	rnf126	1
GO:0019439	aromatic compound catabolic process	2/482	129/16411	0.896117139	0.995716119	0.983100487	hmox2b/dcp1a	2
GO:0006325	chromatin organization	6/482	310/16411	0.896272974	0.995716119	0.983100487	lrwd1/rps6ka4/setd1ba/bahd1/smarcc1b/crebbpb	6
GO:0009894	regulation of catabolic process	1/482	76/16411	0.896777553	0.995716119	0.983100487	commd1	1
GO:0044257	cellular protein catabolic process	7/482	353/16411	0.897424248	0.995716119	0.983100487	commd1/usp36/si:dkey-37f18.2/hecw2b/cul4a/usp43a/rnf126	7
GO:0030218	erythrocyte differentiation	1/482	77/16411	0.899823358	0.995716119	0.983100487	sfxn4	1
GO:0006364	rRNA processing	2/482	131/16411	0.900957476	0.995716119	0.983100487	ddx51/snu13a	2
GO:0006323	DNA packaging	1/482	78/16411	0.90277947	0.995716119	0.983100487	bahd1	1
GO:0034101	erythrocyte homeostasis	1/482	78/16411	0.90277947	0.995716119	0.983100487	sfxn4	1
GO:0051260	protein homooligomerization	1/482	78/16411	0.90277947	0.995716119	0.983100487	si:dkey-201i6.2	1
GO:0060249	anatomical structure homeostasis	1/482	78/16411	0.90277947	0.995716119	0.983100487	syne2a	1
GO:0046700	heterocycle catabolic process	2/482	132/16411	0.903298081	0.995716119	0.983100487	hmox2b/dcp1a	2
GO:0016072	rRNA metabolic process	2/482	133/16411	0.905587011	0.995716119	0.983100487	ddx51/snu13a	2
GO:0044270	cellular nitrogen compound catabolic process	2/482	133/16411	0.905587011	0.995716119	0.983100487	hmox2b/dcp1a	2
GO:0007219	Notch signaling pathway	1/482	79/16411	0.905648526	0.995716119	0.983100487	maml3	1
GO:0007626	locomotory behavior	1/482	79/16411	0.905648526	0.995716119	0.983100487	adgrl3.1	1
GO:0030833	regulation of actin filament polymerization	1/482	79/16411	0.905648526	0.995716119	0.983100487	fmn2b	1
GO:0050906	detection of stimulus involved in sensory perception	2/482	134/16411	0.907825276	0.995716119	0.983100487	chm/pcdh15a	2
GO:0002262	myeloid cell homeostasis	1/482	80/16411	0.908433085	0.995716119	0.983100487	sfxn4	1
GO:0003006	developmental process involved in reproduction	1/482	80/16411	0.908433085	0.995716119	0.983100487	piwil1	1
GO:0009057	macromolecule catabolic process	10/482	486/16411	0.909613598	0.995716119	0.983100487	commd1/usp36/si:dkey-37f18.2/hecw2b/clpxb/cul4a/dcp1a/usp43a/agla/rnf126	10
GO:0016570	histone modification	2/482	135/16411	0.910013867	0.995716119	0.983100487	rps6ka4/crebbpb	2
GO:0006302	double-strand break repair	1/482	81/16411	0.911135629	0.995716119	0.983100487	rad51b	1
GO:0015711	organic anion transport	1/482	81/16411	0.911135629	0.995716119	0.983100487	slco4a1	1
GO:0016485	protein processing	1/482	81/16411	0.911135629	0.995716119	0.983100487	furinb	1
GO:0032271	regulation of protein polymerization	1/482	82/16411	0.91375857	0.995716119	0.983100487	fmn2b	1
GO:0035270	endocrine system development	1/482	82/16411	0.91375857	0.995716119	0.983100487	wnt5b	1
GO:1901361	organic cyclic compound catabolic process	2/482	137/16411	0.914245936	0.995716119	0.983100487	hmox2b/dcp1a	2
GO:0006082	organic acid metabolic process	9/482	450/16411	0.915957828	0.995716119	0.983100487	pcxb/ugt2a4/pddc1/got1l1/cth/acaca/pycr1b/cyp2k6/gpib	9
GO:0002757	immune response-activating signal transduction	1/482	83/16411	0.916304248	0.995716119	0.983100487	fynb	1
GO:0042157	lipoprotein metabolic process	1/482	83/16411	0.916304248	0.995716119	0.983100487	pgap2	1
GO:0008064	regulation of actin polymerization or depolymerization	1/482	84/16411	0.918774933	0.995716119	0.983100487	fmn2b	1
GO:0030832	regulation of actin filament length	1/482	84/16411	0.918774933	0.995716119	0.983100487	fmn2b	1
GO:0044242	cellular lipid catabolic process	1/482	84/16411	0.918774933	0.995716119	0.983100487	abhd2b	1
GO:0048593	camera-type eye morphogenesis	2/482	140/16411	0.920245503	0.995716119	0.983100487	chm/bves	2
GO:0002764	immune response-regulating signaling pathway	1/482	85/16411	0.921172831	0.995716119	0.983100487	fynb	1
GO:0008033	tRNA processing	1/482	85/16411	0.921172831	0.995716119	0.983100487	trmt6	1
GO:0051604	protein maturation	1/482	88/16411	0.927950889	0.995716119	0.983100487	furinb	1
GO:0042254	ribosome biogenesis	3/482	195/16411	0.928784633	0.995716119	0.983100487	ddx51/snu13a/xpo1a	3
GO:0051093	negative regulation of developmental process	2/482	145/16411	0.929376047	0.995716119	0.983100487	si:dkey-49n23.1/sema4ga	2
GO:0061061	muscle structure development	5/482	289/16411	0.929778948	0.995716119	0.983100487	mef2aa/hmgcra/bves/fktn/cdon	5
GO:1903522	regulation of blood circulation	1/482	89/16411	0.930078419	0.995716119	0.983100487	scn12aa	1
GO:0009314	response to radiation	2/482	147/16411	0.932744449	0.995716119	0.983100487	rad51b/tp63	2
GO:0048872	homeostasis of number of cells	1/482	91/16411	0.934147232	0.995716119	0.983100487	sfxn4	1
GO:0071103	DNA conformation change	1/482	91/16411	0.934147232	0.995716119	0.983100487	bahd1	1
GO:0007517	muscle organ development	2/482	148/16411	0.934371147	0.995716119	0.983100487	hmgcra/bves	2
GO:0065004	protein-DNA complex assembly	1/482	92/16411	0.936092148	0.995716119	0.983100487	rad51b	1
GO:0051241	negative regulation of multicellular organismal process	2/482	150/16411	0.937513505	0.995716119	0.983100487	si:dkey-49n23.1/sema4ga	2
GO:0006936	muscle contraction	1/482	93/16411	0.937979738	0.995716119	0.983100487	lsp1	1
GO:0051276	chromosome organization	3/482	202/16411	0.938768781	0.995716119	0.983100487	cdc14ab/bahd1/pds5b	3
GO:0006954	inflammatory response	2/482	151/16411	0.939030712	0.995716119	0.983100487	si:dkey-37f18.2/zgc:153759	2
GO:2000026	regulation of multicellular organismal development	9/482	473/16411	0.940005443	0.995716119	0.983100487	pard6gb/neurod6a/si:dkey-49n23.1/slit1a/gli3/cdon/nphp4/sema4ga/tenm4	9
GO:0044712	single-organism catabolic process	5/482	298/16411	0.940419987	0.995716119	0.983100487	abhd2b/pddc1/plce1/agla/gpib	5
GO:0002253	activation of immune response	1/482	95/16411	0.941589636	0.995716119	0.983100487	fynb	1
GO:0019221	cytokine-mediated signaling pathway	1/482	95/16411	0.941589636	0.995716119	0.983100487	csf1rb	1
GO:0009617	response to bacterium	2/482	154/16411	0.943375448	0.995716119	0.983100487	crp2/zgc:153759	2
GO:0048732	gland development	3/482	206/16411	0.943877161	0.995716119	0.983100487	grna/nphp4/cldn15lb	3
GO:0071345	cellular response to cytokine stimulus	1/482	97/16411	0.94498983	0.995716119	0.983100487	csf1rb	1
GO:0044265	cellular macromolecule catabolic process	8/482	437/16411	0.946053577	0.995716119	0.983100487	commd1/usp36/si:dkey-37f18.2/hecw2b/cul4a/dcp1a/usp43a/rnf126	8
GO:0051704	multi-organism process	6/482	350/16411	0.947134297	0.995716119	0.983100487	vps4a/piwil1/crp2/zgc:153759/m1ap/limk1a	6
GO:0046649	lymphocyte activation	1/482	99/16411	0.948192477	0.995716119	0.983100487	fynb	1
GO:0006396	RNA processing	9/482	484/16411	0.949215945	0.995716119	0.983100487	ddx51/rbm39b/trmt6/grsf1/dhx37/snu13a/rnmt/raver2/rbm10	9
GO:0071822	protein complex subunit organization	9/482	484/16411	0.949215945	0.995716119	0.983100487	tp63/hck/sh3pxd2aa/fmn2b/si:dkey-201i6.2/smad4a/cobl/ccdc40/sh3pxd2b	9
GO:0009150	purine ribonucleotide metabolic process	3/482	211/16411	0.949707056	0.995716119	0.983100487	gc3/hmgcra/gpib	3
GO:0003012	muscle system process	1/482	100/16411	0.949723327	0.995716119	0.983100487	lsp1	1
GO:0006644	phospholipid metabolic process	2/482	159/16411	0.949969879	0.995716119	0.983100487	pgap2/pik3c2b	2
GO:0043161	proteasome-mediated ubiquitin-dependent protein catabolic process	2/482	160/16411	0.951197883	0.995716119	0.983100487	commd1/rnf126	2
GO:0071824	protein-DNA complex subunit organization	1/482	101/16411	0.951209034	0.995716119	0.983100487	rad51b	1
GO:0014706	striated muscle tissue development	2/482	161/16411	0.952397111	0.995716119	0.983100487	hmgcra/bves	2
GO:0050778	positive regulation of immune response	1/482	102/16411	0.952650925	0.995716119	0.983100487	fynb	1
GO:0050953	sensory perception of light stimulus	1/482	102/16411	0.952650925	0.995716119	0.983100487	dfnb31a	1
GO:0046128	purine ribonucleoside metabolic process	2/482	162/16411	0.953568189	0.995716119	0.983100487	hmgcra/gpib	2
GO:0060537	muscle tissue development	2/482	162/16411	0.953568189	0.995716119	0.983100487	hmgcra/bves	2
GO:0007346	regulation of mitotic cell cycle	3/482	215/16411	0.953959844	0.995716119	0.983100487	tp63/cdc14ab/dlg1l	3
GO:0042278	purine nucleoside metabolic process	2/482	164/16411	0.955828343	0.995716119	0.983100487	hmgcra/gpib	2
GO:0046034	ATP metabolic process	1/482	105/16411	0.956726415	0.995716119	0.983100487	gpib	1
GO:0006163	purine nucleotide metabolic process	3/482	218/16411	0.956926578	0.995716119	0.983100487	gc3/hmgcra/gpib	3
GO:0010498	proteasomal protein catabolic process	2/482	166/16411	0.957983121	0.995716119	0.983100487	commd1/rnf126	2
GO:0048193	Golgi vesicle transport	1/482	106/16411	0.958005568	0.995716119	0.983100487	snx1a	1
GO:0022613	ribonucleoprotein complex biogenesis	4/482	269/16411	0.958061362	0.995716119	0.983100487	ddx51/eif3hb/snu13a/xpo1a	4
GO:0030258	lipid modification	1/482	107/16411	0.959246986	0.995716119	0.983100487	pik3c2b	1
GO:0034097	response to cytokine	1/482	108/16411	0.960451779	0.995716119	0.983100487	csf1rb	1
GO:0009259	ribonucleotide metabolic process	3/482	223/16411	0.961477018	0.995716119	0.983100487	gc3/hmgcra/gpib	3
GO:0034655	nucleobase-containing compound catabolic process	1/482	109/16411	0.961621027	0.995716119	0.983100487	dcp1a	1
GO:0043207	response to external biotic stimulus	3/482	224/16411	0.962331242	0.995716119	0.983100487	crp2/zgc:153759/limk1a	3
GO:0045892	negative regulation of transcription, DNA-templated	3/482	224/16411	0.962331242	0.995716119	0.983100487	tp63/pbxip1a/bahd1	3
GO:0051707	response to other organism	3/482	224/16411	0.962331242	0.995716119	0.983100487	crp2/zgc:153759/limk1a	3
GO:1902679	negative regulation of RNA biosynthetic process	3/482	224/16411	0.962331242	0.995716119	0.983100487	tp63/pbxip1a/bahd1	3
GO:1903507	negative regulation of nucleic acid-templated transcription	3/482	224/16411	0.962331242	0.995716119	0.983100487	tp63/pbxip1a/bahd1	3
GO:0009165	nucleotide biosynthetic process	2/482	171/16411	0.962938761	0.995716119	0.983100487	gc3/naprt	2
GO:0030162	regulation of proteolysis	1/482	111/16411	0.96385704	0.995716119	0.983100487	commd1	1
GO:0034470	ncRNA processing	3/482	227/16411	0.964788396	0.995716119	0.983100487	ddx51/trmt6/snu13a	3
GO:0009416	response to light stimulus	1/482	112/16411	0.964925807	0.995716119	0.983100487	tp63	1
GO:1901293	nucleoside phosphate biosynthetic process	2/482	174/16411	0.965637726	0.995716119	0.983100487	gc3/naprt	2
GO:0000122	negative regulation of transcription from RNA polymerase II promoter	1/482	114/16411	0.966969649	0.995716119	0.983100487	tp63	1
GO:0019693	ribose phosphate metabolic process	3/482	230/16411	0.967094187	0.995716119	0.983100487	gc3/hmgcra/gpib	3
GO:0051253	negative regulation of RNA metabolic process	3/482	230/16411	0.967094187	0.995716119	0.983100487	tp63/pbxip1a/bahd1	3
GO:0051726	regulation of cell cycle	5/482	332/16411	0.968744336	0.995716119	0.983100487	tp63/pkp4/cdc14ab/cep76/dlg1l	5
GO:0010629	negative regulation of gene expression	6/482	380/16411	0.969188945	0.995716119	0.983100487	piwil1/tp63/pbxip1a/si:dkey-46g23.1/bahd1/ago4	6
GO:0009117	nucleotide metabolic process	4/482	285/16411	0.969874381	0.995716119	0.983100487	gc3/naprt/hmgcra/gpib	4
GO:0022618	ribonucleoprotein complex assembly	1/482	118/16411	0.970707635	0.995716119	0.983100487	eif3hb	1
GO:0045321	leukocyte activation	1/482	118/16411	0.970707635	0.995716119	0.983100487	fynb	1
GO:0006753	nucleoside phosphate metabolic process	4/482	287/16411	0.971110563	0.995716119	0.983100487	gc3/naprt/hmgcra/gpib	4
GO:0007188	adenylate cyclase-modulating G-protein coupled receptor signaling pathway	1/482	119/16411	0.971574199	0.995716119	0.983100487	gna12a	1
GO:0048592	eye morphogenesis	2/482	182/16411	0.971943121	0.995716119	0.983100487	chm/bves	2
GO:0009119	ribonucleoside metabolic process	2/482	183/16411	0.97264812	0.995716119	0.983100487	hmgcra/gpib	2
GO:0009205	purine ribonucleoside triphosphate metabolic process	1/482	121/16411	0.973231327	0.995716119	0.983100487	gpib	1
GO:0009607	response to biotic stimulus	3/482	240/16411	0.973793511	0.995716119	0.983100487	crp2/zgc:153759/limk1a	3
GO:0019637	organophosphate metabolic process	8/482	481/16411	0.973854295	0.995716119	0.983100487	gc3/naprt/gpd1c/pgap2/hmgcra/si:dkey-96f10.1/pik3c2b/gpib	8
GO:0044282	small molecule catabolic process	1/482	122/16411	0.974023378	0.995716119	0.983100487	pddc1	1
GO:0060041	retina development in camera-type eye	2/482	188/16411	0.975924446	0.995716119	0.983100487	chm/bves	2
GO:0043623	cellular protein complex assembly	3/482	244/16411	0.976093104	0.995716119	0.983100487	fmn2b/cobl/ccdc40	3
GO:0034660	ncRNA metabolic process	4/482	296/16411	0.976109115	0.995716119	0.983100487	ddx51/piwil1/trmt6/snu13a	4
GO:0006869	lipid transport	1/482	125/16411	0.976261934	0.995716119	0.983100487	pomca	1
GO:0009144	purine nucleoside triphosphate metabolic process	1/482	125/16411	0.976261934	0.995716119	0.983100487	gpib	1
GO:0009152	purine ribonucleotide biosynthetic process	1/482	125/16411	0.976261934	0.995716119	0.983100487	gc3	1
GO:0006164	purine nucleotide biosynthetic process	1/482	126/16411	0.976964485	0.995716119	0.983100487	gc3	1
GO:0072521	purine-containing compound metabolic process	3/482	248/16411	0.978200295	0.995716119	0.983100487	gc3/hmgcra/gpib	3
GO:0009199	ribonucleoside triphosphate metabolic process	1/482	129/16411	0.978950062	0.995716119	0.983100487	gpib	1
GO:0071826	ribonucleoprotein complex subunit organization	1/482	129/16411	0.978950062	0.995716119	0.983100487	eif3hb	1
GO:0050877	neurological system process	5/482	354/16411	0.979788065	0.995716119	0.983100487	chm/dfnb31a/scn12aa/pcdh15a/tenm4	5
GO:0009116	nucleoside metabolic process	2/482	195/16411	0.979881495	0.995716119	0.983100487	hmgcra/gpib	2
GO:0051606	detection of stimulus	2/482	195/16411	0.979881495	0.995716119	0.983100487	chm/pcdh15a	2
GO:0090407	organophosphate biosynthetic process	3/482	252/16411	0.980130093	0.995716119	0.983100487	gc3/naprt/pgap2	3
GO:0002682	regulation of immune system process	2/482	196/16411	0.980392674	0.995716119	0.983100487	fynb/si:dkey-37f18.2	2
GO:0002684	positive regulation of immune system process	1/482	132/16411	0.980764814	0.995716119	0.983100487	fynb	1
GO:0007187	G-protein coupled receptor signaling pathway, coupled to cyclic nucleotide second messenger	1/482	132/16411	0.980764814	0.995716119	0.983100487	gna12a	1
GO:0009126	purine nucleoside monophosphate metabolic process	1/482	132/16411	0.980764814	0.995716119	0.983100487	gpib	1
GO:0009167	purine ribonucleoside monophosphate metabolic process	1/482	132/16411	0.980764814	0.995716119	0.983100487	gpib	1
GO:0045934	negative regulation of nucleobase-containing compound metabolic process	3/482	254/16411	0.981032873	0.995716119	0.983100487	tp63/pbxip1a/bahd1	3
GO:0010558	negative regulation of macromolecule biosynthetic process	5/482	359/16411	0.981728294	0.995716119	0.983100487	tp63/pbxip1a/si:dkey-46g23.1/bahd1/ago4	5
GO:2000113	negative regulation of cellular macromolecule biosynthetic process	5/482	359/16411	0.981728294	0.995716119	0.983100487	tp63/pbxip1a/si:dkey-46g23.1/bahd1/ago4	5
GO:0010876	lipid localization	1/482	135/16411	0.98242341	0.995716119	0.983100487	pomca	1
GO:0009260	ribonucleotide biosynthetic process	1/482	137/16411	0.983449058	0.995716119	0.983100487	gc3	1
GO:0045165	cell fate commitment	1/482	137/16411	0.983449058	0.995716119	0.983100487	wnt5b	1
GO:0046390	ribose phosphate biosynthetic process	1/482	137/16411	0.983449058	0.995716119	0.983100487	gc3	1
GO:0001775	cell activation	1/482	138/16411	0.98393926	0.995716119	0.983100487	fynb	1
GO:0006399	tRNA metabolic process	1/482	138/16411	0.98393926	0.995716119	0.983100487	trmt6	1
GO:1901657	glycosyl compound metabolic process	2/482	204/16411	0.984053027	0.995716119	0.983100487	hmgcra/gpib	2
GO:0009141	nucleoside triphosphate metabolic process	1/482	139/16411	0.984414973	0.995716119	0.983100487	gpib	1
GO:0072522	purine-containing compound biosynthetic process	1/482	140/16411	0.984876624	0.995716119	0.983100487	gc3	1
GO:0031327	negative regulation of cellular biosynthetic process	5/482	373/16411	0.986273136	0.995716119	0.983100487	tp63/pbxip1a/si:dkey-46g23.1/bahd1/ago4	5
GO:0009890	negative regulation of biosynthetic process	5/482	374/16411	0.986553234	0.995716119	0.983100487	tp63/pbxip1a/si:dkey-46g23.1/bahd1/ago4	5
GO:0009161	ribonucleoside monophosphate metabolic process	1/482	144/16411	0.986590723	0.995716119	0.983100487	gpib	1
GO:0006952	defense response	4/482	325/16411	0.987237773	0.995716119	0.983100487	fynb/si:dkey-37f18.2/hck/zgc:153759	4
GO:0007610	behavior	1/482	146/16411	0.987373622	0.995716119	0.983100487	adgrl3.1	1
GO:0009123	nucleoside monophosphate metabolic process	1/482	146/16411	0.987373622	0.995716119	0.983100487	gpib	1
GO:0051172	negative regulation of nitrogen compound metabolic process	5/482	379/16411	0.987874719	0.995716119	0.983100487	tp63/pbxip1a/si:dkey-46g23.1/bahd1/ago4	5
GO:1901565	organonitrogen compound catabolic process	1/482	148/16411	0.988110901	0.995716119	0.983100487	hmox2b	1
GO:0031324	negative regulation of cellular metabolic process	7/482	479/16411	0.988256403	0.995716119	0.983100487	tp63/pbxip1a/si:dkey-46g23.1/bahd1/si:ch1073-55a19.2/dlg2/ago4	7
GO:0055086	nucleobase-containing small molecule metabolic process	4/482	329/16411	0.988314499	0.995716119	0.983100487	gc3/naprt/hmgcra/gpib	4
GO:0032269	negative regulation of cellular protein metabolic process	2/482	216/16411	0.988330497	0.995716119	0.983100487	si:dkey-46g23.1/ago4	2
GO:0043010	camera-type eye development	3/482	278/16411	0.989225571	0.99580156	0.983184846	chm/bves/rtn4b	3
GO:0051248	negative regulation of protein metabolic process	2/482	221/16411	0.989762276	0.99580156	0.983184846	si:dkey-46g23.1/ago4	2
GO:0030097	hemopoiesis	4/482	338/16411	0.990429738	0.99580156	0.983184846	runx3/sfxn4/jmjd1cb/wnt5b	4
GO:0001654	eye development	4/482	342/16411	0.991247697	0.995948736	0.983330157	chm/bves/sh3pxd2b/rtn4b	4
GO:0048534	hematopoietic or lymphoid organ development	4/482	348/16411	0.992350529	0.996006065	0.98338676	runx3/sfxn4/jmjd1cb/wnt5b	4
GO:1901700	response to oxygen-containing compound	2/482	237/16411	0.99328494	0.996006065	0.98338676	abhd2b/zgc:153759	2
GO:0002520	immune system development	4/482	354/16411	0.993319602	0.996006065	0.98338676	runx3/sfxn4/jmjd1cb/wnt5b	4
GO:0007600	sensory perception	3/482	310/16411	0.99502847	0.996577084	0.983950544	chm/dfnb31a/pcdh15a	3
GO:0010605	negative regulation of macromolecule metabolic process	6/482	475/16411	0.995233083	0.996577084	0.983950544	piwil1/tp63/pbxip1a/si:dkey-46g23.1/bahd1/ago4	6
GO:0034622	cellular macromolecular complex assembly	5/482	441/16411	0.99678984	0.997462437	0.98482468	eif3hb/rad51b/fmn2b/cobl/ccdc40	5
GO:0006955	immune response	5/482	452/16411	0.997484577	0.997484577	0.984846539	fynb/si:dkey-37f18.2/hck/zgc:153759/si:rp71-36a1.2	5
