# Supplementary material for: Profiling DNA methylation patterns of zebrafish liver associated with parental high dietary arachidonic acid
Source: PLoS One. 2019 Aug 9;14(8):e0220934. doi: 10.1371/journal.pone.0220934 (PMC6688801; doi:10.1371/journal.pone.0220934)
Supplement: S5 File — (ZIP) [file pone.0220934.s005.zip › liver_F0_HARA_GO_BP_promoters.csv]

GO term	Description	GeneRatio	BgRatio	pvalue	p.adjust	qvalue	Genes	Count
GO:0007610	behavior	4/55	146/16411	0.001441883	0.301617468	0.268076963	mc4r/btbd9/ryr1b/cryabb	4
GO:0007626	locomotory behavior	3/55	79/16411	0.002352639	0.301617468	0.268076963	btbd9/ryr1b/cryabb	3
GO:0019220	regulation of phosphate metabolic process	5/55	284/16411	0.002571592	0.301617468	0.268076963	mc4r/admp/mapk8ip3/prkar2ab/csnk2b	5
GO:0051174	regulation of phosphorus metabolic process	5/55	284/16411	0.002571592	0.301617468	0.268076963	mc4r/admp/mapk8ip3/prkar2ab/csnk2b	5
GO:0010842	retina layer formation	2/55	32/16411	0.00512863	0.301617468	0.268076963	mcrs1/bves	2
GO:0010927	cellular component assembly involved in morphogenesis	4/55	214/16411	0.005703875	0.301617468	0.268076963	mcrs1/ift74/bves/cryabb	4
GO:0070925	organelle assembly	5/55	364/16411	0.007328031	0.301617468	0.268076963	mcrs1/ift74/edc3/bves/cryabb	5
GO:0010970	transport along microtubule	2/55	41/16411	0.008317123	0.301617468	0.268076963	ift74/mapk8ip3	2
GO:0003015	heart process	3/55	127/16411	0.008859167	0.301617468	0.268076963	bves/rbfox1/cryabb	3
GO:0060047	heart contraction	3/55	127/16411	0.008859167	0.301617468	0.268076963	bves/rbfox1/cryabb	3
GO:0003158	endothelium development	2/55	43/16411	0.00911993	0.301617468	0.268076963	dlc/ppp2r2ab	2
GO:0048871	multicellular organismal homeostasis	2/55	48/16411	0.0112714	0.301617468	0.268076963	mc4r/bves	2
GO:0098656	anion transmembrane transport	2/55	50/16411	0.01218856	0.301617468	0.268076963	slc4a11/slc16a5b	2
GO:0008360	regulation of cell shape	2/55	52/16411	0.013137364	0.301617468	0.268076963	bves/plxnb1b	2
GO:0044708	single-organism behavior	2/55	55/16411	0.014618923	0.301617468	0.268076963	btbd9/ryr1b	2
GO:0030705	cytoskeleton-dependent intracellular transport	2/55	59/16411	0.016700942	0.301617468	0.268076963	ift74/mapk8ip3	2
GO:0006470	protein dephosphorylation	3/55	161/16411	0.016753225	0.301617468	0.268076963	si:ch1073-184j22.2/csnk2b/ppp2r2ab	3
GO:0010562	positive regulation of phosphorus metabolic process	3/55	165/16411	0.017873756	0.301617468	0.268076963	mc4r/admp/mapk8ip3	3
GO:0045937	positive regulation of phosphate metabolic process	3/55	165/16411	0.017873756	0.301617468	0.268076963	mc4r/admp/mapk8ip3	3
GO:0031399	regulation of protein modification process	4/55	301/16411	0.018187411	0.301617468	0.268076963	admp/mapk8ip3/prkar2ab/csnk2b	4
GO:0003407	neural retina development	2/55	69/16411	0.022417613	0.301617468	0.268076963	mcrs1/bves	2
GO:0030036	actin cytoskeleton organization	4/55	321/16411	0.022432508	0.301617468	0.268076963	bves/pacsin2/iqsec3b/cryabb	4
GO:0030029	actin filament-based process	4/55	327/16411	0.023814872	0.301617468	0.268076963	bves/pacsin2/iqsec3b/cryabb	4
GO:0050878	regulation of body fluid levels	2/55	72/16411	0.024269322	0.301617468	0.268076963	bves/proza	2
GO:0048514	blood vessel morphogenesis	4/55	330/16411	0.024525163	0.301617468	0.268076963	gas6/dlc/pdcd10a/ppp2r2ab	4
GO:0030239	myofibril assembly	2/55	73/16411	0.024900098	0.301617468	0.268076963	bves/cryabb	2
GO:0007017	microtubule-based process	4/55	358/16411	0.031777792	0.301617468	0.268076963	ift74/mark2a/mapk8ip3/maptb	4
GO:0006555	methionine metabolic process	1/55	10/16411	0.033022079	0.301617468	0.268076963	cth	1
GO:0061154	endothelial tube morphogenesis	1/55	10/16411	0.033022079	0.301617468	0.268076963	ppp2r2ab	1
GO:0072554	blood vessel lumenization	1/55	10/16411	0.033022079	0.301617468	0.268076963	ppp2r2ab	1
GO:0016311	dephosphorylation	3/55	210/16411	0.033316557	0.301617468	0.268076963	si:ch1073-184j22.2/csnk2b/ppp2r2ab	3
GO:0040007	growth	4/55	364/16411	0.033480127	0.301617468	0.268076963	mc4r/admp/foxe1/plxnb1b	4
GO:0031032	actomyosin structure organization	2/55	87/16411	0.03441054	0.301617468	0.268076963	bves/cryabb	2
GO:0001568	blood vessel development	4/55	369/16411	0.034939081	0.301617468	0.268076963	gas6/dlc/pdcd10a/ppp2r2ab	4
GO:0051336	regulation of hydrolase activity	3/55	215/16411	0.035353154	0.301617468	0.268076963	bves/csnk2b/plxnb1b	3
GO:0007622	rhythmic behavior	1/55	11/16411	0.036264795	0.301617468	0.268076963	btbd9	1
GO:0014866	skeletal myofibril assembly	1/55	11/16411	0.036264795	0.301617468	0.268076963	bves	1
GO:0030534	adult behavior	1/55	11/16411	0.036264795	0.301617468	0.268076963	btbd9	1
GO:0033962	cytoplasmic mRNA processing body assembly	1/55	11/16411	0.036264795	0.301617468	0.268076963	edc3	1
GO:0043297	apical junction assembly	1/55	11/16411	0.036264795	0.301617468	0.268076963	bves	1
GO:0048512	circadian behavior	1/55	11/16411	0.036264795	0.301617468	0.268076963	btbd9	1
GO:0060061	Spemann organizer formation	1/55	11/16411	0.036264795	0.301617468	0.268076963	admp	1
GO:0060350	endochondral bone morphogenesis	1/55	11/16411	0.036264795	0.301617468	0.268076963	foxe1	1
GO:0060351	cartilage development involved in endochondral bone morphogenesis	1/55	11/16411	0.036264795	0.301617468	0.268076963	foxe1	1
GO:0070830	bicellular tight junction assembly	1/55	11/16411	0.036264795	0.301617468	0.268076963	bves	1
GO:0050790	regulation of catalytic activity	4/55	374/16411	0.036434812	0.301617468	0.268076963	bves/mapk8ip3/csnk2b/plxnb1b	4
GO:0003013	circulatory system process	3/55	221/16411	0.037880718	0.301617468	0.268076963	bves/rbfox1/cryabb	3
GO:0008015	blood circulation	3/55	221/16411	0.037880718	0.301617468	0.268076963	bves/rbfox1/cryabb	3
GO:0001932	regulation of protein phosphorylation	3/55	222/16411	0.038310812	0.301617468	0.268076963	admp/mapk8ip3/prkar2ab	3
GO:0001757	somite specification	1/55	12/16411	0.039496834	0.301617468	0.268076963	dlc	1
GO:0007379	segment specification	1/55	12/16411	0.039496834	0.301617468	0.268076963	dlc	1
GO:0009070	serine family amino acid biosynthetic process	1/55	12/16411	0.039496834	0.301617468	0.268076963	cth	1
GO:0010921	regulation of phosphatase activity	1/55	12/16411	0.039496834	0.301617468	0.268076963	csnk2b	1
GO:0030801	positive regulation of cyclic nucleotide metabolic process	1/55	12/16411	0.039496834	0.301617468	0.268076963	mc4r	1
GO:0030804	positive regulation of cyclic nucleotide biosynthetic process	1/55	12/16411	0.039496834	0.301617468	0.268076963	mc4r	1
GO:0030810	positive regulation of nucleotide biosynthetic process	1/55	12/16411	0.039496834	0.301617468	0.268076963	mc4r	1
GO:0031128	developmental induction	1/55	12/16411	0.039496834	0.301617468	0.268076963	admp	1
GO:0033865	nucleoside bisphosphate metabolic process	1/55	12/16411	0.039496834	0.301617468	0.268076963	papss1	1
GO:0033875	ribonucleoside bisphosphate metabolic process	1/55	12/16411	0.039496834	0.301617468	0.268076963	papss1	1
GO:0034032	purine nucleoside bisphosphate metabolic process	1/55	12/16411	0.039496834	0.301617468	0.268076963	papss1	1
GO:0045981	positive regulation of nucleotide metabolic process	1/55	12/16411	0.039496834	0.301617468	0.268076963	mc4r	1
GO:0046330	positive regulation of JNK cascade	1/55	12/16411	0.039496834	0.301617468	0.268076963	mapk8ip3	1
GO:1900373	positive regulation of purine nucleotide biosynthetic process	1/55	12/16411	0.039496834	0.301617468	0.268076963	mc4r	1
GO:1900544	positive regulation of purine nucleotide metabolic process	1/55	12/16411	0.039496834	0.301617468	0.268076963	mc4r	1
GO:0007519	skeletal muscle tissue development	2/55	94/16411	0.039615487	0.301617468	0.268076963	bves/cryabb	2
GO:0060042	retina morphogenesis in camera-type eye	2/55	96/16411	0.041154458	0.301617468	0.268076963	mcrs1/bves	2
GO:0035304	regulation of protein dephosphorylation	1/55	13/16411	0.04271823	0.301617468	0.268076963	csnk2b	1
GO:0035907	dorsal aorta development	1/55	13/16411	0.04271823	0.301617468	0.268076963	dlc	1
GO:0043112	receptor metabolic process	1/55	13/16411	0.04271823	0.301617468	0.268076963	bves	1
GO:0003159	morphogenesis of an endothelium	1/55	14/16411	0.045929018	0.301617468	0.268076963	ppp2r2ab	1
GO:0008345	larval locomotory behavior	1/55	14/16411	0.045929018	0.301617468	0.268076963	ryr1b	1
GO:0030537	larval behavior	1/55	14/16411	0.045929018	0.301617468	0.268076963	ryr1b	1
GO:0032874	positive regulation of stress-activated MAPK cascade	1/55	14/16411	0.045929018	0.301617468	0.268076963	mapk8ip3	1
GO:0043588	skin development	1/55	14/16411	0.045929018	0.301617468	0.268076963	bves	1
GO:0050772	positive regulation of axonogenesis	1/55	14/16411	0.045929018	0.301617468	0.268076963	plxnb1b	1
GO:0070304	positive regulation of stress-activated protein kinase signaling cascade	1/55	14/16411	0.045929018	0.301617468	0.268076963	mapk8ip3	1
GO:0042325	regulation of phosphorylation	3/55	242/16411	0.047436522	0.301617468	0.268076963	admp/mapk8ip3/prkar2ab	3
GO:0060538	skeletal muscle organ development	2/55	104/16411	0.04753057	0.301617468	0.268076963	bves/cryabb	2
GO:0009067	aspartate family amino acid biosynthetic process	1/55	15/16411	0.049129231	0.301617468	0.268076963	cth	1
GO:0035904	aorta development	1/55	15/16411	0.049129231	0.301617468	0.268076963	dlc	1
GO:0007420	brain development	4/55	415/16411	0.050093504	0.301617468	0.268076963	npas4a/btbd9/bmi1b/rbfox1	4
GO:0010770	positive regulation of cell morphogenesis involved in differentiation	1/55	16/16411	0.052318905	0.301617468	0.268076963	plxnb1b	1
GO:0015727	lactate transport	1/55	16/16411	0.052318905	0.301617468	0.268076963	slc16a5b	1
GO:0032456	endocytic recycling	1/55	16/16411	0.052318905	0.301617468	0.268076963	micall1a	1
GO:0035873	lactate transmembrane transport	1/55	16/16411	0.052318905	0.301617468	0.268076963	slc16a5b	1
GO:0035879	plasma membrane lactate transport	1/55	16/16411	0.052318905	0.301617468	0.268076963	slc16a5b	1
GO:0060349	bone morphogenesis	1/55	16/16411	0.052318905	0.301617468	0.268076963	foxe1	1
GO:0001944	vasculature development	4/55	427/16411	0.054561178	0.301617468	0.268076963	gas6/dlc/pdcd10a/ppp2r2ab	4
GO:0043406	positive regulation of MAP kinase activity	1/55	17/16411	0.055498073	0.301617468	0.268076963	mapk8ip3	1
GO:0050795	regulation of behavior	1/55	17/16411	0.055498073	0.301617468	0.268076963	mc4r	1
GO:0072358	cardiovascular system development	4/55	435/16411	0.057657224	0.301617468	0.268076963	gas6/dlc/pdcd10a/ppp2r2ab	4
GO:0023056	positive regulation of signaling	3/55	263/16411	0.05806846	0.301617468	0.268076963	admp/bves/mapk8ip3	3
GO:0060322	head development	4/55	439/16411	0.059240377	0.301617468	0.268076963	npas4a/btbd9/bmi1b/rbfox1	4
GO:0044091	membrane biogenesis	1/55	19/16411	0.061825028	0.301617468	0.268076963	pacsin2	1
GO:0071709	membrane assembly	1/55	19/16411	0.061825028	0.301617468	0.268076963	pacsin2	1
GO:0030900	forebrain development	2/55	121/16411	0.062167446	0.301617468	0.268076963	npas4a/rbfox1	2
GO:0021854	hypothalamus development	1/55	20/16411	0.064972882	0.301617468	0.268076963	rbfox1	1
GO:0032011	ARF protein signal transduction	1/55	20/16411	0.064972882	0.301617468	0.268076963	iqsec3b	1
GO:0032012	regulation of ARF protein signal transduction	1/55	20/16411	0.064972882	0.301617468	0.268076963	iqsec3b	1
GO:0042073	intraciliary transport	1/55	20/16411	0.064972882	0.301617468	0.268076963	ift74	1
GO:0046328	regulation of JNK cascade	1/55	20/16411	0.064972882	0.301617468	0.268076963	mapk8ip3	1
GO:0098840	protein transport along microtubule	1/55	20/16411	0.064972882	0.301617468	0.268076963	ift74	1
GO:0009152	purine ribonucleotide biosynthetic process	2/55	125/16411	0.065809591	0.301617468	0.268076963	mc4r/papss1	2
GO:0006164	purine nucleotide biosynthetic process	2/55	126/16411	0.066731194	0.301617468	0.268076963	mc4r/papss1	2
GO:0016071	mRNA metabolic process	3/55	280/16411	0.067433507	0.301617468	0.268076963	edc3/rbm39b/rbfox1	3
GO:0000381	regulation of alternative mRNA splicing, via spliceosome	1/55	21/16411	0.068110365	0.301617468	0.268076963	rbfox1	1
GO:0007043	cell-cell junction assembly	1/55	21/16411	0.068110365	0.301617468	0.268076963	bves	1
GO:0021761	limbic system development	1/55	21/16411	0.068110365	0.301617468	0.268076963	rbfox1	1
GO:0035303	regulation of dephosphorylation	1/55	21/16411	0.068110365	0.301617468	0.268076963	csnk2b	1
GO:0048264	determination of ventral identity	1/55	21/16411	0.068110365	0.301617468	0.268076963	admp	1
GO:0043087	regulation of GTPase activity	2/55	128/16411	0.06858741	0.301617468	0.268076963	bves/plxnb1b	2
GO:0000380	alternative mRNA splicing, via spliceosome	1/55	22/16411	0.071237512	0.301617468	0.268076963	rbfox1	1
GO:0021514	ventral spinal cord interneuron differentiation	1/55	22/16411	0.071237512	0.301617468	0.268076963	dlc	1
GO:0030104	water homeostasis	1/55	22/16411	0.071237512	0.301617468	0.268076963	bves	1
GO:0030814	regulation of cAMP metabolic process	1/55	22/16411	0.071237512	0.301617468	0.268076963	mc4r	1
GO:0030817	regulation of cAMP biosynthetic process	1/55	22/16411	0.071237512	0.301617468	0.268076963	mc4r	1
GO:0065009	regulation of molecular function	4/55	469/16411	0.071852962	0.301617468	0.268076963	bves/mapk8ip3/csnk2b/plxnb1b	4
GO:0032872	regulation of stress-activated MAPK cascade	1/55	23/16411	0.074354354	0.301617468	0.268076963	mapk8ip3	1
GO:0070302	regulation of stress-activated protein kinase signaling cascade	1/55	23/16411	0.074354354	0.301617468	0.268076963	mapk8ip3	1
GO:0009260	ribonucleotide biosynthetic process	2/55	137/16411	0.077147571	0.301617468	0.268076963	mc4r/papss1	2
GO:0042384	cilium assembly	2/55	137/16411	0.077147571	0.301617468	0.268076963	mcrs1/ift74	2
GO:0046390	ribose phosphate biosynthetic process	2/55	137/16411	0.077147571	0.301617468	0.268076963	mc4r/papss1	2
GO:0007254	JNK cascade	1/55	24/16411	0.077460927	0.301617468	0.268076963	mapk8ip3	1
GO:0010976	positive regulation of neuron projection development	1/55	24/16411	0.077460927	0.301617468	0.268076963	plxnb1b	1
GO:0034599	cellular response to oxidative stress	1/55	24/16411	0.077460927	0.301617468	0.268076963	ryr1b	1
GO:0035725	sodium ion transmembrane transport	1/55	24/16411	0.077460927	0.301617468	0.268076963	slc4a11	1
GO:0060348	bone development	1/55	24/16411	0.077460927	0.301617468	0.268076963	foxe1	1
GO:0048593	camera-type eye morphogenesis	2/55	140/16411	0.080073189	0.301617468	0.268076963	mcrs1/bves	2
GO:0072522	purine-containing compound biosynthetic process	2/55	140/16411	0.080073189	0.301617468	0.268076963	mc4r/papss1	2
GO:0003009	skeletal muscle contraction	1/55	25/16411	0.080557262	0.301617468	0.268076963	ryr1b	1
GO:0007631	feeding behavior	1/55	25/16411	0.080557262	0.301617468	0.268076963	mc4r	1
GO:0030799	regulation of cyclic nucleotide metabolic process	1/55	25/16411	0.080557262	0.301617468	0.268076963	mc4r	1
GO:0030802	regulation of cyclic nucleotide biosynthetic process	1/55	25/16411	0.080557262	0.301617468	0.268076963	mc4r	1
GO:0030808	regulation of nucleotide biosynthetic process	1/55	25/16411	0.080557262	0.301617468	0.268076963	mc4r	1
GO:0032147	activation of protein kinase activity	1/55	25/16411	0.080557262	0.301617468	0.268076963	mapk8ip3	1
GO:1900371	regulation of purine nucleotide biosynthetic process	1/55	25/16411	0.080557262	0.301617468	0.268076963	mc4r	1
GO:0006790	sulfur compound metabolic process	2/55	142/16411	0.082042819	0.301617468	0.268076963	papss1/cth	2
GO:0055002	striated muscle cell development	2/55	143/16411	0.083033293	0.301617468	0.268076963	bves/cryabb	2
GO:0009069	serine family amino acid metabolic process	1/55	26/16411	0.083643394	0.301617468	0.268076963	cth	1
GO:0030100	regulation of endocytosis	1/55	26/16411	0.083643394	0.301617468	0.268076963	pacsin2	1
GO:1900542	regulation of purine nucleotide metabolic process	1/55	26/16411	0.083643394	0.301617468	0.268076963	mc4r	1
GO:0007018	microtubule-based movement	2/55	146/16411	0.086026927	0.301617468	0.268076963	ift74/mapk8ip3	2
GO:0007162	negative regulation of cell adhesion	1/55	27/16411	0.086719354	0.301617468	0.268076963	plxnb1b	1
GO:0048024	regulation of mRNA splicing, via spliceosome	1/55	27/16411	0.086719354	0.301617468	0.268076963	rbfox1	1
GO:0001934	positive regulation of protein phosphorylation	2/55	147/16411	0.087032094	0.301617468	0.268076963	admp/mapk8ip3	2
GO:0043408	regulation of MAPK cascade	2/55	147/16411	0.087032094	0.301617468	0.268076963	admp/mapk8ip3	2
GO:0007517	muscle organ development	2/55	148/16411	0.088040847	0.301617468	0.268076963	bves/cryabb	2
GO:0042327	positive regulation of phosphorylation	2/55	149/16411	0.089053153	0.301617468	0.268076963	admp/mapk8ip3	2
GO:0006112	energy reserve metabolic process	1/55	28/16411	0.089785177	0.301617468	0.268076963	mc4r	1
GO:0050879	multicellular organismal movement	1/55	28/16411	0.089785177	0.301617468	0.268076963	ryr1b	1
GO:0050881	musculoskeletal movement	1/55	28/16411	0.089785177	0.301617468	0.268076963	ryr1b	1
GO:0098661	inorganic anion transmembrane transport	1/55	28/16411	0.089785177	0.301617468	0.268076963	slc4a11	1
GO:0006081	cellular aldehyde metabolic process	1/55	29/16411	0.092840894	0.301617468	0.268076963	pddc1	1
GO:0009066	aspartate family amino acid metabolic process	1/55	29/16411	0.092840894	0.301617468	0.268076963	cth	1
GO:0021549	cerebellum development	1/55	29/16411	0.092840894	0.301617468	0.268076963	bmi1b	1
GO:0051403	stress-activated MAPK cascade	1/55	29/16411	0.092840894	0.301617468	0.268076963	mapk8ip3	1
GO:0000165	MAPK cascade	2/55	155/16411	0.095199695	0.301617468	0.268076963	admp/mapk8ip3	2
GO:0023014	signal transduction by protein phosphorylation	2/55	155/16411	0.095199695	0.301617468	0.268076963	admp/mapk8ip3	2
GO:0006140	regulation of nucleotide metabolic process	1/55	30/16411	0.095886539	0.301617468	0.268076963	mc4r	1
GO:0031098	stress-activated protein kinase signaling cascade	1/55	30/16411	0.095886539	0.301617468	0.268076963	mapk8ip3	1
GO:0045446	endothelial cell differentiation	1/55	30/16411	0.095886539	0.301617468	0.268076963	dlc	1
GO:0071902	positive regulation of protein serine/threonine kinase activity	1/55	30/16411	0.095886539	0.301617468	0.268076963	mapk8ip3	1
GO:0044782	cilium organization	2/55	156/16411	0.096235924	0.301617468	0.268076963	mcrs1/ift74	2
GO:0055001	muscle cell development	2/55	156/16411	0.096235924	0.301617468	0.268076963	bves/cryabb	2
GO:0050684	regulation of mRNA processing	1/55	31/16411	0.098922143	0.308157465	0.273889699	rbfox1	1
GO:0048878	chemical homeostasis	3/55	333/16411	0.100655898	0.309975695	0.275505737	bves/slc4a11/ryr1b	3
GO:0006820	anion transport	2/55	161/16411	0.101465692	0.309975695	0.275505737	slc4a11/slc16a5b	2
GO:0014706	striated muscle tissue development	2/55	161/16411	0.101465692	0.309975695	0.275505737	bves/cryabb	2
GO:0035265	organ growth	1/55	32/16411	0.101947741	0.309975695	0.275505737	foxe1	1
GO:0060537	muscle tissue development	2/55	162/16411	0.102521144	0.309975695	0.275505737	bves/cryabb	2
GO:0031346	positive regulation of cell projection organization	1/55	33/16411	0.104963363	0.315503909	0.280419202	plxnb1b	1
GO:0022604	regulation of cell morphogenesis	2/55	167/16411	0.107844149	0.318943032	0.283475888	bves/plxnb1b	2
GO:0007157	heterophilic cell-cell adhesion via plasma membrane cell adhesion molecules	1/55	34/16411	0.107969042	0.318943032	0.283475888	pvrl3b	1
GO:0048262	determination of dorsal/ventral asymmetry	1/55	34/16411	0.107969042	0.318943032	0.283475888	admp	1
GO:0040012	regulation of locomotion	2/55	169/16411	0.109994116	0.319682694	0.284133298	bves/plxnb1b	2
GO:0015718	monocarboxylic acid transport	1/55	35/16411	0.110964811	0.319682694	0.284133298	slc16a5b	1
GO:0043405	regulation of MAP kinase activity	1/55	35/16411	0.110964811	0.319682694	0.284133298	mapk8ip3	1
GO:0060840	artery development	1/55	35/16411	0.110964811	0.319682694	0.284133298	dlc	1
GO:0009165	nucleotide biosynthetic process	2/55	171/16411	0.112155578	0.319682694	0.284133298	mc4r/papss1	2
GO:0030031	cell projection assembly	2/55	172/16411	0.113240544	0.319682694	0.284133298	mcrs1/ift74	2
GO:0060218	hematopoietic stem cell differentiation	1/55	36/16411	0.113950701	0.319682694	0.284133298	dlc	1
GO:0051146	striated muscle cell differentiation	2/55	173/16411	0.114328294	0.319682694	0.284133298	bves/cryabb	2
GO:1901293	nucleoside phosphate biosynthetic process	2/55	174/16411	0.115418796	0.319682694	0.284133298	mc4r/papss1	2
GO:0006171	cAMP biosynthetic process	1/55	37/16411	0.116926744	0.319682694	0.284133298	mc4r	1
GO:0010862	positive regulation of pathway-restricted SMAD protein phosphorylation	1/55	37/16411	0.116926744	0.319682694	0.284133298	admp	1
GO:0034329	cell junction assembly	1/55	37/16411	0.116926744	0.319682694	0.284133298	bves	1
GO:0046058	cAMP metabolic process	1/55	37/16411	0.116926744	0.319682694	0.284133298	mc4r	1
GO:1903311	regulation of mRNA metabolic process	1/55	37/16411	0.116926744	0.319682694	0.284133298	rbfox1	1
GO:0060271	cilium morphogenesis	2/55	176/16411	0.117607941	0.319843818	0.284276504	mcrs1/ift74	2
GO:0060393	regulation of pathway-restricted SMAD protein phosphorylation	1/55	38/16411	0.119892973	0.324342042	0.288274516	admp	1
GO:0042462	eye photoreceptor cell development	1/55	39/16411	0.122849419	0.325808829	0.289578194	bves	1
GO:0060389	pathway-restricted SMAD protein phosphorylation	1/55	39/16411	0.122849419	0.325808829	0.289578194	admp	1
GO:0060395	SMAD protein signal transduction	1/55	39/16411	0.122849419	0.325808829	0.289578194	admp	1
GO:0031401	positive regulation of protein modification process	2/55	182/16411	0.124238386	0.325808829	0.289578194	admp/mapk8ip3	2
GO:0048592	eye morphogenesis	2/55	182/16411	0.124238386	0.325808829	0.289578194	mcrs1/bves	2
GO:1902582	single-organism intracellular transport	2/55	182/16411	0.124238386	0.325808829	0.289578194	ift74/mapk8ip3	2
GO:0043484	regulation of RNA splicing	1/55	40/16411	0.125796113	0.326561627	0.290247278	rbfox1	1
GO:0045666	positive regulation of neuron differentiation	1/55	40/16411	0.125796113	0.326561627	0.290247278	plxnb1b	1
GO:0022037	metencephalon development	1/55	41/16411	0.128733088	0.330844036	0.294053474	bmi1b	1
GO:0031503	protein complex localization	1/55	41/16411	0.128733088	0.330844036	0.294053474	ift74	1
GO:0060041	retina development in camera-type eye	2/55	188/16411	0.13095852	0.334888951	0.297648586	mcrs1/bves	2
GO:0045814	negative regulation of gene expression, epigenetic	1/55	42/16411	0.131660374	0.335016992	0.297762389	bmi1b	1
GO:0006941	striated muscle contraction	1/55	43/16411	0.134578004	0.337429727	0.299906823	ryr1b	1
GO:0008652	cellular amino acid biosynthetic process	1/55	43/16411	0.134578004	0.337429727	0.299906823	cth	1
GO:0030010	establishment of cell polarity	1/55	43/16411	0.134578004	0.337429727	0.299906823	mark2a	1
GO:0045860	positive regulation of protein kinase activity	1/55	44/16411	0.137486008	0.341390377	0.30342704	mapk8ip3	1
GO:0051453	regulation of intracellular pH	1/55	44/16411	0.137486008	0.341390377	0.30342704	slc4a11	1
GO:0021517	ventral spinal cord development	1/55	45/16411	0.140384418	0.343607574	0.30539768	dlc	1
GO:0030641	regulation of cellular pH	1/55	45/16411	0.140384418	0.343607574	0.30539768	slc4a11	1
GO:0071526	semaphorin-plexin signaling pathway	1/55	45/16411	0.140384418	0.343607574	0.30539768	plxnb1b	1
GO:0033674	positive regulation of kinase activity	1/55	46/16411	0.143273264	0.347370083	0.30874179	mapk8ip3	1
GO:0045216	cell-cell junction organization	1/55	46/16411	0.143273264	0.347370083	0.30874179	bves	1
GO:0000226	microtubule cytoskeleton organization	2/55	200/16411	0.144643886	0.349046748	0.310232006	mark2a/maptb	2
GO:1901607	alpha-amino acid biosynthetic process	1/55	47/16411	0.146152578	0.351039369	0.312003043	cth	1
GO:0002244	hematopoietic progenitor cell differentiation	1/55	48/16411	0.14902239	0.351364717	0.312292213	dlc	1
GO:0006885	regulation of pH	1/55	48/16411	0.14902239	0.351364717	0.312292213	slc4a11	1
GO:0042180	cellular ketone metabolic process	1/55	48/16411	0.14902239	0.351364717	0.312292213	pddc1	1
GO:0050804	modulation of synaptic transmission	1/55	48/16411	0.14902239	0.351364717	0.312292213	btbd9	1
GO:0042692	muscle cell differentiation	2/55	205/16411	0.150433892	0.353073152	0.313810666	bves/cryabb	2
GO:0007623	circadian rhythm	1/55	49/16411	0.151882731	0.354853291	0.315392849	btbd9	1
GO:0030003	cellular cation homeostasis	2/55	207/16411	0.15276321	0.354914541	0.315447288	slc4a11/ryr1b	2
GO:0034220	ion transmembrane transport	3/55	404/16411	0.153289938	0.354914541	0.315447288	slc4a11/ryr1b/slc16a5b	3
GO:0009880	embryonic pattern specification	1/55	50/16411	0.154733633	0.355058425	0.315575172	dlc	1
GO:0034330	cell junction organization	1/55	50/16411	0.154733633	0.355058425	0.315575172	bves	1
GO:0009150	purine ribonucleotide metabolic process	2/55	211/16411	0.157443577	0.358378824	0.318526335	mc4r/papss1	2
GO:0031589	cell-substrate adhesion	1/55	51/16411	0.157575125	0.358378824	0.318526335	bves	1
GO:0006873	cellular ion homeostasis	2/55	213/16411	0.159794235	0.358475305	0.318612088	slc4a11/ryr1b	2
GO:0000956	nuclear-transcribed mRNA catabolic process	1/55	52/16411	0.160407238	0.358475305	0.318612088	edc3	1
GO:0021515	cell differentiation in spinal cord	1/55	52/16411	0.160407238	0.358475305	0.318612088	dlc	1
GO:0052652	cyclic purine nucleotide metabolic process	1/55	52/16411	0.160407238	0.358475305	0.318612088	mc4r	1
GO:0009190	cyclic nucleotide biosynthetic process	1/55	53/16411	0.163230002	0.361638884	0.32142387	mc4r	1
GO:0050769	positive regulation of neurogenesis	1/55	53/16411	0.163230002	0.361638884	0.32142387	plxnb1b	1
GO:0006163	purine nucleotide metabolic process	2/55	218/16411	0.165699889	0.363175882	0.322789951	mc4r/papss1	2
GO:0006397	mRNA processing	2/55	218/16411	0.165699889	0.363175882	0.322789951	rbm39b/rbfox1	2
GO:0009187	cyclic nucleotide metabolic process	1/55	54/16411	0.166043448	0.363175882	0.322789951	mc4r	1
GO:0042461	photoreceptor cell development	1/55	55/16411	0.168847606	0.367605603	0.326727077	bves	1
GO:0001754	eye photoreceptor cell differentiation	1/55	56/16411	0.171642506	0.367605603	0.326727077	bves	1
GO:0044272	sulfur compound biosynthetic process	1/55	56/16411	0.171642506	0.367605603	0.326727077	papss1	1
GO:0090100	positive regulation of transmembrane receptor protein serine/threonine kinase signaling pathway	1/55	56/16411	0.171642506	0.367605603	0.326727077	admp	1
GO:0009259	ribonucleotide metabolic process	2/55	223/16411	0.17164464	0.367605603	0.326727077	mc4r/papss1	2
GO:0006979	response to oxidative stress	1/55	57/16411	0.174428178	0.370479683	0.329281553	ryr1b	1
GO:0090504	epiboly	1/55	57/16411	0.174428178	0.370479683	0.329281553	bves	1
GO:0010720	positive regulation of cell development	1/55	58/16411	0.177204651	0.371768126	0.330426718	plxnb1b	1
GO:0046942	carboxylic acid transport	1/55	58/16411	0.177204651	0.371768126	0.330426718	slc16a5b	1
GO:0071900	regulation of protein serine/threonine kinase activity	1/55	58/16411	0.177204651	0.371768126	0.330426718	mapk8ip3	1
GO:0006402	mRNA catabolic process	1/55	59/16411	0.179971957	0.373121588	0.331629673	edc3	1
GO:0051347	positive regulation of transferase activity	1/55	59/16411	0.179971957	0.373121588	0.331629673	mapk8ip3	1
GO:0019693	ribose phosphate metabolic process	2/55	230/16411	0.180027537	0.373121588	0.331629673	mc4r/papss1	2
GO:0030004	cellular monovalent inorganic cation homeostasis	1/55	60/16411	0.182730123	0.375693134	0.333915257	slc4a11	1
GO:0048511	rhythmic process	1/55	60/16411	0.182730123	0.375693134	0.333915257	btbd9	1
GO:1902531	regulation of intracellular signal transduction	3/55	442/16411	0.184451087	0.376823317	0.334919761	admp/mapk8ip3/iqsec3b	3
GO:0007596	blood coagulation	1/55	61/16411	0.185479181	0.376823317	0.334919761	proza	1
GO:0007599	hemostasis	1/55	61/16411	0.185479181	0.376823317	0.334919761	proza	1
GO:0051962	positive regulation of nervous system development	1/55	62/16411	0.188219159	0.379904202	0.337658046	plxnb1b	1
GO:0032270	positive regulation of cellular protein metabolic process	2/55	237/16411	0.188473875	0.379904202	0.337658046	admp/mapk8ip3	2
GO:0050817	coagulation	1/55	64/16411	0.193671995	0.386259731	0.343306826	proza	1
GO:0055080	cation homeostasis	2/55	242/16411	0.194541767	0.386259731	0.343306826	slc4a11/ryr1b	2
GO:0009792	embryo development ending in birth or egg hatching	3/55	454/16411	0.194632822	0.386259731	0.343306826	dlc/pdcd10a/foxe1	3
GO:0043009	chordate embryonic development	3/55	454/16411	0.194632822	0.386259731	0.343306826	dlc/pdcd10a/foxe1	3
GO:0021510	spinal cord development	1/55	65/16411	0.196384911	0.388237863	0.345064986	dlc	1
GO:0007269	neurotransmitter secretion	1/55	66/16411	0.199088865	0.388254921	0.345080147	syn1	1
GO:0090305	nucleic acid phosphodiester bond hydrolysis	1/55	66/16411	0.199088865	0.388254921	0.345080147	edc3	1
GO:0099643	signal release from synapse	1/55	66/16411	0.199088865	0.388254921	0.345080147	syn1	1
GO:0055082	cellular chemical homeostasis	2/55	246/16411	0.199414979	0.388254921	0.345080147	slc4a11/ryr1b	2
GO:0051247	positive regulation of protein metabolic process	2/55	247/16411	0.200635739	0.388594479	0.345381945	admp/mapk8ip3	2
GO:0099531	presynaptic process involved in chemical synaptic transmission	1/55	67/16411	0.201783886	0.388594479	0.345381945	syn1	1
GO:0072521	purine-containing compound metabolic process	2/55	248/16411	0.201857443	0.388594479	0.345381945	mc4r/papss1	2
GO:0098771	inorganic ion homeostasis	2/55	251/16411	0.205528021	0.391135729	0.347640603	slc4a11/ryr1b	2
GO:0090407	organophosphate biosynthetic process	2/55	252/16411	0.206753304	0.391135729	0.347640603	mc4r/papss1	2
GO:0090596	sensory organ morphogenesis	2/55	252/16411	0.206753304	0.391135729	0.347640603	mcrs1/bves	2
GO:0040017	positive regulation of locomotion	1/55	69/16411	0.207147243	0.391135729	0.347640603	bves	1
GO:0009967	positive regulation of signal transduction	2/55	253/16411	0.207979434	0.391135729	0.347640603	admp/mapk8ip3	2
GO:0006401	RNA catabolic process	1/55	70/16411	0.209815638	0.391135729	0.347640603	edc3	1
GO:0007009	plasma membrane organization	1/55	70/16411	0.209815638	0.391135729	0.347640603	pacsin2	1
GO:0015698	inorganic anion transport	1/55	70/16411	0.209815638	0.391135729	0.347640603	slc4a11	1
GO:0007163	establishment or maintenance of cell polarity	1/55	71/16411	0.212475214	0.391135729	0.347640603	mark2a	1
GO:0016197	endosomal transport	1/55	71/16411	0.212475214	0.391135729	0.347640603	micall1a	1
GO:0030155	regulation of cell adhesion	1/55	71/16411	0.212475214	0.391135729	0.347640603	plxnb1b	1
GO:0055067	monovalent inorganic cation homeostasis	1/55	71/16411	0.212475214	0.391135729	0.347640603	slc4a11	1
GO:0002011	morphogenesis of an epithelial sheet	1/55	72/16411	0.215126002	0.391135729	0.347640603	bves	1
GO:0042451	purine nucleoside biosynthetic process	1/55	72/16411	0.215126002	0.391135729	0.347640603	papss1	1
GO:0046129	purine ribonucleoside biosynthetic process	1/55	72/16411	0.215126002	0.391135729	0.347640603	papss1	1
GO:0050801	ion homeostasis	2/55	259/16411	0.21535294	0.391135729	0.347640603	slc4a11/ryr1b	2
GO:0021536	diencephalon development	1/55	73/16411	0.217768028	0.392304881	0.348679743	rbfox1	1
GO:0046530	photoreceptor cell differentiation	1/55	73/16411	0.217768028	0.392304881	0.348679743	bves	1
GO:0001525	angiogenesis	2/55	262/16411	0.219049613	0.392304881	0.348679743	gas6/pdcd10a	2
GO:0010647	positive regulation of cell communication	2/55	262/16411	0.219049613	0.392304881	0.348679743	admp/mapk8ip3	2
GO:0006396	RNA processing	3/55	484/16411	0.220679255	0.393851171	0.350054082	rbm39b/grsf1/rbfox1	3
GO:0007268	chemical synaptic transmission	2/55	266/16411	0.223987694	0.394279709	0.350434965	btbd9/syn1	2
GO:0098916	anterograde trans-synaptic signaling	2/55	266/16411	0.223987694	0.394279709	0.350434965	btbd9/syn1	2
GO:0099536	synaptic signaling	2/55	266/16411	0.223987694	0.394279709	0.350434965	btbd9/syn1	2
GO:0099537	trans-synaptic signaling	2/55	266/16411	0.223987694	0.394279709	0.350434965	btbd9/syn1	2
GO:0080135	regulation of cellular response to stress	1/55	77/16411	0.228249093	0.400409671	0.355883263	mapk8ip3	1
GO:0098662	inorganic cation transmembrane transport	2/55	273/16411	0.232651433	0.406735684	0.36150581	slc4a11/ryr1b	2
GO:0007219	Notch signaling pathway	1/55	79/16411	0.233437795	0.406735684	0.36150581	dlc	1
GO:0015711	organic anion transport	1/55	81/16411	0.238592243	0.413370739	0.367403033	slc16a5b	1
GO:0043010	camera-type eye development	2/55	278/16411	0.238854299	0.413370739	0.367403033	mcrs1/bves	2
GO:0048589	developmental growth	2/55	279/16411	0.240096103	0.414125494	0.368073857	foxe1/plxnb1b	2
GO:0006814	sodium ion transport	1/55	82/16411	0.24115669	0.414563674	0.368463311	slc4a11	1
GO:0002040	sprouting angiogenesis	1/55	83/16411	0.243712657	0.416363373	0.370062879	gas6	1
GO:0045935	positive regulation of nucleobase-containing compound metabolic process	2/55	282/16411	0.243823687	0.416363373	0.370062879	mc4r/npas4a	2
GO:0009117	nucleotide metabolic process	2/55	285/16411	0.247554191	0.420667167	0.373888082	mc4r/papss1	2
GO:0001505	regulation of neurotransmitter levels	1/55	85/16411	0.248799259	0.420667167	0.373888082	syn1	1
GO:0043410	positive regulation of MAPK cascade	1/55	85/16411	0.248799259	0.420667167	0.373888082	mapk8ip3	1
GO:0006753	nucleoside phosphate metabolic process	2/55	287/16411	0.250042607	0.421383278	0.37452456	mc4r/papss1	2
GO:0061061	muscle structure development	2/55	289/16411	0.252532007	0.424187751	0.37701717	bves/cryabb	2
GO:0031328	positive regulation of cellular biosynthetic process	2/55	295/16411	0.260004909	0.430434013	0.382568834	mc4r/npas4a	2
GO:0048703	embryonic viscerocranium morphogenesis	1/55	90/16411	0.261369268	0.430434013	0.382568834	foxe1	1
GO:0009891	positive regulation of biosynthetic process	2/55	297/16411	0.262497046	0.430434013	0.382568834	mc4r/npas4a	2
GO:0051173	positive regulation of nitrogen compound metabolic process	2/55	297/16411	0.262497046	0.430434013	0.382568834	mc4r/npas4a	2
GO:0009163	nucleoside biosynthetic process	1/55	91/16411	0.263858374	0.430434013	0.382568834	papss1	1
GO:0042455	ribonucleoside biosynthetic process	1/55	91/16411	0.263858374	0.430434013	0.382568834	papss1	1
GO:0098660	inorganic ion transmembrane transport	2/55	299/16411	0.264989573	0.430434013	0.382568834	slc4a11/ryr1b	2
GO:0045859	regulation of protein kinase activity	1/55	92/16411	0.266339243	0.430434013	0.382568834	mapk8ip3	1
GO:0048675	axon extension	1/55	92/16411	0.266339243	0.430434013	0.382568834	plxnb1b	1
GO:0006936	muscle contraction	1/55	93/16411	0.268811903	0.430434013	0.382568834	ryr1b	1
GO:0008037	cell recognition	1/55	93/16411	0.268811903	0.430434013	0.382568834	pvrl3b	1
GO:0045597	positive regulation of cell differentiation	1/55	93/16411	0.268811903	0.430434013	0.382568834	plxnb1b	1
GO:0050770	regulation of axonogenesis	1/55	93/16411	0.268811903	0.430434013	0.382568834	plxnb1b	1
GO:1901659	glycosyl compound biosynthetic process	1/55	93/16411	0.268811903	0.430434013	0.382568834	papss1	1
GO:1990138	neuron projection extension	1/55	93/16411	0.268811903	0.430434013	0.382568834	plxnb1b	1
GO:0007034	vacuolar transport	1/55	94/16411	0.271276381	0.431690588	0.383685675	micall1a	1
GO:0021953	central nervous system neuron differentiation	1/55	94/16411	0.271276381	0.431690588	0.383685675	dlc	1
GO:0023061	signal release	1/55	95/16411	0.273732702	0.434254966	0.385964889	syn1	1
GO:1901605	alpha-amino acid metabolic process	1/55	96/16411	0.276180895	0.435493164	0.387065397	cth	1
GO:0098609	cell-cell adhesion	2/55	308/16411	0.276207727	0.435493164	0.387065397	bves/pvrl3b	2
GO:0015980	energy derivation by oxidation of organic compounds	1/55	97/16411	0.278620983	0.4367439	0.388177048	mc4r	1
GO:0098655	cation transmembrane transport	2/55	310/16411	0.278700387	0.4367439	0.388177048	slc4a11/ryr1b	2
GO:0042787	protein ubiquitination involved in ubiquitin-dependent protein catabolic process	1/55	98/16411	0.281052996	0.439091914	0.390263958	btbd9	1
GO:0022603	regulation of anatomical structure morphogenesis	2/55	315/16411	0.284930366	0.443800631	0.394449056	bves/plxnb1b	2
GO:0003012	muscle system process	1/55	100/16411	0.285892894	0.443954525	0.394585836	ryr1b	1
GO:0010769	regulation of cell morphogenesis involved in differentiation	1/55	101/16411	0.288300833	0.44500489	0.395519398	plxnb1b	1
GO:0043549	regulation of kinase activity	1/55	101/16411	0.288300833	0.44500489	0.395519398	mapk8ip3	1
GO:0019725	cellular homeostasis	2/55	322/16411	0.293645788	0.451898009	0.401645988	slc4a11/ryr1b	2
GO:0001756	somitogenesis	1/55	104/16411	0.295476919	0.453358617	0.402944173	dlc	1
GO:0070588	calcium ion transmembrane transport	1/55	105/16411	0.297853124	0.455644362	0.404975739	ryr1b	1
GO:0048588	developmental cell growth	1/55	106/16411	0.300221459	0.457904541	0.40698458	plxnb1b	1
GO:0055086	nucleobase-containing small molecule metabolic process	2/55	329/16411	0.30234969	0.459786215	0.408657009	mc4r/papss1	2
GO:0006874	cellular calcium ion homeostasis	1/55	108/16411	0.304934625	0.460989404	0.4097264	ryr1b	1
GO:0030902	hindbrain development	1/55	108/16411	0.304934625	0.460989404	0.4097264	bmi1b	1
GO:0034655	nucleobase-containing compound catabolic process	1/55	109/16411	0.307279506	0.463172041	0.411666324	edc3	1
GO:1902580	single-organism cellular localization	2/55	334/16411	0.308557429	0.463738358	0.412169665	ift74/mapk8ip3	2
GO:0003002	regionalization	2/55	336/16411	0.311037968	0.466103543	0.414271837	dlc/admp	2
GO:0030162	regulation of proteolysis	1/55	111/16411	0.311945991	0.466105348	0.41427344	btbd9	1
GO:0009416	response to light stimulus	1/55	112/16411	0.314267646	0.468213247	0.416146936	rcvrn2	1
GO:0001654	eye development	2/55	342/16411	0.318469654	0.472358453	0.419831187	mcrs1/bves	2
GO:0090092	regulation of transmembrane receptor protein serine/threonine kinase signaling pathway	1/55	114/16411	0.318887905	0.472358453	0.419831187	admp	1
GO:0010975	regulation of neuron projection development	1/55	117/16411	0.325761041	0.478403357	0.425203885	plxnb1b	1
GO:0035282	segmentation	1/55	117/16411	0.325761041	0.478403357	0.425203885	dlc	1
GO:0055074	calcium ion homeostasis	1/55	117/16411	0.325761041	0.478403357	0.425203885	ryr1b	1
GO:0022618	ribonucleoprotein complex assembly	1/55	118/16411	0.328036918	0.48037315	0.426954633	edc3	1
GO:0000904	cell morphogenesis involved in differentiation	2/55	352/16411	0.330817531	0.48306878	0.429350503	bves/plxnb1b	2
GO:0060627	regulation of vesicle-mediated transport	1/55	120/16411	0.332566068	0.483419006	0.429661783	pacsin2	1
GO:0006836	neurotransmitter transport	1/55	121/16411	0.33481939	0.483419006	0.429661783	syn1	1
GO:0046394	carboxylic acid biosynthetic process	1/55	121/16411	0.33481939	0.483419006	0.429661783	cth	1
GO:0051338	regulation of transferase activity	1/55	121/16411	0.33481939	0.483419006	0.429661783	mapk8ip3	1
GO:0044282	small molecule catabolic process	1/55	122/16411	0.337065242	0.483942833	0.43012736	pddc1	1
GO:0072503	cellular divalent inorganic cation homeostasis	1/55	122/16411	0.337065242	0.483942833	0.43012736	ryr1b	1
GO:0051216	cartilage development	1/55	123/16411	0.339303649	0.485799653	0.431777697	foxe1	1
GO:0046578	regulation of Ras protein signal transduction	1/55	125/16411	0.343758224	0.490810353	0.436231196	iqsec3b	1
GO:0016053	organic acid biosynthetic process	1/55	126/16411	0.34597444	0.492606267	0.437827401	cth	1
GO:0061448	connective tissue development	1/55	127/16411	0.348183308	0.494381823	0.439405512	foxe1	1
GO:0019439	aromatic compound catabolic process	1/55	129/16411	0.352579092	0.497872673	0.442508172	edc3	1
GO:0071826	ribonucleoprotein complex subunit organization	1/55	129/16411	0.352579092	0.497872673	0.442508172	edc3	1
GO:0061053	somite development	1/55	130/16411	0.354766056	0.498223368	0.442819868	dlc	1
GO:1902533	positive regulation of intracellular signal transduction	1/55	130/16411	0.354766056	0.498223368	0.442819868	mapk8ip3	1
GO:0046700	heterocycle catabolic process	1/55	132/16411	0.359118247	0.501891161	0.446079795	edc3	1
GO:0010256	endomembrane system organization	1/55	133/16411	0.361283521	0.501891161	0.446079795	pacsin2	1
GO:0044270	cellular nitrogen compound catabolic process	1/55	133/16411	0.361283521	0.501891161	0.446079795	edc3	1
GO:0051094	positive regulation of developmental process	1/55	133/16411	0.361283521	0.501891161	0.446079795	plxnb1b	1
GO:0006816	calcium ion transport	1/55	134/16411	0.363441612	0.5021747	0.446331804	ryr1b	1
GO:0072507	divalent inorganic cation homeostasis	1/55	134/16411	0.363441612	0.5021747	0.446331804	ryr1b	1
GO:0048584	positive regulation of response to stimulus	2/55	382/16411	0.367483022	0.502703399	0.44680171	admp/mapk8ip3	2
GO:0000377	RNA splicing, via transesterification reactions with bulged adenosine as nucleophile	1/55	136/16411	0.367736338	0.502703399	0.44680171	rbfox1	1
GO:0000398	mRNA splicing, via spliceosome	1/55	136/16411	0.367736338	0.502703399	0.44680171	rbfox1	1
GO:0048701	embryonic cranial skeleton morphogenesis	1/55	136/16411	0.367736338	0.502703399	0.44680171	foxe1	1
GO:0000375	RNA splicing, via transesterification reactions	1/55	137/16411	0.369873021	0.502949028	0.447020025	rbfox1	1
GO:1901361	organic cyclic compound catabolic process	1/55	137/16411	0.369873021	0.502949028	0.447020025	edc3	1
GO:0006091	generation of precursor metabolites and energy	1/55	138/16411	0.372002613	0.503182482	0.447227518	mc4r	1
GO:0051056	regulation of small GTPase mediated signal transduction	1/55	138/16411	0.372002613	0.503182482	0.447227518	iqsec3b	1
GO:0048704	embryonic skeletal system morphogenesis	1/55	140/16411	0.37624062	0.507579209	0.45113532	foxe1	1
GO:1904888	cranial skeletal system development	1/55	141/16411	0.378349081	0.509087506	0.452475891	foxe1	1
GO:0016337	single organismal cell-cell adhesion	1/55	142/16411	0.380450544	0.509248905	0.452619342	bves	1
GO:0040029	regulation of gene expression, epigenetic	1/55	142/16411	0.380450544	0.509248905	0.452619342	bmi1b	1
GO:0031344	regulation of cell projection organization	1/55	143/16411	0.382545031	0.509668129	0.452991948	plxnb1b	1
GO:0040008	regulation of growth	1/55	144/16411	0.384632566	0.509668129	0.452991948	mc4r	1
GO:0098602	single organism cell adhesion	1/55	144/16411	0.384632566	0.509668129	0.452991948	bves	1
GO:0009953	dorsal/ventral pattern formation	1/55	145/16411	0.386713172	0.509668129	0.452991948	admp	1
GO:0030334	regulation of cell migration	1/55	145/16411	0.386713172	0.509668129	0.452991948	plxnb1b	1
GO:0030855	epithelial cell differentiation	1/55	145/16411	0.386713172	0.509668129	0.452991948	dlc	1
GO:0060560	developmental growth involved in morphogenesis	1/55	146/16411	0.38878687	0.511090668	0.454256297	plxnb1b	1
GO:0009314	response to radiation	1/55	147/16411	0.390853684	0.512069029	0.455125862	rcvrn2	1
GO:0030001	metal ion transport	2/55	402/16411	0.391523596	0.512069029	0.455125862	slc4a11/ryr1b	2
GO:0048706	embryonic skeletal system development	1/55	150/16411	0.39701304	0.517686942	0.460119051	foxe1	1
GO:0007265	Ras protein signal transduction	1/55	151/16411	0.399052538	0.517686942	0.460119051	iqsec3b	1
GO:0002009	morphogenesis of an epithelium	2/55	409/16411	0.399847696	0.517686942	0.460119051	bves/ppp2r2ab	2
GO:0019752	carboxylic acid metabolic process	2/55	409/16411	0.399847696	0.517686942	0.460119051	cth/pddc1	2
GO:0048705	skeletal system morphogenesis	1/55	153/16411	0.403111237	0.517998793	0.460396224	foxe1	1
GO:0043436	oxoacid metabolic process	2/55	413/16411	0.404581788	0.517998793	0.460396224	cth/pddc1	2
GO:0009617	response to bacterium	1/55	154/16411	0.405130482	0.517998793	0.460396224	crp2	1
GO:0051130	positive regulation of cellular component organization	1/55	154/16411	0.405130482	0.517998793	0.460396224	plxnb1b	1
GO:0080134	regulation of response to stress	1/55	154/16411	0.405130482	0.517998793	0.460396224	mapk8ip3	1
GO:0006520	cellular amino acid metabolic process	1/55	155/16411	0.40714302	0.517998793	0.460396224	cth	1
GO:0051240	positive regulation of multicellular organismal process	1/55	155/16411	0.40714302	0.517998793	0.460396224	plxnb1b	1
GO:2000145	regulation of cell motility	1/55	156/16411	0.409148872	0.519265482	0.461522055	plxnb1b	1
GO:0007507	heart development	2/55	420/16411	0.412825544	0.521486824	0.463496378	pdcd10a/bves	2
GO:0045664	regulation of neuron differentiation	1/55	158/16411	0.413140608	0.521486824	0.463496378	plxnb1b	1
GO:0031175	neuron projection development	2/55	423/16411	0.416342219	0.521486824	0.463496378	maptb/plxnb1b	2
GO:0043161	proteasome-mediated ubiquitin-dependent protein catabolic process	1/55	160/16411	0.417105862	0.521486824	0.463496378	btbd9	1
GO:0045944	positive regulation of transcription from RNA polymerase II promoter	1/55	160/16411	0.417105862	0.521486824	0.463496378	npas4a	1
GO:0007156	homophilic cell adhesion via plasma membrane adhesion molecules	1/55	161/16411	0.419078614	0.521486824	0.463496378	pvrl3b	1
GO:0006875	cellular metal ion homeostasis	1/55	162/16411	0.421044809	0.521486824	0.463496378	ryr1b	1
GO:0046128	purine ribonucleoside metabolic process	1/55	162/16411	0.421044809	0.521486824	0.463496378	papss1	1
GO:0070838	divalent metal ion transport	1/55	162/16411	0.421044809	0.521486824	0.463496378	ryr1b	1
GO:0072511	divalent inorganic cation transport	1/55	162/16411	0.421044809	0.521486824	0.463496378	ryr1b	1
GO:0007178	transmembrane receptor protein serine/threonine kinase signaling pathway	1/55	163/16411	0.42300447	0.522654562	0.464534261	admp	1
GO:0042278	purine nucleoside metabolic process	1/55	164/16411	0.424957619	0.523808671	0.465560031	papss1	1
GO:1901137	carbohydrate derivative biosynthetic process	2/55	432/16411	0.426831361	0.524553374	0.466221921	mc4r/papss1	2
GO:0010498	proteasomal protein catabolic process	1/55	166/16411	0.428844461	0.524553374	0.466221921	btbd9	1
GO:0048863	stem cell differentiation	1/55	166/16411	0.428844461	0.524553374	0.466221921	dlc	1
GO:0044265	cellular macromolecule catabolic process	2/55	437/16411	0.43261811	0.524553374	0.466221921	edc3/btbd9	2
GO:0016049	cell growth	1/55	168/16411	0.432705507	0.524553374	0.466221921	plxnb1b	1
GO:0042060	wound healing	1/55	168/16411	0.432705507	0.524553374	0.466221921	proza	1
GO:0051270	regulation of cellular component movement	1/55	168/16411	0.432705507	0.524553374	0.466221921	plxnb1b	1
GO:0006897	endocytosis	1/55	174/16411	0.444135533	0.537142738	0.477411322	pacsin2	1
GO:0006082	organic acid metabolic process	2/55	450/16411	0.447522684	0.539152365	0.479197473	cth/pddc1	2
GO:0098742	cell-cell adhesion via plasma-membrane adhesion molecules	1/55	176/16411	0.447895058	0.539152365	0.479197473	pvrl3b	1
GO:0007411	axon guidance	1/55	180/16411	0.455339367	0.546832791	0.48602382	plxnb1b	1
GO:0097485	neuron projection guidance	1/55	181/16411	0.457184992	0.547769431	0.486856303	plxnb1b	1
GO:0008380	RNA splicing	1/55	182/16411	0.459024476	0.548694373	0.48767839	rbfox1	1
GO:0009119	ribonucleoside metabolic process	1/55	183/16411	0.460857839	0.549607725	0.488490175	papss1	1
GO:0044283	small molecule biosynthetic process	1/55	184/16411	0.462685102	0.550509589	0.48929175	cth	1
GO:0003007	heart morphogenesis	1/55	186/16411	0.466321405	0.552279267	0.490864637	pdcd10a	1
GO:0060485	mesenchyme development	1/55	186/16411	0.466321405	0.552279267	0.490864637	dlc	1
GO:0016569	chromatin modification	1/55	188/16411	0.469933543	0.555277796	0.493529723	bmi1b	1
GO:0060562	epithelial tube morphogenesis	1/55	190/16411	0.473521675	0.557780112	0.495753775	ppp2r2ab	1
GO:0009952	anterior/posterior pattern specification	1/55	191/16411	0.475306788	0.557780112	0.495753775	dlc	1
GO:0043085	positive regulation of catalytic activity	1/55	191/16411	0.475306788	0.557780112	0.495753775	mapk8ip3	1
GO:0019637	organophosphate metabolic process	2/55	481/16411	0.482192508	0.560967042	0.498586312	mc4r/papss1	2
GO:0009116	nucleoside metabolic process	1/55	195/16411	0.482388001	0.560967042	0.498586312	papss1	1
GO:0032940	secretion by cell	1/55	195/16411	0.482388001	0.560967042	0.498586312	syn1	1
GO:0055065	metal ion homeostasis	1/55	195/16411	0.482388001	0.560967042	0.498586312	ryr1b	1
GO:0048729	tissue morphogenesis	2/55	485/16411	0.486572122	0.564547463	0.501768582	bves/ppp2r2ab	2
GO:0009057	macromolecule catabolic process	2/55	486/16411	0.487663567	0.564547463	0.501768582	edc3/btbd9	2
GO:0016055	Wnt signaling pathway	1/55	199/16411	0.489375361	0.565256035	0.50239836	csnk2b	1
GO:0198738	cell-cell signaling by wnt	1/55	200/16411	0.49110768	0.565985084	0.503046337	csnk2b	1
GO:1905114	cell surface receptor signaling pathway involved in cell-cell signaling	1/55	201/16411	0.492834228	0.566704236	0.503685518	csnk2b	1
GO:1901657	glycosyl compound metabolic process	1/55	204/16411	0.497979439	0.569483615	0.506155824	papss1	1
GO:0007423	sensory organ development	2/55	496/16411	0.498501101	0.569483615	0.506155824	mcrs1/bves	2
GO:0009611	response to wounding	1/55	205/16411	0.499683094	0.569483615	0.506155824	proza	1
GO:0046903	secretion	1/55	205/16411	0.499683094	0.569483615	0.506155824	syn1	1
GO:0050767	regulation of neurogenesis	1/55	208/16411	0.504760072	0.573997073	0.510167376	plxnb1b	1
GO:0043207	response to external biotic stimulus	1/55	224/16411	0.53099483	0.599016287	0.5324044	crp2	1
GO:0051707	response to other organism	1/55	224/16411	0.53099483	0.599016287	0.5324044	crp2	1
GO:0051960	regulation of nervous system development	1/55	224/16411	0.53099483	0.599016287	0.5324044	plxnb1b	1
GO:0032787	monocarboxylic acid metabolic process	1/55	225/16411	0.532588411	0.599016287	0.5324044	pddc1	1
GO:0060284	regulation of cell development	1/55	225/16411	0.532588411	0.599016287	0.5324044	plxnb1b	1
GO:0035239	tube morphogenesis	1/55	226/16411	0.534176674	0.599490853	0.532826193	ppp2r2ab	1
GO:0009607	response to biotic stimulus	1/55	240/16411	0.55586378	0.621117354	0.552047782	crp2	1
GO:0044093	positive regulation of molecular function	1/55	240/16411	0.55586378	0.621117354	0.552047782	mapk8ip3	1
GO:0009799	specification of symmetry	1/55	245/16411	0.563366369	0.622731858	0.553482749	admp	1
GO:0009855	determination of bilateral symmetry	1/55	245/16411	0.563366369	0.622731858	0.553482749	admp	1
GO:0045893	positive regulation of transcription, DNA-templated	1/55	245/16411	0.563366369	0.622731858	0.553482749	npas4a	1
GO:1902680	positive regulation of RNA biosynthetic process	1/55	245/16411	0.563366369	0.622731858	0.553482749	npas4a	1
GO:1903508	positive regulation of nucleic acid-templated transcription	1/55	245/16411	0.563366369	0.622731858	0.553482749	npas4a	1
GO:0051254	positive regulation of RNA metabolic process	1/55	254/16411	0.576558724	0.635946748	0.565228115	npas4a	1
GO:0015672	monovalent inorganic cation transport	1/55	260/16411	0.585135384	0.644024812	0.572407881	slc4a11	1
GO:0001501	skeletal system development	1/55	264/16411	0.590758159	0.648824132	0.576673507	foxe1	1
GO:0010557	positive regulation of macromolecule biosynthetic process	1/55	268/16411	0.596306095	0.653520966	0.580848043	npas4a	1
GO:0022613	ribonucleoprotein complex biogenesis	1/55	269/16411	0.5976815	0.653634662	0.580949096	edc3	1
GO:0006935	chemotaxis	1/55	274/16411	0.60448981	0.659676778	0.586319315	plxnb1b	1
GO:0009628	response to abiotic stimulus	1/55	277/16411	0.608520363	0.662668361	0.588978228	rcvrn2	1
GO:0010628	positive regulation of gene expression	1/55	279/16411	0.611184965	0.664162943	0.590306609	npas4a	1
GO:0042330	taxis	1/55	287/16411	0.621666448	0.674127751	0.599163309	plxnb1b	1
GO:0006511	ubiquitin-dependent protein catabolic process	1/55	296/16411	0.633126714	0.684931155	0.608765352	btbd9	1
GO:0019941	modification-dependent protein catabolic process	1/55	298/16411	0.635626772	0.684931155	0.608765352	btbd9	1
GO:0044712	single-organism catabolic process	1/55	298/16411	0.635626772	0.684931155	0.608765352	pddc1	1
GO:0043632	modification-dependent macromolecule catabolic process	1/55	304/16411	0.643027013	0.691455825	0.614564465	btbd9	1
GO:0007409	axonogenesis	1/55	306/16411	0.645460812	0.692477499	0.615472526	plxnb1b	1
GO:0016567	protein ubiquitination	1/55	307/16411	0.646671595	0.692477499	0.615472526	btbd9	1
GO:0006325	chromatin organization	1/55	310/16411	0.650279636	0.694893416	0.617619788	bmi1b	1
GO:0044802	single-organism membrane organization	1/55	325/16411	0.667784206	0.711852852	0.632693298	pacsin2	1
GO:0048667	cell morphogenesis involved in neuron differentiation	1/55	326/16411	0.668920092	0.711852852	0.632693298	plxnb1b	1
GO:0032446	protein modification by small protein conjugation	1/55	331/16411	0.674542574	0.716353065	0.636693078	btbd9	1
GO:0061564	axon development	1/55	333/16411	0.676765224	0.717231598	0.637473917	plxnb1b	1
GO:0008283	cell proliferation	1/55	336/16411	0.680071281	0.719252343	0.63926995	foxe1	1
GO:0030097	hemopoiesis	1/55	338/16411	0.682256852	0.72008218	0.640007508	dlc	1
GO:0048812	neuron projection morphogenesis	1/55	345/16411	0.689791526	0.726542714	0.645749616	plxnb1b	1
GO:0048534	hematopoietic or lymphoid organ development	1/55	348/16411	0.692966712	0.727530222	0.646627312	dlc	1
GO:0051603	proteolysis involved in cellular protein catabolic process	1/55	350/16411	0.695065752	0.727530222	0.646627312	btbd9	1
GO:0051704	multi-organism process	1/55	350/16411	0.695065752	0.727530222	0.646627312	crp2	1
GO:0044257	cellular protein catabolic process	1/55	353/16411	0.698187922	0.727530222	0.646627312	btbd9	1
GO:0048562	embryonic organ morphogenesis	1/55	353/16411	0.698187922	0.727530222	0.646627312	foxe1	1
GO:0002520	immune system development	1/55	354/16411	0.699221653	0.727530222	0.646627312	dlc	1
GO:0045595	regulation of cell differentiation	1/55	360/16411	0.705351439	0.73094887	0.649665799	plxnb1b	1
GO:0051049	regulation of transport	1/55	360/16411	0.705351439	0.73094887	0.649665799	pacsin2	1
GO:0030163	protein catabolic process	1/55	367/16411	0.712347948	0.736713975	0.654789812	btbd9	1
GO:0035295	tube development	1/55	370/16411	0.715296278	0.737803682	0.655758341	ppp2r2ab	1
GO:0006886	intracellular protein transport	1/55	371/16411	0.716272446	0.737803682	0.655758341	ift74	1
GO:0010629	negative regulation of gene expression	1/55	380/16411	0.724911365	0.744689718	0.661878635	bmi1b	1
GO:0061024	membrane organization	1/55	381/16411	0.725855153	0.744689718	0.661878635	pacsin2	1
GO:0000278	mitotic cell cycle	1/55	394/16411	0.737838879	0.755476462	0.67146587	ppp2r2ab	1
GO:0070647	protein modification by small protein conjugation or removal	1/55	413/16411	0.75443369	0.77093224	0.685202933	btbd9	1
GO:0007167	enzyme linked receptor protein signaling pathway	1/55	422/16411	0.761930043	0.777047702	0.690638343	admp	1
GO:0007264	small GTPase mediated signal transduction	1/55	431/16411	0.769201591	0.782910134	0.69584886	iqsec3b	1
GO:0042981	regulation of apoptotic process	1/55	439/16411	0.775481822	0.786202942	0.698775501	admp	1
GO:0034622	cellular macromolecular complex assembly	1/55	441/16411	0.777025476	0.786202942	0.698775501	edc3	1
GO:0043067	regulation of programmed cell death	1/55	441/16411	0.777025476	0.786202942	0.698775501	admp	1
GO:0010941	regulation of cell death	1/55	464/16411	0.794045558	0.801845613	0.712678673	admp	1
GO:2000026	regulation of multicellular organismal development	1/55	473/16411	0.800352522	0.806434922	0.716757641	plxnb1b	1
GO:0010605	negative regulation of macromolecule metabolic process	1/55	475/16411	0.801728104	0.806434922	0.716757641	bmi1b	1
GO:0048568	embryonic organ development	1/55	487/16411	0.809788301	0.81202509	0.72172617	foxe1	1
GO:0016477	cell migration	1/55	488/16411	0.810445275	0.81202509	0.72172617	plxnb1b	1
GO:0034613	cellular protein localization	1/55	497/16411	0.816258659	0.816258659	0.725488958	ift74	1
