# Supplementary material for: Profiling DNA methylation patterns of zebrafish liver associated with parental high dietary arachidonic acid
Source: PLoS One. 2019 Aug 9;14(8):e0220934. doi: 10.1371/journal.pone.0220934 (PMC6688801; doi:10.1371/journal.pone.0220934)
Supplement: S5 File — (ZIP) [file pone.0220934.s005.zip › liver_F0_HARA_GO_CC_gene_bodies.csv]

GO term	Description	GeneRatio	BgRatio	pvalue	p.adjust	qvalue	Genes	Count
GO:0005578	proteinaceous extracellular matrix	15/459	174/16310	0.000122214	0.032875563	0.031775637	spon2a/si:ch211-106h11.3/paplna/adamtsl3/lamb4/adamts6/slit1a/mmp28/adamts3/wnt9a/hapln1b/wisp3/adamts2/col5a3b/wnt5b	15
GO:0031012	extracellular matrix	15/459	221/16310	0.001524493	0.205044254	0.198184038	spon2a/si:ch211-106h11.3/paplna/adamtsl3/lamb4/adamts6/slit1a/mmp28/adamts3/wnt9a/hapln1b/wisp3/adamts2/col5a3b/wnt5b	15
GO:0045202	synapse	16/459	256/16310	0.002506756	0.224772434	0.217252167	grik4/lrfn1/atp6v0cb/gria4a/grid2/syn1/grik1a/ppp1r9bb/syt3/gabrb1/grm8b/shisa8b/doc2b/dlg2/dlg1l/nlgn3a	16
GO:0036452	ESCRT complex	3/459	14/16310	0.006395488	0.364241557	0.352055036	chmp7/mvb12bb/mvb12ba	3
GO:0044456	synapse part	12/459	187/16310	0.006770289	0.364241557	0.352055036	grik4/atp6v0cb/gria4a/grid2/syn1/grik1a/ppp1r9bb/syt3/grm8b/doc2b/dlg2/dlg1l	12
GO:0032580	Golgi cisterna membrane	4/459	29/16310	0.008418998	0.375744226	0.363172858	st6gal2a/b4galnt3b/b4galnt4b/chpfb	4
GO:0098791	Golgi subcompartment	7/459	87/16310	0.011294399	0.375744226	0.363172858	igf2r/fnbp1a/st6gal2a/clip3/b4galnt3b/b4galnt4b/chpfb	7
GO:0031985	Golgi cisterna	4/459	33/16310	0.013283385	0.375744226	0.363172858	st6gal2a/b4galnt3b/b4galnt4b/chpfb	4
GO:0031984	organelle subcompartment	7/459	90/16310	0.013449587	0.375744226	0.363172858	igf2r/fnbp1a/st6gal2a/clip3/b4galnt3b/b4galnt4b/chpfb	7
GO:0008328	ionotropic glutamate receptor complex	4/459	35/16310	0.016267912	0.375744226	0.363172858	gria4a/shisa8b/dlg2/dlg1l	4
GO:0098878	neurotransmitter receptor complex	4/459	35/16310	0.016267912	0.375744226	0.363172858	gria4a/shisa8b/dlg2/dlg1l	4
GO:0097060	synaptic membrane	7/459	94/16310	0.016761824	0.375744226	0.363172858	grik4/gria4a/grid2/grik1a/grm8b/dlg2/dlg1l	7
GO:0098794	postsynapse	7/459	96/16310	0.018617507	0.385239191	0.372350148	grik4/gria4a/grid2/grik1a/ppp1r9bb/dlg2/dlg1l	7
GO:0045211	postsynaptic membrane	6/459	79/16310	0.023796316	0.457229217	0.441931585	grik4/gria4a/grid2/grik1a/dlg2/dlg1l	6
GO:0016529	sarcoplasmic reticulum	3/459	23/16310	0.025819081	0.463022182	0.447530734	si:dkey-28b4.8/atp2a3/itpr1b	3
GO:0005795	Golgi stack	4/459	41/16310	0.027602097	0.464060252	0.448534072	st6gal2a/b4galnt3b/b4galnt4b/chpfb	4
GO:0098590	plasma membrane region	10/459	186/16310	0.037934015	0.503178304	0.486343342	gna12a/grik4/pard6gb/gria4a/grid2/bves/grik1a/grm8b/dlg2/dlg1l	10
GO:0034702	ion channel complex	9/459	161/16310	0.038583437	0.503178304	0.486343342	gria4a/cacng1b/cacna1ha/si:dkey-201i6.2/si:ch211-225p5.8/shisa8b/scn12aa/dlg2/dlg1l	9
GO:0014069	postsynaptic density	3/459	27/16310	0.039281578	0.503178304	0.486343342	ppp1r9bb/dlg2/dlg1l	3
GO:0016528	sarcoplasm	3/459	27/16310	0.039281578	0.503178304	0.486343342	si:dkey-28b4.8/atp2a3/itpr1b	3
GO:0099572	postsynaptic specialization	3/459	27/16310	0.039281578	0.503178304	0.486343342	ppp1r9bb/dlg2/dlg1l	3
GO:0060076	excitatory synapse	3/459	28/16310	0.043105018	0.527056806	0.509422935	ppp1r9bb/dlg2/dlg1l	3
GO:0000159	protein phosphatase type 2A complex	2/459	13/16310	0.050219521	0.540362041	0.522283013	ppp2r2ab/ppp2r2bb	2
GO:0001518	voltage-gated sodium channel complex	2/459	13/16310	0.050219521	0.540362041	0.522283013	si:ch211-225p5.8/scn12aa	2
GO:0034706	sodium channel complex	2/459	13/16310	0.050219521	0.540362041	0.522283013	si:ch211-225p5.8/scn12aa	2
GO:0010008	endosome membrane	5/459	74/16310	0.057308245	0.573104757	0.553930249	chmp7/clip3/snx1a/mvb12bb/mvb12ba	5
GO:0033017	sarcoplasmic reticulum membrane	2/459	14/16310	0.057523526	0.573104757	0.553930249	si:dkey-28b4.8/atp2a3	2
GO:1902495	transmembrane transporter complex	9/459	176/16310	0.061284684	0.588770712	0.569072064	gria4a/cacng1b/cacna1ha/si:dkey-201i6.2/si:ch211-225p5.8/shisa8b/scn12aa/dlg2/dlg1l	9
GO:1990351	transporter complex	9/459	179/16310	0.066669482	0.608991882	0.588616688	gria4a/cacng1b/cacna1ha/si:dkey-201i6.2/si:ch211-225p5.8/shisa8b/scn12aa/dlg2/dlg1l	9
GO:0036464	cytoplasmic ribonucleoprotein granule	4/459	55/16310	0.06872423	0.608991882	0.588616688	ddx3b/piwil1/dcp1a/ago4	4
GO:0042995	cell projection	15/459	351/16310	0.072155302	0.608991882	0.588616688	gna12a/zgc:162324/kif7/gria4a/tp63/sh3pxd2aa/nphp4/zbbx/ppp1r9bb/dzip1l/maptb/cobl/ccdc40/wtip/tenm4	15
GO:0035770	ribonucleoprotein granule	4/459	56/16310	0.072445131	0.608991882	0.588616688	ddx3b/piwil1/dcp1a/ago4	4
GO:0044440	endosomal part	5/459	81/16310	0.078041795	0.625498992	0.604571517	chmp7/clip3/snx1a/mvb12bb/mvb12ba	5
GO:0005768	endosome	9/459	186/16310	0.080360683	0.625498992	0.604571517	commd1/pacsin1a/chmp7/clip3/mcoln1b/snx1a/mvb12bb/mvb12ba/zgc:154045	9
GO:0005942	phosphatidylinositol 3-kinase complex	2/459	17/16310	0.081384627	0.625498992	0.604571517	pik3c2b/pik3r5	2
GO:0016607	nuclear speck	3/459	37/16310	0.085182138	0.636499868	0.615204334	apex1/setd1ba/maml3	3
GO:0097458	neuron part	12/459	285/16310	0.108395515	0.764503554	0.738925368	atp6v0cb/gria4a/tp63/syn1/ppp1r9bb/syt3/grm8b/maptb/doc2b/dlg2/dlg1l/tenm4	12
GO:0098793	presynapse	5/459	90/16310	0.109812917	0.764503554	0.738925368	atp6v0cb/syn1/syt3/grm8b/doc2b	5
GO:0030054	cell junction	13/459	316/16310	0.111318673	0.764503554	0.738925368	grik4/lrfn1/gria4a/cadm4/grid2/bves/sh3pxd2aa/si:ch73-22o12.1/grik1a/cx47.1/gabrb1/cldn15lb/cldn15b	13
GO:0034703	cation channel complex	5/459	91/16310	0.113680826	0.764503554	0.738925368	cacng1b/cacna1ha/si:dkey-201i6.2/si:ch211-225p5.8/scn12aa	5
GO:0032281	AMPA glutamate receptor complex	2/459	21/16310	0.116888907	0.76690527	0.741246729	gria4a/shisa8b	2
GO:0005929	cilium	7/459	148/16310	0.124649824	0.798352442	0.771641765	zgc:162324/kif7/nphp4/zbbx/dzip1l/ccdc40/wtip	7
GO:0031514	motile cilium	2/459	23/16310	0.135854181	0.802903019	0.776040093	zgc:162324/zbbx	2
GO:0099503	secretory vesicle	5/459	98/16310	0.142510435	0.802903019	0.776040093	atp6v0cb/pomca/syn1/itpr1b/syt3	5
GO:0005802	trans-Golgi network	3/459	47/16310	0.145615027	0.802903019	0.776040093	igf2r/fnbp1a/clip3	3
GO:0008287	protein serine/threonine phosphatase complex	2/459	25/16310	0.155437234	0.802903019	0.776040093	ppp2r2ab/ppp2r2bb	2
GO:1903293	phosphatase complex	2/459	25/16310	0.155437234	0.802903019	0.776040093	ppp2r2ab/ppp2r2bb	2
GO:0044431	Golgi apparatus part	12/459	311/16310	0.168668907	0.802903019	0.776040093	igf2r/pdcd10a/fnbp1a/st6gal2a/pgap2/clip3/b4galnt3b/srebf2/b4galnt4b/chpfb/st8sia1/galnt13	12
GO:0033176	proton-transporting V-type ATPase complex	2/459	27/16310	0.175511495	0.802903019	0.776040093	atp6v0cb/atp6ap1la	2
GO:0030141	secretory granule	2/459	28/16310	0.185696609	0.802903019	0.776040093	pomca/itpr1b	2
GO:0030133	transport vesicle	5/459	108/16310	0.188468125	0.802903019	0.776040093	atp6v0cb/syn1/srebf2/syt3/scg3	5
GO:0016604	nuclear body	3/459	54/16310	0.194128093	0.802903019	0.776040093	apex1/setd1ba/maml3	3
GO:0030425	dendrite	3/459	54/16310	0.194128093	0.802903019	0.776040093	gria4a/tp63/ppp1r9bb	3
GO:0031248	protein acetyltransferase complex	3/459	54/16310	0.194128093	0.802903019	0.776040093	naa15a/supt20/crebbpb	3
GO:1902493	acetyltransferase complex	3/459	54/16310	0.194128093	0.802903019	0.776040093	naa15a/supt20/crebbpb	3
GO:0000139	Golgi membrane	9/459	228/16310	0.194606558	0.802903019	0.776040093	pdcd10a/st6gal2a/pgap2/b4galnt3b/srebf2/b4galnt4b/chpfb/st8sia1/galnt13	9
GO:0045121	membrane raft	2/459	29/16310	0.195962487	0.802903019	0.776040093	clip3/bves	2
GO:0098857	membrane microdomain	2/459	29/16310	0.195962487	0.802903019	0.776040093	clip3/bves	2
GO:0005773	vacuole	12/459	323/16310	0.201148506	0.802903019	0.776040093	commd1/pacsin1a/atp6v0cb/chmp7/clip3/mcoln1b/gusb/zgc:154058/snx1a/mvb12bb/mvb12ba/zgc:154045	12
GO:0072372	primary cilium	3/459	55/16310	0.201362932	0.802903019	0.776040093	zgc:162324/kif7/nphp4	3
GO:0005891	voltage-gated calcium channel complex	2/459	31/16310	0.216686876	0.802903019	0.776040093	cacng1b/cacna1ha	2
GO:0005774	vacuolar membrane	6/459	147/16310	0.233945667	0.802903019	0.776040093	atp6v0cb/chmp7/clip3/snx1a/mvb12bb/mvb12ba	6
GO:0005913	cell-cell adherens junction	2/459	34/16310	0.248085088	0.802903019	0.776040093	cadm4/si:ch73-22o12.1	2
GO:0000220	vacuolar proton-transporting V-type ATPase, V0 domain	1/459	10/16310	0.248390366	0.802903019	0.776040093	atp6v0cb	1
GO:0001726	ruffle	1/459	10/16310	0.248390366	0.802903019	0.776040093	cobl	1
GO:0005680	anaphase-promoting complex	1/459	10/16310	0.248390366	0.802903019	0.776040093	anapc1	1
GO:0005901	caveola	1/459	10/16310	0.248390366	0.802903019	0.776040093	bves	1
GO:0016363	nuclear matrix	1/459	10/16310	0.248390366	0.802903019	0.776040093	akap8l	1
GO:0044853	plasma membrane raft	1/459	10/16310	0.248390366	0.802903019	0.776040093	bves	1
GO:0046658	anchored component of plasma membrane	1/459	10/16310	0.248390366	0.802903019	0.776040093	efna1a	1
GO:0048786	presynaptic active zone	1/459	10/16310	0.248390366	0.802903019	0.776040093	atp6v0cb	1
GO:0044437	vacuolar part	6/459	151/16310	0.25257948	0.802903019	0.776040093	atp6v0cb/chmp7/clip3/snx1a/mvb12bb/mvb12ba	6
GO:0005923	bicellular tight junction	3/459	62/16310	0.253510438	0.802903019	0.776040093	bves/cldn15lb/cldn15b	3
GO:0098802	plasma membrane receptor complex	4/459	92/16310	0.260052162	0.802903019	0.776040093	gria4a/shisa8b/dlg2/dlg1l	4
GO:0070160	occluding junction	3/459	63/16310	0.261124215	0.802903019	0.776040093	bves/cldn15lb/cldn15b	3
GO:0005815	microtubule organizing center	6/459	153/16310	0.262048218	0.802903019	0.776040093	lrwd1/cep68/cdc14ab/cep76/wtip/cep72	6
GO:0000932	cytoplasmic mRNA processing body	2/459	36/16310	0.269106239	0.802903019	0.776040093	dcp1a/ago4	2
GO:0034704	calcium channel complex	2/459	36/16310	0.269106239	0.802903019	0.776040093	cacng1b/cacna1ha	2
GO:0032154	cleavage furrow	1/459	11/16310	0.269555325	0.802903019	0.776040093	pard6gb	1
GO:0097610	cell surface furrow	1/459	11/16310	0.269555325	0.802903019	0.776040093	pard6gb	1
GO:0043296	apical junction complex	3/459	65/16310	0.276434732	0.802903019	0.776040093	bves/cldn15lb/cldn15b	3
GO:0005903	brush border	1/459	12/16310	0.29012555	0.802903019	0.776040093	gna12a	1
GO:0008074	guanylate cyclase complex, soluble	1/459	12/16310	0.29012555	0.802903019	0.776040093	gc3	1
GO:0016471	vacuolar proton-transporting V-type ATPase complex	1/459	12/16310	0.29012555	0.802903019	0.776040093	atp6v0cb	1
GO:0044420	extracellular matrix component	1/459	12/16310	0.29012555	0.802903019	0.776040093	lamb4	1
GO:0019898	extrinsic component of membrane	6/459	159/16310	0.290970702	0.802903019	0.776040093	fynb/gna12a/hck/snx1a/pik3c2b/pik3r5	6
GO:0043235	receptor complex	5/459	128/16310	0.292549051	0.802903019	0.776040093	gria4a/gabrb1/shisa8b/dlg2/dlg1l	5
GO:0012507	ER to Golgi transport vesicle membrane	1/459	13/16310	0.310117719	0.802903019	0.776040093	srebf2	1
GO:0031304	intrinsic component of mitochondrial inner membrane	1/459	13/16310	0.310117719	0.802903019	0.776040093	coq2	1
GO:0031305	integral component of mitochondrial inner membrane	1/459	13/16310	0.310117719	0.802903019	0.776040093	coq2	1
GO:0033179	proton-transporting V-type ATPase, V0 domain	1/459	13/16310	0.310117719	0.802903019	0.776040093	atp6v0cb	1
GO:0033180	proton-transporting V-type ATPase, V1 domain	1/459	13/16310	0.310117719	0.802903019	0.776040093	atp6ap1la	1
GO:0042734	presynaptic membrane	1/459	13/16310	0.310117719	0.802903019	0.776040093	grm8b	1
GO:0072686	mitotic spindle	1/459	13/16310	0.310117719	0.802903019	0.776040093	cdc14ab	1
GO:0090544	BAF-type complex	1/459	13/16310	0.310117719	0.802903019	0.776040093	smarcc1b	1
GO:0070382	exocytic vesicle	3/459	70/16310	0.315022153	0.802903019	0.776040093	atp6v0cb/syn1/syt3	3
GO:0005911	cell-cell junction	6/459	166/16310	0.325477024	0.802903019	0.776040093	cadm4/bves/si:ch73-22o12.1/cx47.1/cldn15lb/cldn15b	6
GO:0005615	extracellular space	16/459	497/16310	0.326246393	0.802903019	0.776040093	admp/tgfb2/slc35c2/proza/si:dkey-49n23.1/tgfb1a/pomca/gdf11/slit1a/c3a.3/fetub/cd109/furinb/sema4ga/nrg2b/wnt5b	16
GO:0098797	plasma membrane protein complex	11/459	330/16310	0.326326797	0.802903019	0.776040093	gna12a/gria4a/cacng1b/cacna1ha/si:dkey-201i6.2/si:ch211-225p5.8/cx47.1/shisa8b/scn12aa/dlg2/dlg1l	11
GO:0042383	sarcolemma	1/459	14/16310	0.329548042	0.802903019	0.776040093	bves	1
GO:0043186	P granule	1/459	14/16310	0.329548042	0.802903019	0.776040093	piwil1	1
GO:0060293	germ plasm	1/459	14/16310	0.329548042	0.802903019	0.776040093	piwil1	1
GO:0070461	SAGA-type complex	1/459	14/16310	0.329548042	0.802903019	0.776040093	supt20	1
GO:0045177	apical part of cell	2/459	42/16310	0.331847917	0.802903019	0.776040093	asic4b/pard6gb	2
GO:0036477	somatodendritic compartment	3/459	73/16310	0.338249414	0.802903019	0.776040093	gria4a/tp63/ppp1r9bb	3
GO:0016023	cytoplasmic, membrane-bounded vesicle	8/459	234/16310	0.338383538	0.802903019	0.776040093	tbc1d7/atp6v0cb/pomca/syn1/srebf2/itpr1b/syt3/scg3	8
GO:0005643	nuclear pore	2/459	43/16310	0.342182905	0.802903019	0.776040093	nup188/si:ch1073-55a19.2	2
GO:0098589	membrane region	2/459	43/16310	0.342182905	0.802903019	0.776040093	clip3/bves	2
GO:0000152	nuclear ubiquitin ligase complex	1/459	15/16310	0.348432274	0.802903019	0.776040093	anapc1	1
GO:0032153	cell division site	1/459	15/16310	0.348432274	0.802903019	0.776040093	pard6gb	1
GO:0032155	cell division site part	1/459	15/16310	0.348432274	0.802903019	0.776040093	pard6gb	1
GO:0098805	whole membrane	11/459	337/16310	0.351045879	0.802903019	0.776040093	atp6v0cb/chmp7/hmgcra/clip3/bves/srebf2/snx1a/itpr1b/mvb12bb/scg3/mvb12ba	11
GO:0031234	extrinsic component of cytoplasmic side of plasma membrane	3/459	75/16310	0.353712142	0.802903019	0.776040093	fynb/gna12a/hck	3
GO:0031410	cytoplasmic vesicle	8/459	238/16310	0.355343897	0.802903019	0.776040093	tbc1d7/atp6v0cb/pomca/syn1/srebf2/itpr1b/syt3/scg3	8
GO:0097708	intracellular vesicle	8/459	238/16310	0.355343897	0.802903019	0.776040093	tbc1d7/atp6v0cb/pomca/syn1/srebf2/itpr1b/syt3/scg3	8
GO:0005875	microtubule associated complex	4/459	108/16310	0.361705601	0.802903019	0.776040093	kif7/kif13ba/maptb/si:ch1073-55a19.2	4
GO:0000123	histone acetyltransferase complex	2/459	45/16310	0.362694014	0.802903019	0.776040093	supt20/crebbpb	2
GO:0005732	small nucleolar ribonucleoprotein complex	1/459	16/16310	0.366785731	0.802903019	0.776040093	snu13a	1
GO:0005793	endoplasmic reticulum-Golgi intermediate compartment	1/459	16/16310	0.366785731	0.802903019	0.776040093	slc35c2	1
GO:0016282	eukaryotic 43S preinitiation complex	1/459	16/16310	0.366785731	0.802903019	0.776040093	eif3hb	1
GO:0045495	pole plasm	1/459	16/16310	0.366785731	0.802903019	0.776040093	piwil1	1
GO:0031988	membrane-bounded vesicle	8/459	241/16310	0.368128183	0.802903019	0.776040093	tbc1d7/atp6v0cb/pomca/syn1/srebf2/itpr1b/syt3/scg3	8
GO:0005778	peroxisomal membrane	1/459	17/16310	0.3846233	0.802903019	0.776040093	hmgcra	1
GO:0031903	microbody membrane	1/459	17/16310	0.3846233	0.802903019	0.776040093	hmgcra	1
GO:0098862	cluster of actin-based cell projections	1/459	17/16310	0.3846233	0.802903019	0.776040093	gna12a	1
GO:1902710	GABA receptor complex	1/459	17/16310	0.3846233	0.802903019	0.776040093	gabrb1	1
GO:1902711	GABA-A receptor complex	1/459	17/16310	0.3846233	0.802903019	0.776040093	gabrb1	1
GO:0005813	centrosome	4/459	114/16310	0.400102527	0.802903019	0.776040093	cep68/cdc14ab/cep76/cep72	4
GO:0015630	microtubule cytoskeleton	11/459	351/16310	0.401250533	0.802903019	0.776040093	kif7/lrwd1/cep68/cdc14ab/cep76/kif13ba/maptb/si:ch1073-55a19.2/wtip/si:ch73-217b7.1/cep72	11
GO:0000145	exocyst	1/459	18/16310	0.401959451	0.802903019	0.776040093	exoc3l2b	1
GO:0005852	eukaryotic translation initiation factor 3 complex	1/459	18/16310	0.401959451	0.802903019	0.776040093	eif3hb	1
GO:0033290	eukaryotic 48S preinitiation complex	1/459	18/16310	0.401959451	0.802903019	0.776040093	eif3hb	1
GO:0046540	U4/U6 x U5 tri-snRNP complex	1/459	18/16310	0.401959451	0.802903019	0.776040093	snu13a	1
GO:0070993	translation preinitiation complex	1/459	18/16310	0.401959451	0.802903019	0.776040093	eif3hb	1
GO:0016469	proton-transporting two-sector ATPase complex	2/459	49/16310	0.402943894	0.802903019	0.776040093	atp6v0cb/atp6ap1la	2
GO:0000777	condensed chromosome kinetochore	1/459	19/16310	0.418808249	0.809686065	0.782596196	lrwd1	1
GO:0044438	microbody part	1/459	19/16310	0.418808249	0.809686065	0.782596196	hmgcra	1
GO:0044439	peroxisomal part	1/459	19/16310	0.418808249	0.809686065	0.782596196	hmgcra	1
GO:0019897	extrinsic component of plasma membrane	3/459	85/16310	0.429934423	0.809686065	0.782596196	fynb/gna12a/hck	3
GO:0033178	proton-transporting two-sector ATPase complex, catalytic domain	1/459	20/16310	0.435183365	0.809686065	0.782596196	atp6ap1la	1
GO:0031982	vesicle	8/459	258/16310	0.440892584	0.809686065	0.782596196	tbc1d7/atp6v0cb/pomca/syn1/srebf2/itpr1b/syt3/scg3	8
GO:0005794	Golgi apparatus	13/459	433/16310	0.445788032	0.809686065	0.782596196	igf2r/pdcd10a/fnbp1a/st6gal2a/pgap2/clip3/b4galnt3b/gal3st1a/srebf2/b4galnt4b/chpfb/st8sia1/galnt13	13
GO:0030134	ER to Golgi transport vesicle	1/459	21/16310	0.451098088	0.809686065	0.782596196	srebf2	1
GO:0034399	nuclear periphery	1/459	21/16310	0.451098088	0.809686065	0.782596196	akap8l	1
GO:0030658	transport vesicle membrane	2/459	54/16310	0.451479365	0.809686065	0.782596196	srebf2/scg3	2
GO:0009898	cytoplasmic side of plasma membrane	3/459	88/16310	0.452215838	0.809686065	0.782596196	fynb/gna12a/hck	3
GO:0000785	chromatin	5/459	157/16310	0.453833135	0.809686065	0.782596196	lrwd1/tp63/hmga2/bahd1/pds5b	5
GO:0043005	neuron projection	5/459	157/16310	0.453833135	0.809686065	0.782596196	gria4a/tp63/ppp1r9bb/maptb/tenm4	5
GO:0000779	condensed chromosome, centromeric region	1/459	22/16310	0.466565334	0.809686065	0.782596196	lrwd1	1
GO:0030496	midbody	1/459	22/16310	0.466565334	0.809686065	0.782596196	cep55l	1
GO:0012506	vesicle membrane	3/459	90/16310	0.466869715	0.809686065	0.782596196	srebf2/itpr1b/scg3	3
GO:0030659	cytoplasmic vesicle membrane	3/459	90/16310	0.466869715	0.809686065	0.782596196	srebf2/itpr1b/scg3	3
GO:0005743	mitochondrial inner membrane	6/459	195/16310	0.470651145	0.809686065	0.782596196	guf1/etfdh/letm1/coq2/abcb7/sfxn4	6
GO:0005871	kinesin complex	2/459	57/16310	0.479505875	0.809686065	0.782596196	kif7/kif13ba	2
GO:0005912	adherens junction	2/459	57/16310	0.479505875	0.809686065	0.782596196	cadm4/si:ch73-22o12.1	2
GO:0008021	synaptic vesicle	2/459	57/16310	0.479505875	0.809686065	0.782596196	atp6v0cb/syn1	2
GO:0000781	chromosome, telomeric region	1/459	23/16310	0.481597659	0.809686065	0.782596196	lrwd1	1
GO:0005884	actin filament	1/459	23/16310	0.481597659	0.809686065	0.782596196	fmn2b	1
GO:0071011	precatalytic spliceosome	1/459	23/16310	0.481597659	0.809686065	0.782596196	snu13a	1
GO:0097526	spliceosomal tri-snRNP complex	1/459	23/16310	0.481597659	0.809686065	0.782596196	snu13a	1
GO:0098562	cytoplasmic side of membrane	3/459	93/16310	0.488516703	0.816217349	0.788908962	fynb/gna12a/hck	3
GO:0070161	anchoring junction	2/459	59/16310	0.49769619	0.823315595	0.79576972	cadm4/si:ch73-22o12.1	2
GO:0005635	nuclear envelope	4/459	130/16310	0.499664876	0.823315595	0.79576972	nup188/ipo7/chmp7/si:ch1073-55a19.2	4
GO:0016323	basolateral plasma membrane	1/459	25/16310	0.510406018	0.823315595	0.79576972	dlg1l	1
GO:0032592	integral component of mitochondrial membrane	1/459	25/16310	0.510406018	0.823315595	0.79576972	coq2	1
GO:0098573	intrinsic component of mitochondrial membrane	1/459	25/16310	0.510406018	0.823315595	0.79576972	coq2	1
GO:0005789	endoplasmic reticulum membrane	10/459	346/16310	0.511129013	0.823315595	0.79576972	si:dkey-28b4.8/pgap2/hmgcra/soat2/atp2a3/fam69aa/srebf2/itpr1b/fkbp10a/rtn4b	10
GO:0044433	cytoplasmic vesicle part	3/459	98/16310	0.523609692	0.838398852	0.810348332	srebf2/itpr1b/scg3	3
GO:0042175	nuclear outer membrane-endoplasmic reticulum membrane network	10/459	351/16310	0.529484198	0.842788457	0.814591074	si:dkey-28b4.8/pgap2/hmgcra/soat2/atp2a3/fam69aa/srebf2/itpr1b/fkbp10a/rtn4b	10
GO:0033177	proton-transporting two-sector ATPase complex, proton-transporting domain	1/459	27/16310	0.537616749	0.850699444	0.82223738	atp6v0cb	1
GO:0000922	spindle pole	1/459	28/16310	0.550650828	0.851293521	0.822811582	cdc14ab	1
GO:0005814	centriole	1/459	28/16310	0.550650828	0.851293521	0.822811582	cep76	1
GO:0005930	axoneme	1/459	28/16310	0.550650828	0.851293521	0.822811582	ccdc40	1
GO:0097014	ciliary plasm	1/459	28/16310	0.550650828	0.851293521	0.822811582	ccdc40	1
GO:0031253	cell projection membrane	1/459	29/16310	0.563318269	0.85298551	0.824446962	gna12a	1
GO:0030662	coated vesicle membrane	1/459	30/16310	0.575629362	0.85298551	0.824446962	srebf2	1
GO:0031225	anchored component of membrane	1/459	30/16310	0.575629362	0.85298551	0.824446962	efna1a	1
GO:0044432	endoplasmic reticulum part	10/459	364/16310	0.576038468	0.85298551	0.824446962	si:dkey-28b4.8/pgap2/hmgcra/soat2/atp2a3/fam69aa/srebf2/itpr1b/fkbp10a/rtn4b	10
GO:0017053	transcriptional repressor complex	1/459	31/16310	0.587594112	0.85298551	0.824446962	bahd1	1
GO:0019013	viral nucleocapsid	1/459	31/16310	0.587594112	0.85298551	0.824446962	raver2	1
GO:0019028	viral capsid	1/459	31/16310	0.587594112	0.85298551	0.824446962	raver2	1
GO:0019866	organelle inner membrane	6/459	220/16310	0.588424419	0.85298551	0.824446962	guf1/etfdh/letm1/coq2/abcb7/sfxn4	6
GO:0044441	ciliary part	2/459	70/16310	0.590169647	0.85298551	0.824446962	ccdc40/wtip	2
GO:0005657	replication fork	1/459	32/16310	0.59922224	0.85298551	0.824446962	rad51b	1
GO:0032040	small-subunit processome	1/459	32/16310	0.59922224	0.85298551	0.824446962	snu13a	1
GO:0034708	methyltransferase complex	1/459	32/16310	0.59922224	0.85298551	0.824446962	trmt6	1
GO:0044448	cell cortex part	1/459	32/16310	0.59922224	0.85298551	0.824446962	exoc3l2b	1
GO:0009986	cell surface	4/459	148/16310	0.602189392	0.85298551	0.824446962	sdc2/pard6gb/si:rp71-36a1.2/nlgn3a	4
GO:0031252	cell leading edge	1/459	33/16310	0.610523198	0.85298551	0.824446962	cobl	1
GO:0043025	neuronal cell body	1/459	33/16310	0.610523198	0.85298551	0.824446962	gria4a	1
GO:0070603	SWI/SNF superfamily-type complex	1/459	33/16310	0.610523198	0.85298551	0.824446962	smarcc1b	1
GO:0005834	heterotrimeric G-protein complex	1/459	34/16310	0.621506171	0.85298551	0.824446962	gna12a	1
GO:0005922	connexin complex	1/459	34/16310	0.621506171	0.85298551	0.824446962	cx47.1	1
GO:0019012	virion	1/459	34/16310	0.621506171	0.85298551	0.824446962	raver2	1
GO:0044423	virion part	1/459	34/16310	0.621506171	0.85298551	0.824446962	raver2	1
GO:1905360	GTPase complex	1/459	34/16310	0.621506171	0.85298551	0.824446962	gna12a	1
GO:0036064	ciliary basal body	1/459	35/16310	0.632180088	0.863230678	0.834349354	wtip	1
GO:0022627	cytosolic small ribosomal subunit	1/459	36/16310	0.642553626	0.864364498	0.835445239	rps2	1
GO:0044297	cell body	1/459	36/16310	0.642553626	0.864364498	0.835445239	gria4a	1
GO:0005764	lysosome	3/459	117/16310	0.64373955	0.864364498	0.835445239	mcoln1b/gusb/zgc:154058	3
GO:0044463	cell projection part	3/459	118/16310	0.649433038	0.864364498	0.835445239	gna12a/ccdc40/wtip	3
GO:0005769	early endosome	1/459	37/16310	0.652635222	0.864364498	0.835445239	zgc:154045	1
GO:0000323	lytic vacuole	3/459	119/16310	0.655061586	0.864364498	0.835445239	mcoln1b/gusb/zgc:154058	3
GO:0015629	actin cytoskeleton	5/459	200/16310	0.667141766	0.864364498	0.835445239	myh7bb/sh3pxd2aa/fmn2b/ppp1r9bb/sh3pxd2b	5
GO:0000776	kinetochore	1/459	39/16310	0.671955149	0.864364498	0.835445239	lrwd1	1
GO:0099023	tethring complex	1/459	39/16310	0.671955149	0.864364498	0.835445239	exoc3l2b	1
GO:0031967	organelle envelope	11/459	432/16310	0.675162009	0.864364498	0.835445239	guf1/nup188/ipo7/etfdh/chmp7/letm1/coq2/abcb7/sfxn4/si:ch1073-55a19.2/sfxn5a	11
GO:0005730	nucleolus	4/459	163/16310	0.677208874	0.864364498	0.835445239	ddx51/apex1/dhx37/snu13a	4
GO:0031975	envelope	11/459	434/16310	0.680986491	0.864364498	0.835445239	guf1/nup188/ipo7/etfdh/chmp7/letm1/coq2/abcb7/sfxn4/si:ch1073-55a19.2/sfxn5a	11
GO:0005921	gap junction	1/459	40/16310	0.681209195	0.864364498	0.835445239	cx47.1	1
GO:0016324	apical plasma membrane	1/459	40/16310	0.681209195	0.864364498	0.835445239	pard6gb	1
GO:0044450	microtubule organizing center part	1/459	40/16310	0.681209195	0.864364498	0.835445239	cep76	1
GO:0031513	nonmotile primary cilium	1/459	41/16310	0.69020274	0.871664494	0.842500998	nphp4	1
GO:0008076	voltage-gated potassium channel complex	1/459	42/16310	0.698943102	0.87312007	0.843907875	si:dkey-201i6.2	1
GO:0034705	potassium channel complex	1/459	42/16310	0.698943102	0.87312007	0.843907875	si:dkey-201i6.2	1
GO:0022626	cytosolic ribosome	2/459	86/16310	0.701092696	0.87312007	0.843907875	metap1/rps2	2
GO:0031966	mitochondrial membrane	7/459	288/16310	0.705076817	0.874035317	0.8447925	guf1/etfdh/letm1/coq2/abcb7/sfxn4/sfxn5a	7
GO:0044452	nucleolar part	1/459	44/16310	0.715692525	0.883125179	0.85357824	snu13a	1
GO:0005770	late endosome	1/459	46/16310	0.731512003	0.890392439	0.860602357	mcoln1b	1
GO:0030173	integral component of Golgi membrane	1/459	46/16310	0.731512003	0.890392439	0.860602357	st8sia1	1
GO:0031228	intrinsic component of Golgi membrane	1/459	46/16310	0.731512003	0.890392439	0.860602357	st8sia1	1
GO:0005777	peroxisome	1/459	48/16310	0.746453063	0.896410152	0.866418734	hmgcra	1
GO:0042579	microbody	1/459	48/16310	0.746453063	0.896410152	0.866418734	hmgcra	1
GO:0097525	spliceosomal snRNP complex	1/459	48/16310	0.746453063	0.896410152	0.866418734	snu13a	1
GO:0030532	small nuclear ribonucleoprotein complex	1/459	50/16310	0.76056438	0.901353637	0.871196824	snu13a	1
GO:0098552	side of membrane	3/459	141/16310	0.762613251	0.901353637	0.871196824	fynb/gna12a/hck	3
GO:0005740	mitochondrial envelope	7/459	307/16310	0.764803925	0.901353637	0.871196824	guf1/etfdh/letm1/coq2/abcb7/sfxn4/sfxn5a	7
GO:0005694	chromosome	8/459	348/16310	0.767285384	0.901353637	0.871196824	lrwd1/rad51b/tp63/setd1ba/msh3/hmga2/bahd1/pds5b	8
GO:0030135	coated vesicle	1/459	51/16310	0.767323356	0.901353637	0.871196824	srebf2	1
GO:1990204	oxidoreductase complex	1/459	53/16310	0.780275479	0.907359367	0.877001619	gpd1c	1
GO:0005759	mitochondrial matrix	2/459	101/16310	0.781316279	0.907359367	0.877001619	guf1/clpxb	2
GO:0031300	intrinsic component of organelle membrane	2/459	102/16310	0.785928374	0.907359367	0.877001619	coq2/st8sia1	2
GO:0031301	integral component of organelle membrane	2/459	102/16310	0.785928374	0.907359367	0.877001619	coq2/st8sia1	2
GO:0000775	chromosome, centromeric region	1/459	55/16310	0.792508095	0.911045631	0.88056455	lrwd1	1
GO:0044445	cytosolic part	3/459	151/16310	0.801679787	0.913566363	0.883000945	gc3/metap1/rps2	3
GO:0044451	nucleoplasm part	6/459	280/16310	0.803805046	0.913566363	0.883000945	apex1/setd1ba/supt20/maml3/bahd1/crebbpb	6
GO:0015935	small ribosomal subunit	1/459	58/16310	0.809594591	0.913566363	0.883000945	rps2	1
GO:0005882	intermediate filament	1/459	59/16310	0.814972149	0.913566363	0.883000945	si:dkey-33c12.3	1
GO:0045111	intermediate filament cytoskeleton	1/459	60/16310	0.820198153	0.913566363	0.883000945	si:dkey-33c12.3	1
GO:0005667	transcription factor complex	3/459	157/16310	0.822430517	0.913566363	0.883000945	tp63/dachd/smad4a	3
GO:0000793	condensed chromosome	1/459	61/16310	0.825276864	0.913566363	0.883000945	lrwd1	1
GO:0005938	cell cortex	1/459	61/16310	0.825276864	0.913566363	0.883000945	exoc3l2b	1
GO:0016459	myosin complex	1/459	62/16310	0.830212424	0.913566363	0.883000945	myh7bb	1
GO:0099568	cytoplasmic region	1/459	62/16310	0.830212424	0.913566363	0.883000945	exoc3l2b	1
GO:1990234	transferase complex	9/459	416/16310	0.832058583	0.913566363	0.883000945	naa15a/chm/mat2ab/trmt6/anapc1/supt20/pik3c2b/pik3r5/crebbpb	9
GO:0005819	spindle	1/459	67/16310	0.852880003	0.917018454	0.886337539	cdc14ab	1
GO:0044427	chromosomal part	6/459	302/16310	0.856496065	0.917018454	0.886337539	lrwd1/rad51b/tp63/hmga2/bahd1/pds5b	6
GO:0005581	collagen trimer	1/459	68/16310	0.857037368	0.917018454	0.886337539	col5a3b	1
GO:0030684	preribosome	1/459	69/16310	0.861077501	0.917018454	0.886337539	snu13a	1
GO:1905368	peptidase complex	1/459	70/16310	0.865003702	0.917018454	0.886337539	supt20	1
GO:0099080	supramolecular complex	4/459	218/16310	0.865883596	0.917018454	0.886337539	kif7/si:dkey-33c12.3/fmn2b/maptb	4
GO:0099081	supramolecular polymer	4/459	218/16310	0.865883596	0.917018454	0.886337539	kif7/si:dkey-33c12.3/fmn2b/maptb	4
GO:0099512	supramolecular fiber	4/459	218/16310	0.865883596	0.917018454	0.886337539	kif7/si:dkey-33c12.3/fmn2b/maptb	4
GO:0099513	polymeric cytoskeletal fiber	4/459	218/16310	0.865883596	0.917018454	0.886337539	kif7/si:dkey-33c12.3/fmn2b/maptb	4
GO:0061695	transferase complex, transferring phosphorus-containing groups	2/459	127/16310	0.876380085	0.92449507	0.893564008	pik3c2b/pik3r5	2
GO:0044429	mitochondrial part	8/459	402/16310	0.882465489	0.92727819	0.896254013	guf1/etfdh/letm1/coq2/abcb7/clpxb/sfxn4/sfxn5a	8
GO:0098687	chromosomal region	1/459	79/16310	0.895712969	0.937536143	0.906168763	lrwd1	1
GO:0005874	microtubule	2/459	137/16310	0.901498328	0.939934303	0.908486687	kif7/maptb	2
GO:0005654	nucleoplasm	6/459	333/16310	0.910503118	0.945657679	0.914018574	apex1/setd1ba/supt20/maml3/bahd1/crebbpb	6
GO:0000228	nuclear chromosome	2/459	152/16310	0.930399813	0.96260596	0.930399813	lrwd1/msh3	2
GO:0005681	spliceosomal complex	1/459	97/16310	0.937790329	0.965208068	0.932914861	snu13a	1
GO:0030529	intracellular ribonucleoprotein complex	9/459	498/16310	0.943679263	0.965208068	0.932914861	ddx3b/metap1/eif3hb/piwil1/snu13a/raver2/rps2/dcp1a/ago4	9
GO:1990904	ribonucleoprotein complex	9/459	498/16310	0.943679263	0.965208068	0.932914861	ddx3b/metap1/eif3hb/piwil1/snu13a/raver2/rps2/dcp1a/ago4	9
GO:0044455	mitochondrial membrane part	1/459	108/16310	0.954645853	0.97162727	0.939119294	coq2	1
GO:0031461	cullin-RING ubiquitin ligase complex	1/459	110/16310	0.95717928	0.97162727	0.939119294	anapc1	1
GO:0005840	ribosome	2/459	178/16310	0.962475323	0.973330308	0.940765354	metap1/rps2	2
GO:0044391	ribosomal subunit	1/459	129/16310	0.975205865	0.982510778	0.94963867	rps2	1
GO:0044454	nuclear chromosome part	1/459	143/16310	0.983430412	0.987099929	0.954074281	lrwd1	1
GO:0000151	ubiquitin ligase complex	1/459	174/16310	0.993220755	0.993220755	0.959990321	anapc1	1
