# Supplementary material for: Profiling DNA methylation patterns of zebrafish liver associated with parental high dietary arachidonic acid
Source: PLoS One. 2019 Aug 9;14(8):e0220934. doi: 10.1371/journal.pone.0220934 (PMC6688801; doi:10.1371/journal.pone.0220934)
Supplement: S5 File — (ZIP) [file pone.0220934.s005.zip › liver_F0_HARA_GO_CC_promoters.csv]

GO term	Description	GeneRatio	BgRatio	pvalue	p.adjust	qvalue	Genes	Count
GO:0042383	sarcolemma	2/55	14/16310	0.000989981	0.066941493	0.063623494	bves/ryr1b	2
GO:0031519	PcG protein complex	2/55	16/16310	0.001299835	0.066941493	0.063623494	bmi1b/csnk2b	2
GO:0045121	membrane raft	2/55	29/16310	0.004276052	0.110108341	0.104650748	bves/clip3	2
GO:0098857	membrane microdomain	2/55	29/16310	0.004276052	0.110108341	0.104650748	bves/clip3	2
GO:0098589	membrane region	2/55	43/16310	0.009228222	0.190101374	0.180678874	bves/clip3	2
GO:0005901	caveola	1/55	10/16310	0.033223529	0.439500581	0.417716444	bves	1
GO:0044853	plasma membrane raft	1/55	10/16310	0.033223529	0.439500581	0.417716444	bves	1
GO:0000159	protein phosphatase type 2A complex	1/55	13/16310	0.042977529	0.439500581	0.417716444	ppp2r2ab	1
GO:0030992	intraciliary transport particle B	1/55	13/16310	0.042977529	0.439500581	0.417716444	ift74	1
GO:0033017	sarcoplasmic reticulum membrane	1/55	14/16310	0.04620734	0.439500581	0.417716444	ryr1b	1
GO:0030990	intraciliary transport particle	1/55	18/16310	0.059019907	0.439500581	0.417716444	ift74	1
GO:0016529	sarcoplasmic reticulum	1/55	23/16310	0.074798179	0.439500581	0.417716444	ryr1b	1
GO:0008287	protein serine/threonine phosphatase complex	1/55	25/16310	0.081036496	0.439500581	0.417716444	ppp2r2ab	1
GO:1903293	phosphatase complex	1/55	25/16310	0.081036496	0.439500581	0.417716444	ppp2r2ab	1
GO:0016528	sarcoplasm	1/55	27/16310	0.087233511	0.439500581	0.417716444	ryr1b	1
GO:0005929	cilium	2/55	148/16310	0.08896687	0.439500581	0.417716444	ift74/dzip1l	2
GO:1902554	serine/threonine protein kinase complex	1/55	30/16310	0.096452176	0.439500581	0.417716444	prkar2ab	1
GO:0019005	SCF ubiquitin ligase complex	1/55	32/16310	0.102547103	0.439500581	0.417716444	btbd9	1
GO:0030018	Z disc	1/55	33/16310	0.105579411	0.439500581	0.417716444	ryr1b	1
GO:0005911	cell-cell junction	2/55	166/16310	0.107872616	0.439500581	0.417716444	bves/pvrl3b	2
GO:0005913	cell-cell adherens junction	1/55	34/16310	0.108601659	0.439500581	0.417716444	pvrl3b	1
GO:1902911	protein kinase complex	1/55	34/16310	0.108601659	0.439500581	0.417716444	prkar2ab	1
GO:0000932	cytoplasmic mRNA processing body	1/55	36/16310	0.114616106	0.439500581	0.417716444	edc3	1
GO:0022627	cytosolic small ribosomal subunit	1/55	36/16310	0.114616106	0.439500581	0.417716444	rps2	1
GO:0034704	calcium channel complex	1/55	36/16310	0.114616106	0.439500581	0.417716444	ryr1b	1
GO:0042995	cell projection	3/55	351/16310	0.114753562	0.439500581	0.417716444	ift74/dzip1l/maptb	3
GO:0031674	I band	1/55	37/16310	0.117608371	0.439500581	0.417716444	ryr1b	1
GO:0005768	endosome	2/55	186/16310	0.130001963	0.439500581	0.417716444	clip3/pacsin2	2
GO:0005643	nuclear pore	1/55	43/16310	0.135354568	0.439500581	0.417716444	nup160	1
GO:0005802	trans-Golgi network	1/55	47/16310	0.146990198	0.439500581	0.417716444	clip3	1
GO:0048471	perinuclear region of cytoplasm	1/55	50/16310	0.155615898	0.439500581	0.417716444	dlc	1
GO:0099080	supramolecular complex	2/55	218/16310	0.167300172	0.439500581	0.417716444	si:dkey-33c12.3/maptb	2
GO:0099081	supramolecular polymer	2/55	218/16310	0.167300172	0.439500581	0.417716444	si:dkey-33c12.3/maptb	2
GO:0099512	supramolecular fiber	2/55	218/16310	0.167300172	0.439500581	0.417716444	si:dkey-33c12.3/maptb	2
GO:0099513	polymeric cytoskeletal fiber	2/55	218/16310	0.167300172	0.439500581	0.417716444	si:dkey-33c12.3/maptb	2
GO:0036464	cytoplasmic ribonucleoprotein granule	1/55	55/16310	0.169802136	0.439500581	0.417716444	edc3	1
GO:0035770	ribonucleoprotein granule	1/55	56/16310	0.172611172	0.439500581	0.417716444	edc3	1
GO:0005912	adherens junction	1/55	57/16310	0.175410876	0.439500581	0.417716444	pvrl3b	1
GO:0008021	synaptic vesicle	1/55	57/16310	0.175410876	0.439500581	0.417716444	syn1	1
GO:0015935	small ribosomal subunit	1/55	58/16310	0.178201278	0.439500581	0.417716444	rps2	1
GO:0005882	intermediate filament	1/55	59/16310	0.180982408	0.439500581	0.417716444	si:dkey-33c12.3	1
GO:0070161	anchoring junction	1/55	59/16310	0.180982408	0.439500581	0.417716444	pvrl3b	1
GO:0045111	intermediate filament cytoskeleton	1/55	60/16310	0.183754297	0.439500581	0.417716444	si:dkey-33c12.3	1
GO:0005923	bicellular tight junction	1/55	62/16310	0.189270472	0.439500581	0.417716444	bves	1
GO:0070160	occluding junction	1/55	63/16310	0.192014817	0.439500581	0.417716444	bves	1
GO:0043296	apical junction complex	1/55	65/16310	0.197476174	0.44217491	0.420258218	bves	1
GO:0070382	exocytic vesicle	1/55	70/16310	0.210971497	0.462341791	0.439425514	syn1	1
GO:0010008	endosome membrane	1/55	74/16310	0.221607107	0.463080533	0.44012764	clip3	1
GO:0030017	sarcomere	1/55	79/16310	0.234703849	0.463080533	0.44012764	ryr1b	1
GO:0044440	endosomal part	1/55	81/16310	0.239881751	0.463080533	0.44012764	clip3	1
GO:0030016	myofibril	1/55	82/16310	0.242457788	0.463080533	0.44012764	ryr1b	1
GO:0043292	contractile fiber	1/55	83/16310	0.245025253	0.463080533	0.44012764	ryr1b	1
GO:0044449	contractile fiber part	1/55	83/16310	0.245025253	0.463080533	0.44012764	ryr1b	1
GO:0097458	neuron part	2/55	285/16310	0.249749778	0.463080533	0.44012764	syn1/maptb	2
GO:0022626	cytosolic ribosome	1/55	86/16310	0.252676496	0.463080533	0.44012764	rps2	1
GO:0098791	Golgi subcompartment	1/55	87/16310	0.255209952	0.463080533	0.44012764	clip3	1
GO:0031984	organelle subcompartment	1/55	90/16310	0.262759833	0.463080533	0.44012764	clip3	1
GO:0098793	presynapse	1/55	90/16310	0.262759833	0.463080533	0.44012764	syn1	1
GO:0034703	cation channel complex	1/55	91/16310	0.265259723	0.463080533	0.44012764	ryr1b	1
GO:0044431	Golgi apparatus part	2/55	311/16310	0.28234648	0.477054492	0.45340897	pdcd10a/clip3	2
GO:0099503	secretory vesicle	1/55	98/16310	0.282527418	0.477054492	0.45340897	syn1	1
GO:0030054	cell junction	2/55	316/16310	0.288613114	0.479470174	0.455704917	bves/pvrl3b	2
GO:0005773	vacuole	2/55	323/16310	0.297378179	0.48404436	0.460052381	clip3/pacsin2	2
GO:0005875	microtubule associated complex	1/55	108/16310	0.306506327	0.48404436	0.460052381	maptb	1
GO:0030133	transport vesicle	1/55	108/16310	0.306506327	0.48404436	0.460052381	syn1	1
GO:0031461	cullin-RING ubiquitin ligase complex	1/55	110/16310	0.311206806	0.48404436	0.460052381	btbd9	1
GO:0098805	whole membrane	2/55	337/16310	0.314863807	0.48404436	0.460052381	bves/clip3	2
GO:0005813	centrosome	1/55	114/16310	0.320514117	0.485484618	0.461421252	ift74	1
GO:0015630	microtubule cytoskeleton	2/55	351/16310	0.332263735	0.495987895	0.471403927	ift74/maptb	2
GO:0061695	transferase complex, transferring phosphorus-containing groups	1/55	127/16310	0.349918196	0.50304108	0.478107516	prkar2ab	1
GO:0043235	receptor complex	1/55	128/16310	0.352127583	0.50304108	0.478107516	plxnb1b	1
GO:0044391	ribosomal subunit	1/55	129/16310	0.354329596	0.50304108	0.478107516	rps2	1
GO:0005635	nuclear envelope	1/55	130/16310	0.356524261	0.50304108	0.478107516	nup160	1
GO:0005874	microtubule	1/55	137/16310	0.371683165	0.517342783	0.491700346	maptb	1
GO:0005774	vacuolar membrane	1/55	147/16310	0.392732246	0.531851529	0.505489956	clip3	1
GO:0044437	vacuolar part	1/55	151/16310	0.400956636	0.531851529	0.505489956	clip3	1
GO:0044445	cytosolic part	1/55	151/16310	0.400956636	0.531851529	0.505489956	rps2	1
GO:0005815	microtubule organizing center	1/55	153/16310	0.405027721	0.531851529	0.505489956	ift74	1
GO:1990234	transferase complex	2/55	416/16310	0.411154303	0.531851529	0.505489956	btbd9/prkar2ab	2
GO:0043005	neuron projection	1/55	157/16310	0.413088566	0.531851529	0.505489956	maptb	1
GO:0034702	ion channel complex	1/55	161/16310	0.421042161	0.535399291	0.508861871	ryr1b	1
GO:0005794	Golgi apparatus	2/55	433/16310	0.431096404	0.541499142	0.514659378	pdcd10a/clip3	2
GO:0000151	ubiquitin ligase complex	1/55	174/16310	0.446167448	0.545592489	0.518549837	btbd9	1
GO:1902495	transmembrane transporter complex	1/55	176/16310	0.449936637	0.545592489	0.518549837	ryr1b	1
GO:0005840	ribosome	1/55	178/16310	0.453680637	0.545592489	0.518549837	rps2	1
GO:1990351	transporter complex	1/55	179/16310	0.455543244	0.545592489	0.518549837	ryr1b	1
GO:0098590	plasma membrane region	1/55	186/16310	0.468408044	0.550372702	0.523093115	bves	1
GO:0044456	synapse part	1/55	187/16310	0.470221338	0.550372702	0.523093115	syn1	1
GO:0005615	extracellular space	2/55	497/16310	0.502881892	0.5704148	0.542141813	admp/proza	2
GO:0030529	intracellular ribonucleoprotein complex	2/55	498/16310	0.503958707	0.5704148	0.542141813	edc3/rps2	2
GO:1990904	ribonucleoprotein complex	2/55	498/16310	0.503958707	0.5704148	0.542141813	edc3/rps2	2
GO:0000139	Golgi membrane	1/55	228/16310	0.539559558	0.60042892	0.570668263	pdcd10a	1
GO:0016023	cytoplasmic, membrane-bounded vesicle	1/55	234/16310	0.548928751	0.60042892	0.570668263	syn1	1
GO:0031410	cytoplasmic vesicle	1/55	238/16310	0.555070623	0.60042892	0.570668263	syn1	1
GO:0097708	intracellular vesicle	1/55	238/16310	0.555070623	0.60042892	0.570668263	syn1	1
GO:0031988	membrane-bounded vesicle	1/55	241/16310	0.559623071	0.60042892	0.570668263	syn1	1
GO:0045202	synapse	1/55	256/16310	0.581708146	0.614394378	0.583941515	syn1	1
GO:0031982	vesicle	1/55	258/16310	0.584569409	0.614394378	0.583941515	syn1	1
GO:0005789	endoplasmic reticulum membrane	1/55	346/16310	0.693120598	0.719322475	0.683668781	ryr1b	1
GO:0042175	nuclear outer membrane-endoplasmic reticulum membrane network	1/55	351/16310	0.698371335	0.719322475	0.683668781	ryr1b	1
GO:0044432	endoplasmic reticulum part	1/55	364/16310	0.711613937	0.725705303	0.689735239	ryr1b	1
GO:0031967	organelle envelope	1/55	432/16310	0.772111325	0.773687413	0.735339084	nup160	1
GO:0031975	envelope	1/55	434/16310	0.773687413	0.773687413	0.735339084	nup160	1
