# Supplementary material for: Profiling DNA methylation patterns of zebrafish liver associated with parental high dietary arachidonic acid
Source: PLoS One. 2019 Aug 9;14(8):e0220934. doi: 10.1371/journal.pone.0220934 (PMC6688801; doi:10.1371/journal.pone.0220934)
Supplement: S5 File — (ZIP) [file pone.0220934.s005.zip › liver_F0_HARA_GO_MF_gene_bodies.csv]

GO term	Description	GeneRatio	BgRatio	pvalue	p.adjust	qvalue	Genes	Count
GO:0008237	metallopeptidase activity	13/502	167/17057	0.001353197	0.236325061	0.22164242	paplna/adamtsl3/bmp1a/metap1/adamts6/mmp28/adam19a/adamts3/adam22/agbl4/adamts2/zgc:152830/mmel1	13
GO:0004721	phosphoprotein phosphatase activity	14/502	192/17057	0.001679084	0.236325061	0.22164242	ppp2r2ab/ppp3cb/ppm1e/ptprn2/ptprga/cdc14ab/ptprsa/ca16b/si:ch1073-184j22.2/ptprua/mtmr3/ppp2r2bb/dusp16/ptprfa	14
GO:0004725	protein tyrosine phosphatase activity	10/502	120/17057	0.002877961	0.236325061	0.22164242	ptprn2/ptprga/cdc14ab/ptprsa/ca16b/si:ch1073-184j22.2/ptprua/mtmr3/dusp16/ptprfa	10
GO:0008066	glutamate receptor activity	5/502	34/17057	0.002974412	0.236325061	0.22164242	grik4/gria4a/grid2/grik1a/grm8b	5
GO:0004222	metalloendopeptidase activity	9/502	106/17057	0.004056567	0.236325061	0.22164242	paplna/bmp1a/adamts6/mmp28/adam19a/adamts3/adam22/adamts2/mmel1	9
GO:0015085	calcium ion transmembrane transporter activity	9/502	107/17057	0.004316972	0.236325061	0.22164242	si:dkey-28b4.8/atp6v0cb/slc8a1b/cacng1b/tmem37/cacna1ha/atp2a3/itpr1b/slc8a2b	9
GO:0015662	ATPase activity, coupled to transmembrane movement of ions, phosphorylative mechanism	4/502	24/17057	0.004933183	0.236325061	0.22164242	atp1a1a.4/atp1a1a.1/si:dkey-28b4.8/atp2a3	4
GO:0016791	phosphatase activity	16/502	266/17057	0.005609662	0.236325061	0.22164242	ppp2r2ab/nt5dc1/ppp3cb/ppm1e/ptprn2/ptprga/plpp1a/cdc14ab/ptprsa/ca16b/si:ch1073-184j22.2/ptprua/mtmr3/ppp2r2bb/dusp16/ptprfa	16
GO:0004970	ionotropic glutamate receptor activity	4/502	25/17057	0.005738376	0.236325061	0.22164242	grik4/gria4a/grid2/grik1a	4
GO:0004176	ATP-dependent peptidase activity	3/502	13/17057	0.005814644	0.236325061	0.22164242	clpxb/lonrf1/si:ch1073-440b2.1	3
GO:0035091	phosphatidylinositol binding	9/502	113/17057	0.006164237	0.236325061	0.22164242	sh3pxd2aa/snx21/snx1a/itpr1b/arhgap32a/snx29/pik3c2b/mapkap1/sh3pxd2b	9
GO:0019829	cation-transporting ATPase activity	6/502	57/17057	0.006428951	0.236325061	0.22164242	atp1a1a.4/atp1a1a.1/si:dkey-28b4.8/atp6v0cb/atp2a3/atp6ap1la	6
GO:0042625	ATPase coupled ion transmembrane transporter activity	6/502	57/17057	0.006428951	0.236325061	0.22164242	atp1a1a.4/atp1a1a.1/si:dkey-28b4.8/atp6v0cb/atp2a3/atp6ap1la	6
GO:0005543	phospholipid binding	12/502	178/17057	0.006526452	0.236325061	0.22164242	sh3pxd2aa/snx21/snx1a/itpr1b/arhgap32a/syt3/snx29/syt7b/pik3c2b/doc2b/mapkap1/sh3pxd2b	12
GO:0016887	ATPase activity	19/502	344/17057	0.006663301	0.236325061	0.22164242	atp1a1a.4/atp1a1a.1/si:dkey-28b4.8/ddx3b/ddx51/vps4a/kif7/atp6v0cb/rad51b/atp2a3/dhx37/abcb7/clpxb/lonrf1/vwa8/kif13ba/si:ch1073-440b2.1/atp6ap1la/rnf213a	19
GO:0005234	extracellular-glutamate-gated ion channel activity	4/502	27/17057	0.00760135	0.252744874	0.237042086	grik4/gria4a/grid2/grik1a	4
GO:0005086	ARF guanyl-nucleotide exchange factor activity	4/502	28/17057	0.00866586	0.271190437	0.254341644	fnbp1a/iqsec3b/iqsec3a/psd3l	4
GO:0036459	thiol-dependent ubiquitinyl hydrolase activity	6/502	63/17057	0.010392624	0.280602633	0.26316907	usp36/si:dkey-37f18.2/usp53b/usp54b/usp54a/usp43a	6
GO:0101005	ubiquitinyl hydrolase activity	6/502	63/17057	0.010392624	0.280602633	0.26316907	usp36/si:dkey-37f18.2/usp53b/usp54b/usp54a/usp43a	6
GO:0022824	transmitter-gated ion channel activity	4/502	30/17057	0.01107642	0.280602633	0.26316907	grik4/gria4a/grid2/grik1a	4
GO:0022835	transmitter-gated channel activity	4/502	30/17057	0.01107642	0.280602633	0.26316907	grik4/gria4a/grid2/grik1a	4
GO:0022836	gated channel activity	17/502	314/17057	0.011955773	0.289112321	0.27115006	asic4b/grik4/kcnh2a/atp6v0cb/gria4a/kcnh5a/cacng1b/grid2/tmem37/cacna1ha/si:dkey-100n10.2/kcne4/grik1a/si:dkey-201i6.2/itpr1b/gabrb1/scn12aa	17
GO:0016765	transferase activity, transferring alkyl or aryl (other than methyl) groups	5/502	50/17057	0.015445342	0.35725747	0.335061418	chm/mat2ab/coq2/cth/gsta.1	5
GO:0042623	ATPase activity, coupled	14/502	256/17057	0.019723463	0.392702993	0.368304746	atp1a1a.4/atp1a1a.1/si:dkey-28b4.8/ddx3b/ddx51/atp6v0cb/rad51b/atp2a3/dhx37/abcb7/clpxb/lonrf1/si:ch1073-440b2.1/atp6ap1la	14
GO:0072509	divalent inorganic cation transmembrane transporter activity	9/502	137/17057	0.020077265	0.392702993	0.368304746	si:dkey-28b4.8/atp6v0cb/slc8a1b/cacng1b/tmem37/cacna1ha/atp2a3/itpr1b/slc8a2b	9
GO:0005244	voltage-gated ion channel activity	11/502	184/17057	0.020504586	0.392702993	0.368304746	asic4b/kcnh2a/atp6v0cb/kcnh5a/cacng1b/tmem37/cacna1ha/si:dkey-100n10.2/kcne4/si:dkey-201i6.2/scn12aa	11
GO:0001077	transcriptional activator activity, RNA polymerase II core promoter proximal region sequence-specific binding	3/502	21/17057	0.022724388	0.392702993	0.368304746	ebf1b/onecut2/ebf3a	3
GO:0031418	L-ascorbic acid binding	3/502	21/17057	0.022724388	0.392702993	0.368304746	egln3/p4ha1a/p3h1	3
GO:0005160	transforming growth factor beta receptor binding	4/502	37/17057	0.022735482	0.392702993	0.368304746	admp/tgfb2/tgfb1a/gdf11	4
GO:0022832	voltage-gated channel activity	11/502	187/17057	0.022790266	0.392702993	0.368304746	asic4b/kcnh2a/atp6v0cb/kcnh5a/cacng1b/tmem37/cacna1ha/si:dkey-100n10.2/kcne4/si:dkey-201i6.2/scn12aa	11
GO:0019199	transmembrane receptor protein kinase activity	7/502	96/17057	0.023141089	0.392702993	0.368304746	nrp1b/grk6/csf1rb/ntrk2a/cdon/ntrk3a/bmpr1ba	7
GO:0019783	ubiquitin-like protein-specific protease activity	6/502	76/17057	0.024372456	0.392702993	0.368304746	usp36/si:dkey-37f18.2/usp53b/usp54b/usp54a/usp43a	6
GO:0008083	growth factor activity	8/502	120/17057	0.025481402	0.392702993	0.368304746	admp/tgfb2/tgfb1a/gdf11/fgf12b/fgf22/vegfba/ptn	8
GO:0008536	Ran GTPase binding	3/502	22/17057	0.025750767	0.392702993	0.368304746	ipo7/xpo1a/si:ch1073-55a19.2	3
GO:0005216	ion channel activity	19/502	396/17057	0.025835723	0.392702993	0.368304746	asic4b/grik4/kcnh2a/atp6v0cb/gria4a/kcnh5a/cacng1b/grid2/si:ch211-117c9.2/tmem37/cacna1ha/si:dkey-100n10.2/kcne4/grik1a/si:dkey-201i6.2/itpr1b/gabrb1/scn12aa/fxyd6	19
GO:0005085	guanyl-nucleotide exchange factor activity	10/502	168/17057	0.027118529	0.400751597	0.375853298	itsn1/fnbp1a/rapgef1a/dock10/plekhg6/plce1/iqsec3b/iqsec3a/arhgef15/psd3l	10
GO:0004713	protein tyrosine kinase activity	8/502	125/17057	0.031484105	0.451152274	0.423122632	fynb/nrp1b/csf1rb/hck/ntrk2a/cdon/dyrk1b/ntrk3a	8
GO:0008556	potassium-transporting ATPase activity	2/502	10/17057	0.033265582	0.451152274	0.423122632	atp1a1a.4/atp1a1a.1	2
GO:0046873	metal ion transmembrane transporter activity	18/502	381/17057	0.033616899	0.451152274	0.423122632	atp1a1a.4/atp1a1a.1/si:dkey-28b4.8/asic4b/kcnh2a/atp6v0cb/kcnh5a/slc8a1b/cacng1b/tmem37/cacna1ha/atp2a3/si:dkey-100n10.2/kcne4/si:dkey-201i6.2/itpr1b/scn12aa/slc8a2b	18
GO:0008201	heparin binding	4/502	42/17057	0.034385118	0.451152274	0.423122632	si:ch211-106h11.3/slit1a/wisp3/vegfba	4
GO:0022838	substrate-specific channel activity	19/502	411/17057	0.035744914	0.451152274	0.423122632	asic4b/grik4/kcnh2a/atp6v0cb/gria4a/kcnh5a/cacng1b/grid2/si:ch211-117c9.2/tmem37/cacna1ha/si:dkey-100n10.2/kcne4/grik1a/si:dkey-201i6.2/itpr1b/gabrb1/scn12aa/fxyd6	19
GO:0008194	UDP-glycosyltransferase activity	9/502	152/17057	0.035980446	0.451152274	0.423122632	ugt2a2/ugt2a4/ugt2a1/ugt2a3/b4galnt3b/mgat4a/b4galnt4b/chpfb/galnt13	9
GO:0042626	ATPase activity, coupled to transmembrane movement of substances	7/502	107/17057	0.038629335	0.451152274	0.423122632	atp1a1a.4/atp1a1a.1/si:dkey-28b4.8/atp6v0cb/atp2a3/abcb7/atp6ap1la	7
GO:0004722	protein serine/threonine phosphatase activity	4/502	44/17057	0.039854231	0.451152274	0.423122632	ppp2r2ab/ppm1e/cdc14ab/ppp2r2bb	4
GO:0046875	ephrin receptor binding	2/502	11/17057	0.039879077	0.451152274	0.423122632	efna1a/efna3b	2
GO:0103116	alpha-D-galactofuranose transporter activity	2/502	11/17057	0.039879077	0.451152274	0.423122632	atp1a1a.4/atp1a1a.1	2
GO:0008289	lipid binding	15/502	309/17057	0.04064165	0.451152274	0.423122632	sh3pxd2aa/snx21/snx1a/itpr1b/arhgap32a/syt3/snx29/syt7b/tex2/stard13a/pik3c2b/doc2b/mapkap1/esrrb/sh3pxd2b	15
GO:0000982	transcription factor activity, RNA polymerase II core promoter proximal region sequence-specific binding	5/502	65/17057	0.042261243	0.451152274	0.423122632	zfpm2a/ebf1b/rbpjl/onecut2/ebf3a	5
GO:0005539	glycosaminoglycan binding	5/502	65/17057	0.042261243	0.451152274	0.423122632	si:ch211-106h11.3/slit1a/hapln1b/wisp3/vegfba	5
GO:0016820	hydrolase activity, acting on acid anhydrides, catalyzing transmembrane movement of substances	7/502	110/17057	0.043803468	0.451152274	0.423122632	atp1a1a.4/atp1a1a.1/si:dkey-28b4.8/atp6v0cb/atp2a3/abcb7/atp6ap1la	7
GO:0022853	active ion transmembrane transporter activity	6/502	88/17057	0.045239974	0.451152274	0.423122632	atp1a1a.4/atp1a1a.1/si:dkey-28b4.8/atp6v0cb/atp2a3/atp6ap1la	6
GO:0003906	DNA-(apurinic or apyrimidinic site) lyase activity	2/502	12/17057	0.046940533	0.451152274	0.423122632	apex1/hmga2	2
GO:0005248	voltage-gated sodium channel activity	2/502	12/17057	0.046940533	0.451152274	0.423122632	asic4b/scn12aa	2
GO:1905030	voltage-gated ion channel activity involved in regulation of postsynaptic membrane potential	2/502	12/17057	0.046940533	0.451152274	0.423122632	asic4b/scn12aa	2
GO:0015399	primary active transmembrane transporter activity	7/502	112/17057	0.047489713	0.451152274	0.423122632	atp1a1a.4/atp1a1a.1/si:dkey-28b4.8/atp6v0cb/atp2a3/abcb7/atp6ap1la	7
GO:0015405	P-P-bond-hydrolysis-driven transmembrane transporter activity	7/502	112/17057	0.047489713	0.451152274	0.423122632	atp1a1a.4/atp1a1a.1/si:dkey-28b4.8/atp6v0cb/atp2a3/abcb7/atp6ap1la	7
GO:0019842	vitamin binding	4/502	47/17057	0.048932005	0.455473007	0.427174922	egln3/p4ha1a/pcxb/p3h1	4
GO:0043168	anion binding	8/502	137/17057	0.049656832	0.455473007	0.427174922	egln3/p4ha1a/pcxb/got1l1/p3h1/cth/si:ch73-97h19.2/sh3pxd2b	8
GO:0050839	cell adhesion molecule binding	5/502	69/17057	0.052365144	0.47217384	0.442838149	si:ch211-106h11.3/cadm4/si:ch73-22o12.1/wisp3/tenm4	5
GO:0004659	prenyltransferase activity	2/502	13/17057	0.054417968	0.472729889	0.44335965	chm/coq2	2
GO:0005388	calcium-transporting ATPase activity	2/502	13/17057	0.054417968	0.472729889	0.44335965	si:dkey-28b4.8/atp2a3	2
GO:0004714	transmembrane receptor protein tyrosine kinase activity	5/502	70/17057	0.055092581	0.472729889	0.44335965	nrp1b/csf1rb/ntrk2a/cdon/ntrk3a	5
GO:0008565	protein transporter activity	5/502	71/17057	0.057900683	0.476772716	0.447151301	ipo7/chmp7/pgap2/xpo1a/zgc:110091	5
GO:0042578	phosphoric ester hydrolase activity	17/502	381/17057	0.059126177	0.476772716	0.447151301	ppp2r2ab/nt5dc1/ppp3cb/ppm1e/ptprn2/ptprga/plpp1a/cdc14ab/ptprsa/ca16b/si:ch1073-184j22.2/plce1/ptprua/mtmr3/ppp2r2bb/dusp16/ptprfa	17
GO:0015267	channel activity	19/502	437/17057	0.059148495	0.476772716	0.447151301	asic4b/grik4/kcnh2a/atp6v0cb/gria4a/kcnh5a/cacng1b/grid2/si:ch211-117c9.2/tmem37/cacna1ha/si:dkey-100n10.2/kcne4/grik1a/si:dkey-201i6.2/itpr1b/gabrb1/scn12aa/fxyd6	19
GO:0022803	passive transmembrane transporter activity	19/502	437/17057	0.059148495	0.476772716	0.447151301	asic4b/grik4/kcnh2a/atp6v0cb/gria4a/kcnh5a/cacng1b/grid2/si:ch211-117c9.2/tmem37/cacna1ha/si:dkey-100n10.2/kcne4/grik1a/si:dkey-201i6.2/itpr1b/gabrb1/scn12aa/fxyd6	19
GO:0015368	calcium:cation antiporter activity	2/502	14/17057	0.062280885	0.49452882	0.463804235	slc8a1b/slc8a2b	2
GO:0001228	transcriptional activator activity, RNA polymerase II transcription regulatory region sequence-specific binding	4/502	52/17057	0.066370961	0.516718533	0.484615324	ebf1b/mafbb/onecut2/ebf3a	4
GO:0022843	voltage-gated cation channel activity	8/502	146/17057	0.067018005	0.516718533	0.484615324	kcnh2a/atp6v0cb/kcnh5a/cacng1b/cacna1ha/si:dkey-100n10.2/kcne4/si:dkey-201i6.2	8
GO:0043492	ATPase activity, coupled to movement of substances	7/502	123/17057	0.071241035	0.540445768	0.506868409	atp1a1a.4/atp1a1a.1/si:dkey-28b4.8/atp6v0cb/atp2a3/abcb7/atp6ap1la	7
GO:0004177	aminopeptidase activity	3/502	33/17057	0.072127161	0.540445768	0.506868409	metap1/prcp/zgc:152830	3
GO:0005272	sodium channel activity	2/502	16/17057	0.079048274	0.576077831	0.540286688	asic4b/scn12aa	2
GO:0019798	procollagen-proline dioxygenase activity	2/502	16/17057	0.079048274	0.576077831	0.540286688	p4ha1a/p3h1	2
GO:0019201	nucleotide kinase activity	2/502	17/17057	0.08789867	0.621090055	0.582502347	dlg2/dlg1l	2
GO:0070008	serine-type exopeptidase activity	2/502	17/17057	0.08789867	0.621090055	0.582502347	prcp/prep	2
GO:0022890	inorganic cation transmembrane transporter activity	19/502	461/17057	0.088727151	0.621090055	0.582502347	atp1a1a.4/atp1a1a.1/si:dkey-28b4.8/asic4b/kcnh2a/atp6v0cb/kcnh5a/slc8a1b/cacng1b/tmem37/cacna1ha/atp2a3/si:dkey-100n10.2/kcne4/si:dkey-201i6.2/itpr1b/scn12aa/atp6ap1la/slc8a2b	19
GO:0031406	carboxylic acid binding	4/502	58/17057	0.090971959	0.628533534	0.58948337	egln3/p4ha1a/pcxb/p3h1	4
GO:0008238	exopeptidase activity	5/502	82/17057	0.094041152	0.641408886	0.601558789	metap1/prcp/prep/agbl4/zgc:152830	5
GO:0002039	p53 binding	2/502	18/17057	0.09702629	0.64522483	0.605137652	tp63/znf346	2
GO:0008601	protein phosphatase type 2A regulator activity	2/502	18/17057	0.09702629	0.64522483	0.605137652	ppp2r2ab/ppp2r2bb	2
GO:0008376	acetylgalactosaminyltransferase activity	4/502	61/17057	0.104687953	0.650674088	0.610248354	b4galnt3b/b4galnt4b/chpfb/galnt13	4
GO:0005262	calcium channel activity	5/502	85/17057	0.105515248	0.650674088	0.610248354	atp6v0cb/cacng1b/tmem37/cacna1ha/itpr1b	5
GO:0001871	pattern binding	2/502	19/17057	0.106407229	0.650674088	0.610248354	stbd1/agla	2
GO:0016645	oxidoreductase activity, acting on the CH-NH group of donors	2/502	19/17057	0.106407229	0.650674088	0.610248354	etfdh/pycr1b	2
GO:0019955	cytokine binding	2/502	19/17057	0.106407229	0.650674088	0.610248354	csf1rb/vasna	2
GO:0030247	polysaccharide binding	2/502	19/17057	0.106407229	0.650674088	0.610248354	stbd1/agla	2
GO:0031543	peptidyl-proline dioxygenase activity	2/502	19/17057	0.106407229	0.650674088	0.610248354	p4ha1a/p3h1	2
GO:0033764	steroid dehydrogenase activity, acting on the CH-OH group of donors, NAD or NADP as acceptor	2/502	20/17057	0.116018742	0.697344907	0.65401956	rdh8a/sdr42e2	2
GO:0099516	ion antiporter activity	3/502	41/17057	0.119123774	0.697344907	0.65401956	slc8a1b/si:ch211-117c9.2/slc8a2b	3
GO:0015297	antiporter activity	4/502	64/17057	0.119282681	0.697344907	0.65401956	slc7a9/slc8a1b/si:ch211-117c9.2/slc8a2b	4
GO:0019905	syntaxin binding	4/502	64/17057	0.119282681	0.697344907	0.65401956	syt3/syt7b/doc2b/cplx4c	4
GO:0005245	voltage-gated calcium channel activity	3/502	42/17057	0.125642132	0.721226925	0.676417813	atp6v0cb/cacng1b/cacna1ha	3
GO:0005230	extracellular ligand-gated ion channel activity	5/502	90/17057	0.126079143	0.721226925	0.676417813	grik4/gria4a/grid2/grik1a/gabrb1	5
GO:0015081	sodium ion transmembrane transporter activity	6/502	117/17057	0.131272807	0.72748003	0.682282418	atp1a1a.4/atp1a1a.1/asic4b/slc8a1b/scn12aa/slc8a2b	6
GO:0005261	cation channel activity	12/502	283/17057	0.132045395	0.72748003	0.682282418	asic4b/kcnh2a/atp6v0cb/kcnh5a/cacng1b/tmem37/cacna1ha/si:dkey-100n10.2/kcne4/si:dkey-201i6.2/itpr1b/scn12aa	12
GO:0015276	ligand-gated ion channel activity	7/502	144/17057	0.132958263	0.72748003	0.682282418	grik4/gria4a/grid2/si:dkey-100n10.2/grik1a/itpr1b/gabrb1	7
GO:0022834	ligand-gated channel activity	7/502	144/17057	0.132958263	0.72748003	0.682282418	grik4/gria4a/grid2/si:dkey-100n10.2/grik1a/itpr1b/gabrb1	7
GO:0017017	MAP kinase tyrosine/serine/threonine phosphatase activity	2/502	22/17057	0.135848043	0.72748003	0.682282418	si:ch1073-184j22.2/dusp16	2
GO:0043022	ribosome binding	2/502	22/17057	0.135848043	0.72748003	0.682282418	guf1/letm1	2
GO:0016758	transferase activity, transferring hexosyl groups	10/502	228/17057	0.136744367	0.72748003	0.682282418	ugt2a2/ugt2a4/ugt2a1/ugt2a3/b4galnt3b/mgat4a/b4galnt4b/chpfb/galnt13/agla	10
GO:0005544	calcium-dependent phospholipid binding	3/502	44/17057	0.139048962	0.732416316	0.686912018	syt3/syt7b/doc2b	3
GO:0019838	growth factor binding	3/502	45/17057	0.145926484	0.746977804	0.700568815	si:ch211-106h11.3/wisp3/vasna	3
GO:0036442	hydrogen-exporting ATPase activity	2/502	23/17057	0.146025736	0.746977804	0.700568815	atp6v0cb/atp6ap1la	2
GO:0046961	proton-transporting ATPase activity, rotational mechanism	2/502	23/17057	0.146025736	0.746977804	0.700568815	atp6v0cb/atp6ap1la	2
GO:0000981	RNA polymerase II transcription factor activity, sequence-specific DNA binding	14/502	348/17057	0.148321438	0.749732075	0.703151966	zfpm2a/cdc5l/thrab/runx3/pparab/npas4a/ebf1b/dachd/mafbb/rbpjl/foxe1/onecut2/ebf3a/foxj1a	14
GO:0030276	clathrin binding	3/502	46/17057	0.152912774	0.749732075	0.703151966	syt3/syt7b/doc2b	3
GO:0015020	glucuronosyltransferase activity	5/502	96/17057	0.152965016	0.749732075	0.703151966	ugt2a2/ugt2a4/ugt2a1/ugt2a3/galnt13	5
GO:0005178	integrin binding	2/502	24/17057	0.156353726	0.749732075	0.703151966	si:ch211-106h11.3/wisp3	2
GO:0019902	phosphatase binding	2/502	24/17057	0.156353726	0.749732075	0.703151966	ppp1r9bb/dlg1l	2
GO:0033549	MAP kinase phosphatase activity	2/502	24/17057	0.156353726	0.749732075	0.703151966	si:ch1073-184j22.2/dusp16	2
GO:0005231	excitatory extracellular ligand-gated ion channel activity	4/502	71/17057	0.156429061	0.749732075	0.703151966	grik4/gria4a/grid2/grik1a	4
GO:0008234	cysteine-type peptidase activity	8/502	179/17057	0.158755525	0.750465668	0.703839981	usp36/si:dkey-37f18.2/si:dkeyp-50d11.2/capn8/usp53b/usp54b/usp54a/usp43a	8
GO:0050694	galactose 3-O-sulfotransferase activity	3/502	47/17057	0.160002372	0.750465668	0.703839981	sult2st3/gal3st1a/hs6st3b	3
GO:0046983	protein dimerization activity	15/502	383/17057	0.160814072	0.750465668	0.703839981	mef2aa/gpd1c/neurod6a/cadm4/npas4a/si:ch73-22o12.1/srebf2/si:dkey-96f10.1/smad4a/ror2/timeless/taf6/bnip1b/si:dkey-83h2.5/tenm4	15
GO:0016229	steroid dehydrogenase activity	2/502	25/17057	0.1668144	0.766767202	0.719128718	rdh8a/sdr42e2	2
GO:0005044	scavenger receptor activity	3/502	48/17057	0.167189841	0.766767202	0.719128718	loxl3b/si:dkey-14d8.20/prss12	3
GO:0004175	endopeptidase activity	16/502	418/17057	0.172463119	0.784191276	0.735470251	paplna/bmp1a/proza/adamts6/si:dkeyp-50d11.2/capn8/prep/mmp28/adam19a/adamts3/adam22/prss12/furinb/adamts2/si:dkey-21e2.16/mmel1	16
GO:0004675	transmembrane receptor protein serine/threonine kinase activity	2/502	26/17057	0.177391053	0.793042353	0.743771419	grk6/bmpr1ba	2
GO:0015491	cation:cation antiporter activity	2/502	26/17057	0.177391053	0.793042353	0.743771419	slc8a1b/slc8a2b	2
GO:0015077	monovalent inorganic cation transmembrane transporter activity	13/502	332/17057	0.182206129	0.796084381	0.746624449	atp1a1a.4/atp1a1a.1/asic4b/kcnh2a/atp6v0cb/kcnh5a/slc8a1b/si:dkey-100n10.2/kcne4/si:dkey-201i6.2/scn12aa/atp6ap1la/slc8a2b	13
GO:0015079	potassium ion transmembrane transporter activity	7/502	158/17057	0.185039509	0.796084381	0.746624449	atp1a1a.4/atp1a1a.1/kcnh2a/kcnh5a/si:dkey-100n10.2/kcne4/si:dkey-201i6.2	7
GO:0005249	voltage-gated potassium channel activity	5/502	103/17057	0.187029929	0.796084381	0.746624449	kcnh2a/kcnh5a/si:dkey-100n10.2/kcne4/si:dkey-201i6.2	5
GO:0022804	active transmembrane transporter activity	13/502	334/17057	0.187606494	0.796084381	0.746624449	atp1a1a.4/atp1a1a.1/si:dkey-28b4.8/slc7a9/atp6v0cb/slc8a1b/si:ch211-117c9.2/atp2a3/abcb7/slc4a11/slco4a1/atp6ap1la/slc8a2b	13
GO:0004697	protein kinase C activity	2/502	27/17057	0.188067839	0.796084381	0.746624449	grk6/si:ch73-374l24.1	2
GO:0019900	kinase binding	3/502	51/17057	0.189285672	0.796084381	0.746624449	angpt1/jakmip2/dlg1l	3
GO:0008235	metalloexopeptidase activity	3/502	52/17057	0.196811063	0.796084381	0.746624449	metap1/agbl4/zgc:152830	3
GO:0038024	cargo receptor activity	3/502	52/17057	0.196811063	0.796084381	0.746624449	loxl3b/si:dkey-14d8.20/prss12	3
GO:0004707	MAP kinase activity	2/502	28/17057	0.198829744	0.796084381	0.746624449	nlk2/grk6	2
GO:0015298	solute:cation antiporter activity	2/502	28/17057	0.198829744	0.796084381	0.746624449	slc8a1b/slc8a2b	2
GO:0004198	calcium-dependent cysteine-type endopeptidase activity	2/502	29/17057	0.209662547	0.796084381	0.746624449	si:dkeyp-50d11.2/capn8	2
GO:0030215	semaphorin receptor binding	2/502	29/17057	0.209662547	0.796084381	0.746624449	si:dkey-49n23.1/sema4ga	2
GO:0045499	chemorepellent activity	2/502	29/17057	0.209662547	0.796084381	0.746624449	si:dkey-49n23.1/sema4ga	2
GO:1901981	phosphatidylinositol phosphate binding	2/502	29/17057	0.209662547	0.796084381	0.746624449	mapkap1/sh3pxd2b	2
GO:0000149	SNARE binding	5/502	108/17057	0.21288443	0.796084381	0.746624449	exoc3l2b/syt3/syt7b/doc2b/cplx4c	5
GO:0003707	steroid hormone receptor activity	4/502	81/17057	0.215644799	0.796084381	0.746624449	abhd2b/thrab/pparab/esrrb	4
GO:1901681	sulfur compound binding	4/502	81/17057	0.215644799	0.796084381	0.746624449	si:ch211-106h11.3/slit1a/wisp3/vegfba	4
GO:0004004	ATP-dependent RNA helicase activity	3/502	55/17057	0.219794958	0.796084381	0.746624449	ddx3b/ddx51/dhx37	3
GO:0008186	RNA-dependent ATPase activity	3/502	55/17057	0.219794958	0.796084381	0.746624449	ddx3b/ddx51/dhx37	3
GO:0008373	sialyltransferase activity	2/502	30/17057	0.220552788	0.796084381	0.746624449	st6gal2a/st8sia1	2
GO:0016776	phosphotransferase activity, phosphate group as acceptor	2/502	30/17057	0.220552788	0.796084381	0.746624449	dlg2/dlg1l	2
GO:0016410	N-acyltransferase activity	4/502	82/17057	0.221880884	0.796084381	0.746624449	cers5/naa15a/cers1/crebbpb	4
GO:0005516	calmodulin binding	3/502	56/17057	0.22757535	0.796084381	0.746624449	lsp1/camk2a/cnn3a	3
GO:0030170	pyridoxal phosphate binding	3/502	56/17057	0.22757535	0.796084381	0.746624449	got1l1/cth/si:ch73-97h19.2	3
GO:0004180	carboxypeptidase activity	2/502	31/17057	0.231487734	0.796084381	0.746624449	prcp/agbl4	2
GO:0005520	insulin-like growth factor binding	2/502	31/17057	0.231487734	0.796084381	0.746624449	si:ch211-106h11.3/wisp3	2
GO:0044769	ATPase activity, coupled to transmembrane movement of ions, rotational mechanism	2/502	31/17057	0.231487734	0.796084381	0.746624449	atp6v0cb/atp6ap1la	2
GO:0016757	transferase activity, transferring glycosyl groups	13/502	351/17057	0.236388958	0.796084381	0.746624449	naprt/st6gal2a/ugt2a2/ugt2a4/ugt2a1/ugt2a3/b4galnt3b/mgat4a/b4galnt4b/chpfb/st8sia1/galnt13/agla	13
GO:0042803	protein homodimerization activity	5/502	113/17057	0.239792225	0.796084381	0.746624449	gpd1c/cadm4/si:ch73-22o12.1/timeless/tenm4	5
GO:0004520	endodeoxyribonuclease activity	3/502	58/17057	0.243285363	0.796084381	0.746624449	rad51b/apex1/hmga2	3
GO:0008047	enzyme activator activity	10/502	264/17057	0.251815739	0.796084381	0.746624449	arhgap23b/tbc1d7/grk6/si:dkey-166d12.2/sh3pxd2aa/srgap3/rap1gap2b/ccs/dcp1a/sh3pxd2b	10
GO:0016616	oxidoreductase activity, acting on the CH-OH group of donors, NAD or NADP as acceptor	4/502	87/17057	0.253714175	0.796084381	0.746624449	rdh8a/gpd1c/hmgcra/sdr42e2	4
GO:0001134	transcription factor activity, transcription factor recruiting	1/502	10/17057	0.258296036	0.796084381	0.746624449	cdc5l	1
GO:0004711	ribosomal protein S6 kinase activity	1/502	10/17057	0.258296036	0.796084381	0.746624449	grk6	1
GO:0005092	GDP-dissociation inhibitor activity	1/502	10/17057	0.258296036	0.796084381	0.746624449	chm	1
GO:0008253	5'-nucleotidase activity	1/502	10/17057	0.258296036	0.796084381	0.746624449	nt5dc1	1
GO:0016861	intramolecular oxidoreductase activity, interconverting aldoses and ketoses	1/502	10/17057	0.258296036	0.796084381	0.746624449	gpib	1
GO:0030507	spectrin binding	1/502	10/17057	0.258296036	0.796084381	0.746624449	ank3b	1
GO:0035064	methylated histone binding	1/502	10/17057	0.258296036	0.796084381	0.746624449	lrwd1	1
GO:0008017	microtubule binding	6/502	146/17057	0.260517789	0.796084381	0.746624449	kcnh2a/kif7/jakmip2/fmn2b/kif13ba/maptb	6
GO:0016860	intramolecular oxidoreductase activity	2/502	34/17057	0.26444375	0.796084381	0.746624449	tmx4/gpib	2
GO:0008138	protein tyrosine/serine/threonine phosphatase activity	3/502	62/17057	0.275171315	0.796084381	0.746624449	cdc14ab/si:ch1073-184j22.2/dusp16	3
GO:0003684	damaged DNA binding	2/502	35/17057	0.275443686	0.796084381	0.746624449	tp63/msh3	2
GO:0003785	actin monomer binding	1/502	11/17057	0.280137732	0.796084381	0.746624449	cobl	1
GO:0004529	exodeoxyribonuclease activity	1/502	11/17057	0.280137732	0.796084381	0.746624449	apex1	1
GO:0005546	phosphatidylinositol-4,5-bisphosphate binding	1/502	11/17057	0.280137732	0.796084381	0.746624449	mapkap1	1
GO:0016846	carbon-sulfur lyase activity	1/502	11/17057	0.280137732	0.796084381	0.746624449	cth	1
GO:0016895	exodeoxyribonuclease activity, producing 5'-phosphomonoesters	1/502	11/17057	0.280137732	0.796084381	0.746624449	apex1	1
GO:0017080	sodium channel regulator activity	1/502	11/17057	0.280137732	0.796084381	0.746624449	si:ch211-225p5.8	1
GO:0019531	oxalate transmembrane transporter activity	1/502	11/17057	0.280137732	0.796084381	0.746624449	si:ch211-117c9.2	1
GO:0022884	macromolecule transmembrane transporter activity	1/502	11/17057	0.280137732	0.796084381	0.746624449	sidt2	1
GO:0042043	neurexin family protein binding	1/502	11/17057	0.280137732	0.796084381	0.746624449	nlgn3a	1
GO:1902936	phosphatidylinositol bisphosphate binding	1/502	11/17057	0.280137732	0.796084381	0.746624449	mapkap1	1
GO:0042802	identical protein binding	6/502	150/17057	0.280586222	0.796084381	0.746624449	gpd1c/cadm4/got1l1/si:ch73-22o12.1/timeless/tenm4	6
GO:0015179	L-amino acid transmembrane transporter activity	2/502	36/17057	0.286434536	0.796084381	0.746624449	slc7a9/slc43a1b	2
GO:0016706	oxidoreductase activity, acting on paired donors, with incorporation or reduction of molecular oxygen, 2-oxoglutarate as one donor, and incorporation of one atom each of oxygen into both donors	2/502	36/17057	0.286434536	0.796084381	0.746624449	p4ha1a/p3h1	2
GO:0003724	RNA helicase activity	3/502	64/17057	0.291275887	0.796084381	0.746624449	ddx3b/ddx51/dhx37	3
GO:0004383	guanylate cyclase activity	1/502	12/17057	0.301337477	0.796084381	0.746624449	gc3	1
GO:0004690	cyclic nucleotide-dependent protein kinase activity	1/502	12/17057	0.301337477	0.796084381	0.746624449	grk6	1
GO:0004708	MAP kinase kinase activity	1/502	12/17057	0.301337477	0.796084381	0.746624449	grk6	1
GO:0008093	cytoskeletal adaptor activity	1/502	12/17057	0.301337477	0.796084381	0.746624449	ank3b	1
GO:0008252	nucleotidase activity	1/502	12/17057	0.301337477	0.796084381	0.746624449	nt5dc1	1
GO:0015278	calcium-release channel activity	1/502	12/17057	0.301337477	0.796084381	0.746624449	itpr1b	1
GO:0031072	heat shock protein binding	1/502	12/17057	0.301337477	0.796084381	0.746624449	zgc:110091	1
GO:0035004	phosphatidylinositol 3-kinase activity	1/502	12/17057	0.301337477	0.796084381	0.746624449	pik3c2b	1
GO:0070569	uridylyltransferase activity	1/502	12/17057	0.301337477	0.796084381	0.746624449	galt	1
GO:0099604	ligand-gated calcium channel activity	1/502	12/17057	0.301337477	0.796084381	0.746624449	itpr1b	1
GO:0016874	ligase activity	8/502	216/17057	0.304423845	0.796084381	0.746624449	naprt/pcxb/trip12/hecw2b/acaca/ttll1/rnf213a/mthfs	8
GO:0016835	carbon-oxygen lyase activity	3/502	66/17057	0.307443313	0.796084381	0.746624449	apex1/pddc1/hmga2	3
GO:0017016	Ras GTPase binding	5/502	126/17057	0.31328015	0.796084381	0.746624449	ipo7/srgap3/xpo1a/doc2b/si:ch1073-55a19.2	5
GO:0004602	glutathione peroxidase activity	1/502	13/17057	0.321914103	0.796084381	0.746624449	gpx7	1
GO:0008271	secondary active sulfate transmembrane transporter activity	1/502	13/17057	0.321914103	0.796084381	0.746624449	si:ch211-117c9.2	1
GO:0008349	MAP kinase kinase kinase kinase activity	1/502	13/17057	0.321914103	0.796084381	0.746624449	grk6	1
GO:0015106	bicarbonate transmembrane transporter activity	1/502	13/17057	0.321914103	0.796084381	0.746624449	si:ch211-117c9.2	1
GO:0015116	sulfate transmembrane transporter activity	1/502	13/17057	0.321914103	0.796084381	0.746624449	si:ch211-117c9.2	1
GO:0015347	sodium-independent organic anion transmembrane transporter activity	1/502	13/17057	0.321914103	0.796084381	0.746624449	slco4a1	1
GO:0016671	oxidoreductase activity, acting on a sulfur group of donors, disulfide as acceptor	1/502	13/17057	0.321914103	0.796084381	0.746624449	msra	1
GO:0030552	cAMP binding	1/502	13/17057	0.321914103	0.796084381	0.746624449	bves	1
GO:0072349	modified amino acid transmembrane transporter activity	1/502	13/17057	0.321914103	0.796084381	0.746624449	slco4a1	1
GO:0004536	deoxyribonuclease activity	3/502	68/17057	0.323642031	0.796084381	0.746624449	rad51b/apex1/hmga2	3
GO:0005267	potassium channel activity	5/502	128/17057	0.324883637	0.796084381	0.746624449	kcnh2a/kcnh5a/si:dkey-100n10.2/kcne4/si:dkey-201i6.2	5
GO:0031267	small GTPase binding	5/502	128/17057	0.324883637	0.796084381	0.746624449	ipo7/srgap3/xpo1a/doc2b/si:ch1073-55a19.2	5
GO:0003755	peptidyl-prolyl cis-trans isomerase activity	2/502	40/17057	0.330135426	0.796084381	0.746624449	si:ch1073-55a19.2/fkbp10a	2
GO:0051020	GTPase binding	5/502	129/17057	0.330703127	0.796084381	0.746624449	ipo7/srgap3/xpo1a/doc2b/si:ch1073-55a19.2	5
GO:0030594	neurotransmitter receptor activity	4/502	99/17057	0.333043378	0.796084381	0.746624449	grik4/gria4a/grid2/grik1a	4
GO:0001085	RNA polymerase II transcription factor binding	1/502	14/17057	0.341885889	0.796084381	0.746624449	zfpm2a	1
GO:0017056	structural constituent of nuclear pore	1/502	14/17057	0.341885889	0.796084381	0.746624449	nup188	1
GO:0031593	polyubiquitin binding	1/502	14/17057	0.341885889	0.796084381	0.746624449	si:dkey-37f18.2	1
GO:0035240	dopamine binding	1/502	14/17057	0.341885889	0.796084381	0.746624449	gpr143	1
GO:0008146	sulfotransferase activity	3/502	71/17057	0.347933941	0.796084381	0.746624449	sult2st3/gal3st1a/hs6st3b	3
GO:0008236	serine-type peptidase activity	7/502	195/17057	0.350941802	0.796084381	0.746624449	proza/prcp/prep/prss12/furinb/dpp6a/si:dkey-21e2.16	7
GO:0005507	copper ion binding	2/502	42/17057	0.351722257	0.796084381	0.746624449	loxl3b/ccs	2
GO:0016859	cis-trans isomerase activity	2/502	42/17057	0.351722257	0.796084381	0.746624449	si:ch1073-55a19.2/fkbp10a	2
GO:0043021	ribonucleoprotein complex binding	2/502	42/17057	0.351722257	0.796084381	0.746624449	guf1/letm1	2
GO:0016614	oxidoreductase activity, acting on CH-OH group of donors	4/502	103/17057	0.359884826	0.796084381	0.746624449	rdh8a/gpd1c/hmgcra/sdr42e2	4
GO:0016879	ligase activity, forming carbon-nitrogen bonds	4/502	103/17057	0.359884826	0.796084381	0.746624449	pcxb/acaca/rnf213a/mthfs	4
GO:0046943	carboxylic acid transmembrane transporter activity	4/502	103/17057	0.359884826	0.796084381	0.746624449	slc7a9/slc43a1b/slc7a5/slc16a9b	4
GO:0017171	serine hydrolase activity	7/502	197/17057	0.360545323	0.796084381	0.746624449	proza/prcp/prep/prss12/furinb/dpp6a/si:dkey-21e2.16	7
GO:0004185	serine-type carboxypeptidase activity	1/502	15/17057	0.36127058	0.796084381	0.746624449	prcp	1
GO:0015301	anion:anion antiporter activity	1/502	15/17057	0.36127058	0.796084381	0.746624449	si:ch211-117c9.2	1
GO:0032266	phosphatidylinositol-3-phosphate binding	1/502	15/17057	0.36127058	0.796084381	0.746624449	sh3pxd2b	1
GO:0001517	N-acetylglucosamine 6-O-sulfotransferase activity	2/502	43/17057	0.36242648	0.796084381	0.746624449	sult2st3/hs6st3b	2
GO:0001537	N-acetylgalactosamine 4-O-sulfotransferase activity	2/502	43/17057	0.36242648	0.796084381	0.746624449	sult2st3/hs6st3b	2
GO:0004027	alcohol sulfotransferase activity	2/502	43/17057	0.36242648	0.796084381	0.746624449	sult2st3/hs6st3b	2
GO:0004394	heparan sulfate 2-O-sulfotransferase activity	2/502	43/17057	0.36242648	0.796084381	0.746624449	sult2st3/hs6st3b	2
GO:0008188	neuropeptide receptor activity	2/502	43/17057	0.36242648	0.796084381	0.746624449	gpr143/ntsr1	2
GO:0016209	antioxidant activity	2/502	43/17057	0.36242648	0.796084381	0.746624449	gpx7/ccs	2
GO:0016232	HNK-1 sulfotransferase activity	2/502	43/17057	0.36242648	0.796084381	0.746624449	sult2st3/hs6st3b	2
GO:0018721	trans-9R,10R-dihydrodiolphenanthrene sulfotransferase activity	2/502	43/17057	0.36242648	0.796084381	0.746624449	sult2st3/hs6st3b	2
GO:0018722	1-phenanthrol sulfotransferase activity	2/502	43/17057	0.36242648	0.796084381	0.746624449	sult2st3/hs6st3b	2
GO:0018723	3-phenanthrol sulfotransferase activity	2/502	43/17057	0.36242648	0.796084381	0.746624449	sult2st3/hs6st3b	2
GO:0018724	4-phenanthrol sulfotransferase activity	2/502	43/17057	0.36242648	0.796084381	0.746624449	sult2st3/hs6st3b	2
GO:0018725	trans-3,4-dihydrodiolphenanthrene sulfotransferase activity	2/502	43/17057	0.36242648	0.796084381	0.746624449	sult2st3/hs6st3b	2
GO:0018726	9-phenanthrol sulfotransferase activity	2/502	43/17057	0.36242648	0.796084381	0.746624449	sult2st3/hs6st3b	2
GO:0018727	2-phenanthrol sulfotransferase activity	2/502	43/17057	0.36242648	0.796084381	0.746624449	sult2st3/hs6st3b	2
GO:0019111	phenanthrol sulfotransferase activity	2/502	43/17057	0.36242648	0.796084381	0.746624449	sult2st3/hs6st3b	2
GO:0034212	peptide N-acetyltransferase activity	2/502	43/17057	0.36242648	0.796084381	0.746624449	naa15a/crebbpb	2
GO:0034930	1-hydroxypyrene sulfotransferase activity	2/502	43/17057	0.36242648	0.796084381	0.746624449	sult2st3/hs6st3b	2
GO:0050698	proteoglycan sulfotransferase activity	2/502	43/17057	0.36242648	0.796084381	0.746624449	sult2st3/hs6st3b	2
GO:0051922	cholesterol sulfotransferase activity	2/502	43/17057	0.36242648	0.796084381	0.746624449	sult2st3/hs6st3b	2
GO:0080131	hydroxyjasmonate sulfotransferase activity	2/502	43/17057	0.36242648	0.796084381	0.746624449	sult2st3/hs6st3b	2
GO:0015631	tubulin binding	6/502	167/17057	0.368776796	0.796084381	0.746624449	kcnh2a/kif7/jakmip2/fmn2b/kif13ba/maptb	6
GO:0015171	amino acid transmembrane transporter activity	3/502	74/17057	0.372135959	0.796084381	0.746624449	slc7a9/slc43a1b/slc7a5	3
GO:0005201	extracellular matrix structural constituent	2/502	44/17057	0.373063504	0.796084381	0.746624449	hapln1b/col5a3b	2
GO:0017095	heparan sulfate 6-O-sulfotransferase activity	2/502	44/17057	0.373063504	0.796084381	0.746624449	sult2st3/hs6st3b	2
GO:0019888	protein phosphatase regulator activity	2/502	44/17057	0.373063504	0.796084381	0.746624449	ppp2r2ab/ppp2r2bb	2
GO:0005342	organic acid transmembrane transporter activity	4/502	105/17057	0.373303371	0.796084381	0.746624449	slc7a9/slc43a1b/slc7a5/slc16a9b	4
GO:0046982	protein heterodimerization activity	5/502	137/17057	0.377497301	0.796084381	0.746624449	smad4a/ror2/taf6/bnip1b/tenm4	5
GO:0004435	phosphatidylinositol phospholipase C activity	1/502	16/17057	0.3800854	0.796084381	0.746624449	plce1	1
GO:0005452	inorganic anion exchanger activity	1/502	16/17057	0.3800854	0.796084381	0.746624449	slc4a11	1
GO:0016646	oxidoreductase activity, acting on the CH-NH group of donors, NAD or NADP as acceptor	1/502	16/17057	0.3800854	0.796084381	0.746624449	pycr1b	1
GO:0019903	protein phosphatase binding	1/502	16/17057	0.3800854	0.796084381	0.746624449	ppp1r9bb	1
GO:0038191	neuropilin binding	1/502	16/17057	0.3800854	0.796084381	0.746624449	si:dkey-49n23.1	1
GO:0046933	proton-transporting ATP synthase activity, rotational mechanism	1/502	16/17057	0.3800854	0.796084381	0.746624449	atp6ap1la	1
GO:0090599	alpha-glucosidase activity	1/502	16/17057	0.3800854	0.796084381	0.746624449	agla	1
GO:0003756	protein disulfide isomerase activity	1/502	17/17057	0.398347071	0.806012476	0.755935722	tmx4	1
GO:0008443	phosphofructokinase activity	1/502	17/17057	0.398347071	0.806012476	0.755935722	si:dkey-96f10.1	1
GO:0009931	calcium-dependent protein serine/threonine kinase activity	1/502	17/17057	0.398347071	0.806012476	0.755935722	grk6	1
GO:0016864	intramolecular oxidoreductase activity, transposing S-S bonds	1/502	17/17057	0.398347071	0.806012476	0.755935722	tmx4	1
GO:0043178	alcohol binding	1/502	17/17057	0.398347071	0.806012476	0.755935722	itpr1b	1
GO:0052742	phosphatidylinositol kinase activity	1/502	17/17057	0.398347071	0.806012476	0.755935722	pik3c2b	1
GO:0003713	transcription coactivator activity	3/502	78/17057	0.40411996	0.806012476	0.755935722	samd11/maml3/crebbpb	3
GO:0004715	non-membrane spanning protein tyrosine kinase activity	2/502	47/17057	0.404520082	0.806012476	0.755935722	fynb/hck	2
GO:0030246	carbohydrate binding	5/502	142/17057	0.406753687	0.806012476	0.755935722	adgrl3.1/adgrl2a/stbd1/galnt13/agla	5
GO:0003725	double-stranded RNA binding	1/502	18/17057	0.416071822	0.806012476	0.755935722	znf346	1
GO:0004709	MAP kinase kinase kinase activity	1/502	18/17057	0.416071822	0.806012476	0.755935722	grk6	1
GO:0004712	protein serine/threonine/tyrosine kinase activity	1/502	18/17057	0.416071822	0.806012476	0.755935722	grk6	1
GO:0005487	nucleocytoplasmic transporter activity	1/502	18/17057	0.416071822	0.806012476	0.755935722	xpo1a	1
GO:0010857	calcium-dependent protein kinase activity	1/502	18/17057	0.416071822	0.806012476	0.755935722	grk6	1
GO:0016641	oxidoreductase activity, acting on the CH-NH2 group of donors, oxygen as acceptor	1/502	18/17057	0.416071822	0.806012476	0.755935722	loxl3b	1
GO:0030145	manganese ion binding	1/502	18/17057	0.416071822	0.806012476	0.755935722	zgc:152830	1
GO:0042562	hormone binding	1/502	18/17057	0.416071822	0.806012476	0.755935722	abhd2b	1
GO:1901338	catecholamine binding	1/502	18/17057	0.416071822	0.806012476	0.755935722	gpr143	1
GO:0016798	hydrolase activity, acting on glycosyl bonds	6/502	177/17057	0.421404613	0.806012476	0.755935722	hyal1/gusb/zgc:136858/slc37a4b/galnt13/agla	6
GO:0019901	protein kinase binding	2/502	49/17057	0.425067257	0.806012476	0.755935722	angpt1/dlg1l	2
GO:0034483	heparan sulfate sulfotransferase activity	2/502	49/17057	0.425067257	0.806012476	0.755935722	sult2st3/hs6st3b	2
GO:0008026	ATP-dependent helicase activity	3/502	81/17057	0.427796643	0.806012476	0.755935722	ddx3b/ddx51/dhx37	3
GO:0070035	purine NTP-dependent helicase activity	3/502	81/17057	0.427796643	0.806012476	0.755935722	ddx3b/ddx51/dhx37	3
GO:0016747	transferase activity, transferring acyl groups other than amino-acyl groups	6/502	179/17057	0.431885255	0.806012476	0.755935722	cers5/naa15a/zdhhc23b/soat2/cers1/crebbpb	6
GO:0005217	intracellular ligand-gated ion channel activity	1/502	19/17057	0.433275411	0.806012476	0.755935722	itpr1b	1
GO:0005527	macrolide binding	1/502	19/17057	0.433275411	0.806012476	0.755935722	fkbp10a	1
GO:0005528	FK506 binding	1/502	19/17057	0.433275411	0.806012476	0.755935722	fkbp10a	1
GO:0008392	arachidonic acid epoxygenase activity	1/502	19/17057	0.433275411	0.806012476	0.755935722	cyp2k6	1
GO:0015932	nucleobase-containing compound transmembrane transporter activity	1/502	19/17057	0.433275411	0.806012476	0.755935722	sidt2	1
GO:0017154	semaphorin receptor activity	1/502	19/17057	0.433275411	0.806012476	0.755935722	nrp1b	1
GO:0033293	monocarboxylic acid binding	1/502	19/17057	0.433275411	0.806012476	0.755935722	pcxb	1
GO:0019205	nucleobase-containing compound kinase activity	2/502	50/17057	0.435201858	0.806012476	0.755935722	dlg2/dlg1l	2
GO:0005089	Rho guanyl-nucleotide exchange factor activity	3/502	82/17057	0.435616228	0.806012476	0.755935722	itsn1/plekhg6/arhgef15	3
GO:0016782	transferase activity, transferring sulfur-containing groups	3/502	83/17057	0.443395691	0.806012476	0.755935722	sult2st3/gal3st1a/hs6st3b	3
GO:0019208	phosphatase regulator activity	2/502	51/17057	0.445239254	0.806012476	0.755935722	ppp2r2ab/ppp2r2bb	2
GO:0019899	enzyme binding	11/502	348/17057	0.44791424	0.806012476	0.755935722	angpt1/ipo7/jakmip2/srgap3/ppp1r9bb/xpo1a/doc2b/si:ch1073-55a19.2/cul4a/akap8l/dlg1l	11
GO:0004029	aldehyde dehydrogenase (NAD) activity	1/502	20/17057	0.44997313	0.806012476	0.755935722	aldh6a1	1
GO:0004890	GABA-A receptor activity	1/502	20/17057	0.44997313	0.806012476	0.755935722	gabrb1	1
GO:0008144	drug binding	1/502	20/17057	0.44997313	0.806012476	0.755935722	fkbp10a	1
GO:0008391	arachidonic acid monooxygenase activity	1/502	20/17057	0.44997313	0.806012476	0.755935722	cyp2k6	1
GO:0016638	oxidoreductase activity, acting on the CH-NH2 group of donors	1/502	20/17057	0.44997313	0.806012476	0.755935722	loxl3b	1
GO:0032947	protein complex scaffold	1/502	20/17057	0.44997313	0.806012476	0.755935722	slc9a3r1	1
GO:0070006	metalloaminopeptidase activity	1/502	20/17057	0.44997313	0.806012476	0.755935722	metap1	1
GO:0004879	RNA polymerase II transcription factor activity, ligand-activated sequence-specific DNA binding	2/502	53/17057	0.465010443	0.818507155	0.767654118	thrab/pparab	2
GO:0098531	transcription factor activity, direct ligand regulated sequence-specific DNA binding	2/502	53/17057	0.465010443	0.818507155	0.767654118	thrab/pparab	2
GO:0004386	helicase activity	4/502	119/17057	0.465832179	0.818507155	0.767654118	ddx3b/ddx51/helz/dhx37	4
GO:0004601	peroxidase activity	1/502	21/17057	0.466179827	0.818507155	0.767654118	gpx7	1
GO:0005104	fibroblast growth factor receptor binding	1/502	21/17057	0.466179827	0.818507155	0.767654118	fgf22	1
GO:0005184	neuropeptide hormone activity	1/502	21/17057	0.466179827	0.818507155	0.767654118	pomca	1
GO:0016705	oxidoreductase activity, acting on paired donors, with incorporation or reduction of molecular oxygen	6/502	186/17057	0.468278061	0.819486607	0.768572718	cyp4t8/egln3/p4ha1a/p3h1/hmox2b/cyp2k6	6
GO:0004683	calmodulin-dependent protein kinase activity	1/502	22/17057	0.481909912	0.82398244	0.772789229	camk2a	1
GO:0005540	hyaluronic acid binding	1/502	22/17057	0.481909912	0.82398244	0.772789229	hapln1b	1
GO:0008483	transaminase activity	1/502	22/17057	0.481909912	0.82398244	0.772789229	got1l1	1
GO:0043566	structure-specific DNA binding	1/502	22/17057	0.481909912	0.82398244	0.772789229	rad51b	1
GO:0050661	NADP binding	1/502	22/17057	0.481909912	0.82398244	0.772789229	hmgcra	1
GO:0042393	histone binding	2/502	55/17057	0.484359417	0.82398244	0.772789229	lrwd1/tp53bp1	2
GO:0016853	isomerase activity	4/502	123/17057	0.491441794	0.82398244	0.772789229	si:ch1073-55a19.2/fkbp10a/tmx4/gpib	4
GO:0004181	metallocarboxypeptidase activity	1/502	23/17057	0.497177374	0.82398244	0.772789229	agbl4	1
GO:0004364	glutathione transferase activity	1/502	23/17057	0.497177374	0.82398244	0.772789229	gsta.1	1
GO:0005031	tumor necrosis factor-activated receptor activity	1/502	23/17057	0.497177374	0.82398244	0.772789229	zgc:153759	1
GO:0005035	death receptor activity	1/502	23/17057	0.497177374	0.82398244	0.772789229	zgc:153759	1
GO:0015926	glucosidase activity	1/502	23/17057	0.497177374	0.82398244	0.772789229	agla	1
GO:0016307	phosphatidylinositol phosphate kinase activity	1/502	23/17057	0.497177374	0.82398244	0.772789229	pik3c2b	1
GO:0016796	exonuclease activity, active with either ribo- or deoxyribonucleic acids and producing 5'-phosphomonoesters	1/502	23/17057	0.497177374	0.82398244	0.772789229	apex1	1
GO:0019209	kinase activator activity	1/502	23/17057	0.497177374	0.82398244	0.772789229	grk6	1
GO:0030295	protein kinase activator activity	1/502	23/17057	0.497177374	0.82398244	0.772789229	grk6	1
GO:1901682	sulfur compound transmembrane transporter activity	1/502	23/17057	0.497177374	0.82398244	0.772789229	si:ch211-117c9.2	1
GO:0004553	hydrolase activity, hydrolyzing O-glycosyl compounds	5/502	159/17057	0.504048274	0.82539928	0.774118042	hyal1/gusb/slc37a4b/galnt13/agla	5
GO:0004866	endopeptidase inhibitor activity	4/502	126/17057	0.510310108	0.82539928	0.774118042	paplna/c3a.3/fetub/cd109	4
GO:0005125	cytokine activity	4/502	126/17057	0.510310108	0.82539928	0.774118042	admp/tgfb2/tgfb1a/gdf11	4
GO:0005088	Ras guanyl-nucleotide exchange factor activity	3/502	92/17057	0.511282401	0.82539928	0.774118042	itsn1/plekhg6/arhgef15	3
GO:0004869	cysteine-type endopeptidase inhibitor activity	1/502	24/17057	0.511995794	0.82539928	0.774118042	fetub	1
GO:0015175	neutral amino acid transmembrane transporter activity	1/502	24/17057	0.511995794	0.82539928	0.774118042	slc43a1b	1
GO:0016769	transferase activity, transferring nitrogenous groups	1/502	24/17057	0.511995794	0.82539928	0.774118042	got1l1	1
GO:0016917	GABA receptor activity	1/502	24/17057	0.511995794	0.82539928	0.774118042	gabrb1	1
GO:0019200	carbohydrate kinase activity	1/502	24/17057	0.511995794	0.82539928	0.774118042	si:dkey-96f10.1	1
GO:0004896	cytokine receptor activity	2/502	59/17057	0.521723815	0.838540996	0.786443277	il1rapl2/il17rel	2
GO:0016829	lyase activity	5/502	163/17057	0.526085516	0.843004501	0.790629469	gc3/apex1/pddc1/hmga2/cth	5
GO:0030695	GTPase regulator activity	6/502	200/17057	0.538870936	0.844065317	0.791624378	chm/arhgap23b/tbc1d7/si:dkey-166d12.2/srgap3/rap1gap2b	6
GO:0008514	organic anion transmembrane transporter activity	2/502	61/17057	0.539714073	0.844065317	0.791624378	si:ch211-117c9.2/slco4a1	2
GO:0005109	frizzled binding	1/502	26/17057	0.540337844	0.844065317	0.791624378	wnt5b	1
GO:0005242	inward rectifier potassium channel activity	1/502	26/17057	0.540337844	0.844065317	0.791624378	si:dkey-100n10.2	1
GO:0016620	oxidoreductase activity, acting on the aldehyde or oxo group of donors, NAD or NADP as acceptor	1/502	26/17057	0.540337844	0.844065317	0.791624378	aldh6a1	1
GO:0016684	oxidoreductase activity, acting on peroxide as acceptor	1/502	26/17057	0.540337844	0.844065317	0.791624378	gpx7	1
GO:0016849	phosphorus-oxygen lyase activity	1/502	26/17057	0.540337844	0.844065317	0.791624378	gc3	1
GO:0031683	G-protein beta/gamma-subunit complex binding	1/502	26/17057	0.540337844	0.844065317	0.791624378	gna12a	1
GO:0061135	endopeptidase regulator activity	4/502	131/17057	0.541026829	0.844065317	0.791624378	paplna/c3a.3/fetub/cd109	4
GO:0009008	DNA-methyltransferase activity	1/502	27/17057	0.55388669	0.856592207	0.803372984	dnmt3aa	1
GO:0009975	cyclase activity	1/502	27/17057	0.55388669	0.856592207	0.803372984	gc3	1
GO:0030551	cyclic nucleotide binding	1/502	27/17057	0.55388669	0.856592207	0.803372984	bves	1
GO:0016746	transferase activity, transferring acyl groups	7/502	240/17057	0.563136592	0.86072314	0.807247266	cers5/naa15a/zdhhc23b/soat2/cpt1ab/cers1/crebbpb	7
GO:0016651	oxidoreductase activity, acting on NAD(P)H	2/502	64/17057	0.565810332	0.86072314	0.807247266	sh3pxd2aa/sh3pxd2b	2
GO:0008174	mRNA methyltransferase activity	1/502	28/17057	0.567036948	0.86072314	0.807247266	rnmt	1
GO:0008374	O-acyltransferase activity	1/502	28/17057	0.567036948	0.86072314	0.807247266	soat2	1
GO:0030674	protein binding, bridging	1/502	28/17057	0.567036948	0.86072314	0.807247266	ank3b	1
GO:0004519	endonuclease activity	3/502	100/17057	0.567776168	0.86072314	0.807247266	rad51b/apex1/hmga2	3
GO:0060589	nucleoside-triphosphatase regulator activity	6/502	206/17057	0.567883124	0.86072314	0.807247266	chm/arhgap23b/tbc1d7/si:dkey-166d12.2/srgap3/rap1gap2b	6
GO:0030414	peptidase inhibitor activity	4/502	136/17057	0.570733264	0.862585501	0.808993921	paplna/c3a.3/fetub/cd109	4
GO:0004252	serine-type endopeptidase activity	5/502	172/17057	0.574005642	0.863134531	0.80950884	proza/prep/prss12/furinb/si:dkey-21e2.16	5
GO:0001078	transcriptional repressor activity, RNA polymerase II core promoter proximal region sequence-specific binding	1/502	29/17057	0.579800319	0.863134531	0.80950884	zfpm2a	1
GO:0005251	delayed rectifier potassium channel activity	1/502	29/17057	0.579800319	0.863134531	0.80950884	si:dkey-201i6.2	1
GO:0003690	double-stranded DNA binding	7/502	245/17057	0.585028217	0.863134531	0.80950884	mef2aa/rad51b/klf7b/tp63/msh3/rbpjl/bahd1	7
GO:0005126	cytokine receptor binding	4/502	139/17057	0.588033185	0.863134531	0.80950884	admp/tgfb2/tgfb1a/gdf11	4
GO:0044877	macromolecular complex binding	11/502	387/17057	0.589925553	0.863134531	0.80950884	gna12a/si:ch211-106h11.3/guf1/lrwd1/tp63/letm1/wisp3/ppp1r9bb/flna/cramp1/bahd1	11
GO:0003777	microtubule motor activity	2/502	67/17057	0.590825026	0.863134531	0.80950884	kif7/kif13ba	2
GO:0000989	transcription factor activity, transcription factor binding	6/502	211/17057	0.591370278	0.863134531	0.80950884	cdc5l/pbxip1a/samd11/supt20/maml3/crebbpb	6
GO:0015291	secondary active transmembrane transporter activity	6/502	211/17057	0.591370278	0.863134531	0.80950884	slc7a9/slc8a1b/si:ch211-117c9.2/slc4a11/slco4a1/slc8a2b	6
GO:0004993	G-protein coupled serotonin receptor activity	1/502	30/17057	0.592188165	0.863134531	0.80950884	si:dkey-247m21.3	1
GO:0008408	3'-5' exonuclease activity	1/502	30/17057	0.592188165	0.863134531	0.80950884	apex1	1
GO:0017048	Rho GTPase binding	1/502	30/17057	0.592188165	0.863134531	0.80950884	srgap3	1
GO:0099589	serotonin receptor activity	1/502	30/17057	0.592188165	0.863134531	0.80950884	si:dkey-247m21.3	1
GO:0008080	N-acetyltransferase activity	2/502	68/17057	0.59892148	0.870563463	0.81647622	naa15a/crebbpb	2
GO:0000988	transcription factor activity, protein binding	6/502	213/17057	0.600576586	0.870590582	0.816501654	cdc5l/pbxip1a/samd11/supt20/maml3/crebbpb	6
GO:0003712	transcription cofactor activity	5/502	179/17057	0.609460504	0.880776149	0.826054401	pbxip1a/samd11/supt20/maml3/crebbpb	5
GO:0004702	receptor signaling protein serine/threonine kinase activity	3/502	107/17057	0.613782251	0.880776149	0.826054401	nlk2/grk6/bmpr1ba	3
GO:0008092	cytoskeletal protein binding	14/502	500/17057	0.614141486	0.880776149	0.826054401	lsp1/kcnh2a/kif7/myh7bb/jakmip2/ablim1a/fmn2b/ppp1r9bb/flna/ank3b/kif13ba/maptb/cobl/cnn3a	14
GO:0004843	thiol-dependent ubiquitin-specific protease activity	1/502	32/17057	0.615881066	0.880776149	0.826054401	si:dkey-37f18.2	1
GO:0016702	oxidoreductase activity, acting on single donors with incorporation of molecular oxygen, incorporation of two atoms of oxygen	1/502	32/17057	0.615881066	0.880776149	0.826054401	p4ha1a	1
GO:0005179	hormone activity	3/502	108/17057	0.620079318	0.884402674	0.829455614	si:ch73-265d7.2/pomca/ghrh	3
GO:0051213	dioxygenase activity	2/502	71/17057	0.622485329	0.885460414	0.830447638	p4ha1a/p3h1	2
GO:0061134	peptidase regulator activity	4/502	146/17057	0.626770228	0.887431487	0.83229625	paplna/c3a.3/fetub/cd109	4
GO:0016701	oxidoreductase activity, acting on single donors with incorporation of molecular oxygen	1/502	33/17057	0.627207216	0.887431487	0.83229625	p4ha1a	1
GO:0019706	protein-cysteine S-palmitoyltransferase activity	1/502	34/17057	0.638200049	0.900589989	0.844637228	zdhhc23b	1
GO:0005096	GTPase activator activity	5/502	186/17057	0.64315397	0.903660984	0.847517425	arhgap23b/tbc1d7/si:dkey-166d12.2/srgap3/rap1gap2b	5
GO:0000975	regulatory region DNA binding	8/502	296/17057	0.646296114	0.903660984	0.847517425	mef2aa/cdc5l/klf7b/tp63/rbpjl/smad4a/tcf20/bahd1	8
GO:0001067	regulatory region nucleic acid binding	8/502	296/17057	0.646296114	0.903660984	0.847517425	mef2aa/cdc5l/klf7b/tp63/rbpjl/smad4a/tcf20/bahd1	8
GO:0004402	histone acetyltransferase activity	1/502	35/17057	0.648869353	0.903660984	0.847517425	crebbpb	1
GO:0060090	binding, bridging	1/502	35/17057	0.648869353	0.903660984	0.847517425	ank3b	1
GO:0048037	cofactor binding	6/502	226/17057	0.657570545	0.908568666	0.852120198	gpd1c/tsta3/hmgcra/got1l1/cth/si:ch73-97h19.2	6
GO:0001227	transcriptional repressor activity, RNA polymerase II transcription regulatory region sequence-specific binding	1/502	36/17057	0.659224634	0.908568666	0.852120198	zfpm2a	1
GO:0008028	monocarboxylic acid transmembrane transporter activity	1/502	36/17057	0.659224634	0.908568666	0.852120198	slc16a9b	1
GO:0061733	peptide-lysine-N-acetyltransferase activity	1/502	36/17057	0.659224634	0.908568666	0.852120198	crebbpb	1
GO:0003682	chromatin binding	4/502	153/17057	0.663112769	0.910762678	0.854177897	lrwd1/tp63/cramp1/bahd1	4
GO:0008170	N-methyltransferase activity	2/502	77/17057	0.666375405	0.910762678	0.854177897	setd1ba/rnmt	2
GO:0004629	phospholipase C activity	1/502	37/17057	0.669275115	0.910762678	0.854177897	plce1	1
GO:0018024	histone-lysine N-methyltransferase activity	1/502	37/17057	0.669275115	0.910762678	0.854177897	setd1ba	1
GO:0005506	iron ion binding	5/502	192/17057	0.670549481	0.910762678	0.854177897	cyp4t8/egln3/p4ha1a/p3h1/cyp2k6	5
GO:0016903	oxidoreductase activity, acting on the aldehyde or oxo group of donors	1/502	38/17057	0.67902975	0.910762678	0.854177897	aldh6a1	1
GO:0015929	hexosaminidase activity	2/502	79/17057	0.680062078	0.910762678	0.854177897	hyal1/galnt13	2
GO:0044822	poly(A) RNA binding	3/502	119/17057	0.684678636	0.910762678	0.854177897	dhx37/zgc:153681/dcp1a	3
GO:0005496	steroid binding	1/502	39/17057	0.688497231	0.910762678	0.854177897	esrrb	1
GO:0003697	single-stranded DNA binding	1/502	40/17057	0.697685996	0.910762678	0.854177897	rad51b	1
GO:0016667	oxidoreductase activity, acting on a sulfur group of donors	1/502	40/17057	0.697685996	0.910762678	0.854177897	msra	1
GO:0051015	actin filament binding	2/502	82/17057	0.699728994	0.910762678	0.854177897	ppp1r9bb/flna	2
GO:0019707	protein-cysteine S-acyltransferase activity	1/502	41/17057	0.706604232	0.910762678	0.854177897	zdhhc23b	1
GO:0032403	protein complex binding	5/502	201/17057	0.708977562	0.910762678	0.854177897	gna12a/si:ch211-106h11.3/wisp3/ppp1r9bb/flna	5
GO:0044212	transcription regulatory region DNA binding	7/502	279/17057	0.717655099	0.910762678	0.854177897	mef2aa/cdc5l/klf7b/tp63/rbpjl/tcf20/bahd1	7
GO:0016407	acetyltransferase activity	2/502	85/17057	0.718383133	0.910762678	0.854177897	naa15a/crebbpb	2
GO:0005057	receptor signaling protein activity	3/502	126/17057	0.721320311	0.910762678	0.854177897	nlk2/grk6/bmpr1ba	3
GO:0016247	channel regulator activity	1/502	44/17057	0.731814108	0.910762678	0.854177897	si:ch211-225p5.8	1
GO:0016417	S-acyltransferase activity	1/502	44/17057	0.731814108	0.910762678	0.854177897	zdhhc23b	1
GO:0003774	motor activity	3/502	129/17057	0.73597725	0.910762678	0.854177897	kif7/myh7bb/kif13ba	3
GO:0008528	G-protein coupled peptide receptor activity	3/502	129/17057	0.73597725	0.910762678	0.854177897	gpr143/ntsr1/si:dkey-163m14.7	3
GO:0008375	acetylglucosaminyltransferase activity	2/502	88/17057	0.73605324	0.910762678	0.854177897	mgat4a/galnt13	2
GO:0008094	DNA-dependent ATPase activity	1/502	45/17057	0.739727429	0.910762678	0.854177897	rad51b	1
GO:0016409	palmitoyltransferase activity	1/502	45/17057	0.739727429	0.910762678	0.854177897	zdhhc23b	1
GO:0051287	NAD binding	1/502	45/17057	0.739727429	0.910762678	0.854177897	gpd1c	1
GO:0070851	growth factor receptor binding	1/502	45/17057	0.739727429	0.910762678	0.854177897	fgf22	1
GO:0001653	peptide receptor activity	3/502	131/17057	0.745406107	0.910762678	0.854177897	gpr143/ntsr1/si:dkey-163m14.7	3
GO:0004197	cysteine-type endopeptidase activity	2/502	90/17057	0.747301982	0.910762678	0.854177897	si:dkeyp-50d11.2/capn8	2
GO:0052689	carboxylic ester hydrolase activity	2/502	90/17057	0.747301982	0.910762678	0.854177897	abhd2b/nlgn3a	2
GO:0015078	hydrogen ion transmembrane transporter activity	2/502	91/17057	0.752770577	0.910762678	0.854177897	atp6v0cb/atp6ap1la	2
GO:0042054	histone methyltransferase activity	1/502	47/17057	0.754861782	0.910762678	0.854177897	setd1ba	1
GO:0043130	ubiquitin binding	1/502	47/17057	0.754861782	0.910762678	0.854177897	si:dkey-37f18.2	1
GO:0004527	exonuclease activity	1/502	48/17057	0.762096314	0.910762678	0.854177897	apex1	1
GO:0005254	chloride channel activity	1/502	48/17057	0.762096314	0.910762678	0.854177897	si:ch211-117c9.2	1
GO:0003779	actin binding	7/502	295/17057	0.769096124	0.910762678	0.854177897	lsp1/myh7bb/ablim1a/ppp1r9bb/flna/cobl/cnn3a	7
GO:0016836	hydro-lyase activity	1/502	50/17057	0.775932362	0.910762678	0.854177897	pddc1	1
GO:0008168	methyltransferase activity	4/502	179/17057	0.776348636	0.910762678	0.854177897	dnmt3aa/setd1ba/rnmt/si:ch211-93g23.2	4
GO:0016298	lipase activity	2/502	96/17057	0.778606166	0.910762678	0.854177897	abhd2b/plce1	2
GO:0001664	G-protein coupled receptor binding	3/502	139/17057	0.780455967	0.910762678	0.854177897	gna12a/pomca/wnt5b	3
GO:0000009	alpha-1,6-mannosyltransferase activity	1/502	51/17057	0.782546225	0.910762678	0.854177897	galnt13	1
GO:0000033	alpha-1,3-mannosyltransferase activity	1/502	51/17057	0.782546225	0.910762678	0.854177897	galnt13	1
GO:0001962	alpha-1,3-galactosyltransferase activity	1/502	51/17057	0.782546225	0.910762678	0.854177897	galnt13	1
GO:0008755	O antigen polymerase activity	1/502	51/17057	0.782546225	0.910762678	0.854177897	galnt13	1
GO:0008921	lipopolysaccharide-1,6-galactosyltransferase activity	1/502	51/17057	0.782546225	0.910762678	0.854177897	galnt13	1
GO:0016759	cellulose synthase activity	1/502	51/17057	0.782546225	0.910762678	0.854177897	galnt13	1
GO:0018715	9-phenanthrol UDP-glucuronosyltransferase activity	1/502	51/17057	0.782546225	0.910762678	0.854177897	galnt13	1
GO:0018716	1-phenanthrol glycosyltransferase activity	1/502	51/17057	0.782546225	0.910762678	0.854177897	galnt13	1
GO:0018717	9-phenanthrol glycosyltransferase activity	1/502	51/17057	0.782546225	0.910762678	0.854177897	galnt13	1
GO:0018718	1,2-dihydroxy-phenanthrene glycosyltransferase activity	1/502	51/17057	0.782546225	0.910762678	0.854177897	galnt13	1
GO:0019112	phenanthrol glycosyltransferase activity	1/502	51/17057	0.782546225	0.910762678	0.854177897	galnt13	1
GO:0019187	beta-1,4-mannosyltransferase activity	1/502	51/17057	0.782546225	0.910762678	0.854177897	galnt13	1
GO:0031278	alpha-1,2-galactosyltransferase activity	1/502	51/17057	0.782546225	0.910762678	0.854177897	galnt13	1
GO:0033556	dolichyl pyrophosphate Man7GlcNAc2 alpha-1,3-glucosyltransferase activity	1/502	51/17057	0.782546225	0.910762678	0.854177897	galnt13	1
GO:0033931	endogalactosaminidase activity	1/502	51/17057	0.782546225	0.910762678	0.854177897	galnt13	1
GO:0035496	lipopolysaccharide-1,5-galactosyltransferase activity	1/502	51/17057	0.782546225	0.910762678	0.854177897	galnt13	1
GO:0042283	dolichyl pyrophosphate Glc1Man9GlcNAc2 alpha-1,3-glucosyltransferase activity	1/502	51/17057	0.782546225	0.910762678	0.854177897	galnt13	1
GO:0045140	inositol phosphoceramide synthase activity	1/502	51/17057	0.782546225	0.910762678	0.854177897	galnt13	1
GO:0052638	indole-3-butyrate beta-glucosyltransferase activity	1/502	51/17057	0.782546225	0.910762678	0.854177897	galnt13	1
GO:0052639	salicylic acid glucosyltransferase (ester-forming) activity	1/502	51/17057	0.782546225	0.910762678	0.854177897	galnt13	1
GO:0052640	salicylic acid glucosyltransferase (glucoside-forming) activity	1/502	51/17057	0.782546225	0.910762678	0.854177897	galnt13	1
GO:0052641	benzoic acid glucosyltransferase activity	1/502	51/17057	0.782546225	0.910762678	0.854177897	galnt13	1
GO:0052757	chondroitin hydrolase activity	1/502	51/17057	0.782546225	0.910762678	0.854177897	galnt13	1
GO:0052824	dolichyl-pyrophosphate Man7GlcNAc2 alpha-1,6-mannosyltransferase activity	1/502	51/17057	0.782546225	0.910762678	0.854177897	galnt13	1
GO:0080062	cytokinin 9-beta-glucosyltransferase activity	1/502	51/17057	0.782546225	0.910762678	0.854177897	galnt13	1
GO:0015103	inorganic anion transmembrane transporter activity	2/502	97/17057	0.783480831	0.910762678	0.854177897	si:ch211-117c9.2/slc4a11	2
GO:0000026	alpha-1,2-mannosyltransferase activity	1/502	52/17057	0.788965241	0.910762678	0.854177897	galnt13	1
GO:0004583	dolichyl-phosphate-glucose-glycolipid alpha-glucosyltransferase activity	1/502	52/17057	0.788965241	0.910762678	0.854177897	galnt13	1
GO:0046921	alpha-(1->6)-fucosyltransferase activity	1/502	52/17057	0.788965241	0.910762678	0.854177897	galnt13	1
GO:0003980	UDP-glucose:glycoprotein glucosyltransferase activity	1/502	53/17057	0.795195141	0.910762678	0.854177897	galnt13	1
GO:0004376	glycolipid mannosyltransferase activity	1/502	53/17057	0.795195141	0.910762678	0.854177897	galnt13	1
GO:0005253	anion channel activity	1/502	53/17057	0.795195141	0.910762678	0.854177897	si:ch211-117c9.2	1
GO:0035250	UDP-galactosyltransferase activity	1/502	53/17057	0.795195141	0.910762678	0.854177897	galnt13	1
GO:0042281	dolichyl pyrophosphate Man9GlcNAc2 alpha-1,3-glucosyltransferase activity	1/502	53/17057	0.795195141	0.910762678	0.854177897	galnt13	1
GO:0008395	steroid hydroxylase activity	1/502	54/17057	0.801241485	0.910762678	0.854177897	cyp2k6	1
GO:0003743	translation initiation factor activity	1/502	55/17057	0.807109672	0.910762678	0.854177897	eif3hb	1
GO:0032182	ubiquitin-like protein binding	1/502	55/17057	0.807109672	0.910762678	0.854177897	si:dkey-37f18.2	1
GO:0051536	iron-sulfur cluster binding	1/502	55/17057	0.807109672	0.910762678	0.854177897	etfdh	1
GO:0051540	metal cluster binding	1/502	55/17057	0.807109672	0.910762678	0.854177897	etfdh	1
GO:0004518	nuclease activity	3/502	146/17057	0.807776146	0.910762678	0.854177897	rad51b/apex1/hmga2	3
GO:0050662	coenzyme binding	3/502	146/17057	0.807776146	0.910762678	0.854177897	gpd1c/tsta3/hmgcra	3
GO:0016741	transferase activity, transferring one-carbon groups	4/502	189/17057	0.811031583	0.910762678	0.854177897	dnmt3aa/setd1ba/rnmt/si:ch211-93g23.2	4
GO:0004576	oligosaccharyl transferase activity	1/502	56/17057	0.81280494	0.910762678	0.854177897	galnt13	1
GO:0008173	RNA methyltransferase activity	1/502	56/17057	0.81280494	0.910762678	0.854177897	rnmt	1
GO:0019207	kinase regulator activity	2/502	104/17057	0.815033729	0.910762678	0.854177897	grk6/pik3r5	2
GO:0035251	UDP-glucosyltransferase activity	1/502	57/17057	0.818332375	0.910762678	0.854177897	galnt13	1
GO:0008509	anion transmembrane transporter activity	3/502	149/17057	0.818578801	0.910762678	0.854177897	si:ch211-117c9.2/slc4a11/slco4a1	3
GO:0000287	magnesium ion binding	2/502	106/17057	0.823262715	0.910762678	0.854177897	rps6ka4/mast1b	2
GO:0051082	unfolded protein binding	1/502	58/17057	0.823696913	0.910762678	0.854177897	clpxb	1
GO:0003714	transcription corepressor activity	1/502	59/17057	0.828903346	0.910762678	0.854177897	pbxip1a	1
GO:0008378	galactosyltransferase activity	1/502	59/17057	0.828903346	0.910762678	0.854177897	galnt13	1
GO:0008766	UDP-N-acetylmuramoylalanyl-D-glutamyl-2,6-diaminopimelate-D-alanyl-D-alanine ligase activity	1/502	59/17057	0.828903346	0.910762678	0.854177897	rnf213a	1
GO:0018169	ribosomal S6-glutamic acid ligase activity	1/502	59/17057	0.828903346	0.910762678	0.854177897	rnf213a	1
GO:0043773	coenzyme F420-0 gamma-glutamyl ligase activity	1/502	59/17057	0.828903346	0.910762678	0.854177897	rnf213a	1
GO:0043774	coenzyme F420-2 alpha-glutamyl ligase activity	1/502	59/17057	0.828903346	0.910762678	0.854177897	rnf213a	1
GO:0070736	protein-glycine ligase activity, initiating	1/502	59/17057	0.828903346	0.910762678	0.854177897	rnf213a	1
GO:0070737	protein-glycine ligase activity, elongating	1/502	59/17057	0.828903346	0.910762678	0.854177897	rnf213a	1
GO:0015108	chloride transmembrane transporter activity	1/502	60/17057	0.833956324	0.910762678	0.854177897	si:ch211-117c9.2	1
GO:0070735	protein-glycine ligase activity	1/502	60/17057	0.833956324	0.910762678	0.854177897	rnf213a	1
GO:0070738	tubulin-glycine ligase activity	1/502	60/17057	0.833956324	0.910762678	0.854177897	rnf213a	1
GO:0000976	transcription regulatory region sequence-specific DNA binding	4/502	197/17057	0.835509227	0.910762678	0.854177897	mef2aa/klf7b/rbpjl/bahd1	4
GO:0016278	lysine N-methyltransferase activity	1/502	61/17057	0.838860361	0.910762678	0.854177897	setd1ba	1
GO:0016279	protein-lysine N-methyltransferase activity	1/502	61/17057	0.838860361	0.910762678	0.854177897	setd1ba	1
GO:0070739	protein-glutamic acid ligase activity	1/502	61/17057	0.838860361	0.910762678	0.854177897	rnf213a	1
GO:0070740	tubulin-glutamic acid ligase activity	1/502	61/17057	0.838860361	0.910762678	0.854177897	rnf213a	1
GO:0046920	alpha-(1->3)-fucosyltransferase activity	1/502	62/17057	0.84361984	0.914064674	0.857274743	galnt13	1
GO:0046527	glucosyltransferase activity	1/502	63/17057	0.848239012	0.917201534	0.860216713	galnt13	1
GO:0005198	structural molecule activity	11/502	487/17057	0.852944501	0.91927973	0.862165794	slc9a3r1/nup188/si:dkey-33c12.3/bves/hapln1b/rps2/cldn15lb/cldn15b/sntg2/col5a3b/rtn4b	11
GO:0001076	transcription factor activity, RNA polymerase II transcription factor binding	1/502	65/17057	0.857072831	0.91927973	0.862165794	cdc5l	1
GO:0031625	ubiquitin protein ligase binding	1/502	65/17057	0.857072831	0.91927973	0.862165794	cul4a	1
GO:0044389	ubiquitin-like protein ligase binding	1/502	65/17057	0.857072831	0.91927973	0.862165794	cul4a	1
GO:0000030	mannosyltransferase activity	1/502	66/17057	0.861295374	0.919356611	0.862237898	galnt13	1
GO:0016763	transferase activity, transferring pentosyl groups	1/502	66/17057	0.861295374	0.919356611	0.862237898	naprt	1
GO:1990837	sequence-specific double-stranded DNA binding	4/502	207/17057	0.862328851	0.919356611	0.862237898	mef2aa/klf7b/rbpjl/bahd1	4
GO:0016881	acid-amino acid ligase activity	1/502	67/17057	0.865393409	0.920778587	0.863571528	rnf213a	1
GO:0008417	fucosyltransferase activity	1/502	69/17057	0.873230509	0.927262736	0.869652823	galnt13	1
GO:0017137	Rab GTPase binding	1/502	72/17057	0.884140529	0.936977613	0.878764124	doc2b	1
GO:0004867	serine-type endopeptidase inhibitor activity	1/502	73/17057	0.887564813	0.938736541	0.880413773	paplna	1
GO:0008757	S-adenosylmethionine-dependent methyltransferase activity	2/502	127/17057	0.891698944	0.941237774	0.882759606	setd1ba/rnmt	2
GO:0004857	enzyme inhibitor activity	4/502	226/17057	0.903086455	0.947767183	0.888883349	paplna/c3a.3/fetub/cd109	4
GO:0000978	RNA polymerase II core promoter proximal region sequence-specific DNA binding	1/502	78/17057	0.903229251	0.947767183	0.888883349	rbpjl	1
GO:0008276	protein methyltransferase activity	1/502	78/17057	0.903229251	0.947767183	0.888883349	setd1ba	1
GO:0000987	core promoter proximal region sequence-specific DNA binding	1/502	83/17057	0.916715061	0.954824468	0.895502172	rbpjl	1
GO:0001159	core promoter proximal region DNA binding	1/502	83/17057	0.916715061	0.954824468	0.895502172	rbpjl	1
GO:0004497	monooxygenase activity	2/502	138/17057	0.9168325	0.954824468	0.895502172	cyp4t8/cyp2k6	2
GO:0020037	heme binding	2/502	139/17057	0.918823398	0.954824468	0.895502172	cyp4t8/cyp2k6	2
GO:0004620	phospholipase activity	1/502	84/17057	0.919178183	0.954824468	0.895502172	plce1	1
GO:0008081	phosphoric diester hydrolase activity	1/502	85/17057	0.9215686	0.954824468	0.895502172	plce1	1
GO:0004842	ubiquitin-protein transferase activity	5/502	283/17057	0.922518377	0.954824468	0.895502172	traf4b/trip12/hecw2b/rnf213a/rnf126	5
GO:0046906	tetrapyrrole binding	2/502	145/17057	0.929858439	0.960439422	0.900768275	cyp4t8/cyp2k6	2
GO:0003924	GTPase activity	2/502	146/17057	0.931554026	0.960439422	0.900768275	gna12a/guf1	2
GO:0003729	mRNA binding	1/502	91/17057	0.934499937	0.960631773	0.900948675	dcp1a	1
GO:0019787	ubiquitin-like protein transferase activity	5/502	293/17057	0.935351989	0.960631773	0.900948675	traf4b/trip12/hecw2b/rnf213a/rnf126	5
GO:0008227	G-protein coupled amine receptor activity	1/502	93/17057	0.938318812	0.961821981	0.902064936	si:dkey-247m21.3	1
GO:0008134	transcription factor binding	1/502	94/17057	0.940144087	0.961839719	0.902081573	zfpm2a	1
GO:0008135	translation factor activity, RNA binding	1/502	96/17057	0.943634497	0.962973717	0.903145117	eif3hb	1
GO:0016779	nucleotidyltransferase activity	1/502	98/17057	0.946921751	0.962973717	0.903145117	galt	1
GO:0019887	protein kinase regulator activity	1/502	98/17057	0.946921751	0.962973717	0.903145117	grk6	1
GO:0016810	hydrolase activity, acting on carbon-nitrogen (but not peptide) bonds	1/502	99/17057	0.94849291	0.962973717	0.903145117	dpysl4	1
GO:0061630	ubiquitin protein ligase activity	1/502	130/17057	0.979725863	0.990901443	0.929337721	rnf126	1
GO:0061659	ubiquitin-like protein ligase activity	1/502	130/17057	0.979725863	0.990901443	0.929337721	rnf126	1
GO:0000977	RNA polymerase II regulatory region sequence-specific DNA binding	1/502	155/17057	0.990453559	0.997956995	0.935954918	rbpjl	1
GO:0001012	RNA polymerase II regulatory region DNA binding	1/502	155/17057	0.990453559	0.997956995	0.935954918	rbpjl	1
GO:0003735	structural constituent of ribosome	1/502	208/17057	0.998073539	0.999169017	0.937091639	rps2	1
GO:0005525	GTP binding	5/502	485/17057	0.998826734	0.999169017	0.937091639	gna12a/guf1/arl15a/hrasa/zgc:154045	5
GO:0032561	guanyl ribonucleotide binding	5/502	499/17057	0.999149593	0.999169017	0.937091639	gna12a/guf1/arl15a/hrasa/zgc:154045	5
GO:0019001	guanyl nucleotide binding	5/502	500/17057	0.999169017	0.999169017	0.937091639	gna12a/guf1/arl15a/hrasa/zgc:154045	5
