# Supplementary material for: Profiling DNA methylation patterns of zebrafish liver associated with parental high dietary arachidonic acid
Source: PLoS One. 2019 Aug 9;14(8):e0220934. doi: 10.1371/journal.pone.0220934 (PMC6688801; doi:10.1371/journal.pone.0220934)
Supplement: S5 File — (ZIP) [file pone.0220934.s005.zip › liver_F0_HARA_GO_MF_promoters.csv]

GO term	Description	GeneRatio	BgRatio	pvalue	p.adjust	qvalue	Genes	Count
GO:0030552	cAMP binding	2/61	13/17057	0.000956707	0.110021346	0.102720158	bves/prkar2ab	2
GO:0030551	cyclic nucleotide binding	2/61	27/17057	0.004168826	0.239707476	0.223800115	bves/prkar2ab	2
GO:0016765	transferase activity, transferring alkyl or aryl (other than methyl) groups	2/61	50/17057	0.013803394	0.296283682	0.276621835	gsta.1/cth	2
GO:0016829	lyase activity	3/61	163/17057	0.020580503	0.296283682	0.276621835	apmap/cth/pddc1	3
GO:0005198	structural molecule activity	5/61	487/17057	0.029890807	0.296283682	0.276621835	bves/rps2/si:dkey-33c12.3/mapk8ip3/cryabb	5
GO:0004779	sulfate adenylyltransferase activity	1/61	10/17057	0.035201508	0.296283682	0.276621835	papss1	1
GO:0016846	carbon-sulfur lyase activity	1/61	11/17057	0.038653887	0.296283682	0.276621835	cth	1
GO:0003729	mRNA binding	2/61	91/17057	0.042043101	0.296283682	0.276621835	edc3/rbfox1	2
GO:0015278	calcium-release channel activity	1/61	12/17057	0.042094115	0.296283682	0.276621835	ryr1b	1
GO:0035591	signaling adaptor activity	1/61	12/17057	0.042094115	0.296283682	0.276621835	mapk8ip3	1
GO:0099604	ligand-gated calcium channel activity	1/61	12/17057	0.042094115	0.296283682	0.276621835	ryr1b	1
GO:0019887	protein kinase regulator activity	2/61	98/17057	0.048034503	0.296283682	0.276621835	prkar2ab/csnk2b	2
GO:0005212	structural constituent of eye lens	1/61	14/17057	0.048938281	0.296283682	0.276621835	cryabb	1
GO:0030165	PDZ domain binding	1/61	15/17057	0.052342304	0.296283682	0.276621835	dlc	1
GO:0019207	kinase regulator activity	2/61	104/17057	0.053402344	0.296283682	0.276621835	prkar2ab/csnk2b	2
GO:0005452	inorganic anion exchanger activity	1/61	16/17057	0.055734343	0.296283682	0.276621835	slc4a11	1
GO:0071949	FAD binding	1/61	16/17057	0.055734343	0.296283682	0.276621835	cyb5r1	1
GO:0015129	lactate transmembrane transporter activity	1/61	17/17057	0.059114438	0.296283682	0.276621835	slc16a5b	1
GO:0005487	nucleocytoplasmic transporter activity	1/61	18/17057	0.062482632	0.296283682	0.276621835	nup160	1
GO:0008601	protein phosphatase type 2A regulator activity	1/61	18/17057	0.062482632	0.296283682	0.276621835	ppp2r2ab	1
GO:0005217	intracellular ligand-gated ion channel activity	1/61	19/17057	0.065838965	0.296283682	0.276621835	ryr1b	1
GO:0016891	endoribonuclease activity, producing 5'-phosphomonoesters	1/61	19/17057	0.065838965	0.296283682	0.276621835	edc3	1
GO:0017154	semaphorin receptor activity	1/61	19/17057	0.065838965	0.296283682	0.276621835	plxnb1b	1
GO:0044822	poly(A) RNA binding	2/61	119/17057	0.067685586	0.296283682	0.276621835	edc3/rbfox1	2
GO:0032947	protein complex scaffold	1/61	20/17057	0.069183478	0.296283682	0.276621835	mapk8ip3	1
GO:0031418	L-ascorbic acid binding	1/61	21/17057	0.072516214	0.296283682	0.276621835	egln3	1
GO:0017017	MAP kinase tyrosine/serine/threonine phosphatase activity	1/61	22/17057	0.075837211	0.296283682	0.276621835	si:ch1073-184j22.2	1
GO:0008528	G-protein coupled peptide receptor activity	2/61	129/17057	0.077830882	0.296283682	0.276621835	mc4r/bdkrb1	2
GO:0004364	glutathione transferase activity	1/61	23/17057	0.079146511	0.296283682	0.276621835	gsta.1	1
GO:0070566	adenylyltransferase activity	1/61	23/17057	0.079146511	0.296283682	0.276621835	papss1	1
GO:0001653	peptide receptor activity	2/61	131/17057	0.079914789	0.296283682	0.276621835	mc4r/bdkrb1	2
GO:0033549	MAP kinase phosphatase activity	1/61	24/17057	0.082444155	0.296283682	0.276621835	si:ch1073-184j22.2	1
GO:0043168	anion binding	2/61	137/17057	0.086269875	0.300637443	0.280686675	cth/egln3	2
GO:0016893	endonuclease activity, active with either ribo- or deoxyribonucleic acids and producing 5'-phosphomonoesters	1/61	26/17057	0.089004634	0.301045085	0.281067265	edc3	1
GO:0005086	ARF guanyl-nucleotide exchange factor activity	1/61	28/17057	0.095518969	0.304249951	0.284059451	iqsec3b	1
GO:0004198	calcium-dependent cysteine-type endopeptidase activity	1/61	29/17057	0.098758933	0.304249951	0.284059451	si:dkeyp-50d11.2	1
GO:0008509	anion transmembrane transporter activity	2/61	149/17057	0.099414864	0.304249951	0.284059451	slc4a11/slc16a5b	2
GO:0042802	identical protein binding	2/61	150/17057	0.100534766	0.304249951	0.284059451	dlc/pvrl3b	2
GO:0008092	cytoskeletal protein binding	4/61	500/17057	0.103553913	0.305351282	0.285087695	ift74/mapk8ip3/flna/maptb	4
GO:0004521	endoribonuclease activity	1/61	35/17057	0.117960352	0.328818072	0.306997193	edc3	1
GO:0060090	binding, bridging	1/61	35/17057	0.117960352	0.328818072	0.306997193	mapk8ip3	1
GO:0015631	tubulin binding	2/61	167/17057	0.120090079	0.328818072	0.306997193	ift74/maptb	2
GO:0005160	transforming growth factor beta receptor binding	1/61	37/17057	0.12427096	0.332352568	0.310297134	admp	1
GO:0019899	enzyme binding	3/61	348/17057	0.128243859	0.335182814	0.312939561	btbd9/micall1a/mapk8ip3	3
GO:0004722	protein serine/threonine phosphatase activity	1/61	44/17057	0.146010336	0.365025839	0.340802156	ppp2r2ab	1
GO:0019888	protein phosphatase regulator activity	1/61	44/17057	0.146010336	0.365025839	0.340802156	ppp2r2ab	1
GO:0004721	phosphoprotein phosphatase activity	2/61	192/17057	0.150351959	0.367882454	0.343469201	si:ch1073-184j22.2/ppp2r2ab	2
GO:0019842	vitamin binding	1/61	47/17057	0.155163898	0.369810534	0.345269332	egln3	1
GO:0019901	protein kinase binding	1/61	49/17057	0.161212588	0.369810534	0.345269332	mapk8ip3	1
GO:0016836	hydro-lyase activity	1/61	50/17057	0.164220939	0.369810534	0.345269332	pddc1	1
GO:0019208	phosphatase regulator activity	1/61	51/17057	0.167218676	0.369810534	0.345269332	ppp2r2ab	1
GO:0019900	kinase binding	1/61	51/17057	0.167218676	0.369810534	0.345269332	mapk8ip3	1
GO:0030170	pyridoxal phosphate binding	1/61	56/17057	0.182049448	0.379025412	0.353872696	cth	1
GO:0004540	ribonuclease activity	1/61	57/17057	0.184984275	0.379025412	0.353872696	edc3	1
GO:0031406	carboxylic acid binding	1/61	58/17057	0.187908743	0.379025412	0.353872696	egln3	1
GO:0051082	unfolded protein binding	1/61	58/17057	0.187908743	0.379025412	0.353872696	cryabb	1
GO:0048037	cofactor binding	2/61	226/17057	0.193567328	0.379025412	0.353872696	cyb5r1/cth	2
GO:0008514	organic anion transmembrane transporter activity	1/61	61/17057	0.196620357	0.379025412	0.353872696	slc16a5b	1
GO:0008138	protein tyrosine/serine/threonine phosphatase activity	1/61	62/17057	0.199503751	0.379025412	0.353872696	si:ch1073-184j22.2	1
GO:0016651	oxidoreductase activity, acting on NAD(P)H	1/61	64/17057	0.205240034	0.379025412	0.353872696	cyb5r1	1
GO:0031625	ubiquitin protein ligase binding	1/61	65/17057	0.208092995	0.379025412	0.353872696	btbd9	1
GO:0044389	ubiquitin-like protein ligase binding	1/61	65/17057	0.208092995	0.379025412	0.353872696	btbd9	1
GO:0016835	carbon-oxygen lyase activity	1/61	66/17057	0.210935881	0.379025412	0.353872696	pddc1	1
GO:0050660	flavin adenine dinucleotide binding	1/61	66/17057	0.210935881	0.379025412	0.353872696	cyb5r1	1
GO:0050839	cell adhesion molecule binding	1/61	69/17057	0.219404446	0.388177097	0.362417061	pvrl3b	1
GO:0017137	Rab GTPase binding	1/61	72/17057	0.227783597	0.396895661	0.370557047	micall1a	1
GO:0016791	phosphatase activity	2/61	266/17057	0.246133382	0.422467745	0.394432128	si:ch1073-184j22.2/ppp2r2ab	2
GO:0019904	protein domain specific binding	1/61	81/17057	0.252393803	0.425133637	0.396921107	dlc	1
GO:0051015	actin filament binding	1/61	82/17057	0.255080182	0.425133637	0.396921107	flna	1
GO:0005262	calcium channel activity	1/61	85/17057	0.263082481	0.432206933	0.403525008	ryr1b	1
GO:0004197	cysteine-type endopeptidase activity	1/61	90/17057	0.276232145	0.447418264	0.417726891	si:dkeyp-50d11.2	1
GO:0015103	inorganic anion transmembrane transporter activity	1/61	97/17057	0.294254717	0.467550726	0.436523333	slc4a11	1
GO:0016779	nucleotidyltransferase activity	1/61	98/17057	0.29679307	0.467550726	0.436523333	papss1	1
GO:0004519	endonuclease activity	1/61	100/17057	0.301842865	0.469080128	0.437951241	edc3	1
GO:0015085	calcium ion transmembrane transporter activity	1/61	107/17057	0.319237847	0.489498031	0.45701418	ryr1b	1
GO:0042803	protein homodimerization activity	1/61	113/17057	0.333807999	0.505104209	0.471584708	pvrl3b	1
GO:0004725	protein tyrosine phosphatase activity	1/61	120/17057	0.350419151	0.505290902	0.471759012	si:ch1073-184j22.2	1
GO:0008083	growth factor activity	1/61	120/17057	0.350419151	0.505290902	0.471759012	admp	1
GO:0000981	RNA polymerase II transcription factor activity, sequence-specific DNA binding	2/61	348/17057	0.354448261	0.505290902	0.471759012	npas4a/foxe1	2
GO:0005125	cytokine activity	1/61	126/17057	0.364332516	0.505290902	0.471759012	admp	1
GO:0017016	Ras GTPase binding	1/61	126/17057	0.364332516	0.505290902	0.471759012	micall1a	1
GO:0031267	small GTPase binding	1/61	128/17057	0.368904839	0.505290902	0.471759012	micall1a	1
GO:0051020	GTPase binding	1/61	129/17057	0.371178854	0.505290902	0.471759012	micall1a	1
GO:0072509	divalent inorganic cation transmembrane transporter activity	1/61	137/17057	0.389083162	0.505290902	0.471759012	ryr1b	1
GO:0005126	cytokine receptor binding	1/61	139/17057	0.393480307	0.505290902	0.471759012	admp	1
GO:0042578	phosphoric ester hydrolase activity	2/61	381/17057	0.396809521	0.505290902	0.471759012	si:ch1073-184j22.2/ppp2r2ab	2
GO:0046983	protein dimerization activity	2/61	383/17057	0.399339364	0.505290902	0.471759012	npas4a/pvrl3b	2
GO:0015276	ligand-gated ion channel activity	1/61	144/17057	0.404337434	0.505290902	0.471759012	ryr1b	1
GO:0022834	ligand-gated channel activity	1/61	144/17057	0.404337434	0.505290902	0.471759012	ryr1b	1
GO:0044877	macromolecular complex binding	2/61	387/17057	0.404384881	0.505290902	0.471759012	bmi1b/flna	2
GO:0004518	nuclease activity	1/61	146/17057	0.408626556	0.505290902	0.471759012	edc3	1
GO:0008017	microtubule binding	1/61	146/17057	0.408626556	0.505290902	0.471759012	maptb	1
GO:0050662	coenzyme binding	1/61	146/17057	0.408626556	0.505290902	0.471759012	cyb5r1	1
GO:0003682	chromatin binding	1/61	153/17057	0.423400614	0.517990113	0.483615484	bmi1b	1
GO:0004175	endopeptidase activity	2/61	418/17057	0.442798845	0.536019655	0.500448557	si:dkeyp-50d11.2/proza	2
GO:0005085	guanyl-nucleotide exchange factor activity	1/61	168/17057	0.453847572	0.543671571	0.507592679	iqsec3b	1
GO:0004252	serine-type endopeptidase activity	1/61	172/17057	0.461696034	0.547371586	0.511047156	proza	1
GO:0008234	cysteine-type peptidase activity	1/61	179/17057	0.475164765	0.557591306	0.520588679	si:dkeyp-50d11.2	1
GO:0016705	oxidoreductase activity, acting on paired donors, with incorporation or reduction of molecular oxygen	1/61	186/17057	0.488301888	0.567219364	0.529577805	egln3	1
GO:0005506	iron ion binding	1/61	192/17057	0.499304439	0.573077928	0.535047585	egln3	1
GO:0008236	serine-type peptidase activity	1/61	195/17057	0.504718116	0.573077928	0.535047585	proza	1
GO:0017171	serine hydrolase activity	1/61	197/17057	0.508295205	0.573077928	0.535047585	proza	1
GO:0032403	protein complex binding	1/61	201/17057	0.515373318	0.575416812	0.537231257	flna	1
GO:0003735	structural constituent of ribosome	1/61	208/17057	0.527519647	0.583314994	0.544605303	rps2	1
GO:0015291	secondary active transmembrane transporter activity	1/61	211/17057	0.532633086	0.583360047	0.544647366	slc4a11	1
GO:0005261	cation channel activity	1/61	283/17057	0.640262796	0.694624732	0.648528354	ryr1b	1
GO:0003779	actin binding	1/61	295/17057	0.655656088	0.704677104	0.657913635	flna	1
GO:0022836	gated channel activity	1/61	314/17057	0.67871358	0.722704275	0.674744495	ryr1b	1
GO:0022804	active transmembrane transporter activity	1/61	334/17057	0.701344081	0.739950177	0.690845932	slc4a11	1
GO:0046873	metal ion transmembrane transporter activity	1/61	381/17057	0.74853569	0.78256004	0.730628138	ryr1b	1
GO:0005216	ion channel activity	1/61	396/17057	0.7619911	0.789450239	0.737061093	ryr1b	1
GO:0022838	substrate-specific channel activity	1/61	411/17057	0.774737714	0.795489617	0.742699688	ryr1b	1
GO:0015267	channel activity	1/61	437/17057	0.795260097	0.802236063	0.748998429	ryr1b	1
GO:0022803	passive transmembrane transporter activity	1/61	437/17057	0.795260097	0.802236063	0.748998429	ryr1b	1
GO:0022890	inorganic cation transmembrane transporter activity	1/61	461/17057	0.812565306	0.812565306	0.758642208	ryr1b	1
