# Supplementary material for: Profiling DNA methylation patterns of zebrafish liver associated with parental high dietary arachidonic acid
Source: PLoS One. 2019 Aug 9;14(8):e0220934. doi: 10.1371/journal.pone.0220934 (PMC6688801; doi:10.1371/journal.pone.0220934)
Supplement: S5 File — (ZIP) [file pone.0220934.s005.zip › liver_F0_HARA_KEGG_table_gene_bodies.csv]

KEGG pathway	Description	GeneRatio	BgRatio	pvalue	p.adjust	qvalue	Genes	Count
dre04010	MAPK signaling pathway	19/189	318/5834	0.006853122	0.622402162	0.612198848	550554/503589/369194/563460/359834/561959/571193/65090/560875/562529/100005852/567833/564337/550286/561669/100333967/564064/406523/565756	19
dre04514	Cell adhesion molecules (CAMs)	10/189	141/5834	0.01571722	0.622402162	0.612198848	282667/791140/559157/100141490/558326/560816/436719/266983/140819/562702	10
dre00860	Porphyrin and chlorophyll metabolism	4/189	32/5834	0.018878997	0.622402162	0.612198848	553952/100006320/571441/100329531	4
dre04310	Wnt signaling pathway	11/189	173/5834	0.024229554	0.622402162	0.612198848	550554/563460/550436/794221/751644/559111/564337/100333967/564064/30105/567111	11
dre00982	Drug metabolism - cytochrome P450	4/189	35/5834	0.025508285	0.622402162	0.612198848	553952/100006320/406703/558050	4
dre00040	Pentose and glucuronate interconversions	3/189	23/5834	0.036798218	0.685449405	0.67421253	553952/100006320/571441	3
dre00830	Retinol metabolism	4/189	40/5834	0.039329064	0.685449405	0.67421253	280648/553952/100006320/777751	4
dre04020	Calcium signaling pathway	14/189	266/5834	0.049036461	0.693628465	0.682257506	562640/550554/797199/550436/560875/568671/100149388/569344/794365/568288/564337/100333967/564064/567212	14
dre04933	AGE-RAGE signaling pathway in diabetic complications	8/189	126/5834	0.051169313	0.693628465	0.682257506	369194/359834/445474/559111/568288/550286/100333967/565756	8
dre04261	Adrenergic signaling in cardiomyocytes	11/189	201/5834	0.060912991	0.74313849	0.730955892	64612/327263/571193/550436/565910/795688/558810/100333967/100007492/564064/323588	11
dre04150	mTOR signaling pathway	10/189	184/5834	0.074627837	0.768440015	0.755842637	393750/562032/751644/100536950/100537196/550286/560455/797250/100333967/30105	10
dre04916	Melanogenesis	8/189	138/5834	0.078371397	0.768440015	0.755842637	353221/550436/751644/550286/100333967/564064/30105/567111	8
dre04520	Adherens junction	6/189	97/5834	0.093834022	0.768440015	0.755842637	574422/563460/560816/559111/140819/567111	6
dre04340	Hedgehog signaling pathway	4/189	55/5834	0.101649697	0.768440015	0.755842637	544651/403042/280652/564064	4
dre00983	Drug metabolism - other enzymes	3/189	36/5834	0.109758	0.768440015	0.755842637	553952/100006320/571441	3
dre00140	Steroid hormone biosynthesis	3/189	37/5834	0.116741201	0.768440015	0.755842637	777792/553952/100006320	3
dre04371	Apelin signaling pathway	9/189	178/5834	0.122774461	0.768440015	0.755842637	30564/797199/100149388/559111/550286/100007492/564064/567212/323588	9
dre00980	Metabolism of xenobiotics by cytochrome P450	3/189	38/5834	0.123886578	0.768440015	0.755842637	553952/100006320/406703	3
dre00600	Sphingolipid metabolism	4/189	60/5834	0.128802167	0.768440015	0.755842637	323020/569053/793735/568169	4
dre00053	Ascorbate and aldarate metabolism	2/189	20/5834	0.135667095	0.768440015	0.755842637	553952/100006320	2
dre03440	Homologous recombination	3/189	40/5834	0.13863481	0.768440015	0.755842637	406721/65226/100332307	3
dre04218	Cellular senescence	9/189	187/5834	0.152019806	0.768440015	0.755842637	550554/369194/359834/565825/100149388/572323/564337/550286/565756	9
dre00531	Glycosaminoglycan degradation	2/189	22/5834	0.15831297	0.768440015	0.755842637	664772/571441	2
dre03430	Mismatch repair	2/189	22/5834	0.15831297	0.768440015	0.755842637	65226/565400	2
dre04070	Phosphatidylinositol signaling system	6/189	113/5834	0.159302957	0.768440015	0.755842637	100331649/100149388/567938/568288/393838/100333967	6
dre04114	Oocyte meiosis	7/189	139/5834	0.163765905	0.768440015	0.755842637	550554/550436/100149388/568795/564337/564064/100333151	7
dre04920	Adipocytokine signaling pathway	5/189	91/5834	0.171769216	0.776142382	0.763418736	353221/557714/560000/790944/565756	5
dre00270	Cysteine and methionine metabolism	3/189	49/5834	0.211110482	0.821253191	0.807790024	553187/791612/322055	3
dre04370	VEGF signaling pathway	4/189	76/5834	0.231633718	0.821253191	0.807790024	550554/564337/550286/100333967	4
dre04350	TGF-beta signaling pathway	5/189	104/5834	0.247034499	0.821253191	0.807790024	369194/359834/559111/30742/567111	5
dre05168	Herpes simplex infection	8/189	187/5834	0.25961199	0.821253191	0.807790024	402972/565074/560816/791704/751719/447818/567111/565756	8
dre00760	Nicotinate and nicotinamide metabolism	2/189	31/5834	0.265781765	0.821253191	0.807790024	393864/541321	2
dre04530	Tight junction	9/189	217/5834	0.270152076	0.821253191	0.807790024	327272/327263/80959/415107/558810/497638/564064/436719/497648	9
dre04012	ErbB signaling pathway	5/189	108/5834	0.271774942	0.821253191	0.807790024	550436/445474/100270726/550286/100333967	5
dre00640	Propanoate metabolism	2/189	32/5834	0.277927927	0.821253191	0.807790024	436647/559403	2
dre00480	Glutathione metabolism	3/189	57/5834	0.280920841	0.821253191	0.807790024	767682/406703/552981	3
dre00520	Amino sugar and nucleotide sugar metabolism	3/189	58/5834	0.289829256	0.821253191	0.807790024	494077/791130/246095	3
dre04110	Cell cycle	6/189	139/5834	0.295049182	0.821253191	0.807790024	369194/359834/565969/559111/568795/567111	6
dre04144	Endocytosis	12/189	310/5834	0.303086485	0.821253191	0.807790024	557061/767670/561288/80959/393754/337386/100004330/767667/555340/550286/797355/559329	12
dre00130	Ubiquinone and other terpenoid-quinone biosynthesis	1/189	Nov-34	0.304118185	0.821253191	0.807790024	100037331	1
dre01230	Biosynthesis of amino acids	4/189	87/5834	0.311114316	0.821253191	0.807790024	791612/58068/322055/100149838	4
dre04330	Notch signaling pathway	3/189	61/5834	0.316659239	0.821253191	0.807790024	503870/101886283/567111	3
dre00330	Arginine and proline metabolism	3/189	62/5834	0.325619942	0.821253191	0.807790024	562774/558050/100149838	3
dre04622	RIG-I-like receptor signaling pathway	3/189	62/5834	0.325619942	0.821253191	0.807790024	30116/567460/565756	3
dre00562	Inositol phosphate metabolism	4/189	89/5834	0.325916142	0.821253191	0.807790024	436647/567938/568288/393838	4
dre03015	mRNA surveillance pathway	4/189	89/5834	0.325916142	0.821253191	0.807790024	327263/562801/751719/558810	4
dre00500	Starch and sucrose metabolism	2/189	36/5834	0.326274568	0.821253191	0.807790024	567798/246095	2
dre00561	Glycerolipid metabolism	3/189	65/5834	0.352484911	0.821253191	0.807790024	572841/569053/100331649	3
dre00604	Glycosphingolipid biosynthesis - ganglio series	1/189	14/5834	0.369713309	0.821253191	0.807790024	553210	1
dre04217	Necroptosis	7/189	182/5834	0.37635823	0.821253191	0.807790024	567460/767670/431715/393754/550436/565825/445474	7
dre04912	GnRH signaling pathway	5/189	125/5834	0.381013087	0.821253191	0.807790024	550436/100149388/550286/100333967/564064	5
dre04621	NOD-like receptor signaling pathway	6/189	155/5834	0.38780894	0.821253191	0.807790024	567460/431715/566547/100149388/557086/565756	6
dre03320	PPAR signaling pathway	3/189	69/5834	0.388096283	0.821253191	0.807790024	794841/557714/560000	3
dre00565	Ether lipid metabolism	2/189	42/5834	0.396990388	0.821253191	0.807790024	569053/793735	2
dre04623	Cytosolic DNA-sensing pathway	2/189	42/5834	0.396990388	0.821253191	0.807790024	567460/565756	2
dre03013	RNA transport	6/189	158/5834	0.405374464	0.821253191	0.807790024	559225/567151/558395/799538/751719/100317326	6
dre00051	Fructose and mannose metabolism	2/189	43/5834	0.408463516	0.821253191	0.807790024	494077/100330415	2
dre00061	Fatty acid biosynthesis	1/189	16/5834	0.409988173	0.821253191	0.807790024	559403	1
dre00360	Phenylalanine metabolism	1/189	16/5834	0.409988173	0.821253191	0.807790024	558050	1
dre00450	Selenocompound metabolism	1/189	16/5834	0.409988173	0.821253191	0.807790024	322055	1
dre00564	Glycerophospholipid metabolism	4/189	101/5834	0.414924362	0.821253191	0.807790024	572841/406615/569053/100331649	4
dre03420	Nucleotide excision repair	2/189	44/5834	0.419830507	0.821253191	0.807790024	65226/394002	2
dre04140	Autophagy - animal	6/189	162/5834	0.42873923	0.821253191	0.807790024	100149388/568453/393838/550286/560455/564064	6
dre00260	Glycine, serine and threonine metabolism	2/189	46/5834	0.442225831	0.821253191	0.807790024	322055/558050	2
dre00620	Pyruvate metabolism	2/189	46/5834	0.442225831	0.821253191	0.807790024	58068/559403	2
dre00670	One carbon pool by folate	1/189	18/5834	0.44770225	0.821253191	0.807790024	100332843	1
dre03008	Ribosome biogenesis in eukaryotes	3/189	77/5834	0.457668147	0.821253191	0.807790024	393282/558395/751719	3
dre04068	FoxO signaling pathway	6/189	167/5834	0.45774768	0.821253191	0.807790024	369194/563460/359834/559111/550286/567111	6
dre04910	Insulin signaling pathway	6/189	169/5834	0.469260673	0.829707278	0.816105519	558635/559403/550286/560455/564064/140819	6
dre03460	Fanconi anemia pathway	2/189	52/5834	0.506412063	0.882603882	0.868134965	65226/100332307	2
dre00900	Terpenoid backbone biosynthesis	1/189	22/5834	0.516085887	0.886795467	0.872257837	559054	1
dre00510	N-Glycan biosynthesis	2/189	54/5834	0.526726517	0.89250882	0.877877528	403116/563038	2
dre00515	Mannose type O-glycan biosynthesis	1/189	24/5834	0.547049512	0.899359941	0.884616336	100006345	1
dre01212	Fatty acid metabolism	2/189	58/5834	0.565639629	0.899359941	0.884616336	560000/559403	2
dre00340	Histidine metabolism	1/189	26/5834	0.576041717	0.899359941	0.884616336	558050	1
dre00601	Glycosphingolipid biosynthesis - lacto and neolacto series	1/189	26/5834	0.576041717	0.899359941	0.884616336	553210	1
dre04540	Gap junction	4/189	129/5834	0.606768888	0.899359941	0.884616336	100149388/550286/100333967/564064	4
dre05132	Salmonella infection	3/189	97/5834	0.613983645	0.899359941	0.884616336	560840/562529/565756	3
dre00514	Other types of O-glycan biosynthesis	1/189	29/5834	0.616104652	0.899359941	0.884616336	403116	1
dre00512	Mucin type O-glycan biosynthesis	1/189	30/5834	0.62860357	0.899359941	0.884616336	100330695	1
dre00534	Glycosaminoglycan biosynthesis - heparan sulfate / heparin	1/189	30/5834	0.62860357	0.899359941	0.884616336	569353	1
dre03040	Spliceosome	4/189	134/5834	0.636857998	0.899359941	0.884616336	402972/100004402/394059/393282	4
dre04210	Apoptosis	5/189	169/5834	0.645764295	0.899359941	0.884616336	567460/565825/100149388/550286/565756	5
dre04136	Autophagy - other	1/189	32/5834	0.652399879	0.899359941	0.884616336	560455	1
dre00030	Pentose phosphate pathway	1/189	33/5834	0.663722944	0.899359941	0.884616336	246095	1
dre00052	Galactose metabolism	1/189	33/5834	0.663722944	0.899359941	0.884616336	791130	1
dre00350	Tyrosine metabolism	1/189	33/5834	0.663722944	0.899359941	0.884616336	558050	1
dre00020	Citrate cycle (TCA cycle)	1/189	34/5834	0.674679048	0.899359941	0.884616336	58068	1
dre04120	Ubiquitin mediated proteolysis	4/189	142/5834	0.681828942	0.899359941	0.884616336	564496/564866/568795/394002	4
dre00410	beta-Alanine metabolism	1/189	35/5834	0.685280024	0.899359941	0.884616336	436647	1
dre04914	Progesterone-mediated oocyte maturation	3/189	108/5834	0.686064141	0.899359941	0.884616336	568795/564064/100333151	3
dre04060	Cytokine-cytokine receptor interaction	5/189	180/5834	0.700034127	0.899359941	0.884616336	369194/359834/568405/791704/30742	5
dre04142	Lysosome	4/189	146/5834	0.702814279	0.899359941	0.884616336	557061/325402/795916/571441	4
dre03410	Base excision repair	1/189	37/5834	0.705462029	0.899359941	0.884616336	406730	1
dre04744	Phototransduction	1/189	37/5834	0.705462029	0.899359941	0.884616336	140426	1
dre04270	Vascular smooth muscle contraction	4/189	148/5834	0.712929092	0.899359941	0.884616336	503589/100149388/100333967/564064	4
dre03030	DNA replication	1/189	38/5834	0.715064871	0.899359941	0.884616336	65226	1
dre02010	ABC transporters	1/189	39/5834	0.724356234	0.901749598	0.886966817	566515	1
dre03022	Basal transcription factors	1/189	40/5834	0.733346169	0.903719521	0.888904447	447818	1
dre04130	SNARE interactions in vesicular transport	1/189	42/5834	0.750460356	0.906496667	0.891636066	795732	1
dre04672	Intestinal immune network for IgA production	1/189	42/5834	0.750460356	0.906496667	0.891636066	359834	1
dre04080	Neuroactive ligand-receptor interaction	11/189	400/5834	0.758065246	0.90670549	0.891841466	556582/403044/407735/558427/448841/100037375/798001/100331377/569768/569344/794365	11
dre00071	Fatty acid degradation	1/189	46/5834	0.781479268	0.925635638	0.910461283	560000	1
dre01200	Carbon metabolism	3/189	131/5834	0.803512938	0.929152599	0.913920589	58068/436647/246095	3
dre00380	Tryptophan metabolism	1/189	50/5834	0.80866024	0.929152599	0.913920589	558050	1
dre04510	Focal adhesion	6/189	245/5834	0.813301289	0.929152599	0.913920589	574422/286831/558635/562529/550286/100333967	6
dre00590	Arachidonic acid metabolism	1/189	51/5834	0.814912525	0.929152599	0.913920589	552981	1
dre04620	Toll-like receptor signaling pathway	2/189	97/5834	0.828296472	0.92936693	0.914131407	567460/565756	2
dre04260	Cardiac muscle contraction	2/189	98/5834	0.832615789	0.92936693	0.914131407	64612/571193	2
dre00280	Valine, leucine and isoleucine degradation	1/189	55/5834	0.837953789	0.92936693	0.914131407	436647	1
dre00310	Lysine degradation	1/189	72/5834	0.907997934	0.993087724	0.976807597	567970	1
dre00010	Glycolysis / Gluconeogenesis	1/189	77/5834	0.922133447	0.993087724	0.976807597	246095	1
dre04137	Mitophagy - animal	1/189	83/5834	0.936271969	0.993087724	0.976807597	550286	1
dre04512	ECM-receptor interaction	1/189	83/5834	0.936271969	0.993087724	0.976807597	286831	1
dre04810	Regulation of actin cytoskeleton	5/189	267/5834	0.939348224	0.993087724	0.976807597	503589/100005852/794365/550286/735292	5
dre03018	RNA degradation	1/189	87/5834	0.944247344	0.993087724	0.976807597	360153	1
dre04145	Phagosome	2/189	158/5834	0.967062319	0.998545278	0.982175683	325402/565074	2
dre00240	Pyrimidine metabolism	1/189	105/5834	0.969488483	0.998545278	0.982175683	678543	1
dre03010	Ribosome	1/189	134/5834	0.988494445	0.998545278	0.982175683	406565	1
dre00190	Oxidative phosphorylation	1/189	139/5834	0.990280158	0.998545278	0.982175683	325402	1
dre04141	Protein processing in endoplasmic reticulum	1/189	181/5834	0.997656968	0.998545278	0.982175683	565825	1
dre00230	Purine metabolism	1/189	195/5834	0.998545278	0.998545278	0.982175683	140426	1
