# Supplementary material for: Profiling DNA methylation patterns of zebrafish liver associated with parental high dietary arachidonic acid
Source: PLoS One. 2019 Aug 9;14(8):e0220934. doi: 10.1371/journal.pone.0220934 (PMC6688801; doi:10.1371/journal.pone.0220934)
Supplement: S5 File — (ZIP) [file pone.0220934.s005.zip › liver_F0_HARA_KEGG_table_promoters.csv]

KEGG pathway	Description	GeneRatio	BgRatio	pvalue	p.adjust	qvalue	Genes	Count
dre00450	Selenocompound metabolism	2/27	16/5834	0.002378404	0.097514544	0.097514544	559488/322055	2
dre00920	Sulfur metabolism	1/27	10/5834	0.045362655	0.661170072	0.661170072	559488	1
dre05168	Herpes simplex infection	3/27	187/5834	0.053930826	0.661170072	0.661170072	406557/30428/402972	3
dre04520	Adherens junction	2/27	97/5834	0.073410917	0.661170072	0.661170072	30428/541491	2
dre00982	Drug metabolism - cytochrome P450	1/27	35/5834	0.150267394	0.661170072	0.661170072	406703	1
dre04744	Phototransduction	1/27	37/5834	0.15816232	0.661170072	0.661170072	335650	1
dre00980	Metabolism of xenobiotics by cytochrome P450	1/27	38/5834	0.162083248	0.661170072	0.661170072	406703	1
dre04010	MAPK signaling pathway	3/27	318/5834	0.179929486	0.661170072	0.661170072	100318355/562529/567833	3
dre00260	Glycine, serine and threonine metabolism	1/27	46/5834	0.19282381	0.661170072	0.661170072	322055	1
dre00270	Cysteine and methionine metabolism	1/27	49/5834	0.204069136	0.661170072	0.661170072	322055	1
dre00480	Glutathione metabolism	1/27	57/5834	0.233324017	0.661170072	0.661170072	406703	1
dre00520	Amino sugar and nucleotide sugar metabolism	1/27	58/5834	0.236907236	0.661170072	0.661170072	336553	1
dre04330	Notch signaling pathway	1/27	61/5834	0.247560392	0.661170072	0.661170072	30120	1
dre04530	Tight junction	2/27	217/5834	0.265774602	0.661170072	0.661170072	415107/327263	2
dre03320	PPAR signaling pathway	1/27	69/5834	0.275273311	0.661170072	0.661170072	794841	1
dre03008	Ribosome biogenesis in eukaryotes	1/27	77/5834	0.302001998	0.661170072	0.661170072	30428	1
dre04137	Mitophagy - animal	1/27	83/5834	0.321422901	0.661170072	0.661170072	30428	1
dre01230	Biosynthesis of amino acids	1/27	87/5834	0.33407995	0.661170072	0.661170072	322055	1
dre03018	RNA degradation	1/27	87/5834	0.33407995	0.661170072	0.661170072	504054	1
dre03015	mRNA surveillance pathway	1/27	89/5834	0.340322917	0.661170072	0.661170072	327263	1
dre04020	Calcium signaling pathway	2/27	266/5834	0.350632368	0.661170072	0.661170072	368199/570245	2
dre05132	Salmonella infection	1/27	97/5834	0.364735864	0.661170072	0.661170072	562529	1
dre04933	AGE-RAGE signaling pathway in diabetic complications	1/27	126/5834	0.446146357	0.661170072	0.661170072	108180329	1
dre03010	Ribosome	1/27	134/5834	0.466773798	0.661170072	0.661170072	406565	1
dre03040	Spliceosome	1/27	134/5834	0.466773798	0.661170072	0.661170072	402972	1
dre04514	Cell adhesion molecules (CAMs)	1/27	141/5834	0.48421423	0.661170072	0.661170072	541491	1
dre04142	Lysosome	1/27	146/5834	0.496333982	0.661170072	0.661170072	565645	1
dre03013	RNA transport	1/27	158/5834	0.524312883	0.661170072	0.661170072	393635	1
dre04210	Apoptosis	1/27	169/5834	0.54864078	0.661170072	0.661170072	565825	1
dre04910	Insulin signaling pathway	1/27	169/5834	0.54864078	0.661170072	0.661170072	405894	1
dre04310	Wnt signaling pathway	1/27	173/5834	0.557186611	0.661170072	0.661170072	30428	1
dre04080	Neuroactive ligand-receptor interaction	2/27	400/5834	0.561570312	0.661170072	0.661170072	286833/368199	2
dre04371	Apelin signaling pathway	1/27	178/5834	0.56764996	0.661170072	0.661170072	570245	1
dre04141	Protein processing in endoplasmic reticulum	1/27	181/5834	0.573813251	0.661170072	0.661170072	565825	1
dre04217	Necroptosis	1/27	182/5834	0.575848815	0.661170072	0.661170072	565825	1
dre04218	Cellular senescence	1/27	187/5834	0.585887002	0.661170072	0.661170072	565825	1
dre00230	Purine metabolism	1/27	195/5834	0.601473936	0.661170072	0.661170072	559488	1
dre04261	Adrenergic signaling in cardiomyocytes	1/27	201/5834	0.612791774	0.661170072	0.661170072	327263	1
dre04510	Focal adhesion	1/27	245/5834	0.686831167	0.722053278	0.722053278	562529	1
dre04810	Regulation of actin cytoskeleton	1/27	267/5834	0.718536281	0.736499688	0.736499688	368199	1
dre04144	Endocytosis	1/27	310/5834	0.771816255	0.771816255	0.771816255	555340	1
