# Supplementary material for: Profiling DNA methylation patterns of zebrafish liver associated with parental high dietary arachidonic acid
Source: PLoS One. 2019 Aug 9;14(8):e0220934. doi: 10.1371/journal.pone.0220934 (PMC6688801; doi:10.1371/journal.pone.0220934)
Supplement: S5 File — (ZIP) [file pone.0220934.s005.zip › liver_F1_HARA_GO_BP_gene_bodies.csv]

Go term	Description	GeneRatio	BgRatio	pvalue	p.adjust	qvalue	Genes	Count
GO:0071495	cellular response to endogenous stimulus	16/287	369/16411	0.000816425	0.344762549	0.340855776	chd/trh/bmp6/ncoa2/ubr5/tgfb3/lhcgr/fgf10a/b4galt5/tgfb1a/pparda/si:dkey-222b8.1/pparab/tgif1/nr1d4b/fgf12b	16
GO:0050684	regulation of mRNA processing	4/287	31/16411	0.001986524	0.344762549	0.340855776	rbm25b/rbfox1/zc3h14/dhx37	4
GO:0009952	anterior/posterior pattern specification	10/287	191/16411	0.001997851	0.344762549	0.340855776	lypd6/btk/chd/map2k7/naa35/crim1/gdf11/gli3/tgif1/kdm6al	10
GO:0070988	demethylation	3/287	15/16411	0.002060619	0.344762549	0.340855776	apex1/kdm6al/kdm3b	3
GO:0090100	positive regulation of transmembrane receptor protein serine/threonine kinase signaling pathway	5/287	56/16411	0.002913208	0.344762549	0.340855776	bmp6/tgfb3/b4galt5/tgfb1a/gdf11	5
GO:0048920	posterior lateral line neuromast primordium migration	3/287	17/16411	0.003001003	0.344762549	0.340855776	fgf10a/tgfb1a/sh3pxd2aa	3
GO:0006814	sodium ion transport	6/287	82/16411	0.003128275	0.344762549	0.340855776	asic4b/slc5a12/asic1a/atp1b3b/slc17a8/hcn4	6
GO:0007167	enzyme linked receptor protein signaling pathway	16/287	422/16411	0.003198685	0.344762549	0.340855776	btk/ptk2ab/chd/bmp6/tgfb3/ptk2ba/fgf10a/b4galt5/tgfb1a/gdf11/si:dkey-222b8.1/pdgfaa/hck/tgif1/fgf12b/cadm2b	16
GO:0009719	response to endogenous stimulus	16/287	425/16411	0.003426684	0.344762549	0.340855776	chd/trh/bmp6/ncoa2/ubr5/tgfb3/lhcgr/fgf10a/b4galt5/tgfb1a/pparda/si:dkey-222b8.1/pparab/tgif1/nr1d4b/fgf12b	16
GO:0048883	neuromast primordium migration	3/287	18/16411	0.003555009	0.344762549	0.340855776	fgf10a/tgfb1a/sh3pxd2aa	3
GO:0010862	positive regulation of pathway-restricted SMAD protein phosphorylation	4/287	37/16411	0.0038415	0.344762549	0.340855776	bmp6/tgfb3/tgfb1a/gdf11	4
GO:1903311	regulation of mRNA metabolic process	4/287	37/16411	0.0038415	0.344762549	0.340855776	rbm25b/rbfox1/zc3h14/dhx37	4
GO:0090092	regulation of transmembrane receptor protein serine/threonine kinase signaling pathway	7/287	114/16411	0.003897312	0.344762549	0.340855776	chd/bmp6/tgfb3/b4galt5/tgfb1a/gdf11/tgif1	7
GO:0009798	axis specification	5/287	60/16411	0.003936467	0.344762549	0.340855776	lypd6/chd/lrp5/macf1a/b4galt5	5
GO:0060393	regulation of pathway-restricted SMAD protein phosphorylation	4/287	38/16411	0.004235297	0.344762549	0.340855776	bmp6/tgfb3/tgfb1a/gdf11	4
GO:0038083	peptidyl-tyrosine autophosphorylation	4/287	39/16411	0.004655458	0.344762549	0.340855776	btk/ptk2ab/ptk2ba/hck	4
GO:0060389	pathway-restricted SMAD protein phosphorylation	4/287	39/16411	0.004655458	0.344762549	0.340855776	bmp6/tgfb3/tgfb1a/gdf11	4
GO:0060395	SMAD protein signal transduction	4/287	39/16411	0.004655458	0.344762549	0.340855776	bmp6/tgfb3/tgfb1a/gdf11	4
GO:0009950	dorsal/ventral axis specification	3/287	22/16411	0.00637225	0.383387874	0.379043407	lypd6/lrp5/b4galt5	3
GO:0003002	regionalization	13/287	336/16411	0.006410802	0.383387874	0.379043407	lypd6/btk/chd/lrp5/map2k7/naa35/crim1/b4galt5/gdf11/gli3/ahcyl1/tgif1/kdm6al	13
GO:0007179	transforming growth factor beta receptor signaling pathway	4/287	43/16411	0.006615095	0.383387874	0.379043407	tgfb3/tgfb1a/si:dkey-222b8.1/tgif1	4
GO:0071559	response to transforming growth factor beta	4/287	43/16411	0.006615095	0.383387874	0.379043407	tgfb3/tgfb1a/si:dkey-222b8.1/tgif1	4
GO:0071560	cellular response to transforming growth factor beta stimulus	4/287	43/16411	0.006615095	0.383387874	0.379043407	tgfb3/tgfb1a/si:dkey-222b8.1/tgif1	4
GO:0009755	hormone-mediated signaling pathway	6/287	97/16411	0.007110873	0.394949749	0.390474266	trh/ubr5/lhcgr/pparda/pparab/nr1d4b	6
GO:0007178	transmembrane receptor protein serine/threonine kinase signaling pathway	8/287	163/16411	0.00801533	0.427377376	0.422534429	chd/bmp6/tgfb3/b4galt5/tgfb1a/gdf11/si:dkey-222b8.1/tgif1	8
GO:0010628	positive regulation of gene expression	11/287	279/16411	0.010261661	0.526107443	0.520145709	crtc1b/foxn3/ncoa2/nol11/mef2ca/tp63/apex1/pym1/npas4a/nfixb/dhx37	11
GO:0071363	cellular response to growth factor stimulus	9/287	208/16411	0.011122094	0.526331129	0.52036686	chd/bmp6/tgfb3/fgf10a/b4galt5/tgfb1a/si:dkey-222b8.1/tgif1/fgf12b	9
GO:0048024	regulation of mRNA splicing, via spliceosome	3/287	27/16411	0.011351096	0.526331129	0.52036686	rbm25b/rbfox1/dhx37	3
GO:0070848	response to growth factor	9/287	209/16411	0.011450565	0.526331129	0.52036686	chd/bmp6/tgfb3/fgf10a/b4galt5/tgfb1a/si:dkey-222b8.1/tgif1/fgf12b	9
GO:0030522	intracellular receptor signaling pathway	4/287	53/16411	0.013707703	0.575774079	0.569249534	ncoa2/ubr5/tgif1/nr1d4b	4
GO:0015711	organic anion transport	5/287	81/16411	0.013750869	0.575774079	0.569249534	trh/slc16a1a/slc6a9/slc4a4b/slc4a10a	5
GO:0030166	proteoglycan biosynthetic process	3/287	29/16411	0.013822033	0.575774079	0.569249534	slc35b2/b4galt5/csgalnact1a	3
GO:0014866	skeletal myofibril assembly	2/287	11/16411	0.01510449	0.61012984	0.603215982	tmod4/mef2ca	2
GO:0051173	positive regulation of nitrogen compound metabolic process	11/287	297/16411	0.015740284	0.617111732	0.610118757	crtc1b/foxn3/ncoa2/lhcgr/nol11/mef2ca/tp63/pym1/npas4a/nfixb/dhx37	11
GO:0060070	canonical Wnt signaling pathway	6/287	117/16411	0.016898294	0.621703161	0.614658157	lypd6/btk/lrp5/dvl3a/rnf14/dot1l	6
GO:0015701	bicarbonate transport	2/287	12/16411	0.017918221	0.621703161	0.614658157	slc4a4b/slc4a10a	2
GO:0001889	liver development	6/287	119/16411	0.018221419	0.621703161	0.614658157	trappc11/grna/lrp5/fgf10a/gmnn/a2ml	6
GO:0018108	peptidyl-tyrosine phosphorylation	4/287	58/16411	0.018566341	0.621703161	0.614658157	btk/ptk2ab/ptk2ba/hck	4
GO:0006029	proteoglycan metabolic process	3/287	33/16411	0.019612021	0.621703161	0.614658157	slc35b2/b4galt5/csgalnact1a	3
GO:0061008	hepaticobiliary system development	6/287	122/16411	0.020336519	0.621703161	0.614658157	trappc11/grna/lrp5/fgf10a/gmnn/a2ml	6
GO:0008354	germ cell migration	2/287	13/16411	0.020934401	0.621703161	0.614658157	stau2/kdm6al	2
GO:0009584	detection of visible light	2/287	13/16411	0.020934401	0.621703161	0.614658157	pcdh15b/grk1a	2
GO:0043650	dicarboxylic acid biosynthetic process	2/287	13/16411	0.020934401	0.621703161	0.614658157	kmo/got1l1	2
GO:0007157	heterophilic cell-cell adhesion via plasma membrane cell adhesion molecules	3/287	34/16411	0.021238001	0.621703161	0.614658157	si:dkey-34l15.2/cadm4/cadm2b	3
GO:0018212	peptidyl-tyrosine modification	4/287	61/16411	0.021933941	0.621703161	0.614658157	btk/ptk2ab/ptk2ba/hck	4
GO:0016053	organic acid biosynthetic process	6/287	126/16411	0.023407814	0.621703161	0.614658157	kmo/dpydb/pycrl/acot7/faxdc2/got1l1	6
GO:0042391	regulation of membrane potential	5/287	93/16411	0.023598649	0.621703161	0.614658157	slc6a9/kcnk5a/cacna1sa/kcnh5a/hcn4	5
GO:0009435	NAD biosynthetic process	2/287	14/16411	0.024145139	0.621703161	0.614658157	kmo/nampta	2
GO:0010821	regulation of mitochondrion organization	2/287	14/16411	0.024145139	0.621703161	0.614658157	park2/march5l	2
GO:0061035	regulation of cartilage development	2/287	14/16411	0.024145139	0.621703161	0.614658157	tgfb3/ewsr1a	2
GO:0061448	connective tissue development	6/287	127/16411	0.024221649	0.621703161	0.614658157	slc35b2/sox6/tgfb3/ewsr1a/mef2ca/fgfrl1b	6
GO:0030001	metal ion transport	13/287	402/16411	0.025041121	0.621703161	0.614658157	asic4b/slc5a12/asic1a/kcnk5a/cacna2d4b/cacna1sa/kcnc1b/cacng5b/atp1b3b/kcnh5a/slc17a8/magt1/hcn4	13
GO:1905114	cell surface receptor signaling pathway involved in cell-cell signaling	8/287	201/16411	0.025319373	0.621703161	0.614658157	invs/lypd6/btk/lrp5/dvl3a/slc6a9/rnf14/dot1l	8
GO:0007189	adenylate cyclase-activating G-protein coupled receptor signaling pathway	4/287	64/16411	0.025651668	0.621703161	0.614658157	adra1ba/lhcgr/gnal/adcy6a	4
GO:0060828	regulation of canonical Wnt signaling pathway	4/287	64/16411	0.025651668	0.621703161	0.614658157	lypd6/btk/lrp5/rnf14	4
GO:0045935	positive regulation of nucleobase-containing compound metabolic process	10/287	282/16411	0.027025701	0.643308196	0.636018369	crtc1b/foxn3/ncoa2/lhcgr/nol11/mef2ca/tp63/npas4a/nfixb/dhx37	10
GO:0014823	response to activity	2/287	15/16411	0.027542757	0.644113959	0.636815001	pparda/pparab	2
GO:0016049	cell growth	7/287	168/16411	0.028485339	0.654671678	0.647253082	grna/plxna3/tgfb3/ewsr1a/si:ch211-106h11.3/crim1/tgfb1a	7
GO:0042127	regulation of cell proliferation	9/287	246/16411	0.029436175	0.665057993	0.657521702	btk/ptk2ab/naa35/tgfb3/ptk2ba/tgfb1a/pdgfaa/hck/tgif1	9
GO:0006491	N-glycan processing	2/287	16/16411	0.031119786	0.680043848	0.672337741	mgat4b/mgat4a	2
GO:0060030	dorsal convergence	2/287	16/16411	0.031119786	0.680043848	0.672337741	chd/lpp	2
GO:0032870	cellular response to hormone stimulus	7/287	172/16411	0.031797068	0.683636966	0.675890142	trh/ncoa2/ubr5/lhcgr/pparda/pparab/nr1d4b	7
GO:0043484	regulation of RNA splicing	3/287	40/16411	0.03249625	0.687579394	0.679787895	rbm25b/rbfox1/dhx37	3
GO:0019359	nicotinamide nucleotide biosynthetic process	2/287	17/16411	0.034868957	0.700232194	0.692297317	kmo/nampta	2
GO:0019363	pyridine nucleotide biosynthetic process	2/287	17/16411	0.034868957	0.700232194	0.692297317	kmo/nampta	2
GO:0051254	positive regulation of RNA metabolic process	9/287	254/16411	0.035051467	0.700232194	0.692297317	crtc1b/foxn3/ncoa2/nol11/mef2ca/tp63/npas4a/nfixb/dhx37	9
GO:0031328	positive regulation of cellular biosynthetic process	10/287	295/16411	0.035195467	0.700232194	0.692297317	crtc1b/foxn3/ncoa2/lhcgr/nol11/mef2ca/tp63/pym1/npas4a/nfixb	10
GO:0009891	positive regulation of biosynthetic process	10/287	297/16411	0.036590051	0.707888457	0.699866821	crtc1b/foxn3/ncoa2/lhcgr/nol11/mef2ca/tp63/pym1/npas4a/nfixb	10
GO:0000266	mitochondrial fission	2/287	18/16411	0.038783201	0.707888457	0.699866821	march5l/si:dkey-32e23.4	2
GO:0001736	establishment of planar polarity	2/287	18/16411	0.038783201	0.707888457	0.699866821	invs/dvl3a	2
GO:0007164	establishment of tissue polarity	2/287	18/16411	0.038783201	0.707888457	0.699866821	invs/dvl3a	2
GO:0072525	pyridine-containing compound biosynthetic process	2/287	18/16411	0.038783201	0.707888457	0.699866821	kmo/nampta	2
GO:0030203	glycosaminoglycan metabolic process	3/287	43/16411	0.039081848	0.707888457	0.699866821	slc35b2/csgalnact1a/itih1	3
GO:0015672	monovalent inorganic cation transport	9/287	260/16411	0.039719161	0.707888457	0.699866821	asic4b/slc5a12/asic1a/kcnk5a/kcnc1b/atp1b3b/kcnh5a/slc17a8/hcn4	9
GO:0009953	dorsal/ventral pattern formation	6/287	145/16411	0.042209928	0.707888457	0.699866821	lypd6/chd/lrp5/b4galt5/gli3/ahcyl1	6
GO:0008202	steroid metabolic process	4/287	75/16411	0.042366988	0.707888457	0.699866821	sult1st3/faxdc2/soat2/sdr42e2	4
GO:0019674	NAD metabolic process	2/287	19/16411	0.04285564	0.707888457	0.699866821	kmo/nampta	2
GO:0001501	skeletal system development	9/287	264/16411	0.043055559	0.707888457	0.699866821	lrp5/plxna3/slc35b2/tgfb3/ewsr1a/nolc1/mef2ca/fgfrl1b/si:ch211-285f17.1	9
GO:0009725	response to hormone	7/287	184/16411	0.043248895	0.707888457	0.699866821	trh/ncoa2/ubr5/lhcgr/pparda/pparab/nr1d4b	7
GO:0010557	positive regulation of macromolecule biosynthetic process	9/287	268/16411	0.046575724	0.707888457	0.699866821	crtc1b/foxn3/ncoa2/nol11/mef2ca/tp63/pym1/npas4a/nfixb	9
GO:0051051	negative regulation of transport	2/287	20/16411	0.047079586	0.707888457	0.699866821	trh/crhb	2
GO:0000381	regulation of alternative mRNA splicing, via spliceosome	2/287	21/16411	0.051448536	0.707888457	0.699866821	rbm25b/rbfox1	2
GO:0030278	regulation of ossification	2/287	21/16411	0.051448536	0.707888457	0.699866821	tgfb3/ptk2ba	2
GO:0051262	protein tetramerization	2/287	21/16411	0.051448536	0.707888457	0.699866821	crtc1b/tp63	2
GO:0009628	response to abiotic stimulus	9/287	277/16411	0.055183698	0.707888457	0.699866821	pcdh15b/asic1a/ncam2/otofb/park2/opn7a/tp63/pparab/grk1a	9
GO:0040007	growth	11/287	364/16411	0.055882518	0.707888457	0.699866821	grna/plxna3/bmp6/dvl3a/tgfb3/ewsr1a/si:ch211-106h11.3/crim1/tgfb1a/gdf11/tgif1	11
GO:0000380	alternative mRNA splicing, via spliceosome	2/287	22/16411	0.055956165	0.707888457	0.699866821	rbm25b/rbfox1	2
GO:0032270	positive regulation of cellular protein metabolic process	8/287	237/16411	0.057201892	0.707888457	0.699866821	bmp6/tgfb3/park2/tgfb1a/rnf14/gdf11/pym1/pdgfaa	8
GO:0042176	regulation of protein catabolic process	3/287	51/16411	0.059645154	0.707888457	0.699866821	psmd3/park2/rnf14	3
GO:0001738	morphogenesis of a polarized epithelium	2/287	23/16411	0.060596323	0.707888457	0.699866821	invs/dvl3a	2
GO:0016055	Wnt signaling pathway	7/287	199/16411	0.060921996	0.707888457	0.699866821	invs/lypd6/btk/lrp5/dvl3a/rnf14/dot1l	7
GO:0198738	cell-cell signaling by wnt	7/287	200/16411	0.062236816	0.707888457	0.699866821	invs/lypd6/btk/lrp5/dvl3a/rnf14/dot1l	7
GO:0045944	positive regulation of transcription from RNA polymerase II promoter	6/287	160/16411	0.062321016	0.707888457	0.699866821	crtc1b/ncoa2/mef2ca/tp63/npas4a/nfixb	6
GO:0048916	posterior lateral line development	3/287	52/16411	0.062510439	0.707888457	0.699866821	fgf10a/tgfb1a/sh3pxd2aa	3
GO:0033043	regulation of organelle organization	9/287	284/16411	0.062551669	0.707888457	0.699866821	atxn2l/tmod4/park2/ptk2ba/march5l/zgc:92480/capn2l/capn8/hck	9
GO:0043401	steroid hormone mediated signaling pathway	4/287	86/16411	0.063981413	0.707888457	0.699866821	ubr5/pparda/pparab/nr1d4b	4
GO:0051216	cartilage development	5/287	123/16411	0.064894071	0.707888457	0.699866821	slc35b2/tgfb3/ewsr1a/mef2ca/fgfrl1b	5
GO:0010941	regulation of cell death	13/287	464/16411	0.06492394	0.707888457	0.699866821	ptk2ab/naa35/bmp6/tgfb3/park2/ptk2ba/si:ch211-106h11.3/cdk10/tgfb1a/tp63/gdf11/apex1/hck	13
GO:0009583	detection of light stimulus	3/287	53/16411	0.065438603	0.707888457	0.699866821	pcdh15b/opn7a/grk1a	3
GO:0060548	negative regulation of cell death	8/287	244/16411	0.065468378	0.707888457	0.699866821	ptk2ab/naa35/ptk2ba/si:ch211-106h11.3/cdk10/tp63/apex1/hck	8
GO:0045893	positive regulation of transcription, DNA-templated	8/287	245/16411	0.066706748	0.707888457	0.699866821	crtc1b/foxn3/ncoa2/nol11/mef2ca/tp63/npas4a/nfixb	8
GO:1902680	positive regulation of RNA biosynthetic process	8/287	245/16411	0.066706748	0.707888457	0.699866821	crtc1b/foxn3/ncoa2/nol11/mef2ca/tp63/npas4a/nfixb	8
GO:1903508	positive regulation of nucleic acid-templated transcription	8/287	245/16411	0.066706748	0.707888457	0.699866821	crtc1b/foxn3/ncoa2/nol11/mef2ca/tp63/npas4a/nfixb	8
GO:0030198	extracellular matrix organization	3/287	54/16411	0.068428766	0.707888457	0.699866821	col14a1a/slc35b2/kirrelb	3
GO:0043062	extracellular structure organization	3/287	54/16411	0.068428766	0.707888457	0.699866821	col14a1a/slc35b2/kirrelb	3
GO:0071383	cellular response to steroid hormone stimulus	4/287	88/16411	0.068429546	0.707888457	0.699866821	ubr5/pparda/pparab/nr1d4b	4
GO:0051247	positive regulation of protein metabolic process	8/287	247/16411	0.06922677	0.707888457	0.699866821	bmp6/tgfb3/park2/tgfb1a/rnf14/gdf11/pym1/pdgfaa	8
GO:0010562	positive regulation of phosphorus metabolic process	6/287	165/16411	0.070094353	0.707888457	0.699866821	bmp6/tgfb3/lhcgr/tgfb1a/gdf11/pdgfaa	6
GO:0045937	positive regulation of phosphate metabolic process	6/287	165/16411	0.070094353	0.707888457	0.699866821	bmp6/tgfb3/lhcgr/tgfb1a/gdf11/pdgfaa	6
GO:0007422	peripheral nervous system development	3/287	55/16411	0.071480022	0.707888457	0.699866821	dpysl3/pax2b/adcy6a	3
GO:0006576	cellular biogenic amine metabolic process	2/287	26/16411	0.075253035	0.707888457	0.699866821	trh/kmo	2
GO:0007173	epidermal growth factor receptor signaling pathway	2/287	26/16411	0.075253035	0.707888457	0.699866821	ptk2ab/ptk2ba	2
GO:0038127	ERBB signaling pathway	2/287	26/16411	0.075253035	0.707888457	0.699866821	ptk2ab/ptk2ba	2
GO:0046883	regulation of hormone secretion	2/287	26/16411	0.075253035	0.707888457	0.699866821	trh/crhb	2
GO:0048645	animal organ formation	2/287	26/16411	0.075253035	0.707888457	0.699866821	invs/mef2ca	2
GO:0048545	response to steroid hormone	4/287	92/16411	0.077790713	0.707888457	0.699866821	ubr5/pparda/pparab/nr1d4b	4
GO:0044106	cellular amine metabolic process	2/287	27/16411	0.08036519	0.707888457	0.699866821	trh/kmo	2
GO:0048919	posterior lateral line neuromast development	2/287	27/16411	0.08036519	0.707888457	0.699866821	fgf10a/tgfb1a	2
GO:0006022	aminoglycan metabolic process	3/287	58/16411	0.080990921	0.707888457	0.699866821	slc35b2/csgalnact1a/itih1	3
GO:0033334	fin morphogenesis	3/287	58/16411	0.080990921	0.707888457	0.699866821	chd/col2a1b/fgf10a	3
GO:0046942	carboxylic acid transport	3/287	58/16411	0.080990921	0.707888457	0.699866821	trh/slc16a1a/slc6a9	3
GO:0051259	protein oligomerization	4/287	95/16411	0.085209809	0.707888457	0.699866821	crtc1b/asic1a/kcnc1b/tp63	4
GO:0042981	regulation of apoptotic process	12/287	439/16411	0.085347022	0.707888457	0.699866821	ptk2ab/naa35/bmp6/tgfb3/park2/ptk2ba/cdk10/tgfb1a/tp63/gdf11/apex1/hck	12
GO:0006024	glycosaminoglycan biosynthetic process	2/287	28/16411	0.085581621	0.707888457	0.699866821	slc35b2/csgalnact1a	2
GO:0009266	response to temperature stimulus	2/287	28/16411	0.085581621	0.707888457	0.699866821	park2/pparab	2
GO:0032436	positive regulation of proteasomal ubiquitin-dependent protein catabolic process	2/287	28/16411	0.085581621	0.707888457	0.699866821	park2/rnf14	2
GO:0048384	retinoic acid receptor signaling pathway	2/287	28/16411	0.085581621	0.707888457	0.699866821	tgif1/nr1d4b	2
GO:1901800	positive regulation of proteasomal protein catabolic process	2/287	28/16411	0.085581621	0.707888457	0.699866821	park2/rnf14	2
GO:0007169	transmembrane receptor protein tyrosine kinase signaling pathway	8/287	260/16411	0.087017581	0.707888457	0.699866821	btk/ptk2ab/ptk2ba/fgf10a/pdgfaa/hck/fgf12b/cadm2b	8
GO:0043067	regulation of programmed cell death	12/287	441/16411	0.08754412	0.707888457	0.699866821	ptk2ab/naa35/bmp6/tgfb3/park2/ptk2ba/cdk10/tgfb1a/tp63/gdf11/apex1/hck	12
GO:0048511	rhythmic process	3/287	60/16411	0.08761934	0.707888457	0.699866821	ncoa2/lhcgr/mtnr1ba	3
GO:1901605	alpha-amino acid metabolic process	4/287	96/16411	0.087757068	0.707888457	0.699866821	kmo/pycrl/got1l1/ahcyl1	4
GO:0016570	histone modification	5/287	135/16411	0.088429223	0.707888457	0.699866821	cdk10/kdm6al/ash2l/dot1l/kdm3b	5
GO:0098742	cell-cell adhesion via plasma-membrane adhesion molecules	6/287	176/16411	0.089074659	0.707888457	0.699866821	pcdh15b/si:dkey-34l15.2/cadm4/pcdh18b/clstn2/cadm2b	6
GO:0010647	positive regulation of cell communication	8/287	262/16411	0.089971528	0.707888457	0.699866821	lypd6/trh/bmp6/tgfb3/b4galt5/tgfb1a/gdf11/pdgfaa	8
GO:0000377	RNA splicing, via transesterification reactions with bulged adenosine as nucleophile	5/287	136/16411	0.090567467	0.707888457	0.699866821	rbm25b/crnkl1/rbfox1/snrpb2/dhx37	5
GO:0000398	mRNA splicing, via spliceosome	5/287	136/16411	0.090567467	0.707888457	0.699866821	rbm25b/crnkl1/rbfox1/snrpb2/dhx37	5
GO:0009066	aspartate family amino acid metabolic process	2/287	29/16411	0.090897146	0.707888457	0.699866821	got1l1/ahcyl1	2
GO:0042775	mitochondrial ATP synthesis coupled electron transport	2/287	29/16411	0.090897146	0.707888457	0.699866821	uqcrc2a/park2	2
GO:1903052	positive regulation of proteolysis involved in cellular protein catabolic process	2/287	29/16411	0.090897146	0.707888457	0.699866821	park2/rnf14	2
GO:0048915	posterior lateral line system development	3/287	61/16411	0.091016861	0.707888457	0.699866821	fgf10a/tgfb1a/sh3pxd2aa	3
GO:0023056	positive regulation of signaling	8/287	263/16411	0.091470106	0.707888457	0.699866821	lypd6/trh/bmp6/tgfb3/b4galt5/tgfb1a/gdf11/pdgfaa	8
GO:0000375	RNA splicing, via transesterification reactions	5/287	137/16411	0.092732333	0.707888457	0.699866821	rbm25b/crnkl1/rbfox1/snrpb2/dhx37	5
GO:0007276	gamete generation	4/287	98/16411	0.092960914	0.707888457	0.699866821	lhcgr/stau2/macf1a/kdm6al	4
GO:0050877	neurological system process	10/287	354/16411	0.093507566	0.707888457	0.699866821	pcdh15b/otofb/pnocb/opn7a/cacng5b/gnal/slc17a8/grk1a/fam65b/slc24a4b	10
GO:0001503	ossification	3/287	62/16411	0.094468536	0.707888457	0.699866821	slc35b2/tgfb3/ptk2ba	3
GO:0035107	appendage morphogenesis	3/287	62/16411	0.094468536	0.707888457	0.699866821	chd/col2a1b/fgf10a	3
GO:0000077	DNA damage checkpoint	2/287	30/16411	0.096306733	0.707888457	0.699866821	tp63/dot1l	2
GO:0009308	amine metabolic process	2/287	30/16411	0.096306733	0.707888457	0.699866821	trh/kmo	2
GO:0032400	melanosome localization	2/287	30/16411	0.096306733	0.707888457	0.699866821	zgc:91968/crhb	2
GO:1903364	positive regulation of cellular protein catabolic process	2/287	30/16411	0.096306733	0.707888457	0.699866821	park2/rnf14	2
GO:0043066	negative regulation of apoptotic process	7/287	225/16411	0.100714116	0.707888457	0.699866821	ptk2ab/naa35/ptk2ba/cdk10/tp63/apex1/hck	7
GO:0032504	multicellular organism reproduction	4/287	101/16411	0.101034605	0.707888457	0.699866821	lhcgr/stau2/macf1a/kdm6al	4
GO:0048609	multicellular organismal reproductive process	4/287	101/16411	0.101034605	0.707888457	0.699866821	lhcgr/stau2/macf1a/kdm6al	4
GO:0071396	cellular response to lipid	4/287	101/16411	0.101034605	0.707888457	0.699866821	ubr5/pparda/pparab/nr1d4b	4
GO:0048881	mechanosensory lateral line system development	3/287	64/16411	0.101530111	0.707888457	0.699866821	fgf10a/tgfb1a/sh3pxd2aa	3
GO:0071214	cellular response to abiotic stimulus	3/287	64/16411	0.101530111	0.707888457	0.699866821	asic1a/tp63/grk1a	3
GO:0031570	DNA integrity checkpoint	2/287	31/16411	0.101805496	0.707888457	0.699866821	tp63/dot1l	2
GO:0046879	hormone secretion	2/287	31/16411	0.101805496	0.707888457	0.699866821	trh/crhb	2
GO:1905330	regulation of morphogenesis of an epithelium	2/287	31/16411	0.101805496	0.707888457	0.699866821	chd/dvl3a	2
GO:0044283	small molecule biosynthetic process	6/287	184/16411	0.104471374	0.707888457	0.699866821	kmo/dpydb/pycrl/acot7/faxdc2/got1l1	6
GO:0006813	potassium ion transport	5/287	143/16411	0.106271448	0.707888457	0.699866821	kcnk5a/kcnc1b/atp1b3b/kcnh5a/hcn4	5
GO:0006023	aminoglycan biosynthetic process	2/287	32/16411	0.107388687	0.707888457	0.699866821	slc35b2/csgalnact1a	2
GO:0042773	ATP synthesis coupled electron transport	2/287	32/16411	0.107388687	0.707888457	0.699866821	uqcrc2a/park2	2
GO:0043523	regulation of neuron apoptotic process	2/287	32/16411	0.107388687	0.707888457	0.699866821	cdk10/tp63	2
GO:0043069	negative regulation of programmed cell death	7/287	229/16411	0.107858995	0.707888457	0.699866821	ptk2ab/naa35/ptk2ba/cdk10/tp63/apex1/hck	7
GO:0001756	somitogenesis	4/287	104/16411	0.109420603	0.707888457	0.699866821	chd/map2k7/naa35/crim1	4
GO:0030334	regulation of cell migration	5/287	145/16411	0.110989677	0.707888457	0.699866821	dpysl3/plxna3/ptk2ba/tgfb1a/pdgfaa	5
GO:0016569	chromatin modification	6/287	188/16411	0.11265813	0.707888457	0.699866821	brd9/cdk10/kdm6al/ash2l/dot1l/kdm3b	6
GO:0007605	sensory perception of sound	2/287	33/16411	0.113051697	0.707888457	0.699866821	pcdh15b/fam65b	2
GO:0009914	hormone transport	2/287	33/16411	0.113051697	0.707888457	0.699866821	trh/crhb	2
GO:0032543	mitochondrial translation	2/287	33/16411	0.113051697	0.707888457	0.699866821	hars/mtrf1	2
GO:0034968	histone lysine methylation	2/287	33/16411	0.113051697	0.707888457	0.699866821	ash2l/dot1l	2
GO:0030111	regulation of Wnt signaling pathway	4/287	106/16411	0.11517935	0.707888457	0.699866821	lypd6/btk/lrp5/rnf14	4
GO:0001934	positive regulation of protein phosphorylation	5/287	147/16411	0.115807893	0.707888457	0.699866821	bmp6/tgfb3/tgfb1a/gdf11/pdgfaa	5
GO:0043408	regulation of MAPK cascade	5/287	147/16411	0.115807893	0.707888457	0.699866821	bmp6/tgfb3/tgfb1a/gdf11/pdgfaa	5
GO:0043648	dicarboxylic acid metabolic process	2/287	34/16411	0.118790053	0.707888457	0.699866821	kmo/got1l1	2
GO:0051875	pigment granule localization	2/287	34/16411	0.118790053	0.707888457	0.699866821	zgc:91968/crhb	2
GO:0042327	positive regulation of phosphorylation	5/287	149/16411	0.120724399	0.707888457	0.699866821	bmp6/tgfb3/tgfb1a/gdf11/pdgfaa	5
GO:0022412	cellular process involved in reproduction in multicellular organism	3/287	70/16411	0.123902459	0.707888457	0.699866821	stau2/macf1a/kdm6al	3
GO:0055086	nucleobase-containing small molecule metabolic process	9/287	329/16411	0.124351506	0.707888457	0.699866821	kmo/dpydb/uqcrc2a/park2/lhcgr/pnp4b/nampta/ahcyl1/adcy6a	9
GO:0006119	oxidative phosphorylation	2/287	35/16411	0.124599411	0.707888457	0.699866821	uqcrc2a/park2	2
GO:0032434	regulation of proteasomal ubiquitin-dependent protein catabolic process	2/287	35/16411	0.124599411	0.707888457	0.699866821	park2/rnf14	2
GO:0045732	positive regulation of protein catabolic process	2/287	35/16411	0.124599411	0.707888457	0.699866821	park2/rnf14	2
GO:0048469	cell maturation	2/287	35/16411	0.124599411	0.707888457	0.699866821	fech/macf1a	2
GO:1901214	regulation of neuron death	2/287	35/16411	0.124599411	0.707888457	0.699866821	cdk10/tp63	2
GO:0045995	regulation of embryonic development	3/287	71/16411	0.127792775	0.707888457	0.699866821	lypd6/chd/dvl3a	3
GO:0006461	protein complex assembly	11/287	426/16411	0.128749651	0.707888457	0.699866821	crtc1b/ptk2ab/asic1a/tmod4/ptk2ba/mef2ca/kcnc1b/tp63/hck/sh3pxd2aa/si:dkey-32e23.4	11
GO:0070271	protein complex biogenesis	11/287	426/16411	0.128749651	0.707888457	0.699866821	crtc1b/ptk2ab/asic1a/tmod4/ptk2ba/mef2ca/kcnc1b/tp63/hck/sh3pxd2aa/si:dkey-32e23.4	11
GO:0009416	response to light stimulus	4/287	112/16411	0.133224057	0.707888457	0.699866821	pcdh15b/opn7a/tp63/grk1a	4
GO:0000165	MAPK cascade	5/287	155/16411	0.136045444	0.707888457	0.699866821	bmp6/tgfb3/tgfb1a/gdf11/pdgfaa	5
GO:0023014	signal transduction by protein phosphorylation	5/287	155/16411	0.136045444	0.707888457	0.699866821	bmp6/tgfb3/tgfb1a/gdf11/pdgfaa	5
GO:0051493	regulation of cytoskeleton organization	5/287	155/16411	0.136045444	0.707888457	0.699866821	tmod4/ptk2ba/zgc:92480/capn2l/capn8	5
GO:0008283	cell proliferation	9/287	336/16411	0.136176842	0.707888457	0.699866821	btk/ptk2ab/naa35/tgfb3/ptk2ba/tgfb1a/pdgfaa/hck/tgif1	9
GO:0006171	cAMP biosynthetic process	2/287	37/16411	0.136414397	0.707888457	0.699866821	lhcgr/adcy6a	2
GO:0022904	respiratory electron transport chain	2/287	37/16411	0.136414397	0.707888457	0.699866821	uqcrc2a/park2	2
GO:0046058	cAMP metabolic process	2/287	37/16411	0.136414397	0.707888457	0.699866821	lhcgr/adcy6a	2
GO:0051402	neuron apoptotic process	2/287	37/16411	0.136414397	0.707888457	0.699866821	cdk10/tp63	2
GO:1902115	regulation of organelle assembly	2/287	37/16411	0.136414397	0.707888457	0.699866821	atxn2l/hck	2
GO:2000145	regulation of cell motility	5/287	156/16411	0.138679772	0.707888457	0.699866821	dpysl3/plxna3/ptk2ba/tgfb1a/pdgfaa	5
GO:0019637	organophosphate metabolic process	12/287	481/16411	0.138785481	0.707888457	0.699866821	kmo/plppr3a/ptdss1a/uqcrc2a/park2/lhcgr/nampta/pip4k2ca/gpd1c/si:ch73-49o8.1/si:ch73-55i23.1/adcy6a	12
GO:0071407	cellular response to organic cyclic compound	4/287	114/16411	0.139482885	0.707888457	0.699866821	ubr5/pparda/pparab/nr1d4b	4
GO:0018022	peptidyl-lysine methylation	2/287	38/16411	0.142411964	0.707888457	0.699866821	ash2l/dot1l	2
GO:0019953	sexual reproduction	4/287	115/16411	0.142655895	0.707888457	0.699866821	lhcgr/stau2/macf1a/kdm6al	4
GO:0044703	multi-organism reproductive process	4/287	115/16411	0.142655895	0.707888457	0.699866821	lhcgr/stau2/macf1a/kdm6al	4
GO:0071822	protein complex subunit organization	12/287	484/16411	0.143178474	0.707888457	0.699866821	crtc1b/ptk2ab/asic1a/tmod4/ptk2ba/mef2ca/kcnc1b/mtrf1/tp63/hck/sh3pxd2aa/si:dkey-32e23.4	12
GO:0009581	detection of external stimulus	3/287	75/16411	0.143774647	0.707888457	0.699866821	pcdh15b/opn7a/grk1a	3
GO:0009582	detection of abiotic stimulus	3/287	75/16411	0.143774647	0.707888457	0.699866821	pcdh15b/opn7a/grk1a	3
GO:0048839	inner ear development	5/287	158/16411	0.144015427	0.707888457	0.699866821	chd/pcdh15b/psmd3/b4galt5/tgfb1a	5
GO:0006644	phospholipid metabolic process	5/287	159/16411	0.146716228	0.707888457	0.699866821	plppr3a/ptdss1a/pip4k2ca/si:ch73-49o8.1/si:ch73-55i23.1	5
GO:0009894	regulation of catabolic process	3/287	76/16411	0.147869634	0.707888457	0.699866821	psmd3/park2/rnf14	3
GO:0061136	regulation of proteasomal protein catabolic process	2/287	39/16411	0.148464409	0.707888457	0.699866821	park2/rnf14	2
GO:0006260	DNA replication	4/287	117/16411	0.149086656	0.707888457	0.699866821	orc3/gmnn/prim2/nfixb	4
GO:0035282	segmentation	4/287	117/16411	0.149086656	0.707888457	0.699866821	chd/map2k7/naa35/crim1	4
GO:0016477	cell migration	12/287	488/16411	0.149150867	0.707888457	0.699866821	dpysl3/chd/lrp5/plxna3/ptk2ba/lpp/stau2/fgf10a/tgfb1a/pdgfaa/kdm6al/sh3pxd2aa	12
GO:0043583	ear development	5/287	160/16411	0.149438654	0.707888457	0.699866821	chd/pcdh15b/psmd3/b4galt5/tgfb1a	5
GO:0006820	anion transport	5/287	161/16411	0.152182433	0.707888457	0.699866821	trh/slc16a1a/slc6a9/slc4a4b/slc4a10a	5
GO:0007156	homophilic cell adhesion via plasma membrane adhesion molecules	5/287	161/16411	0.152182433	0.707888457	0.699866821	pcdh15b/cadm4/pcdh18b/clstn2/cadm2b	5
GO:0048732	gland development	6/287	206/16411	0.153292225	0.707888457	0.699866821	trappc11/grna/lrp5/fgf10a/gmnn/a2ml	6
GO:1902531	regulation of intracellular signal transduction	11/287	442/16411	0.153480139	0.707888457	0.699866821	cyth3b/ralgapa2/naa35/bmp6/podn/tgfb3/arhgef1a/tgfb1a/gdf11/si:dkey-37f18.2/pdgfaa	11
GO:0016571	histone methylation	2/287	40/16411	0.154567996	0.707888457	0.699866821	ash2l/dot1l	2
GO:0050954	sensory perception of mechanical stimulus	2/287	40/16411	0.154567996	0.707888457	0.699866821	pcdh15b/fam65b	2
GO:0001558	regulation of cell growth	4/287	119/16411	0.155627087	0.707888457	0.699866821	plxna3/ewsr1a/si:ch211-106h11.3/crim1	4
GO:0007188	adenylate cyclase-modulating G-protein coupled receptor signaling pathway	4/287	119/16411	0.155627087	0.707888457	0.699866821	adra1ba/lhcgr/gnal/adcy6a	4
GO:0009967	positive regulation of signal transduction	7/287	253/16411	0.15610811	0.707888457	0.699866821	lypd6/bmp6/tgfb3/b4galt5/tgfb1a/gdf11/pdgfaa	7
GO:0051260	protein homooligomerization	3/287	78/16411	0.156171153	0.707888457	0.699866821	crtc1b/asic1a/kcnc1b	3
GO:0060249	anatomical structure homeostasis	3/287	78/16411	0.156171153	0.707888457	0.699866821	flncb/rad50/dot1l	3
GO:0043269	regulation of ion transport	5/287	163/16411	0.157732943	0.707888457	0.699866821	trh/cacna2d4b/cacna1sa/kcnc1b/cacng5b	5
GO:0007626	locomotory behavior	3/287	79/16411	0.16037544	0.707888457	0.699866821	psmd3/slc6a9/flncb	3
GO:0060027	convergent extension involved in gastrulation	3/287	79/16411	0.16037544	0.707888457	0.699866821	invs/chd/lpp	3
GO:0022900	electron transport chain	2/287	41/16411	0.160719105	0.707888457	0.699866821	uqcrc2a/park2	2
GO:0046434	organophosphate catabolic process	2/287	41/16411	0.160719105	0.707888457	0.699866821	gpd1c/si:ch73-55i23.1	2
GO:0070997	neuron death	2/287	41/16411	0.160719105	0.707888457	0.699866821	cdk10/tp63	2
GO:1903050	regulation of proteolysis involved in cellular protein catabolic process	2/287	41/16411	0.160719105	0.707888457	0.699866821	park2/rnf14	2
GO:0001843	neural tube closure	1/287	10/16411	0.161783443	0.707888457	0.699866821	dvl3a	1
GO:0002027	regulation of heart rate	1/287	10/16411	0.161783443	0.707888457	0.699866821	hcn4	1
GO:0006278	RNA-dependent DNA biosynthetic process	1/287	10/16411	0.161783443	0.707888457	0.699866821	rad50	1
GO:0006360	transcription from RNA polymerase I promoter	1/287	10/16411	0.161783443	0.707888457	0.699866821	nol11	1
GO:0006584	catecholamine metabolic process	1/287	10/16411	0.161783443	0.707888457	0.699866821	sult1st3	1
GO:0007004	telomere maintenance via telomerase	1/287	10/16411	0.161783443	0.707888457	0.699866821	rad50	1
GO:0007205	protein kinase C-activating G-protein coupled receptor signaling pathway	1/287	10/16411	0.161783443	0.707888457	0.699866821	dgkh	1
GO:0009303	rRNA transcription	1/287	10/16411	0.161783443	0.707888457	0.699866821	nol11	1
GO:0009712	catechol-containing compound metabolic process	1/287	10/16411	0.161783443	0.707888457	0.699866821	sult1st3	1
GO:0022011	myelination in peripheral nervous system	1/287	10/16411	0.161783443	0.707888457	0.699866821	adcy6a	1
GO:0030212	hyaluronan metabolic process	1/287	10/16411	0.161783443	0.707888457	0.699866821	itih1	1
GO:0032292	peripheral nervous system axon ensheathment	1/287	10/16411	0.161783443	0.707888457	0.699866821	adcy6a	1
GO:0035844	cloaca development	1/287	10/16411	0.161783443	0.707888457	0.699866821	invs	1
GO:0042693	muscle cell fate commitment	1/287	10/16411	0.161783443	0.707888457	0.699866821	sox6	1
GO:0043271	negative regulation of ion transport	1/287	10/16411	0.161783443	0.707888457	0.699866821	trh	1
GO:0044550	secondary metabolite biosynthetic process	1/287	10/16411	0.161783443	0.707888457	0.699866821	kmo	1
GO:0048008	platelet-derived growth factor receptor signaling pathway	1/287	10/16411	0.161783443	0.707888457	0.699866821	pdgfaa	1
GO:0048923	posterior lateral line neuromast hair cell differentiation	1/287	10/16411	0.161783443	0.707888457	0.699866821	tgfb1a	1
GO:0050803	regulation of synapse structure or activity	1/287	10/16411	0.161783443	0.707888457	0.699866821	slc17a8	1
GO:0051289	protein homotetramerization	1/287	10/16411	0.161783443	0.707888457	0.699866821	crtc1b	1
GO:0070536	protein K63-linked deubiquitination	1/287	10/16411	0.161783443	0.707888457	0.699866821	si:dkey-37f18.2	1
GO:0046394	carboxylic acid biosynthetic process	4/287	121/16411	0.162273148	0.707888457	0.699866821	kmo/pycrl/faxdc2/got1l1	4
GO:0003006	developmental process involved in reproduction	3/287	80/16411	0.164613922	0.707888457	0.699866821	lhcgr/stau2/macf1a	3
GO:0007292	female gamete generation	2/287	42/16411	0.166914224	0.707888457	0.699866821	lhcgr/macf1a	2
GO:1903362	regulation of cellular protein catabolic process	2/287	42/16411	0.166914224	0.707888457	0.699866821	park2/rnf14	2
GO:0016485	protein processing	3/287	81/16411	0.168885484	0.707888457	0.699866821	uqcrc2a/pcsk2/parla	3
GO:0051270	regulation of cellular component movement	5/287	168/16411	0.171963186	0.707888457	0.699866821	dpysl3/plxna3/ptk2ba/tgfb1a/pdgfaa	5
GO:0098609	cell-cell adhesion	8/287	308/16411	0.173142029	0.707888457	0.699866821	pcdh15b/amotl1/si:dkey-34l15.2/cadm4/pkp3a/pcdh18b/clstn2/cadm2b	8
GO:0008652	cellular amino acid biosynthetic process	2/287	43/16411	0.173149949	0.707888457	0.699866821	pycrl/got1l1	2
GO:0031331	positive regulation of cellular catabolic process	2/287	43/16411	0.173149949	0.707888457	0.699866821	park2/rnf14	2
GO:0071696	ectodermal placode development	2/287	43/16411	0.173149949	0.707888457	0.699866821	chd/pnocb	2
GO:0048882	lateral line development	3/287	82/16411	0.173189018	0.707888457	0.699866821	fgf10a/tgfb1a/sh3pxd2aa	3
GO:0040012	regulation of locomotion	5/287	169/16411	0.174867591	0.707888457	0.699866821	dpysl3/plxna3/ptk2ba/tgfb1a/pdgfaa	5
GO:0032101	regulation of response to external stimulus	4/287	125/16411	0.175865742	0.707888457	0.699866821	plxna3/ptk2ba/si:dkey-37f18.2/grk1a	4
GO:0007568	aging	1/287	11/16411	0.176451339	0.707888457	0.699866821	march5l	1
GO:0008277	regulation of G-protein coupled receptor protein signaling pathway	1/287	11/16411	0.176451339	0.707888457	0.699866821	grk1a	1
GO:0014020	primary neural tube formation	1/287	11/16411	0.176451339	0.707888457	0.699866821	dvl3a	1
GO:0014066	regulation of phosphatidylinositol 3-kinase signaling	1/287	11/16411	0.176451339	0.707888457	0.699866821	pdgfaa	1
GO:0033336	caudal fin development	1/287	11/16411	0.176451339	0.707888457	0.699866821	chd	1
GO:0033962	cytoplasmic mRNA processing body assembly	1/287	11/16411	0.176451339	0.707888457	0.699866821	atxn2l	1
GO:0046500	S-adenosylmethionine metabolic process	1/287	11/16411	0.176451339	0.707888457	0.699866821	ahcyl1	1
GO:0048385	regulation of retinoic acid receptor signaling pathway	1/287	11/16411	0.176451339	0.707888457	0.699866821	tgif1	1
GO:0051098	regulation of binding	1/287	11/16411	0.176451339	0.707888457	0.699866821	dot1l	1
GO:0051568	histone H3-K4 methylation	1/287	11/16411	0.176451339	0.707888457	0.699866821	ash2l	1
GO:0060061	Spemann organizer formation	1/287	11/16411	0.176451339	0.707888457	0.699866821	lypd6	1
GO:0060606	tube closure	1/287	11/16411	0.176451339	0.707888457	0.699866821	dvl3a	1
GO:0060897	neural plate regionalization	1/287	11/16411	0.176451339	0.707888457	0.699866821	lypd6	1
GO:0071108	protein K48-linked deubiquitination	1/287	11/16411	0.176451339	0.707888457	0.699866821	si:dkey-37f18.2	1
GO:1902882	regulation of response to oxidative stress	1/287	11/16411	0.176451339	0.707888457	0.699866821	park2	1
GO:0007600	sensory perception	8/287	310/16411	0.177371094	0.707888457	0.699866821	pcdh15b/pnocb/opn7a/gnal/slc17a8/grk1a/fam65b/slc24a4b	8
GO:0006694	steroid biosynthetic process	2/287	44/16411	0.179422983	0.707888457	0.699866821	faxdc2/sdr42e2	2
GO:0007602	phototransduction	2/287	44/16411	0.179422983	0.707888457	0.699866821	opn7a/grk1a	2
GO:0046474	glycerophospholipid biosynthetic process	2/287	44/16411	0.179422983	0.707888457	0.699866821	ptdss1a/si:ch73-49o8.1	2
GO:0051453	regulation of intracellular pH	2/287	44/16411	0.179422983	0.707888457	0.699866821	slc4a4b/slc4a10a	2
GO:0003015	heart process	4/287	127/16411	0.182803959	0.707888457	0.699866821	adra1ba/rbfox1/apex1/hcn4	4
GO:0060047	heart contraction	4/287	127/16411	0.182803959	0.707888457	0.699866821	adra1ba/rbfox1/apex1/hcn4	4
GO:0006397	mRNA processing	6/287	218/16411	0.183517998	0.707888457	0.699866821	rbm25b/crnkl1/rbfox1/snrpb2/zc3h14/dhx37	6
GO:0016125	sterol metabolic process	2/287	45/16411	0.185730128	0.707888457	0.699866821	faxdc2/soat2	2
GO:0030641	regulation of cellular pH	2/287	45/16411	0.185730128	0.707888457	0.699866821	slc4a4b/slc4a10a	2
GO:0048840	otolith development	2/287	45/16411	0.185730128	0.707888457	0.699866821	b4galt5/tgfb1a	2
GO:0045087	innate immune response	5/287	173/16411	0.186669782	0.707888457	0.699866821	btk/ptk2ab/ptk2ba/si:dkey-37f18.2/hck	5
GO:0046777	protein autophosphorylation	5/287	174/16411	0.189664949	0.707888457	0.699866821	btk/ptk2ab/ptk2ba/pdgfaa/hck	5
GO:0003094	glomerular filtration	1/287	12/16411	0.19086344	0.707888457	0.699866821	myo1ea	1
GO:0005978	glycogen biosynthetic process	1/287	12/16411	0.19086344	0.707888457	0.699866821	phkg1a	1
GO:0006206	pyrimidine nucleobase metabolic process	1/287	12/16411	0.19086344	0.707888457	0.699866821	dpydb	1
GO:0006940	regulation of smooth muscle contraction	1/287	12/16411	0.19086344	0.707888457	0.699866821	adra1ba	1
GO:0006942	regulation of striated muscle contraction	1/287	12/16411	0.19086344	0.707888457	0.699866821	adra1ba	1
GO:0008406	gonad development	1/287	12/16411	0.19086344	0.707888457	0.699866821	lhcgr	1
GO:0009250	glucan biosynthetic process	1/287	12/16411	0.19086344	0.707888457	0.699866821	phkg1a	1
GO:0010669	epithelial structure maintenance	1/287	12/16411	0.19086344	0.707888457	0.699866821	dot1l	1
GO:0030330	DNA damage response, signal transduction by p53 class mediator	1/287	12/16411	0.19086344	0.707888457	0.699866821	tp63	1
GO:0030500	regulation of bone mineralization	1/287	12/16411	0.19086344	0.707888457	0.699866821	ptk2ba	1
GO:0030801	positive regulation of cyclic nucleotide metabolic process	1/287	12/16411	0.19086344	0.707888457	0.699866821	lhcgr	1
GO:0030804	positive regulation of cyclic nucleotide biosynthetic process	1/287	12/16411	0.19086344	0.707888457	0.699866821	lhcgr	1
GO:0030810	positive regulation of nucleotide biosynthetic process	1/287	12/16411	0.19086344	0.707888457	0.699866821	lhcgr	1
GO:0031128	developmental induction	1/287	12/16411	0.19086344	0.707888457	0.699866821	lypd6	1
GO:0033555	multicellular organismal response to stress	1/287	12/16411	0.19086344	0.707888457	0.699866821	crhb	1
GO:0042430	indole-containing compound metabolic process	1/287	12/16411	0.19086344	0.707888457	0.699866821	kmo	1
GO:0042476	odontogenesis	1/287	12/16411	0.19086344	0.707888457	0.699866821	slc35b2	1
GO:0045137	development of primary sexual characteristics	1/287	12/16411	0.19086344	0.707888457	0.699866821	lhcgr	1
GO:0045907	positive regulation of vasoconstriction	1/287	12/16411	0.19086344	0.707888457	0.699866821	adra1ba	1
GO:0045981	positive regulation of nucleotide metabolic process	1/287	12/16411	0.19086344	0.707888457	0.699866821	lhcgr	1
GO:0048608	reproductive structure development	1/287	12/16411	0.19086344	0.707888457	0.699866821	lhcgr	1
GO:0048670	regulation of collateral sprouting	1/287	12/16411	0.19086344	0.707888457	0.699866821	plxna3	1
GO:0048885	neuromast deposition	1/287	12/16411	0.19086344	0.707888457	0.699866821	tgfb1a	1
GO:0061458	reproductive system development	1/287	12/16411	0.19086344	0.707888457	0.699866821	lhcgr	1
GO:1900373	positive regulation of purine nucleotide biosynthetic process	1/287	12/16411	0.19086344	0.707888457	0.699866821	lhcgr	1
GO:1900544	positive regulation of purine nucleotide metabolic process	1/287	12/16411	0.19086344	0.707888457	0.699866821	lhcgr	1
GO:2000223	regulation of BMP signaling pathway involved in heart jogging	1/287	12/16411	0.19086344	0.707888457	0.699866821	chd	1
GO:2000311	regulation of alpha-amino-3-hydroxy-5-methyl-4-isoxazole propionate selective glutamate receptor activity	1/287	12/16411	0.19086344	0.707888457	0.699866821	cacng5b	1
GO:2000027	regulation of organ morphogenesis	2/287	46/16411	0.192068287	0.707888457	0.699866821	chd/dvl3a	2
GO:0061053	somite development	4/287	130/16411	0.193376872	0.707888457	0.699866821	chd/map2k7/naa35/crim1	4
GO:0001932	regulation of protein phosphorylation	6/287	222/16411	0.19408605	0.707888457	0.699866821	bmp6/tgfb3/park2/tgfb1a/gdf11/pdgfaa	6
GO:0045862	positive regulation of proteolysis	2/287	47/16411	0.198434461	0.707888457	0.699866821	park2/rnf14	2
GO:0071482	cellular response to light stimulus	2/287	47/16411	0.198434461	0.707888457	0.699866821	tp63/grk1a	2
GO:1901607	alpha-amino acid biosynthetic process	2/287	47/16411	0.198434461	0.707888457	0.699866821	pycrl/got1l1	2
GO:0051960	regulation of nervous system development	6/287	224/16411	0.199455339	0.707888457	0.699866821	dpysl3/plxna3/dvl3a/tnr/neurod6a/gli3	6
GO:0033333	fin development	3/287	88/16411	0.199620269	0.707888457	0.699866821	chd/col2a1b/fgf10a	3
GO:0051604	protein maturation	3/287	88/16411	0.199620269	0.707888457	0.699866821	uqcrc2a/pcsk2/parla	3
GO:0007187	G-protein coupled receptor signaling pathway, coupled to cyclic nucleotide second messenger	4/287	132/16411	0.200529704	0.707888457	0.699866821	adra1ba/lhcgr/gnal/adcy6a	4
GO:0044702	single organism reproductive process	5/287	178/16411	0.201814808	0.707888457	0.699866821	lhcgr/stau2/macf1a/rad50/kdm6al	5
GO:0008610	lipid biosynthetic process	6/287	225/16411	0.202160578	0.707888457	0.699866821	ptdss1a/acot7/ggps1/faxdc2/si:ch73-49o8.1/sdr42e2	6
GO:0060284	regulation of cell development	6/287	225/16411	0.202160578	0.707888457	0.699866821	dpysl3/plxna3/ewsr1a/tnr/neurod6a/gli3	6
GO:0006885	regulation of pH	2/287	48/16411	0.204825745	0.707888457	0.699866821	slc4a4b/slc4a10a	2
GO:0032835	glomerulus development	2/287	48/16411	0.204825745	0.707888457	0.699866821	myo1ea/kirrelb	2
GO:0003206	cardiac chamber morphogenesis	1/287	13/16411	0.205024193	0.707888457	0.699866821	cadm4	1
GO:0006312	mitotic recombination	1/287	13/16411	0.205024193	0.707888457	0.699866821	rad50	1
GO:0009310	amine catabolic process	1/287	13/16411	0.205024193	0.707888457	0.699866821	kmo	1
GO:0010833	telomere maintenance via telomere lengthening	1/287	13/16411	0.205024193	0.707888457	0.699866821	rad50	1
GO:0042402	cellular biogenic amine catabolic process	1/287	13/16411	0.205024193	0.707888457	0.699866821	kmo	1
GO:0045727	positive regulation of translation	1/287	13/16411	0.205024193	0.707888457	0.699866821	pym1	1
GO:0046847	filopodium assembly	1/287	13/16411	0.205024193	0.707888457	0.699866821	dpysl3	1
GO:0050650	chondroitin sulfate proteoglycan biosynthetic process	1/287	13/16411	0.205024193	0.707888457	0.699866821	csgalnact1a	1
GO:0051053	negative regulation of DNA metabolic process	1/287	13/16411	0.205024193	0.707888457	0.699866821	gmnn	1
GO:0060021	palate development	1/287	13/16411	0.205024193	0.707888457	0.699866821	fgf10a	1
GO:0060896	neural plate pattern specification	1/287	13/16411	0.205024193	0.707888457	0.699866821	lypd6	1
GO:0070167	regulation of biomineral tissue development	1/287	13/16411	0.205024193	0.707888457	0.699866821	ptk2ba	1
GO:1902806	regulation of cell cycle G1/S phase transition	1/287	13/16411	0.205024193	0.707888457	0.699866821	tp63	1
GO:2000045	regulation of G1/S transition of mitotic cell cycle	1/287	13/16411	0.205024193	0.707888457	0.699866821	tp63	1
GO:2000026	regulation of multicellular organismal development	11/287	473/16411	0.207645693	0.707888457	0.699866821	dpysl3/lypd6/chd/plxna3/dvl3a/tgfb3/ewsr1a/tnr/ptk2ba/neurod6a/gli3	11
GO:0007005	mitochondrion organization	5/287	181/16411	0.211096045	0.707888457	0.699866821	hars/park2/march5l/mtrf1/si:dkey-32e23.4	5
GO:0009896	positive regulation of catabolic process	2/287	49/16411	0.211239326	0.707888457	0.699866821	park2/rnf14	2
GO:0008380	RNA splicing	5/287	182/16411	0.214220257	0.707888457	0.699866821	rbm25b/crnkl1/rbfox1/snrpb2/dhx37	5
GO:0031401	positive regulation of protein modification process	5/287	182/16411	0.214220257	0.707888457	0.699866821	bmp6/tgfb3/tgfb1a/gdf11/pdgfaa	5
GO:0033059	cellular pigmentation	2/287	50/16411	0.217672481	0.707888457	0.699866821	zgc:91968/crhb	2
GO:0071599	otic vesicle development	2/287	50/16411	0.217672481	0.707888457	0.699866821	chd/psmd3	2
GO:0048736	appendage development	3/287	92/16411	0.217743283	0.707888457	0.699866821	chd/col2a1b/fgf10a	3
GO:0003154	BMP signaling pathway involved in determination of left/right symmetry	1/287	14/16411	0.218937967	0.707888457	0.699866821	chd	1
GO:0003303	BMP signaling pathway involved in heart jogging	1/287	14/16411	0.218937967	0.707888457	0.699866821	chd	1
GO:0006378	mRNA polyadenylation	1/287	14/16411	0.218937967	0.707888457	0.699866821	zc3h14	1
GO:0006415	translational termination	1/287	14/16411	0.218937967	0.707888457	0.699866821	mtrf1	1
GO:0008345	larval locomotory behavior	1/287	14/16411	0.218937967	0.707888457	0.699866821	psmd3	1
GO:0009164	nucleoside catabolic process	1/287	14/16411	0.218937967	0.707888457	0.699866821	dpydb	1
GO:0009395	phospholipid catabolic process	1/287	14/16411	0.218937967	0.707888457	0.699866821	si:ch73-55i23.1	1
GO:0016180	snRNA processing	1/287	14/16411	0.218937967	0.707888457	0.699866821	ints9	1
GO:0030537	larval behavior	1/287	14/16411	0.218937967	0.707888457	0.699866821	psmd3	1
GO:0034250	positive regulation of cellular amide metabolic process	1/287	14/16411	0.218937967	0.707888457	0.699866821	pym1	1
GO:0035141	medial fin morphogenesis	1/287	14/16411	0.218937967	0.707888457	0.699866821	chd	1
GO:0035469	determination of pancreatic left/right asymmetry	1/287	14/16411	0.218937967	0.707888457	0.699866821	gmnn	1
GO:0048668	collateral sprouting	1/287	14/16411	0.218937967	0.707888457	0.699866821	plxna3	1
GO:0048936	peripheral nervous system neuron axonogenesis	1/287	14/16411	0.218937967	0.707888457	0.699866821	dpysl3	1
GO:0050654	chondroitin sulfate proteoglycan metabolic process	1/287	14/16411	0.218937967	0.707888457	0.699866821	csgalnact1a	1
GO:0097352	autophagosome maturation	1/287	14/16411	0.218937967	0.707888457	0.699866821	lix1	1
GO:0016071	mRNA metabolic process	7/287	280/16411	0.220078609	0.707888457	0.699866821	rbm25b/crnkl1/rbfox1/snrpb2/zc3h14/pym1/dhx37	7
GO:0048880	sensory system development	3/287	93/16411	0.222327182	0.707888457	0.699866821	fgf10a/tgfb1a/sh3pxd2aa	3
GO:0048925	lateral line system development	3/287	93/16411	0.222327182	0.707888457	0.699866821	fgf10a/tgfb1a/sh3pxd2aa	3
GO:0009311	oligosaccharide metabolic process	2/287	51/16411	0.224122576	0.707888457	0.699866821	mgat4b/mgat4a	2
GO:0060026	convergent extension	4/287	139/16411	0.226154427	0.707888457	0.699866821	invs/chd/dvl3a/lpp	4
GO:0018193	peptidyl-amino acid modification	8/287	332/16411	0.226712439	0.707888457	0.699866821	btk/ptk2ab/prkcba/ptk2ba/hck/ash2l/dot1l/pkn1b	8
GO:0003007	heart morphogenesis	5/287	186/16411	0.226860886	0.707888457	0.699866821	invs/chd/mef2ca/cadm4/apex1	5
GO:0019220	regulation of phosphate metabolic process	7/287	284/16411	0.23027772	0.707888457	0.699866821	bmp6/tgfb3/park2/lhcgr/tgfb1a/gdf11/pdgfaa	7
GO:0051174	regulation of phosphorus metabolic process	7/287	284/16411	0.23027772	0.707888457	0.699866821	bmp6/tgfb3/park2/lhcgr/tgfb1a/gdf11/pdgfaa	7
GO:0008543	fibroblast growth factor receptor signaling pathway	2/287	52/16411	0.230587061	0.707888457	0.699866821	fgf10a/fgf12b	2
GO:0044344	cellular response to fibroblast growth factor stimulus	2/287	52/16411	0.230587061	0.707888457	0.699866821	fgf10a/fgf12b	2
GO:0052652	cyclic purine nucleotide metabolic process	2/287	52/16411	0.230587061	0.707888457	0.699866821	lhcgr/adcy6a	2
GO:0071774	response to fibroblast growth factor	2/287	52/16411	0.230587061	0.707888457	0.699866821	fgf10a/fgf12b	2
GO:0002688	regulation of leukocyte chemotaxis	1/287	15/16411	0.232609053	0.707888457	0.699866821	ptk2ba	1
GO:0003171	atrioventricular valve development	1/287	15/16411	0.232609053	0.707888457	0.699866821	pdcd4b	1
GO:0009067	aspartate family amino acid biosynthetic process	1/287	15/16411	0.232609053	0.707888457	0.699866821	got1l1	1
GO:0042770	signal transduction in response to DNA damage	1/287	15/16411	0.232609053	0.707888457	0.699866821	tp63	1
GO:0043249	erythrocyte maturation	1/287	15/16411	0.232609053	0.707888457	0.699866821	fech	1
GO:0043631	RNA polyadenylation	1/287	15/16411	0.232609053	0.707888457	0.699866821	zc3h14	1
GO:0048886	neuromast hair cell differentiation	1/287	15/16411	0.232609053	0.707888457	0.699866821	tgfb1a	1
GO:0061312	BMP signaling pathway involved in heart development	1/287	15/16411	0.232609053	0.707888457	0.699866821	chd	1
GO:0071875	adrenergic receptor signaling pathway	1/287	15/16411	0.232609053	0.707888457	0.699866821	adra1ba	1
GO:0071880	adenylate cyclase-activating adrenergic receptor signaling pathway	1/287	15/16411	0.232609053	0.707888457	0.699866821	adra1ba	1
GO:0071910	determination of liver left/right asymmetry	1/287	15/16411	0.232609053	0.707888457	0.699866821	gmnn	1
GO:0098781	ncRNA transcription	1/287	15/16411	0.232609053	0.707888457	0.699866821	nol11	1
GO:0099601	regulation of neurotransmitter receptor activity	1/287	15/16411	0.232609053	0.707888457	0.699866821	cacng5b	1
GO:1900449	regulation of glutamate receptor signaling pathway	1/287	15/16411	0.232609053	0.707888457	0.699866821	cacng5b	1
GO:1901213	regulation of transcription from RNA polymerase II promoter involved in heart development	1/287	15/16411	0.232609053	0.707888457	0.699866821	chd	1
GO:1901658	glycosyl compound catabolic process	1/287	15/16411	0.232609053	0.707888457	0.699866821	dpydb	1
GO:0022414	reproductive process	5/287	189/16411	0.236483286	0.707888457	0.699866821	lhcgr/stau2/macf1a/rad50/kdm6al	5
GO:0007224	smoothened signaling pathway	2/287	53/16411	0.237063471	0.707888457	0.699866821	tmem231/gli3	2
GO:0009190	cyclic nucleotide biosynthetic process	2/287	53/16411	0.237063471	0.707888457	0.699866821	lhcgr/adcy6a	2
GO:0000003	reproduction	5/287	190/16411	0.239716059	0.707888457	0.699866821	lhcgr/stau2/macf1a/rad50/kdm6al	5
GO:0015980	energy derivation by oxidation of organic compounds	3/287	97/16411	0.240844912	0.707888457	0.699866821	uqcrc2a/park2/phkg1a	3
GO:0009187	cyclic nucleotide metabolic process	2/287	54/16411	0.243549422	0.707888457	0.699866821	lhcgr/adcy6a	2
GO:0021700	developmental maturation	2/287	54/16411	0.243549422	0.707888457	0.699866821	fech/macf1a	2
GO:0043624	cellular protein complex disassembly	2/287	54/16411	0.243549422	0.707888457	0.699866821	tmod4/mtrf1	2
GO:0045017	glycerolipid biosynthetic process	2/287	54/16411	0.243549422	0.707888457	0.699866821	ptdss1a/si:ch73-49o8.1	2
GO:0040008	regulation of growth	4/287	144/16411	0.244945506	0.707888457	0.699866821	plxna3/ewsr1a/si:ch211-106h11.3/crim1	4
GO:0042787	protein ubiquitination involved in ubiquitin-dependent protein catabolic process	3/287	98/16411	0.245514933	0.707888457	0.699866821	ubr5/park2/rnf14	3
GO:0006801	superoxide metabolic process	1/287	16/16411	0.246041671	0.707888457	0.699866821	sh3pxd2aa	1
GO:0008637	apoptotic mitochondrial changes	1/287	16/16411	0.246041671	0.707888457	0.699866821	si:dkey-32e23.4	1
GO:0014044	Schwann cell development	1/287	16/16411	0.246041671	0.707888457	0.699866821	adcy6a	1
GO:0015012	heparan sulfate proteoglycan biosynthetic process	1/287	16/16411	0.246041671	0.707888457	0.699866821	csgalnact1a	1
GO:0015727	lactate transport	1/287	16/16411	0.246041671	0.707888457	0.699866821	slc16a1a	1
GO:0031124	mRNA 3'-end processing	1/287	16/16411	0.246041671	0.707888457	0.699866821	zc3h14	1
GO:0032456	endocytic recycling	1/287	16/16411	0.246041671	0.707888457	0.699866821	ehd2a	1
GO:0035873	lactate transmembrane transport	1/287	16/16411	0.246041671	0.707888457	0.699866821	slc16a1a	1
GO:0035879	plasma membrane lactate transport	1/287	16/16411	0.246041671	0.707888457	0.699866821	slc16a1a	1
GO:0060349	bone morphogenesis	1/287	16/16411	0.246041671	0.707888457	0.699866821	mef2ca	1
GO:0070654	sensory epithelium regeneration	1/287	16/16411	0.246041671	0.707888457	0.699866821	tgif1	1
GO:0090263	positive regulation of canonical Wnt signaling pathway	1/287	16/16411	0.246041671	0.707888457	0.699866821	lypd6	1
GO:1903532	positive regulation of secretion by cell	1/287	16/16411	0.246041671	0.707888457	0.699866821	trh	1
GO:1990399	epithelium regeneration	1/287	16/16411	0.246041671	0.707888457	0.699866821	tgif1	1
GO:0042325	regulation of phosphorylation	6/287	242/16411	0.250032168	0.707888457	0.699866821	bmp6/tgfb3/park2/tgfb1a/gdf11/pdgfaa	6
GO:0000075	cell cycle checkpoint	2/287	55/16411	0.250042607	0.707888457	0.699866821	tp63/dot1l	2
GO:0043241	protein complex disassembly	2/287	55/16411	0.250042607	0.707888457	0.699866821	tmod4/mtrf1	2
GO:0048884	neuromast development	2/287	55/16411	0.250042607	0.707888457	0.699866821	fgf10a/tgfb1a	2
GO:0070121	Kupffer's vesicle development	2/287	55/16411	0.250042607	0.707888457	0.699866821	chd/gmnn	2
GO:0007601	visual perception	3/287	99/16411	0.25019925	0.707888457	0.699866821	pcdh15b/opn7a/grk1a	3
GO:0022411	cellular component disassembly	3/287	99/16411	0.25019925	0.707888457	0.699866821	tmod4/park2/mtrf1	3
GO:0030509	BMP signaling pathway	3/287	99/16411	0.25019925	0.707888457	0.699866821	chd/bmp6/b4galt5	3
GO:0071772	response to BMP	3/287	99/16411	0.25019925	0.707888457	0.699866821	chd/bmp6/b4galt5	3
GO:0071773	cellular response to BMP stimulus	3/287	99/16411	0.25019925	0.707888457	0.699866821	chd/bmp6/b4galt5	3
GO:0007610	behavior	4/287	146/16411	0.252558609	0.707888457	0.699866821	trh/psmd3/slc6a9/flncb	4
GO:0009116	nucleoside metabolic process	5/287	195/16411	0.256055109	0.707888457	0.699866821	dpydb/uqcrc2a/park2/pnp4b/ahcyl1	5
GO:0009314	response to radiation	4/287	147/16411	0.256383804	0.707888457	0.699866821	pcdh15b/opn7a/tp63/grk1a	4
GO:0008016	regulation of heart contraction	2/287	56/16411	0.256540798	0.707888457	0.699866821	adra1ba/hcn4	2
GO:0071478	cellular response to radiation	2/287	56/16411	0.256540798	0.707888457	0.699866821	tp63/grk1a	2
GO:0002791	regulation of peptide secretion	1/287	17/16411	0.259239966	0.707888457	0.699866821	trh	1
GO:0006275	regulation of DNA replication	1/287	17/16411	0.259239966	0.707888457	0.699866821	gmnn	1
GO:0006783	heme biosynthetic process	1/287	17/16411	0.259239966	0.707888457	0.699866821	fech	1
GO:0014037	Schwann cell differentiation	1/287	17/16411	0.259239966	0.707888457	0.699866821	adcy6a	1
GO:0017015	regulation of transforming growth factor beta receptor signaling pathway	1/287	17/16411	0.259239966	0.707888457	0.699866821	tgif1	1
GO:0019748	secondary metabolic process	1/287	17/16411	0.259239966	0.707888457	0.699866821	kmo	1
GO:0019933	cAMP-mediated signaling	1/287	17/16411	0.259239966	0.707888457	0.699866821	adcy6a	1
GO:0019935	cyclic-nucleotide-mediated signaling	1/287	17/16411	0.259239966	0.707888457	0.699866821	adcy6a	1
GO:0030322	stabilization of membrane potential	1/287	17/16411	0.259239966	0.707888457	0.699866821	kcnk5a	1
GO:0030518	intracellular steroid hormone receptor signaling pathway	1/287	17/16411	0.259239966	0.707888457	0.699866821	ubr5	1
GO:0039022	pronephric duct development	1/287	17/16411	0.259239966	0.707888457	0.699866821	kirrelb	1
GO:0043406	positive regulation of MAP kinase activity	1/287	17/16411	0.259239966	0.707888457	0.699866821	pdgfaa	1
GO:0045761	regulation of adenylate cyclase activity	1/287	17/16411	0.259239966	0.707888457	0.699866821	lhcgr	1
GO:0050796	regulation of insulin secretion	1/287	17/16411	0.259239966	0.707888457	0.699866821	trh	1
GO:0072114	pronephros morphogenesis	1/287	17/16411	0.259239966	0.707888457	0.699866821	invs	1
GO:0090087	regulation of peptide transport	1/287	17/16411	0.259239966	0.707888457	0.699866821	trh	1
GO:0090276	regulation of peptide hormone secretion	1/287	17/16411	0.259239966	0.707888457	0.699866821	trh	1
GO:0097205	renal filtration	1/287	17/16411	0.259239966	0.707888457	0.699866821	myo1ea	1
GO:0097576	vacuole fusion	1/287	17/16411	0.259239966	0.707888457	0.699866821	lix1	1
GO:1903510	mucopolysaccharide metabolic process	1/287	17/16411	0.259239966	0.707888457	0.699866821	itih1	1
GO:1903844	regulation of cellular response to transforming growth factor beta stimulus	1/287	17/16411	0.259239966	0.707888457	0.699866821	tgif1	1
GO:0061371	determination of heart left/right asymmetry	4/287	148/16411	0.260220744	0.707888457	0.699866821	invs/chd/gmnn/apex1	4
GO:0001945	lymph vessel development	2/287	57/16411	0.263041843	0.707888457	0.699866821	itga9/rasgrp4	2
GO:0006979	response to oxidative stress	2/287	57/16411	0.263041843	0.707888457	0.699866821	park2/msra	2
GO:0050953	sensory perception of light stimulus	3/287	102/16411	0.264328535	0.707888457	0.699866821	pcdh15b/opn7a/grk1a	3
GO:0072521	purine-containing compound metabolic process	6/287	248/16411	0.267655756	0.707888457	0.699866821	uqcrc2a/park2/lhcgr/pnp4b/ahcyl1/adcy6a	6
GO:0048706	embryonic skeletal system development	4/287	150/16411	0.267927822	0.707888457	0.699866821	lrp5/plxna3/nolc1/si:ch211-285f17.1	4
GO:0002064	epithelial cell development	2/287	58/16411	0.269543661	0.707888457	0.699866821	ptk2ab/kirrelb	2
GO:0006606	protein import into nucleus	2/287	58/16411	0.269543661	0.707888457	0.699866821	nup188/ipo7	2
GO:0034504	protein localization to nucleus	2/287	58/16411	0.269543661	0.707888457	0.699866821	nup188/ipo7	2
GO:0044744	protein targeting to nucleus	2/287	58/16411	0.269543661	0.707888457	0.699866821	nup188/ipo7	2
GO:0051170	nuclear import	2/287	58/16411	0.269543661	0.707888457	0.699866821	nup188/ipo7	2
GO:1902593	single-organism nuclear import	2/287	58/16411	0.269543661	0.707888457	0.699866821	nup188/ipo7	2
GO:0000184	nuclear-transcribed mRNA catabolic process, nonsense-mediated decay	1/287	18/16411	0.272208011	0.707888457	0.699866821	pym1	1
GO:0007052	mitotic spindle organization	1/287	18/16411	0.272208011	0.707888457	0.699866821	wdr62	1
GO:0009411	response to UV	1/287	18/16411	0.272208011	0.707888457	0.699866821	tp63	1
GO:0014065	phosphatidylinositol 3-kinase signaling	1/287	18/16411	0.272208011	0.707888457	0.699866821	pdgfaa	1
GO:0030201	heparan sulfate proteoglycan metabolic process	1/287	18/16411	0.272208011	0.707888457	0.699866821	csgalnact1a	1
GO:0030513	positive regulation of BMP signaling pathway	1/287	18/16411	0.272208011	0.707888457	0.699866821	b4galt5	1
GO:0030834	regulation of actin filament depolymerization	1/287	18/16411	0.272208011	0.707888457	0.699866821	tmod4	1
GO:0030835	negative regulation of actin filament depolymerization	1/287	18/16411	0.272208011	0.707888457	0.699866821	tmod4	1
GO:0033338	medial fin development	1/287	18/16411	0.272208011	0.707888457	0.699866821	chd	1
GO:0048599	oocyte development	1/287	18/16411	0.272208011	0.707888457	0.699866821	macf1a	1
GO:0051693	actin filament capping	1/287	18/16411	0.272208011	0.707888457	0.699866821	tmod4	1
GO:0072176	nephric duct development	1/287	18/16411	0.272208011	0.707888457	0.699866821	kirrelb	1
GO:1900094	regulation of transcription from RNA polymerase II promoter involved in determination of left/right symmetry	1/287	18/16411	0.272208011	0.707888457	0.699866821	chd	1
GO:0009792	embryo development ending in birth or egg hatching	10/287	454/16411	0.272865931	0.707888457	0.699866821	chd/lrp5/plxna3/map2k7/naa35/dvl3a/ncoa2/nolc1/crim1/si:ch211-285f17.1	10
GO:0043009	chordate embryonic development	10/287	454/16411	0.272865931	0.707888457	0.699866821	chd/lrp5/plxna3/map2k7/naa35/dvl3a/ncoa2/nolc1/crim1/si:ch211-285f17.1	10
GO:0007281	germ cell development	2/287	59/16411	0.276044245	0.707888457	0.699866821	stau2/macf1a	2
GO:0010648	negative regulation of cell communication	6/287	251/16411	0.27658378	0.707888457	0.699866821	btk/chd/podn/crhb/pak1ip1/si:dkey-37f18.2	6
GO:0023057	negative regulation of signaling	6/287	251/16411	0.27658378	0.707888457	0.699866821	btk/chd/podn/crhb/pak1ip1/si:dkey-37f18.2	6
GO:0070588	calcium ion transmembrane transport	3/287	105/16411	0.278552996	0.707888457	0.699866821	cacna2d4b/cacna1sa/cacng5b	3
GO:0048705	skeletal system morphogenesis	4/287	153/16411	0.279563871	0.707888457	0.699866821	lrp5/plxna3/nolc1/mef2ca	4
GO:0090407	organophosphate biosynthetic process	6/287	252/16411	0.279575505	0.707888457	0.699866821	kmo/ptdss1a/lhcgr/nampta/si:ch73-49o8.1/adcy6a	6
GO:0008544	epidermis development	2/287	60/16411	0.282541656	0.707888457	0.699866821	tgfb1a/tp63	2
GO:0030004	cellular monovalent inorganic cation homeostasis	2/287	60/16411	0.282541656	0.707888457	0.699866821	slc4a4b/slc4a10a	2
GO:0048588	developmental cell growth	3/287	106/16411	0.283311452	0.707888457	0.699866821	grna/plxna3/ewsr1a	3
GO:0000245	spliceosomal complex assembly	1/287	19/16411	0.284949809	0.707888457	0.699866821	crnkl1	1
GO:0002685	regulation of leukocyte migration	1/287	19/16411	0.284949809	0.707888457	0.699866821	ptk2ba	1
GO:0003044	regulation of systemic arterial blood pressure mediated by a chemical signal	1/287	19/16411	0.284949809	0.707888457	0.699866821	adra1ba	1
GO:0003170	heart valve development	1/287	19/16411	0.284949809	0.707888457	0.699866821	pdcd4b	1
GO:0007548	sex differentiation	1/287	19/16411	0.284949809	0.707888457	0.699866821	lhcgr	1
GO:0009994	oocyte differentiation	1/287	19/16411	0.284949809	0.707888457	0.699866821	macf1a	1
GO:0033692	cellular polysaccharide biosynthetic process	1/287	19/16411	0.284949809	0.707888457	0.699866821	phkg1a	1
GO:0043524	negative regulation of neuron apoptotic process	1/287	19/16411	0.284949809	0.707888457	0.699866821	cdk10	1
GO:0044773	mitotic DNA damage checkpoint	1/287	19/16411	0.284949809	0.707888457	0.699866821	tp63	1
GO:0048794	swim bladder development	1/287	19/16411	0.284949809	0.707888457	0.699866821	fgf10a	1
GO:0048934	peripheral nervous system neuron differentiation	1/287	19/16411	0.284949809	0.707888457	0.699866821	dpysl3	1
GO:0048935	peripheral nervous system neuron development	1/287	19/16411	0.284949809	0.707888457	0.699866821	dpysl3	1
GO:0051047	positive regulation of secretion	1/287	19/16411	0.284949809	0.707888457	0.699866821	trh	1
GO:0051222	positive regulation of protein transport	1/287	19/16411	0.284949809	0.707888457	0.699866821	trh	1
GO:0070192	chromosome organization involved in meiotic cell cycle	1/287	19/16411	0.284949809	0.707888457	0.699866821	rad50	1
GO:0072015	glomerular visceral epithelial cell development	1/287	19/16411	0.284949809	0.707888457	0.699866821	kirrelb	1
GO:0072310	glomerular epithelial cell development	1/287	19/16411	0.284949809	0.707888457	0.699866821	kirrelb	1
GO:1904951	positive regulation of establishment of protein localization	1/287	19/16411	0.284949809	0.707888457	0.699866821	trh	1
GO:0045934	negative regulation of nucleobase-containing compound metabolic process	6/287	254/16411	0.285581179	0.707888457	0.699866821	gmnn/zc3h14/tp63/nfixb/dot1l/erfl3	6
GO:1901657	glycosyl compound metabolic process	5/287	204/16411	0.286099113	0.707888457	0.699866821	dpydb/uqcrc2a/park2/pnp4b/ahcyl1	5
GO:0006261	DNA-dependent DNA replication	2/287	61/16411	0.289034022	0.707888457	0.699866821	orc3/prim2	2
GO:0006479	protein methylation	2/287	61/16411	0.289034022	0.707888457	0.699866821	ash2l/dot1l	2
GO:0007596	blood coagulation	2/287	61/16411	0.289034022	0.707888457	0.699866821	f9a/pdgfaa	2
GO:0007599	hemostasis	2/287	61/16411	0.289034022	0.707888457	0.699866821	f9a/pdgfaa	2
GO:0008213	protein alkylation	2/287	61/16411	0.289034022	0.707888457	0.699866821	ash2l/dot1l	2
GO:0032880	regulation of protein localization	2/287	61/16411	0.289034022	0.707888457	0.699866821	trh/tmem231	2
GO:0032984	macromolecular complex disassembly	2/287	61/16411	0.289034022	0.707888457	0.699866821	tmod4/mtrf1	2
GO:0030510	regulation of BMP signaling pathway	2/287	62/16411	0.295519538	0.707888457	0.699866821	chd/b4galt5	2
GO:0050920	regulation of chemotaxis	2/287	62/16411	0.295519538	0.707888457	0.699866821	plxna3/ptk2ba	2
GO:0030003	cellular cation homeostasis	5/287	207/16411	0.296262032	0.707888457	0.699866821	adra1ba/slc4a4b/abcb7/slc4a10a/slc24a4b	5
GO:0051186	cofactor metabolic process	5/287	207/16411	0.296262032	0.707888457	0.699866821	fech/kmo/acot7/nampta/ahcyl1	5
GO:0001649	osteoblast differentiation	1/287	20/16411	0.297469294	0.707888457	0.699866821	slc35b2	1
GO:0006779	porphyrin-containing compound biosynthetic process	1/287	20/16411	0.297469294	0.707888457	0.699866821	fech	1
GO:0009084	glutamine family amino acid biosynthetic process	1/287	20/16411	0.297469294	0.707888457	0.699866821	pycrl	1
GO:0010171	body morphogenesis	1/287	20/16411	0.297469294	0.707888457	0.699866821	invs	1
GO:0018958	phenol-containing compound metabolic process	1/287	20/16411	0.297469294	0.707888457	0.699866821	sult1st3	1
GO:0021854	hypothalamus development	1/287	20/16411	0.297469294	0.707888457	0.699866821	rbfox1	1
GO:0030073	insulin secretion	1/287	20/16411	0.297469294	0.707888457	0.699866821	trh	1
GO:0031279	regulation of cyclase activity	1/287	20/16411	0.297469294	0.707888457	0.699866821	lhcgr	1
GO:0032011	ARF protein signal transduction	1/287	20/16411	0.297469294	0.707888457	0.699866821	cyth3b	1
GO:0032012	regulation of ARF protein signal transduction	1/287	20/16411	0.297469294	0.707888457	0.699866821	cyth3b	1
GO:0033002	muscle cell proliferation	1/287	20/16411	0.297469294	0.707888457	0.699866821	naa35	1
GO:0036342	post-anal tail morphogenesis	1/287	20/16411	0.297469294	0.707888457	0.699866821	dvl3a	1
GO:0043101	purine-containing compound salvage	1/287	20/16411	0.297469294	0.707888457	0.699866821	pnp4b	1
GO:0043242	negative regulation of protein complex disassembly	1/287	20/16411	0.297469294	0.707888457	0.699866821	tmod4	1
GO:0044774	mitotic DNA integrity checkpoint	1/287	20/16411	0.297469294	0.707888457	0.699866821	tp63	1
GO:0051339	regulation of lyase activity	1/287	20/16411	0.297469294	0.707888457	0.699866821	lhcgr	1
GO:0060914	heart formation	1/287	20/16411	0.297469294	0.707888457	0.699866821	mef2ca	1
GO:1901215	negative regulation of neuron death	1/287	20/16411	0.297469294	0.707888457	0.699866821	cdk10	1
GO:1901880	negative regulation of protein depolymerization	1/287	20/16411	0.297469294	0.707888457	0.699866821	tmod4	1
GO:1903524	positive regulation of blood circulation	1/287	20/16411	0.297469294	0.707888457	0.699866821	adra1ba	1
GO:2000826	regulation of heart morphogenesis	1/287	20/16411	0.297469294	0.707888457	0.699866821	chd	1
GO:0009101	glycoprotein biosynthetic process	5/287	208/16411	0.299663388	0.707888457	0.699866821	mgat4b/slc35b2/b4galt5/csgalnact1a/mgat4a	5
GO:0050767	regulation of neurogenesis	5/287	208/16411	0.299663388	0.707888457	0.699866821	dpysl3/plxna3/tnr/neurod6a/gli3	5
GO:0008284	positive regulation of cell proliferation	2/287	63/16411	0.301996464	0.707888457	0.699866821	naa35/pdgfaa	2
GO:0008654	phospholipid biosynthetic process	2/287	63/16411	0.301996464	0.707888457	0.699866821	ptdss1a/si:ch73-49o8.1	2
GO:0019362	pyridine nucleotide metabolic process	2/287	63/16411	0.301996464	0.707888457	0.699866821	kmo/nampta	2
GO:0046496	nicotinamide nucleotide metabolic process	2/287	63/16411	0.301996464	0.707888457	0.699866821	kmo/nampta	2
GO:1901136	carbohydrate derivative catabolic process	2/287	63/16411	0.301996464	0.707888457	0.699866821	dpydb/gpd1c	2
GO:0001947	heart looping	3/287	110/16411	0.302407137	0.707888457	0.699866821	invs/chd/apex1	3
GO:0090287	regulation of cellular response to growth factor stimulus	3/287	110/16411	0.302407137	0.707888457	0.699866821	chd/b4galt5/tgif1	3
GO:0070925	organelle assembly	8/287	364/16411	0.305825729	0.707888457	0.699866821	atxn2l/flncb/tmod4/mef2ca/gmnn/tmem231/hck/sh3pxd2aa	8
GO:0050817	coagulation	2/287	64/16411	0.30846312	0.707888457	0.699866821	f9a/pdgfaa	2
GO:0072006	nephron development	2/287	64/16411	0.30846312	0.707888457	0.699866821	myo1ea/kirrelb	2
GO:0002062	chondrocyte differentiation	1/287	21/16411	0.309770332	0.707888457	0.699866821	ewsr1a	1
GO:0009072	aromatic amino acid family metabolic process	1/287	21/16411	0.309770332	0.707888457	0.699866821	kmo	1
GO:0016073	snRNA metabolic process	1/287	21/16411	0.309770332	0.707888457	0.699866821	ints9	1
GO:0019229	regulation of vasoconstriction	1/287	21/16411	0.309770332	0.707888457	0.699866821	adra1ba	1
GO:0021761	limbic system development	1/287	21/16411	0.309770332	0.707888457	0.699866821	rbfox1	1
GO:0033500	carbohydrate homeostasis	1/287	21/16411	0.309770332	0.707888457	0.699866821	adra1ba	1
GO:0042398	cellular modified amino acid biosynthetic process	1/287	21/16411	0.309770332	0.707888457	0.699866821	ptdss1a	1
GO:0042593	glucose homeostasis	1/287	21/16411	0.309770332	0.707888457	0.699866821	adra1ba	1
GO:0043270	positive regulation of ion transport	1/287	21/16411	0.309770332	0.707888457	0.699866821	trh	1
GO:0048264	determination of ventral identity	1/287	21/16411	0.309770332	0.707888457	0.699866821	chd	1
GO:0048570	notochord morphogenesis	1/287	21/16411	0.309770332	0.707888457	0.699866821	crim1	1
GO:0022603	regulation of anatomical structure morphogenesis	7/287	315/16411	0.313869269	0.707888457	0.699866821	lypd6/chd/plxna3/dvl3a/ptk2ba/march5l/palmdb	7
GO:0006732	coenzyme metabolic process	4/287	162/16411	0.314891059	0.707888457	0.699866821	kmo/acot7/nampta/ahcyl1	4
GO:0060537	muscle tissue development	4/287	162/16411	0.314891059	0.707888457	0.699866821	mybpc2b/mef2ca/klhl31/fam65b	4
GO:0070838	divalent metal ion transport	4/287	162/16411	0.314891059	0.707888457	0.699866821	cacna2d4b/cacna1sa/cacng5b/magt1	4
GO:0072511	divalent inorganic cation transport	4/287	162/16411	0.314891059	0.707888457	0.699866821	cacna2d4b/cacna1sa/cacng5b/magt1	4
GO:0035150	regulation of tube size	2/287	65/16411	0.31491789	0.707888457	0.699866821	adra1ba/si:ch73-265d7.2	2
GO:0035162	embryonic hemopoiesis	2/287	65/16411	0.31491789	0.707888457	0.699866821	chd/ncoa2	2
GO:0050880	regulation of blood vessel size	2/287	65/16411	0.31491789	0.707888457	0.699866821	adra1ba/si:ch73-265d7.2	2
GO:0006873	cellular ion homeostasis	5/287	213/16411	0.316758967	0.707888457	0.699866821	adra1ba/slc4a4b/abcb7/slc4a10a/slc24a4b	5
GO:0010927	cellular component assembly involved in morphogenesis	5/287	214/16411	0.320193677	0.707888457	0.699866821	flncb/tmod4/mef2ca/gmnn/tmem231	5
GO:0072524	pyridine-containing compound metabolic process	2/287	66/16411	0.321359216	0.707888457	0.699866821	kmo/nampta	2
GO:0000122	negative regulation of transcription from RNA polymerase II promoter	3/287	114/16411	0.321562266	0.707888457	0.699866821	tp63/nfixb/erfl3	3
GO:0006650	glycerophospholipid metabolic process	3/287	114/16411	0.321562266	0.707888457	0.699866821	ptdss1a/pip4k2ca/si:ch73-49o8.1	3
GO:0000271	polysaccharide biosynthetic process	1/287	22/16411	0.321856721	0.707888457	0.699866821	phkg1a	1
GO:0002790	peptide secretion	1/287	22/16411	0.321856721	0.707888457	0.699866821	trh	1
GO:0003073	regulation of systemic arterial blood pressure	1/287	22/16411	0.321856721	0.707888457	0.699866821	adra1ba	1
GO:0006879	cellular iron ion homeostasis	1/287	22/16411	0.321856721	0.707888457	0.699866821	abcb7	1
GO:0019226	transmission of nerve impulse	1/287	22/16411	0.321856721	0.707888457	0.699866821	cacng5b	1
GO:0030072	peptide hormone secretion	1/287	22/16411	0.321856721	0.707888457	0.699866821	trh	1
GO:0030814	regulation of cAMP metabolic process	1/287	22/16411	0.321856721	0.707888457	0.699866821	lhcgr	1
GO:0030817	regulation of cAMP biosynthetic process	1/287	22/16411	0.321856721	0.707888457	0.699866821	lhcgr	1
GO:0031532	actin cytoskeleton reorganization	1/287	22/16411	0.321856721	0.707888457	0.699866821	ptk2ba	1
GO:0043488	regulation of mRNA stability	1/287	22/16411	0.321856721	0.707888457	0.699866821	zc3h14	1
GO:0060536	cartilage morphogenesis	1/287	22/16411	0.321856721	0.707888457	0.699866821	mef2ca	1
GO:1901879	regulation of protein depolymerization	1/287	22/16411	0.321856721	0.707888457	0.699866821	tmod4	1
GO:0009100	glycoprotein metabolic process	5/287	215/16411	0.323632871	0.707888457	0.699866821	mgat4b/slc35b2/b4galt5/csgalnact1a/mgat4a	5
GO:1901615	organic hydroxy compound metabolic process	3/287	115/16411	0.326354401	0.707888457	0.699866821	sult1st3/faxdc2/soat2	3
GO:0033993	response to lipid	4/287	165/16411	0.326763527	0.707888457	0.699866821	ubr5/pparda/pparab/nr1d4b	4
GO:0007200	phospholipase C-activating G-protein coupled receptor signaling pathway	2/287	67/16411	0.327785596	0.707888457	0.699866821	adra1ba/lhcgr	2
GO:0031329	regulation of cellular catabolic process	2/287	67/16411	0.327785596	0.707888457	0.699866821	park2/rnf14	2
GO:0001944	vasculature development	9/287	427/16411	0.331907199	0.707888457	0.699866821	ptk2ab/naa35/amotl1/ptk2ba/crim1/phkg1a/itga9/enox1/rasgrp4	9
GO:0000082	G1/S transition of mitotic cell cycle	1/287	23/16411	0.333732194	0.707888457	0.699866821	tp63	1
GO:0007131	reciprocal meiotic recombination	1/287	23/16411	0.333732194	0.707888457	0.699866821	rad50	1
GO:0007215	glutamate receptor signaling pathway	1/287	23/16411	0.333732194	0.707888457	0.699866821	cacng5b	1
GO:0030042	actin filament depolymerization	1/287	23/16411	0.333732194	0.707888457	0.699866821	tmod4	1
GO:0030851	granulocyte differentiation	1/287	23/16411	0.333732194	0.707888457	0.699866821	ncoa2	1
GO:0033014	tetrapyrrole biosynthetic process	1/287	23/16411	0.333732194	0.707888457	0.699866821	fech	1
GO:0034637	cellular carbohydrate biosynthetic process	1/287	23/16411	0.333732194	0.707888457	0.699866821	phkg1a	1
GO:0035825	reciprocal DNA recombination	1/287	23/16411	0.333732194	0.707888457	0.699866821	rad50	1
GO:0043049	otic placode formation	1/287	23/16411	0.333732194	0.707888457	0.699866821	chd	1
GO:0043122	regulation of I-kappaB kinase/NF-kappaB signaling	1/287	23/16411	0.333732194	0.707888457	0.699866821	si:dkey-37f18.2	1
GO:0044843	cell cycle G1/S phase transition	1/287	23/16411	0.333732194	0.707888457	0.699866821	tp63	1
GO:0061311	cell surface receptor signaling pathway involved in heart development	1/287	23/16411	0.333732194	0.707888457	0.699866821	chd	1
GO:0097164	ammonium ion metabolic process	1/287	23/16411	0.333732194	0.707888457	0.699866821	enpp6	1
GO:0016579	protein deubiquitination	2/287	68/16411	0.334195588	0.707888457	0.699866821	usp36/si:dkey-37f18.2	2
GO:0045333	cellular respiration	2/287	69/16411	0.340587801	0.707888457	0.699866821	uqcrc2a/park2	2
GO:0006914	autophagy	3/287	118/16411	0.340726813	0.707888457	0.699866821	park2/lix1/eva1a	3
GO:0051188	cofactor biosynthetic process	3/287	118/16411	0.340726813	0.707888457	0.699866821	fech/kmo/nampta	3
GO:0003013	circulatory system process	5/287	221/16411	0.344345345	0.707888457	0.699866821	adra1ba/rbfox1/si:ch73-265d7.2/apex1/hcn4	5
GO:0008015	blood circulation	5/287	221/16411	0.344345345	0.707888457	0.699866821	adra1ba/rbfox1/si:ch73-265d7.2/apex1/hcn4	5
GO:0001878	response to yeast	1/287	24/16411	0.345400418	0.707888457	0.699866821	kmo	1
GO:0003014	renal system process	1/287	24/16411	0.345400418	0.707888457	0.699866821	myo1ea	1
GO:0003205	cardiac chamber development	1/287	24/16411	0.345400418	0.707888457	0.699866821	cadm4	1
GO:0005977	glycogen metabolic process	1/287	24/16411	0.345400418	0.707888457	0.699866821	phkg1a	1
GO:0006073	cellular glucan metabolic process	1/287	24/16411	0.345400418	0.707888457	0.699866821	phkg1a	1
GO:0006270	DNA replication initiation	1/287	24/16411	0.345400418	0.707888457	0.699866821	orc3	1
GO:0008299	isoprenoid biosynthetic process	1/287	24/16411	0.345400418	0.707888457	0.699866821	ggps1	1
GO:0008630	intrinsic apoptotic signaling pathway in response to DNA damage	1/287	24/16411	0.345400418	0.707888457	0.699866821	tp63	1
GO:0022600	digestive system process	1/287	24/16411	0.345400418	0.707888457	0.699866821	dot1l	1
GO:0030282	bone mineralization	1/287	24/16411	0.345400418	0.707888457	0.699866821	ptk2ba	1
GO:0030837	negative regulation of actin filament polymerization	1/287	24/16411	0.345400418	0.707888457	0.699866821	tmod4	1
GO:0034599	cellular response to oxidative stress	1/287	24/16411	0.345400418	0.707888457	0.699866821	park2	1
GO:0042168	heme metabolic process	1/287	24/16411	0.345400418	0.707888457	0.699866821	fech	1
GO:0044042	glucan metabolic process	1/287	24/16411	0.345400418	0.707888457	0.699866821	phkg1a	1
GO:0060348	bone development	1/287	24/16411	0.345400418	0.707888457	0.699866821	mef2ca	1
GO:0061318	renal filtration cell differentiation	1/287	24/16411	0.345400418	0.707888457	0.699866821	kirrelb	1
GO:0071897	DNA biosynthetic process	1/287	24/16411	0.345400418	0.707888457	0.699866821	rad50	1
GO:0072010	glomerular epithelium development	1/287	24/16411	0.345400418	0.707888457	0.699866821	kirrelb	1
GO:0072112	glomerular visceral epithelial cell differentiation	1/287	24/16411	0.345400418	0.707888457	0.699866821	kirrelb	1
GO:0072311	glomerular epithelial cell differentiation	1/287	24/16411	0.345400418	0.707888457	0.699866821	kirrelb	1
GO:0072332	intrinsic apoptotic signaling pathway by p53 class mediator	1/287	24/16411	0.345400418	0.707888457	0.699866821	tp63	1
GO:0009165	nucleotide biosynthetic process	4/287	171/16411	0.350579684	0.707888457	0.699866821	kmo/lhcgr/nampta/adcy6a	4
GO:0044087	regulation of cellular component biogenesis	4/287	171/16411	0.350579684	0.707888457	0.699866821	dpysl3/atxn2l/tmod4/hck	4
GO:0072358	cardiovascular system development	9/287	435/16411	0.351564832	0.707888457	0.699866821	ptk2ab/naa35/amotl1/ptk2ba/crim1/phkg1a/itga9/enox1/rasgrp4	9
GO:0003018	vascular process in circulatory system	2/287	71/16411	0.353313599	0.707888457	0.699866821	adra1ba/si:ch73-265d7.2	2
GO:0030155	regulation of cell adhesion	2/287	71/16411	0.353313599	0.707888457	0.699866821	ptk2ab/ptk2ba	2
GO:0055067	monovalent inorganic cation homeostasis	2/287	71/16411	0.353313599	0.707888457	0.699866821	slc4a4b/slc4a10a	2
GO:0030031	cell projection assembly	4/287	172/16411	0.354553197	0.707888457	0.699866821	dpysl3/flncb/gmnn/tmem231	4
GO:0030900	forebrain development	3/287	121/16411	0.355078183	0.707888457	0.699866821	rbfox1/npas4a/tgif1	3
GO:0000723	telomere maintenance	1/287	25/16411	0.356864999	0.707888457	0.699866821	rad50	1
GO:0007631	feeding behavior	1/287	25/16411	0.356864999	0.707888457	0.699866821	trh	1
GO:0008643	carbohydrate transport	1/287	25/16411	0.356864999	0.707888457	0.699866821	slc35e1	1
GO:0030799	regulation of cyclic nucleotide metabolic process	1/287	25/16411	0.356864999	0.707888457	0.699866821	lhcgr	1
GO:0030802	regulation of cyclic nucleotide biosynthetic process	1/287	25/16411	0.356864999	0.707888457	0.699866821	lhcgr	1
GO:0030808	regulation of nucleotide biosynthetic process	1/287	25/16411	0.356864999	0.707888457	0.699866821	lhcgr	1
GO:0032200	telomere organization	1/287	25/16411	0.356864999	0.707888457	0.699866821	rad50	1
GO:0032272	negative regulation of protein polymerization	1/287	25/16411	0.356864999	0.707888457	0.699866821	tmod4	1
GO:0048678	response to axon injury	1/287	25/16411	0.356864999	0.707888457	0.699866821	dpysl3	1
GO:0048854	brain morphogenesis	1/287	25/16411	0.356864999	0.707888457	0.699866821	tgif1	1
GO:0050727	regulation of inflammatory response	1/287	25/16411	0.356864999	0.707888457	0.699866821	si:dkey-37f18.2	1
GO:0051899	membrane depolarization	1/287	25/16411	0.356864999	0.707888457	0.699866821	cacna1sa	1
GO:0055013	cardiac muscle cell development	1/287	25/16411	0.356864999	0.707888457	0.699866821	mef2ca	1
GO:0086010	membrane depolarization during action potential	1/287	25/16411	0.356864999	0.707888457	0.699866821	cacna1sa	1
GO:1900371	regulation of purine nucleotide biosynthetic process	1/287	25/16411	0.356864999	0.707888457	0.699866821	lhcgr	1
GO:0050878	regulation of body fluid levels	2/287	72/16411	0.359644665	0.712342256	0.70427015	f9a/pdgfaa	2
GO:1901293	nucleoside phosphate biosynthetic process	4/287	174/16411	0.362499988	0.716374589	0.708256789	kmo/lhcgr/nampta/adcy6a	4
GO:0030239	myofibril assembly	2/287	73/16411	0.365952913	0.716374589	0.708256789	tmod4/mef2ca	2
GO:0001841	neural tube formation	1/287	26/16411	0.368129477	0.716374589	0.708256789	dvl3a	1
GO:0006213	pyrimidine nucleoside metabolic process	1/287	26/16411	0.368129477	0.716374589	0.708256789	dpydb	1
GO:0006284	base-excision repair	1/287	26/16411	0.368129477	0.716374589	0.708256789	apex1	1
GO:0009069	serine family amino acid metabolic process	1/287	26/16411	0.368129477	0.716374589	0.708256789	ahcyl1	1
GO:0016126	sterol biosynthetic process	1/287	26/16411	0.368129477	0.716374589	0.708256789	faxdc2	1
GO:0030100	regulation of endocytosis	1/287	26/16411	0.368129477	0.716374589	0.708256789	hck	1
GO:0035118	embryonic pectoral fin morphogenesis	1/287	26/16411	0.368129477	0.716374589	0.708256789	fgf10a	1
GO:0043244	regulation of protein complex disassembly	1/287	26/16411	0.368129477	0.716374589	0.708256789	tmod4	1
GO:0060993	kidney morphogenesis	1/287	26/16411	0.368129477	0.716374589	0.708256789	invs	1
GO:1900542	regulation of purine nucleotide metabolic process	1/287	26/16411	0.368129477	0.716374589	0.708256789	lhcgr	1
GO:0006733	oxidoreduction coenzyme metabolic process	2/287	74/16411	0.372237207	0.721537671	0.713361365	kmo/nampta	2
GO:0003143	embryonic heart tube morphogenesis	3/287	125/16411	0.374148831	0.721537671	0.713361365	invs/chd/apex1	3
GO:0051253	negative regulation of RNA metabolic process	5/287	230/16411	0.375557211	0.721537671	0.713361365	zc3h14/tp63/nfixb/dot1l/erfl3	5
GO:0000209	protein polyubiquitination	2/287	75/16411	0.378496455	0.721537671	0.713361365	park2/rnf14	2
GO:0006413	translational initiation	2/287	75/16411	0.378496455	0.721537671	0.713361365	ddx3b/eif4e2rs1	2
GO:0006506	GPI anchor biosynthetic process	1/287	27/16411	0.379197334	0.721537671	0.713361365	si:ch73-49o8.1	1
GO:0006778	porphyrin-containing compound metabolic process	1/287	27/16411	0.379197334	0.721537671	0.713361365	fech	1
GO:0010469	regulation of receptor activity	1/287	27/16411	0.379197334	0.721537671	0.713361365	cacng5b	1
GO:0015833	peptide transport	1/287	27/16411	0.379197334	0.721537671	0.713361365	trh	1
GO:0030514	negative regulation of BMP signaling pathway	1/287	27/16411	0.379197334	0.721537671	0.713361365	chd	1
GO:0030916	otic vesicle formation	1/287	27/16411	0.379197334	0.721537671	0.713361365	chd	1
GO:0031333	negative regulation of protein complex assembly	1/287	27/16411	0.379197334	0.721537671	0.713361365	tmod4	1
GO:0043487	regulation of RNA stability	1/287	27/16411	0.379197334	0.721537671	0.713361365	zc3h14	1
GO:0044728	DNA methylation or demethylation	1/287	27/16411	0.379197334	0.721537671	0.713361365	apex1	1
GO:0055006	cardiac cell development	1/287	27/16411	0.379197334	0.721537671	0.713361365	mef2ca	1
GO:0009117	nucleotide metabolic process	6/287	285/16411	0.381173946	0.721537671	0.713361365	kmo/uqcrc2a/park2/lhcgr/nampta/adcy6a	6
GO:0014070	response to organic cyclic compound	4/287	179/16411	0.382346714	0.721537671	0.713361365	ubr5/pparda/pparab/nr1d4b	4
GO:0006487	protein N-linked glycosylation	2/287	76/16411	0.384729613	0.721537671	0.713361365	mgat4b/mgat4a	2
GO:0018105	peptidyl-serine phosphorylation	2/287	76/16411	0.384729613	0.721537671	0.713361365	prkcba/pkn1b	2
GO:0007411	axon guidance	4/287	180/16411	0.386309438	0.721537671	0.713361365	plxna3/ncam1b/slc35b2/tnr	4
GO:0006753	nucleoside phosphate metabolic process	6/287	287/16411	0.387419989	0.721537671	0.713361365	kmo/uqcrc2a/park2/lhcgr/nampta/adcy6a	6
GO:0000422	mitophagy	1/287	28/16411	0.390071991	0.721537671	0.713361365	park2	1
GO:0001838	embryonic epithelial tube formation	1/287	28/16411	0.390071991	0.721537671	0.713361365	dvl3a	1
GO:0006112	energy reserve metabolic process	1/287	28/16411	0.390071991	0.721537671	0.713361365	phkg1a	1
GO:0006304	DNA modification	1/287	28/16411	0.390071991	0.721537671	0.713361365	apex1	1
GO:0006505	GPI anchor metabolic process	1/287	28/16411	0.390071991	0.721537671	0.713361365	si:ch73-49o8.1	1
GO:0006891	intra-Golgi vesicle-mediated transport	1/287	28/16411	0.390071991	0.721537671	0.713361365	cux1b	1
GO:0007586	digestion	1/287	28/16411	0.390071991	0.721537671	0.713361365	dot1l	1
GO:0032401	establishment of melanosome localization	1/287	28/16411	0.390071991	0.721537671	0.713361365	zgc:91968	1
GO:0032402	melanosome transport	1/287	28/16411	0.390071991	0.721537671	0.713361365	zgc:91968	1
GO:0051091	positive regulation of sequence-specific DNA binding transcription factor activity	1/287	28/16411	0.390071991	0.721537671	0.713361365	crtc1b	1
GO:0051904	pigment granule transport	1/287	28/16411	0.390071991	0.721537671	0.713361365	zgc:91968	1
GO:0060028	convergent extension involved in axis elongation	1/287	28/16411	0.390071991	0.721537671	0.713361365	dvl3a	1
GO:0060048	cardiac muscle contraction	1/287	28/16411	0.390071991	0.721537671	0.713361365	adra1ba	1
GO:0061726	mitochondrion disassembly	1/287	28/16411	0.390071991	0.721537671	0.713361365	park2	1
GO:0097485	neuron projection guidance	4/287	181/16411	0.390269063	0.721537671	0.713361365	plxna3/ncam1b/slc35b2/tnr	4
GO:0010817	regulation of hormone levels	2/287	77/16411	0.390935678	0.721769056	0.713590127	trh/crhb	2
GO:0019439	aromatic compound catabolic process	3/287	129/16411	0.39310844	0.724776694	0.716563684	kmo/dpydb/pym1	3
GO:0048812	neuron projection morphogenesis	7/287	345/16411	0.399135646	0.731792908	0.723500392	dpysl3/grna/plxna3/ncam1b/slc35b2/tnr/pcdh18b	7
GO:0002088	lens development in camera-type eye	1/287	29/16411	0.400756806	0.731792908	0.723500392	ptk2ab	1
GO:0006661	phosphatidylinositol biosynthetic process	1/287	29/16411	0.400756806	0.731792908	0.723500392	si:ch73-49o8.1	1
GO:0009620	response to fungus	1/287	29/16411	0.400756806	0.731792908	0.723500392	kmo	1
GO:0031214	biomineral tissue development	1/287	29/16411	0.400756806	0.731792908	0.723500392	ptk2ba	1
GO:1901988	negative regulation of cell cycle phase transition	1/287	29/16411	0.400756806	0.731792908	0.723500392	tp63	1
GO:1901991	negative regulation of mitotic cell cycle phase transition	1/287	29/16411	0.400756806	0.731792908	0.723500392	tp63	1
GO:0018209	peptidyl-serine modification	2/287	79/16411	0.403262737	0.733465263	0.725153796	prkcba/pkn1b	2
GO:0046700	heterocycle catabolic process	3/287	132/16411	0.407232501	0.733465263	0.725153796	kmo/dpydb/pym1	3
GO:0009108	coenzyme biosynthetic process	2/287	80/16411	0.409381937	0.733465263	0.725153796	kmo/nampta	2
GO:0042074	cell migration involved in gastrulation	2/287	80/16411	0.409381937	0.733465263	0.725153796	chd/lpp	2
GO:0006140	regulation of nucleotide metabolic process	1/287	30/16411	0.411255085	0.733465263	0.725153796	lhcgr	1
GO:0006939	smooth muscle contraction	1/287	30/16411	0.411255085	0.733465263	0.725153796	adra1ba	1
GO:0007212	dopamine receptor signaling pathway	1/287	30/16411	0.411255085	0.733465263	0.725153796	gnal	1
GO:0009948	anterior/posterior axis specification	1/287	30/16411	0.411255085	0.733465263	0.725153796	chd	1
GO:0030177	positive regulation of Wnt signaling pathway	1/287	30/16411	0.411255085	0.733465263	0.725153796	lypd6	1
GO:0035850	epithelial cell differentiation involved in kidney development	1/287	30/16411	0.411255085	0.733465263	0.725153796	kirrelb	1
GO:0051017	actin filament bundle assembly	1/287	30/16411	0.411255085	0.733465263	0.725153796	dpysl3	1
GO:0060788	ectodermal placode formation	1/287	30/16411	0.411255085	0.733465263	0.725153796	chd	1
GO:0071902	positive regulation of protein serine/threonine kinase activity	1/287	30/16411	0.411255085	0.733465263	0.725153796	pdgfaa	1
GO:1901606	alpha-amino acid catabolic process	1/287	30/16411	0.411255085	0.733465263	0.725153796	kmo	1
GO:0044270	cellular nitrogen compound catabolic process	3/287	133/16411	0.411919348	0.733465263	0.725153796	kmo/dpydb/pym1	3
GO:0051603	proteolysis involved in cellular protein catabolic process	7/287	350/16411	0.413451102	0.733465263	0.725153796	psmb3/psmd3/ubr5/park2/usp36/rnf14/si:dkey-37f18.2	7
GO:0006511	ubiquitin-dependent protein catabolic process	6/287	296/16411	0.415503966	0.733465263	0.725153796	psmd3/ubr5/park2/usp36/rnf14/si:dkey-37f18.2	6
GO:0006816	calcium ion transport	3/287	134/16411	0.416594731	0.733465263	0.725153796	cacna2d4b/cacna1sa/cacng5b	3
GO:0055080	cation homeostasis	5/287	242/16411	0.417125563	0.733465263	0.725153796	adra1ba/slc4a4b/abcb7/slc4a10a/slc24a4b	5
GO:0000904	cell morphogenesis involved in differentiation	7/287	352/16411	0.419172389	0.733465263	0.725153796	dpysl3/ptk2ab/grna/plxna3/ncam1b/slc35b2/tnr	7
GO:0001755	neural crest cell migration	2/287	82/16411	0.421527491	0.733465263	0.725153796	lrp5/sh3pxd2aa	2
GO:0001763	morphogenesis of a branching structure	1/287	31/16411	0.421570071	0.733465263	0.725153796	plxna3	1
GO:0035138	pectoral fin morphogenesis	1/287	31/16411	0.421570071	0.733465263	0.725153796	fgf10a	1
GO:0042886	amide transport	1/287	31/16411	0.421570071	0.733465263	0.725153796	trh	1
GO:0044264	cellular polysaccharide metabolic process	1/287	31/16411	0.421570071	0.733465263	0.725153796	phkg1a	1
GO:0046148	pigment biosynthetic process	1/287	31/16411	0.421570071	0.733465263	0.725153796	fech	1
GO:0048015	phosphatidylinositol-mediated signaling	1/287	31/16411	0.421570071	0.733465263	0.725153796	pdgfaa	1
GO:0050708	regulation of protein secretion	1/287	31/16411	0.421570071	0.733465263	0.725153796	trh	1
GO:0051905	establishment of pigment granule localization	1/287	31/16411	0.421570071	0.733465263	0.725153796	zgc:91968	1
GO:0051924	regulation of calcium ion transport	1/287	31/16411	0.421570071	0.733465263	0.725153796	cacna2d4b	1
GO:0060491	regulation of cell projection assembly	1/287	31/16411	0.421570071	0.733465263	0.725153796	dpysl3	1
GO:0061005	cell differentiation involved in kidney development	1/287	31/16411	0.421570071	0.733465263	0.725153796	kirrelb	1
GO:0070374	positive regulation of ERK1 and ERK2 cascade	1/287	31/16411	0.421570071	0.733465263	0.725153796	pdgfaa	1
GO:0072175	epithelial tube formation	1/287	31/16411	0.421570071	0.733465263	0.725153796	dvl3a	1
GO:0019941	modification-dependent protein catabolic process	6/287	298/16411	0.421730634	0.733465263	0.725153796	psmd3/ubr5/park2/usp36/rnf14/si:dkey-37f18.2	6
GO:0044257	cellular protein catabolic process	7/287	353/16411	0.4220314	0.733465263	0.725153796	psmb3/psmd3/ubr5/park2/usp36/rnf14/si:dkey-37f18.2	7
GO:0048562	embryonic organ morphogenesis	7/287	353/16411	0.4220314	0.733465263	0.725153796	invs/chd/lrp5/plxna3/nolc1/crim1/apex1	7
GO:0009968	negative regulation of signal transduction	5/287	244/16411	0.424020407	0.735005465	0.726676544	btk/chd/podn/pak1ip1/si:dkey-37f18.2	5
GO:0043623	cellular protein complex assembly	5/287	244/16411	0.424020407	0.735005465	0.726676544	ptk2ab/tmod4/ptk2ba/mef2ca/si:dkey-32e23.4	5
GO:0060562	epithelial tube morphogenesis	4/287	190/16411	0.425706458	0.735554912	0.727219766	invs/chd/dvl3a/apex1	4
GO:0042384	cilium assembly	3/287	137/16411	0.43054707	0.735554912	0.727219766	flncb/gmnn/tmem231	3
GO:1901361	organic cyclic compound catabolic process	3/287	137/16411	0.43054707	0.735554912	0.727219766	kmo/dpydb/pym1	3
GO:0055082	cellular chemical homeostasis	5/287	246/16411	0.430900547	0.735554912	0.727219766	adra1ba/slc4a4b/abcb7/slc4a10a/slc24a4b	5
GO:0031399	regulation of protein modification process	6/287	301/16411	0.431054503	0.735554912	0.727219766	bmp6/tgfb3/park2/tgfb1a/gdf11/pdgfaa	6
GO:0007249	I-kappaB kinase/NF-kappaB signaling	1/287	32/16411	0.431704955	0.735554912	0.727219766	si:dkey-37f18.2	1
GO:0009112	nucleobase metabolic process	1/287	32/16411	0.431704955	0.735554912	0.727219766	dpydb	1
GO:0010212	response to ionizing radiation	1/287	32/16411	0.431704955	0.735554912	0.727219766	tp63	1
GO:0032006	regulation of TOR signaling	1/287	32/16411	0.431704955	0.735554912	0.727219766	naa35	1
GO:0033013	tetrapyrrole metabolic process	1/287	32/16411	0.431704955	0.735554912	0.727219766	fech	1
GO:0051494	negative regulation of cytoskeleton organization	1/287	32/16411	0.431704955	0.735554912	0.727219766	tmod4	1
GO:0072593	reactive oxygen species metabolic process	1/287	32/16411	0.431704955	0.735554912	0.727219766	sh3pxd2aa	1
GO:0070646	protein modification by small protein removal	2/287	84/16411	0.433544105	0.735554912	0.727219766	usp36/si:dkey-37f18.2	2
GO:0070647	protein modification by small protein conjugation or removal	8/287	413/16411	0.435099778	0.735554912	0.727219766	ubr5/park2/march5l/usp36/fbxl14a/rnf14/si:dkey-37f18.2/ubox5	8
GO:0006091	generation of precursor metabolites and energy	3/287	138/16411	0.435171631	0.735554912	0.727219766	uqcrc2a/park2/phkg1a	3
GO:0034765	regulation of ion transmembrane transport	3/287	138/16411	0.435171631	0.735554912	0.727219766	cacna1sa/kcnc1b/cacng5b	3
GO:0051056	regulation of small GTPase mediated signal transduction	3/287	138/16411	0.435171631	0.735554912	0.727219766	cyth3b/ralgapa2/arhgef1a	3
GO:0045786	negative regulation of cell cycle	2/287	85/16411	0.439502265	0.735554912	0.727219766	gmnn/tp63	2
GO:0034762	regulation of transmembrane transport	3/287	139/16411	0.439782304	0.735554912	0.727219766	cacna1sa/kcnc1b/cacng5b	3
GO:0043632	modification-dependent macromolecule catabolic process	6/287	304/16411	0.440354756	0.735554912	0.727219766	psmd3/ubr5/park2/usp36/rnf14/si:dkey-37f18.2	6
GO:0001508	action potential	1/287	33/16411	0.441662869	0.735554912	0.727219766	cacna1sa	1
GO:0006937	regulation of muscle contraction	1/287	33/16411	0.441662869	0.735554912	0.727219766	adra1ba	1
GO:0007272	ensheathment of neurons	1/287	33/16411	0.441662869	0.735554912	0.727219766	adcy6a	1
GO:0008366	axon ensheathment	1/287	33/16411	0.441662869	0.735554912	0.727219766	adcy6a	1
GO:0031346	positive regulation of cell projection organization	1/287	33/16411	0.441662869	0.735554912	0.727219766	dpysl3	1
GO:0042552	myelination	1/287	33/16411	0.441662869	0.735554912	0.727219766	adcy6a	1
GO:0046426	negative regulation of JAK-STAT cascade	1/287	33/16411	0.441662869	0.735554912	0.727219766	podn	1
GO:0061572	actin filament bundle organization	1/287	33/16411	0.441662869	0.735554912	0.727219766	dpysl3	1
GO:1904893	negative regulation of STAT cascade	1/287	33/16411	0.441662869	0.735554912	0.727219766	podn	1
GO:0051049	regulation of transport	7/287	360/16411	0.442000795	0.735554912	0.727219766	trh/cacna2d4b/crhb/cacna1sa/kcnc1b/cacng5b/hck	7
GO:0048704	embryonic skeletal system morphogenesis	3/287	140/16411	0.444378641	0.735554912	0.727219766	lrp5/plxna3/nolc1	3
GO:0072522	purine-containing compound biosynthetic process	3/287	140/16411	0.444378641	0.735554912	0.727219766	lhcgr/pnp4b/adcy6a	3
GO:0002521	leukocyte differentiation	2/287	86/16411	0.445426107	0.735554912	0.727219766	ncoa2/akap10	2
GO:0007409	axonogenesis	6/287	306/16411	0.446539491	0.735554912	0.727219766	dpysl3/grna/plxna3/ncam1b/slc35b2/tnr	6
GO:0098771	inorganic ion homeostasis	5/287	251/16411	0.448024479	0.735554912	0.727219766	adra1ba/slc4a4b/abcb7/slc4a10a/slc24a4b	5
GO:0016567	protein ubiquitination	6/287	307/16411	0.44962672	0.735554912	0.727219766	ubr5/park2/march5l/fbxl14a/rnf14/ubox5	6
GO:0017038	protein import	2/287	87/16411	0.451315007	0.735554912	0.727219766	nup188/ipo7	2
GO:0031032	actomyosin structure organization	2/287	87/16411	0.451315007	0.735554912	0.727219766	tmod4/mef2ca	2
GO:0005976	polysaccharide metabolic process	1/287	34/16411	0.451446893	0.735554912	0.727219766	phkg1a	1
GO:0007127	meiosis I	1/287	34/16411	0.451446893	0.735554912	0.727219766	rad50	1
GO:0007270	neuron-neuron synaptic transmission	1/287	34/16411	0.451446893	0.735554912	0.727219766	slc6a9	1
GO:0030336	negative regulation of cell migration	1/287	34/16411	0.451446893	0.735554912	0.727219766	tgfb1a	1
GO:0035113	embryonic appendage morphogenesis	1/287	34/16411	0.451446893	0.735554912	0.727219766	fgf10a	1
GO:0035637	multicellular organismal signaling	1/287	34/16411	0.451446893	0.735554912	0.727219766	cacng5b	1
GO:0048262	determination of dorsal/ventral asymmetry	1/287	34/16411	0.451446893	0.735554912	0.727219766	chd	1
GO:0055072	iron ion homeostasis	1/287	34/16411	0.451446893	0.735554912	0.727219766	abcb7	1
GO:0071600	otic vesicle morphogenesis	1/287	34/16411	0.451446893	0.735554912	0.727219766	chd	1
GO:0072331	signal transduction by p53 class mediator	1/287	34/16411	0.451446893	0.735554912	0.727219766	tp63	1
GO:0006790	sulfur compound metabolic process	3/287	142/16411	0.453526561	0.735554912	0.727219766	acot7/csgalnact1a/ahcyl1	3
GO:0007507	heart development	8/287	420/16411	0.453638842	0.735554912	0.727219766	invs/chd/mef2ca/gmnn/cadm4/pdcd4b/apex1/kdm6al	8
GO:0046486	glycerolipid metabolic process	3/287	143/16411	0.458077303	0.735554912	0.727219766	ptdss1a/pip4k2ca/si:ch73-49o8.1	3
GO:0055002	striated muscle cell development	3/287	143/16411	0.458077303	0.735554912	0.727219766	tmod4/mef2ca/fam65b	3
GO:0006325	chromatin organization	6/287	310/16411	0.458865862	0.735554912	0.727219766	brd9/cdk10/kdm6al/ash2l/dot1l/kdm3b	6
GO:0006730	one-carbon metabolic process	1/287	35/16411	0.461060055	0.735554912	0.727219766	ahcyl1	1
GO:0008203	cholesterol metabolic process	1/287	35/16411	0.461060055	0.735554912	0.727219766	soat2	1
GO:0015718	monocarboxylic acid transport	1/287	35/16411	0.461060055	0.735554912	0.727219766	slc16a1a	1
GO:0021954	central nervous system neuron development	1/287	35/16411	0.461060055	0.735554912	0.727219766	ewsr1a	1
GO:0043094	cellular metabolic compound salvage	1/287	35/16411	0.461060055	0.735554912	0.727219766	pnp4b	1
GO:0043405	regulation of MAP kinase activity	1/287	35/16411	0.461060055	0.735554912	0.727219766	pdgfaa	1
GO:0048017	inositol lipid-mediated signaling	1/287	35/16411	0.461060055	0.735554912	0.727219766	pdgfaa	1
GO:0048546	digestive tract morphogenesis	1/287	35/16411	0.461060055	0.735554912	0.727219766	invs	1
GO:0048821	erythrocyte development	1/287	35/16411	0.461060055	0.735554912	0.727219766	fech	1
GO:0090257	regulation of muscle system process	1/287	35/16411	0.461060055	0.735554912	0.727219766	adra1ba	1
GO:1902652	secondary alcohol metabolic process	1/287	35/16411	0.461060055	0.735554912	0.727219766	soat2	1
GO:1903008	organelle disassembly	1/287	35/16411	0.461060055	0.735554912	0.727219766	park2	1
GO:2000146	negative regulation of cell motility	1/287	35/16411	0.461060055	0.735554912	0.727219766	tgfb1a	1
GO:0031175	neuron projection development	8/287	423/16411	0.461554874	0.735554912	0.727219766	dpysl3/grna/plxna3/ncam1b/slc35b2/camsap1a/tnr/pcdh18b	8
GO:0030163	protein catabolic process	7/287	367/16411	0.461860061	0.735554912	0.727219766	psmb3/psmd3/ubr5/park2/usp36/rnf14/si:dkey-37f18.2	7
GO:1903522	regulation of blood circulation	2/287	89/16411	0.462985645	0.736467618	0.728122129	adra1ba/hcn4	2
GO:0030855	epithelial cell differentiation	3/287	145/16411	0.467130325	0.737863058	0.729501756	ptk2ab/tgfb1a/kirrelb	3
GO:0048638	regulation of developmental growth	2/287	90/16411	0.468766291	0.737863058	0.729501756	plxna3/ewsr1a	2
GO:1903530	regulation of secretion by cell	2/287	90/16411	0.468766291	0.737863058	0.729501756	trh/crhb	2
GO:0001894	tissue homeostasis	1/287	36/16411	0.470505326	0.737863058	0.729501756	dot1l	1
GO:0006865	amino acid transport	1/287	36/16411	0.470505326	0.737863058	0.729501756	slc6a9	1
GO:0010501	RNA secondary structure unwinding	1/287	36/16411	0.470505326	0.737863058	0.729501756	ddx3b	1
GO:0031929	TOR signaling	1/287	36/16411	0.470505326	0.737863058	0.729501756	naa35	1
GO:0035148	tube formation	1/287	36/16411	0.470505326	0.737863058	0.729501756	dvl3a	1
GO:0035315	hair cell differentiation	1/287	36/16411	0.470505326	0.737863058	0.729501756	tgfb1a	1
GO:0051261	protein depolymerization	1/287	36/16411	0.470505326	0.737863058	0.729501756	tmod4	1
GO:0071697	ectodermal placode morphogenesis	1/287	36/16411	0.470505326	0.737863058	0.729501756	chd	1
GO:0090101	negative regulation of transmembrane receptor protein serine/threonine kinase signaling pathway	1/287	36/16411	0.470505326	0.737863058	0.729501756	chd	1
GO:0060560	developmental growth involved in morphogenesis	3/287	146/16411	0.471631829	0.738324769	0.729958235	grna/plxna3/dvl3a	3
GO:0006396	RNA processing	9/287	484/16411	0.473474572	0.738324769	0.729958235	rbm25b/crnkl1/rbfox1/nol11/snrpb2/zc3h14/dhx33/dhx37/ints9	9
GO:0050801	ion homeostasis	5/287	259/16411	0.475138863	0.738324769	0.729958235	adra1ba/slc4a4b/abcb7/slc4a10a/slc24a4b	5
GO:0001667	ameboidal-type cell migration	4/287	203/16411	0.475897542	0.738324769	0.729958235	chd/lrp5/lpp/sh3pxd2aa	4
GO:0001822	kidney development	3/287	147/16411	0.476116163	0.738324769	0.729958235	invs/myo1ea/kirrelb	3
GO:0006414	translational elongation	1/287	37/16411	0.47978563	0.738324769	0.729958235	eef1a2	1
GO:0006637	acyl-CoA metabolic process	1/287	37/16411	0.47978563	0.738324769	0.729958235	acot7	1
GO:0009060	aerobic respiration	1/287	37/16411	0.47978563	0.738324769	0.729958235	uqcrc2a	1
GO:0018298	protein-chromophore linkage	1/287	37/16411	0.47978563	0.738324769	0.729958235	opn7a	1
GO:0031123	RNA 3'-end processing	1/287	37/16411	0.47978563	0.738324769	0.729958235	zc3h14	1
GO:0035383	thioester metabolic process	1/287	37/16411	0.47978563	0.738324769	0.729958235	acot7	1
GO:0035567	non-canonical Wnt signaling pathway	1/287	37/16411	0.47978563	0.738324769	0.729958235	dvl3a	1
GO:0045088	regulation of innate immune response	1/287	37/16411	0.47978563	0.738324769	0.729958235	si:dkey-37f18.2	1
GO:0046839	phospholipid dephosphorylation	1/287	37/16411	0.47978563	0.738324769	0.729958235	plppr3a	1
GO:0060215	primitive hemopoiesis	1/287	37/16411	0.47978563	0.738324769	0.729958235	ncoa2	1
GO:0072527	pyrimidine-containing compound metabolic process	1/287	37/16411	0.47978563	0.738324769	0.729958235	dpydb	1
GO:0048675	axon extension	2/287	92/16411	0.480215735	0.738324769	0.729958235	grna/plxna3	2
GO:0048568	embryonic organ development	9/287	487/16411	0.480868253	0.738476246	0.730107996	invs/chd/lrp5/plxna3/ncoa2/nolc1/crim1/apex1/gli3	9
GO:0007264	small GTPase mediated signal transduction	8/287	431/16411	0.482550285	0.738520934	0.730152177	cyth3b/si:ch211-133l11.10/ralgapa2/dock9b/dock4b/arhgef1a/rab3ab/rasgrp4	8
GO:0009611	response to wounding	4/287	205/16411	0.483478862	0.738520934	0.730152177	dpysl3/f9a/pdgfaa/tgif1	4
GO:0042692	muscle cell differentiation	4/287	205/16411	0.483478862	0.738520934	0.730152177	sox6/tmod4/mef2ca/fam65b	4
GO:0072001	renal system development	3/287	149/16411	0.485031884	0.738520934	0.730152177	invs/myo1ea/kirrelb	3
GO:1901137	carbohydrate derivative biosynthetic process	8/287	432/16411	0.485161203	0.738520934	0.730152177	mgat4b/slc35b2/lhcgr/b4galt5/si:ch73-49o8.1/csgalnact1a/adcy6a/mgat4a	8
GO:0006936	muscle contraction	2/287	93/16411	0.485883615	0.738520934	0.730152177	adra1ba/tmod4	2
GO:0008037	cell recognition	2/287	93/16411	0.485883615	0.738520934	0.730152177	cadm4/cadm2b	2
GO:0046488	phosphatidylinositol metabolic process	2/287	93/16411	0.485883615	0.738520934	0.730152177	pip4k2ca/si:ch73-49o8.1	2
GO:1990138	neuron projection extension	2/287	93/16411	0.485883615	0.738520934	0.730152177	grna/plxna3	2
GO:0008045	motor neuron axon guidance	1/287	38/16411	0.488903837	0.739479262	0.731099646	plxna3	1
GO:0042310	vasoconstriction	1/287	38/16411	0.488903837	0.739479262	0.731099646	adra1ba	1
GO:0046916	cellular transition metal ion homeostasis	1/287	38/16411	0.488903837	0.739479262	0.731099646	abcb7	1
GO:0007519	skeletal muscle tissue development	2/287	94/16411	0.491513035	0.739479262	0.731099646	klhl31/fam65b	2
GO:0035050	embryonic heart tube development	3/287	151/16411	0.49387472	0.739479262	0.731099646	invs/chd/apex1	3
GO:0019725	cellular homeostasis	6/287	322/16411	0.49540832	0.739479262	0.731099646	adra1ba/flncb/slc4a4b/abcb7/slc4a10a/slc24a4b	6
GO:0023061	signal release	2/287	95/16411	0.497103603	0.739479262	0.731099646	trh/crhb	2
GO:0051046	regulation of secretion	2/287	95/16411	0.497103603	0.739479262	0.731099646	trh/crhb	2
GO:0071804	cellular potassium ion transport	2/287	95/16411	0.497103603	0.739479262	0.731099646	kcnk5a/kcnc1b	2
GO:0071805	potassium ion transmembrane transport	2/287	95/16411	0.497103603	0.739479262	0.731099646	kcnk5a/kcnc1b	2
GO:0001946	lymphangiogenesis	1/287	39/16411	0.497862769	0.739479262	0.731099646	itga9	1
GO:0003401	axis elongation	1/287	39/16411	0.497862769	0.739479262	0.731099646	dvl3a	1
GO:0006342	chromatin silencing	1/287	39/16411	0.497862769	0.739479262	0.731099646	dot1l	1
GO:0009064	glutamine family amino acid metabolic process	1/287	39/16411	0.497862769	0.739479262	0.731099646	pycrl	1
GO:0030098	lymphocyte differentiation	1/287	39/16411	0.497862769	0.739479262	0.731099646	akap10	1
GO:0031290	retinal ganglion cell axon guidance	1/287	39/16411	0.497862769	0.739479262	0.731099646	slc35b2	1
GO:0036303	lymph vessel morphogenesis	1/287	39/16411	0.497862769	0.739479262	0.731099646	itga9	1
GO:0048477	oogenesis	1/287	39/16411	0.497862769	0.739479262	0.731099646	macf1a	1
GO:0048841	regulation of axon extension involved in axon guidance	1/287	39/16411	0.497862769	0.739479262	0.731099646	plxna3	1
GO:0090288	negative regulation of cellular response to growth factor stimulus	1/287	39/16411	0.497862769	0.739479262	0.731099646	chd	1
GO:0044265	cellular macromolecule catabolic process	8/287	437/16411	0.498163824	0.739479262	0.731099646	psmb3/psmd3/ubr5/park2/usp36/rnf14/si:dkey-37f18.2/pym1	8
GO:0005975	carbohydrate metabolic process	6/287	324/16411	0.501422388	0.743488368	0.735063321	mgat4b/abo/phkg1a/gpd1c/b4galt5/mgat4a	6
GO:0001655	urogenital system development	3/287	153/16411	0.502642069	0.743815761	0.735387004	invs/myo1ea/kirrelb	3
GO:0007423	sensory organ development	9/287	496/16411	0.502901014	0.743815761	0.735387004	ptk2ab/trappc11/chd/pcdh15b/psmd3/fgf10a/b4galt5/tgfb1a/col15a1b	9
GO:0048584	positive regulation of response to stimulus	7/287	382/16411	0.503838719	0.743815761	0.735387004	lypd6/bmp6/tgfb3/b4galt5/tgfb1a/gdf11/pdgfaa	7
GO:0009150	purine ribonucleotide metabolic process	4/287	211/16411	0.505954413	0.743815761	0.735387004	uqcrc2a/park2/lhcgr/adcy6a	4
GO:0001933	negative regulation of protein phosphorylation	1/287	40/16411	0.506665199	0.743815761	0.735387004	park2	1
GO:0006405	RNA export from nucleus	1/287	40/16411	0.506665199	0.743815761	0.735387004	nup188	1
GO:0032412	regulation of ion transmembrane transporter activity	1/287	40/16411	0.506665199	0.743815761	0.735387004	cacng5b	1
GO:0042440	pigment metabolic process	1/287	40/16411	0.506665199	0.743815761	0.735387004	fech	1
GO:0071466	cellular response to xenobiotic stimulus	1/287	40/16411	0.506665199	0.743815761	0.735387004	sult1st3	1
GO:0048667	cell morphogenesis involved in neuron differentiation	6/287	326/16411	0.507411616	0.744092062	0.735660174	dpysl3/grna/plxna3/ncam1b/slc35b2/tnr	6
GO:0034622	cellular macromolecular complex assembly	8/287	441/16411	0.508497839	0.744865516	0.736424863	ptk2ab/crnkl1/orc3/atxn2l/tmod4/ptk2ba/mef2ca/si:dkey-32e23.4	8
GO:0006520	cellular amino acid metabolic process	3/287	155/16411	0.511331488	0.747126581	0.738660307	hars/pycrl/got1l1	3
GO:0007093	mitotic cell cycle checkpoint	1/287	41/16411	0.515313852	0.747126581	0.738660307	tp63	1
GO:0022898	regulation of transmembrane transporter activity	1/287	41/16411	0.515313852	0.747126581	0.738660307	cacng5b	1
GO:0070371	ERK1 and ERK2 cascade	1/287	41/16411	0.515313852	0.747126581	0.738660307	pdgfaa	1
GO:0070372	regulation of ERK1 and ERK2 cascade	1/287	41/16411	0.515313852	0.747126581	0.738660307	pdgfaa	1
GO:0072009	nephron epithelium development	1/287	41/16411	0.515313852	0.747126581	0.738660307	kirrelb	1
GO:0090630	activation of GTPase activity	1/287	41/16411	0.515313852	0.747126581	0.738660307	ralgapa2	1
GO:1902667	regulation of axon guidance	1/287	41/16411	0.515313852	0.747126581	0.738660307	plxna3	1
GO:0044782	cilium organization	3/287	156/16411	0.515646252	0.747126581	0.738660307	flncb/gmnn/tmem231	3
GO:0055001	muscle cell development	3/287	156/16411	0.515646252	0.747126581	0.738660307	tmod4/mef2ca/fam65b	3
GO:1902532	negative regulation of intracellular signal transduction	2/287	99/16411	0.519070397	0.750482588	0.741978284	podn/si:dkey-37f18.2	2
GO:0098662	inorganic cation transmembrane transport	5/287	273/16411	0.521473483	0.750482588	0.741978284	kcnk5a/cacna2d4b/cacna1sa/kcnc1b/cacng5b	5
GO:0032446	protein modification by small protein conjugation	6/287	331/16411	0.522269061	0.750482588	0.741978284	ubr5/park2/march5l/fbxl14a/rnf14/ubox5	6
GO:0014904	myotube cell development	1/287	42/16411	0.523811404	0.750482588	0.741978284	fam65b	1
GO:0021782	glial cell development	1/287	42/16411	0.523811404	0.750482588	0.741978284	adcy6a	1
GO:0030490	maturation of SSU-rRNA	1/287	42/16411	0.523811404	0.750482588	0.741978284	nol11	1
GO:0042490	mechanoreceptor differentiation	1/287	42/16411	0.523811404	0.750482588	0.741978284	tgfb1a	1
GO:0045814	negative regulation of gene expression, epigenetic	1/287	42/16411	0.523811404	0.750482588	0.741978284	dot1l	1
GO:0048741	skeletal muscle fiber development	1/287	42/16411	0.523811404	0.750482588	0.741978284	fam65b	1
GO:0055007	cardiac muscle cell differentiation	1/287	42/16411	0.523811404	0.750482588	0.741978284	mef2ca	1
GO:0003012	muscle system process	2/287	100/16411	0.524461693	0.750482588	0.741978284	adra1ba/tmod4	2
GO:0006935	chemotaxis	5/287	274/16411	0.524718509	0.750482588	0.741978284	plxna3/ncam1b/slc35b2/tnr/ptk2ba	5
GO:0061564	axon development	6/287	333/16411	0.528163109	0.752122064	0.743599182	dpysl3/grna/plxna3/ncam1b/slc35b2/tnr	6
GO:0006259	DNA metabolic process	7/287	391/16411	0.528516448	0.752122064	0.743599182	orc3/gmnn/rad50/apex1/prim2/nfixb/dot1l	7
GO:0048793	pronephros development	2/287	101/16411	0.529812293	0.752122064	0.743599182	invs/kirrelb	2
GO:0006082	organic acid metabolic process	8/287	450/16411	0.531496116	0.752122064	0.743599182	hars/kmo/dpydb/pycrl/acot7/faxdc2/got1l1/ahcyl1	8
GO:0006163	purine nucleotide metabolic process	4/287	218/16411	0.531615652	0.752122064	0.743599182	uqcrc2a/park2/lhcgr/adcy6a	4
GO:0006720	isoprenoid metabolic process	1/287	43/16411	0.532160486	0.752122064	0.743599182	ggps1	1
GO:0006941	striated muscle contraction	1/287	43/16411	0.532160486	0.752122064	0.743599182	adra1ba	1
GO:0009306	protein secretion	1/287	43/16411	0.532160486	0.752122064	0.743599182	trh	1
GO:0030010	establishment of cell polarity	1/287	43/16411	0.532160486	0.752122064	0.743599182	si:dkey-31m14.7	1
GO:0051090	regulation of sequence-specific DNA binding transcription factor activity	1/287	43/16411	0.532160486	0.752122064	0.743599182	crtc1b	1
GO:0030099	myeloid cell differentiation	3/287	160/16411	0.532699444	0.752122064	0.743599182	fech/ncoa2/akap10	3
GO:0006913	nucleocytoplasmic transport	2/287	102/16411	0.535121968	0.752122064	0.743599182	nup188/ipo7	2
GO:0018205	peptidyl-lysine modification	2/287	102/16411	0.535121968	0.752122064	0.743599182	ash2l/dot1l	2
GO:0051169	nuclear transport	2/287	102/16411	0.535121968	0.752122064	0.743599182	nup188/ipo7	2
GO:0014706	striated muscle tissue development	3/287	161/16411	0.536910032	0.752122064	0.743599182	mef2ca/klhl31/fam65b	3
GO:0007368	determination of left/right symmetry	4/287	220/16411	0.53882738	0.752122064	0.743599182	invs/chd/gmnn/apex1	4
GO:0006418	tRNA aminoacylation for protein translation	1/287	44/16411	0.540363684	0.752122064	0.743599182	hars	1
GO:0007229	integrin-mediated signaling pathway	1/287	44/16411	0.540363684	0.752122064	0.743599182	itga9	1
GO:0009612	response to mechanical stimulus	1/287	44/16411	0.540363684	0.752122064	0.743599182	otofb	1
GO:0010948	negative regulation of cell cycle process	1/287	44/16411	0.540363684	0.752122064	0.743599182	tp63	1
GO:0019932	second-messenger-mediated signaling	1/287	44/16411	0.540363684	0.752122064	0.743599182	adcy6a	1
GO:0042326	negative regulation of phosphorylation	1/287	44/16411	0.540363684	0.752122064	0.743599182	park2	1
GO:0045860	positive regulation of protein kinase activity	1/287	44/16411	0.540363684	0.752122064	0.743599182	pdgfaa	1
GO:0043254	regulation of protein complex assembly	2/287	103/16411	0.540390509	0.752122064	0.743599182	tmod4/hck	2
GO:0048589	developmental growth	5/287	279/16411	0.540798578	0.752122064	0.743599182	grna/plxna3/dvl3a/ewsr1a/tgif1	5
GO:0006875	cellular metal ion homeostasis	3/287	162/16411	0.541099069	0.752122064	0.743599182	adra1ba/abcb7/slc24a4b	3
GO:0046128	purine ribonucleoside metabolic process	3/287	162/16411	0.541099069	0.752122064	0.743599182	uqcrc2a/park2/ahcyl1	3
GO:0060538	skeletal muscle organ development	2/287	104/16411	0.545617726	0.75478892	0.746235818	klhl31/fam65b	2
GO:0000724	double-strand break repair via homologous recombination	1/287	45/16411	0.548423537	0.75478892	0.746235818	rad50	1
GO:0003146	heart jogging	1/287	45/16411	0.548423537	0.75478892	0.746235818	chd	1
GO:0007193	adenylate cyclase-inhibiting G-protein coupled receptor signaling pathway	1/287	45/16411	0.548423537	0.75478892	0.746235818	adcy6a	1
GO:0071526	semaphorin-plexin signaling pathway	1/287	45/16411	0.548423537	0.75478892	0.746235818	plxna3	1
GO:0042278	purine nucleoside metabolic process	3/287	164/16411	0.54941163	0.75478892	0.746235818	uqcrc2a/park2/ahcyl1	3
GO:0009259	ribonucleotide metabolic process	4/287	223/16411	0.5495394	0.75478892	0.746235818	uqcrc2a/park2/lhcgr/adcy6a	4
GO:0046034	ATP metabolic process	2/287	105/16411	0.550803449	0.75478892	0.746235818	uqcrc2a/park2	2
GO:0051648	vesicle localization	2/287	105/16411	0.550803449	0.75478892	0.746235818	zgc:91968/crhb	2
GO:0045892	negative regulation of transcription, DNA-templated	4/287	224/16411	0.553081244	0.75478892	0.746235818	tp63/nfixb/dot1l/erfl3	4
GO:1902679	negative regulation of RNA biosynthetic process	4/287	224/16411	0.553081244	0.75478892	0.746235818	tp63/nfixb/dot1l/erfl3	4
GO:1903507	negative regulation of nucleic acid-templated transcription	4/287	224/16411	0.553081244	0.75478892	0.746235818	tp63/nfixb/dot1l/erfl3	4
GO:0014031	mesenchymal cell development	2/287	106/16411	0.555947526	0.75478892	0.746235818	lrp5/sh3pxd2aa	2
GO:0014032	neural crest cell development	2/287	106/16411	0.555947526	0.75478892	0.746235818	lrp5/sh3pxd2aa	2
GO:0048864	stem cell development	2/287	106/16411	0.555947526	0.75478892	0.746235818	lrp5/sh3pxd2aa	2
GO:0000725	recombinational repair	1/287	46/16411	0.556342543	0.75478892	0.746235818	rad50	1
GO:0009913	epidermal cell differentiation	1/287	46/16411	0.556342543	0.75478892	0.746235818	tgfb1a	1
GO:0010959	regulation of metal ion transport	1/287	46/16411	0.556342543	0.75478892	0.746235818	cacna2d4b	1
GO:0015849	organic acid transport	1/287	46/16411	0.556342543	0.75478892	0.746235818	slc6a9	1
GO:0032409	regulation of transporter activity	1/287	46/16411	0.556342543	0.75478892	0.746235818	cacng5b	1
GO:0033674	positive regulation of kinase activity	1/287	46/16411	0.556342543	0.75478892	0.746235818	pdgfaa	1
GO:0046425	regulation of JAK-STAT cascade	1/287	46/16411	0.556342543	0.75478892	0.746235818	podn	1
GO:1904892	regulation of STAT cascade	1/287	46/16411	0.556342543	0.75478892	0.746235818	podn	1
GO:0048285	organelle fission	4/287	225/16411	0.556608404	0.75478892	0.746235818	ewsr1a/march5l/rad50/si:dkey-32e23.4	4
GO:0022402	cell cycle process	6/287	343/16411	0.557173516	0.75478892	0.746235818	orc3/ewsr1a/rad50/tp63/wdr62/dot1l	6
GO:0035239	tube morphogenesis	4/287	226/16411	0.560120726	0.758011094	0.749421478	invs/chd/dvl3a/apex1	4
GO:0001666	response to hypoxia	1/287	47/16411	0.564123153	0.759180007	0.750577146	ncam2	1
GO:0007204	positive regulation of cytosolic calcium ion concentration	1/287	47/16411	0.564123153	0.759180007	0.750577146	adra1ba	1
GO:0008217	regulation of blood pressure	1/287	47/16411	0.564123153	0.759180007	0.750577146	adra1ba	1
GO:0043038	amino acid activation	1/287	47/16411	0.564123153	0.759180007	0.750577146	hars	1
GO:0043039	tRNA aminoacylation	1/287	47/16411	0.564123153	0.759180007	0.750577146	hars	1
GO:0042060	wound healing	3/287	168/16411	0.565769125	0.759180007	0.750577146	f9a/pdgfaa/tgif1	3
GO:0042330	taxis	5/287	287/16411	0.565989997	0.759180007	0.750577146	plxna3/ncam1b/slc35b2/tnr/ptk2ba	5
GO:0006874	cellular calcium ion homeostasis	2/287	108/16411	0.566110223	0.759180007	0.750577146	adra1ba/slc24a4b	2
GO:0043414	macromolecule methylation	2/287	108/16411	0.566110223	0.759180007	0.750577146	ash2l/dot1l	2
GO:0034655	nucleobase-containing compound catabolic process	2/287	109/16411	0.571128627	0.759674858	0.75106639	dpydb/pym1	2
GO:0002573	myeloid leukocyte differentiation	1/287	48/16411	0.571767779	0.759674858	0.75106639	ncoa2	1
GO:0016331	morphogenesis of embryonic epithelium	1/287	48/16411	0.571767779	0.759674858	0.75106639	dvl3a	1
GO:0036293	response to decreased oxygen levels	1/287	48/16411	0.571767779	0.759674858	0.75106639	ncam2	1
GO:0042180	cellular ketone metabolic process	1/287	48/16411	0.571767779	0.759674858	0.75106639	kmo	1
GO:0048871	multicellular organismal homeostasis	1/287	48/16411	0.571767779	0.759674858	0.75106639	dot1l	1
GO:0050804	modulation of synaptic transmission	1/287	48/16411	0.571767779	0.759674858	0.75106639	slc6a9	1
GO:0070482	response to oxygen levels	1/287	48/16411	0.571767779	0.759674858	0.75106639	ncam2	1
GO:1901617	organic hydroxy compound biosynthetic process	1/287	48/16411	0.571767779	0.759674858	0.75106639	faxdc2	1
GO:0061061	muscle structure development	5/287	289/16411	0.572178213	0.759674858	0.75106639	sox6/tmod4/mef2ca/klhl31/fam65b	5
GO:0019693	ribose phosphate metabolic process	4/287	230/16411	0.574018677	0.761360096	0.752732531	uqcrc2a/park2/lhcgr/adcy6a	4
GO:0007623	circadian rhythm	1/287	49/16411	0.579278788	0.766050223	0.75736951	mtnr1ba	1
GO:0048846	axon extension involved in axon guidance	1/287	49/16411	0.579278788	0.766050223	0.75736951	plxna3	1
GO:1902284	neuron projection extension involved in neuron projection guidance	1/287	49/16411	0.579278788	0.766050223	0.75736951	plxna3	1
GO:0030162	regulation of proteolysis	2/287	111/16411	0.581039126	0.767616606	0.758918143	park2/rnf14	2
GO:0051146	striated muscle cell differentiation	3/287	173/16411	0.585699778	0.771980052	0.763232143	tmod4/mef2ca/fam65b	3
GO:0007259	JAK-STAT cascade	1/287	50/16411	0.586658509	0.771980052	0.763232143	podn	1
GO:0097696	STAT cascade	1/287	50/16411	0.586658509	0.771980052	0.763232143	podn	1
GO:0098656	anion transmembrane transport	1/287	50/16411	0.586658509	0.771980052	0.763232143	slc16a1a	1
GO:0009247	glycolipid biosynthetic process	1/287	51/16411	0.593909227	0.778447394	0.7696262	si:ch73-49o8.1	1
GO:0009410	response to xenobiotic stimulus	1/287	51/16411	0.593909227	0.778447394	0.7696262	sult1st3	1
GO:0051052	regulation of DNA metabolic process	1/287	51/16411	0.593909227	0.778447394	0.7696262	gmnn	1
GO:0072073	kidney epithelium development	1/287	51/16411	0.593909227	0.778447394	0.7696262	kirrelb	1
GO:0032956	regulation of actin cytoskeleton organization	2/287	114/16411	0.595588313	0.779116017	0.770287246	tmod4/ptk2ba	2
GO:0051258	protein polymerization	2/287	114/16411	0.595588313	0.779116017	0.770287246	tmod4/si:dkey-32e23.4	2
GO:0060271	cilium morphogenesis	3/287	176/16411	0.597375754	0.779923488	0.771085566	flncb/gmnn/tmem231	3
GO:0071705	nitrogen compound transport	3/287	176/16411	0.597375754	0.779923488	0.771085566	trh/slc6a9/nup188	3
GO:0016042	lipid catabolic process	2/287	115/16411	0.600353515	0.780114162	0.77127408	enpp6/si:ch73-55i23.1	2
GO:0043473	pigmentation	2/287	115/16411	0.600353515	0.780114162	0.77127408	zgc:91968/crhb	2
GO:0000956	nuclear-transcribed mRNA catabolic process	1/287	52/16411	0.601033191	0.780114162	0.77127408	pym1	1
GO:0008360	regulation of cell shape	1/287	52/16411	0.601033191	0.780114162	0.77127408	palmdb	1
GO:1901987	regulation of cell cycle phase transition	1/287	52/16411	0.601033191	0.780114162	0.77127408	tp63	1
GO:1901990	regulation of mitotic cell cycle phase transition	1/287	52/16411	0.601033191	0.780114162	0.77127408	tp63	1
GO:0098660	inorganic ion transmembrane transport	5/287	299/16411	0.602416629	0.781149189	0.772297378	kcnk5a/cacna2d4b/cacna1sa/kcnc1b/cacng5b	5
GO:0044255	cellular lipid metabolic process	7/287	420/16411	0.604463585	0.782315136	0.773450113	plppr3a/ptdss1a/ggps1/faxdc2/pip4k2ca/si:ch73-49o8.1/si:ch73-55i23.1	7
GO:0045595	regulation of cell differentiation	6/287	360/16411	0.604502096	0.782315136	0.773450113	dpysl3/plxna3/ewsr1a/tnr/neurod6a/gli3	6
GO:0014033	neural crest cell differentiation	2/287	116/16411	0.605076448	0.782315136	0.773450113	lrp5/sh3pxd2aa	2
GO:0044093	positive regulation of molecular function	4/287	240/16411	0.607658516	0.782343116	0.773477776	crtc1b/ralgapa2/lhcgr/pdgfaa	4
GO:0006497	protein lipidation	1/287	53/16411	0.608032609	0.782343116	0.773477776	si:ch73-49o8.1	1
GO:0007126	meiotic nuclear division	1/287	53/16411	0.608032609	0.782343116	0.773477776	rad50	1
GO:0030178	negative regulation of Wnt signaling pathway	1/287	53/16411	0.608032609	0.782343116	0.773477776	btk	1
GO:0050769	positive regulation of neurogenesis	1/287	53/16411	0.608032609	0.782343116	0.773477776	neurod6a	1
GO:0010975	regulation of neuron projection development	2/287	117/16411	0.609757127	0.783050337	0.774176983	dpysl3/plxna3	2
GO:0055074	calcium ion homeostasis	2/287	117/16411	0.609757127	0.783050337	0.774176983	adra1ba/slc24a4b	2
GO:0048585	negative regulation of response to stimulus	5/287	302/16411	0.61125029	0.784212355	0.775325833	btk/chd/podn/pak1ip1/si:dkey-37f18.2	5
GO:0022618	ribonucleoprotein complex assembly	2/287	118/16411	0.614395581	0.785128893	0.776231985	crnkl1/atxn2l	2
GO:0032970	regulation of actin filament-based process	2/287	118/16411	0.614395581	0.785128893	0.776231985	tmod4/ptk2ba	2
GO:0042158	lipoprotein biosynthetic process	1/287	54/16411	0.61490965	0.785128893	0.776231985	si:ch73-49o8.1	1
GO:0051223	regulation of protein transport	1/287	54/16411	0.61490965	0.785128893	0.776231985	trh	1
GO:0055076	transition metal ion homeostasis	1/287	54/16411	0.61490965	0.785128893	0.776231985	abcb7	1
GO:0009057	macromolecule catabolic process	8/287	486/16411	0.618939614	0.788039918	0.779110022	psmb3/psmd3/ubr5/park2/usp36/rnf14/si:dkey-37f18.2/pym1	8
GO:0090066	regulation of anatomical structure size	4/287	244/16411	0.620653706	0.788039918	0.779110022	plxna3/adra1ba/tmod4/si:ch73-265d7.2	4
GO:0042273	ribosomal large subunit biogenesis	1/287	55/16411	0.621666448	0.788039918	0.779110022	aamp	1
GO:0044708	single-organism behavior	1/287	55/16411	0.621666448	0.788039918	0.779110022	psmd3	1
GO:0061515	myeloid cell development	1/287	55/16411	0.621666448	0.788039918	0.779110022	fech	1
GO:0070201	regulation of establishment of protein localization	1/287	55/16411	0.621666448	0.788039918	0.779110022	trh	1
GO:0097193	intrinsic apoptotic signaling pathway	1/287	55/16411	0.621666448	0.788039918	0.779110022	tp63	1
GO:0007608	sensory perception of smell	2/287	120/16411	0.623545984	0.788039918	0.779110022	gnal/slc24a4b	2
GO:0009119	ribonucleoside metabolic process	3/287	183/16411	0.623776024	0.788039918	0.779110022	uqcrc2a/park2/ahcyl1	3
GO:0009799	specification of symmetry	4/287	245/16411	0.6238602	0.788039918	0.779110022	invs/chd/gmnn/apex1	4
GO:0009855	determination of bilateral symmetry	4/287	245/16411	0.6238602	0.788039918	0.779110022	invs/chd/gmnn/apex1	4
GO:0006836	neurotransmitter transport	2/287	121/16411	0.628058048	0.788039918	0.779110022	slc6a9/slc17a8	2
GO:0009205	purine ribonucleoside triphosphate metabolic process	2/287	121/16411	0.628058048	0.788039918	0.779110022	uqcrc2a/park2	2
GO:0010639	negative regulation of organelle organization	1/287	56/16411	0.628305096	0.788039918	0.779110022	tmod4	1
GO:0030595	leukocyte chemotaxis	1/287	56/16411	0.628305096	0.788039918	0.779110022	ptk2ba	1
GO:0033339	pectoral fin development	1/287	56/16411	0.628305096	0.788039918	0.779110022	fgf10a	1
GO:0044272	sulfur compound biosynthetic process	1/287	56/16411	0.628305096	0.788039918	0.779110022	csgalnact1a	1
GO:0051168	nuclear export	1/287	56/16411	0.628305096	0.788039918	0.779110022	nup188	1
GO:0001568	blood vessel development	6/287	369/16411	0.62842193	0.788039918	0.779110022	ptk2ab/naa35/amotl1/ptk2ba/crim1/phkg1a	6
GO:0072503	cellular divalent inorganic cation homeostasis	2/287	122/16411	0.632528114	0.791604549	0.78263426	adra1ba/slc24a4b	2
GO:0098655	cation transmembrane transport	5/287	310/16411	0.634244331	0.791604549	0.78263426	kcnk5a/cacna2d4b/cacna1sa/kcnc1b/cacng5b	5
GO:0006575	cellular modified amino acid metabolic process	1/287	57/16411	0.634827654	0.791604549	0.78263426	ptdss1a	1
GO:0006633	fatty acid biosynthetic process	1/287	57/16411	0.634827654	0.791604549	0.78263426	faxdc2	1
GO:0045765	regulation of angiogenesis	1/287	57/16411	0.634827654	0.791604549	0.78263426	ptk2ba	1
GO:1903046	meiotic cell cycle process	1/287	57/16411	0.634827654	0.791604549	0.78263426	rad50	1
GO:0044057	regulation of system process	2/287	123/16411	0.636956266	0.793516545	0.78452459	adra1ba/hcn4	2
GO:0010720	positive regulation of cell development	1/287	58/16411	0.641236145	0.794807457	0.785800874	neurod6a	1
GO:0014902	myotube differentiation	1/287	58/16411	0.641236145	0.794807457	0.785800874	fam65b	1
GO:0045930	negative regulation of mitotic cell cycle	1/287	58/16411	0.641236145	0.794807457	0.785800874	tp63	1
GO:0051050	positive regulation of transport	1/287	58/16411	0.641236145	0.794807457	0.785800874	trh	1
GO:0071900	regulation of protein serine/threonine kinase activity	1/287	58/16411	0.641236145	0.794807457	0.785800874	pdgfaa	1
GO:0009144	purine nucleoside triphosphate metabolic process	2/287	125/16411	0.645687212	0.794807457	0.785800874	uqcrc2a/park2	2
GO:0009152	purine ribonucleotide biosynthetic process	2/287	125/16411	0.645687212	0.794807457	0.785800874	lhcgr/adcy6a	2
GO:0046578	regulation of Ras protein signal transduction	2/287	125/16411	0.645687212	0.794807457	0.785800874	cyth3b/arhgef1a	2
GO:0006402	mRNA catabolic process	1/287	59/16411	0.647532557	0.794807457	0.785800874	pym1	1
GO:0006909	phagocytosis	1/287	59/16411	0.647532557	0.794807457	0.785800874	hck	1
GO:0007218	neuropeptide signaling pathway	1/287	59/16411	0.647532557	0.794807457	0.785800874	pnocb	1
GO:0031347	regulation of defense response	1/287	59/16411	0.647532557	0.794807457	0.785800874	si:dkey-37f18.2	1
GO:0031400	negative regulation of protein modification process	1/287	59/16411	0.647532557	0.794807457	0.785800874	park2	1
GO:0035051	cardiocyte differentiation	1/287	59/16411	0.647532557	0.794807457	0.785800874	mef2ca	1
GO:0042274	ribosomal small subunit biogenesis	1/287	59/16411	0.647532557	0.794807457	0.785800874	nol11	1
GO:0051347	positive regulation of transferase activity	1/287	59/16411	0.647532557	0.794807457	0.785800874	pdgfaa	1
GO:0006164	purine nucleotide biosynthetic process	2/287	126/16411	0.649990221	0.797090124	0.788057673	lhcgr/adcy6a	2
GO:0043085	positive regulation of catalytic activity	3/287	191/16411	0.652473776	0.798334378	0.789287829	ralgapa2/lhcgr/pdgfaa	3
GO:0050657	nucleic acid transport	1/287	60/16411	0.653718843	0.798334378	0.789287829	nup188	1
GO:0050658	RNA transport	1/287	60/16411	0.653718843	0.798334378	0.789287829	nup188	1
GO:0060326	cell chemotaxis	1/287	60/16411	0.653718843	0.798334378	0.789287829	ptk2ba	1
GO:0051172	negative regulation of nitrogen compound metabolic process	6/287	379/16411	0.653999356	0.798334378	0.789287829	gmnn/zc3h14/tp63/nfixb/dot1l/erfl3	6
GO:0043087	regulation of GTPase activity	2/287	128/16411	0.658471915	0.802324554	0.793232789	ralgapa2/sbf2	2
GO:0072594	establishment of protein localization to organelle	2/287	128/16411	0.658471915	0.802324554	0.793232789	nup188/ipo7	2
GO:0016051	carbohydrate biosynthetic process	1/287	61/16411	0.659796924	0.802471989	0.793378552	phkg1a	1
GO:0051236	establishment of RNA localization	1/287	61/16411	0.659796924	0.802471989	0.793378552	nup188	1
GO:0009199	ribonucleoside triphosphate metabolic process	2/287	129/16411	0.662650867	0.804475051	0.795358916	uqcrc2a/park2	2
GO:0071826	ribonucleoprotein complex subunit organization	2/287	129/16411	0.662650867	0.804475051	0.795358916	crnkl1/atxn2l	2
GO:0030036	actin cytoskeleton organization	5/287	321/16411	0.664475777	0.805149204	0.79602543	dpysl3/tmod4/ptk2ba/mef2ca/ehd2a	5
GO:0051962	positive regulation of nervous system development	1/287	62/16411	0.665768684	0.805149204	0.79602543	neurod6a	1
GO:0032940	secretion by cell	3/287	195/16411	0.666226235	0.805149204	0.79602543	trh/crhb/syt16	3
GO:0051606	detection of stimulus	3/287	195/16411	0.666226235	0.805149204	0.79602543	pcdh15b/opn7a/grk1a	3
GO:0055065	metal ion homeostasis	3/287	195/16411	0.666226235	0.805149204	0.79602543	adra1ba/abcb7/slc24a4b	3
GO:0010563	negative regulation of phosphorus metabolic process	1/287	63/16411	0.671635978	0.808754073	0.79958945	park2	1
GO:0016236	macroautophagy	1/287	63/16411	0.671635978	0.808754073	0.79958945	lix1	1
GO:0030903	notochord development	1/287	63/16411	0.671635978	0.808754073	0.79958945	crim1	1
GO:0045936	negative regulation of phosphate metabolic process	1/287	63/16411	0.671635978	0.808754073	0.79958945	park2	1
GO:0009126	purine nucleoside monophosphate metabolic process	2/287	132/16411	0.674941913	0.810679739	0.801493295	uqcrc2a/park2	2
GO:0009167	purine ribonucleoside monophosphate metabolic process	2/287	132/16411	0.674941913	0.810679739	0.801493295	uqcrc2a/park2	2
GO:0006952	defense response	5/287	325/16411	0.675059648	0.810679739	0.801493295	btk/ptk2ab/ptk2ba/si:dkey-37f18.2/hck	5
GO:0044723	single-organism carbohydrate metabolic process	3/287	198/16411	0.676278808	0.811412827	0.802218075	mgat4b/phkg1a/mgat4a	3
GO:0030516	regulation of axon extension	1/287	64/16411	0.677400627	0.812027909	0.802826188	plxna3	1
GO:0030029	actin filament-based process	5/287	327/16411	0.680268417	0.812968635	0.803756253	dpysl3/tmod4/ptk2ba/mef2ca/ehd2a	5
GO:0048762	mesenchymal cell differentiation	2/287	134/16411	0.682932718	0.812968635	0.803756253	lrp5/sh3pxd2aa	2
GO:0072507	divalent inorganic cation homeostasis	2/287	134/16411	0.682932718	0.812968635	0.803756253	adra1ba/slc24a4b	2
GO:0030335	positive regulation of cell migration	1/287	65/16411	0.683064419	0.812968635	0.803756253	pdgfaa	1
GO:0034976	response to endoplasmic reticulum stress	1/287	65/16411	0.683064419	0.812968635	0.803756253	tp63	1
GO:0040013	negative regulation of locomotion	1/287	65/16411	0.683064419	0.812968635	0.803756253	tgfb1a	1
GO:0048747	muscle fiber development	1/287	65/16411	0.683064419	0.812968635	0.803756253	fam65b	1
GO:1901342	regulation of vasculature development	1/287	65/16411	0.683064419	0.812968635	0.803756253	ptk2ba	1
GO:0051271	negative regulation of cellular component movement	1/287	66/16411	0.688629115	0.81667492	0.807420539	tgfb1a	1
GO:0051480	regulation of cytosolic calcium ion concentration	1/287	66/16411	0.688629115	0.81667492	0.807420539	adra1ba	1
GO:0090305	nucleic acid phosphodiester bond hydrolysis	1/287	66/16411	0.688629115	0.81667492	0.807420539	rad50	1
GO:2000147	positive regulation of cell motility	1/287	66/16411	0.688629115	0.81667492	0.807420539	pdgfaa	1
GO:0048701	embryonic cranial skeleton morphogenesis	2/287	136/16411	0.690762579	0.818476904	0.809202104	lrp5/nolc1	2
GO:0015931	nucleobase-containing compound transport	1/287	67/16411	0.694096441	0.819797636	0.810507869	nup188	1
GO:0051272	positive regulation of cellular component movement	1/287	67/16411	0.694096441	0.819797636	0.810507869	pdgfaa	1
GO:0009260	ribonucleotide biosynthetic process	2/287	137/16411	0.694617623	0.819797636	0.810507869	lhcgr/adcy6a	2
GO:0046390	ribose phosphate biosynthetic process	2/287	137/16411	0.694617623	0.819797636	0.810507869	lhcgr/adcy6a	2
GO:0048878	chemical homeostasis	5/287	333/16411	0.695559471	0.819797636	0.810507869	adra1ba/slc4a4b/abcb7/slc4a10a/slc24a4b	5
GO:0022613	ribonucleoprotein complex biogenesis	4/287	269/16411	0.695567236	0.819797636	0.810507869	crnkl1/atxn2l/nol11/aamp	4
GO:0046903	secretion	3/287	205/16411	0.698863787	0.82221426	0.812897109	trh/crhb/syt16	3
GO:0006403	RNA localization	1/287	68/16411	0.699468095	0.82221426	0.812897109	nup188	1
GO:0010001	glial cell differentiation	1/287	68/16411	0.699468095	0.82221426	0.812897109	adcy6a	1
GO:0009141	nucleoside triphosphate metabolic process	2/287	139/16411	0.702208928	0.824708812	0.815363393	uqcrc2a/park2	2
GO:0040017	positive regulation of locomotion	1/287	69/16411	0.704745747	0.825506222	0.816151767	pdgfaa	1
GO:0051321	meiotic cell cycle	1/287	69/16411	0.704745747	0.825506222	0.816151767	rad50	1
GO:0072330	monocarboxylic acid biosynthetic process	1/287	69/16411	0.704745747	0.825506222	0.816151767	faxdc2	1
GO:1904888	cranial skeletal system development	2/287	141/16411	0.709643231	0.827942317	0.818560257	lrp5/nolc1	2
GO:0006401	RNA catabolic process	1/287	70/16411	0.709931034	0.827942317	0.818560257	pym1	1
GO:0006664	glycolipid metabolic process	1/287	70/16411	0.709931034	0.827942317	0.818560257	si:ch73-49o8.1	1
GO:0050900	leukocyte migration	1/287	70/16411	0.709931034	0.827942317	0.818560257	ptk2ba	1
GO:1903509	liposaccharide metabolic process	1/287	70/16411	0.709931034	0.827942317	0.818560257	si:ch73-49o8.1	1
GO:0034220	ion transmembrane transport	6/287	404/16411	0.713052304	0.830251815	0.820843584	slc16a1a/kcnk5a/cacna2d4b/cacna1sa/kcnc1b/cacng5b	6
GO:0016337	single organismal cell-cell adhesion	2/287	142/16411	0.71330204	0.830251815	0.820843584	amotl1/pkp3a	2
GO:0016311	dephosphorylation	3/287	210/16411	0.714253655	0.830251815	0.820843584	dusp23a/plppr3a/ca16b	3
GO:0007163	establishment or maintenance of cell polarity	1/287	71/16411	0.715025569	0.830251815	0.820843584	si:dkey-31m14.7	1
GO:0016197	endosomal transport	1/287	71/16411	0.715025569	0.830251815	0.820843584	ehd2a	1
GO:0065009	regulation of molecular function	7/287	469/16411	0.716617551	0.831006398	0.821589617	crtc1b/ralgapa2/lhcgr/cacng5b/pdgfaa/sbf2/dot1l	7
GO:0031344	regulation of cell projection organization	2/287	143/16411	0.716922249	0.831006398	0.821589617	dpysl3/plxna3	2
GO:0061387	regulation of extent of cell growth	1/287	72/16411	0.720030934	0.832985207	0.823546001	plxna3	1
GO:0009161	ribonucleoside monophosphate metabolic process	2/287	144/16411	0.720504083	0.832985207	0.823546001	uqcrc2a/park2	2
GO:0098602	single organism cell adhesion	2/287	144/16411	0.720504083	0.832985207	0.823546001	amotl1/pkp3a	2
GO:0002009	morphogenesis of an epithelium	6/287	409/16411	0.723997225	0.835948613	0.826475827	invs/chd/dvl3a/lpp/tp63/apex1	6
GO:0021536	diencephalon development	1/287	73/16411	0.724948684	0.835948613	0.826475827	rbfox1	1
GO:0044772	mitotic cell cycle phase transition	1/287	73/16411	0.724948684	0.835948613	0.826475827	tp63	1
GO:0009123	nucleoside monophosphate metabolic process	2/287	146/16411	0.727553549	0.838227209	0.828728603	uqcrc2a/park2	2
GO:0010605	negative regulation of macromolecule metabolic process	7/287	475/16411	0.728762527	0.838895033	0.829388859	park2/gmnn/zc3h14/tp63/nfixb/dot1l/erfl3	7
GO:0044770	cell cycle phase transition	1/287	74/16411	0.729780348	0.83934185	0.829830613	tp63	1
GO:0007517	muscle organ development	2/287	148/16411	0.734452318	0.841896012	0.832355831	klhl31/fam65b	2
GO:1901565	organonitrogen compound catabolic process	2/287	148/16411	0.734452318	0.841896012	0.832355831	kmo/dpydb	2
GO:0042472	inner ear morphogenesis	1/287	75/16411	0.734527428	0.841896012	0.832355831	chd	1
GO:0048738	cardiac muscle tissue development	1/287	75/16411	0.734527428	0.841896012	0.832355831	mef2ca	1
GO:0051704	multi-organism process	5/287	350/16411	0.736129843	0.842265261	0.832720896	kmo/lhcgr/stau2/macf1a/kdm6al	5
GO:0031324	negative regulation of cellular metabolic process	7/287	479/16411	0.736659297	0.842265261	0.832720896	park2/gmnn/zc3h14/tp63/nfixb/dot1l/erfl3	7
GO:0007420	brain development	6/287	415/16411	0.736745157	0.842265261	0.832720896	ddx3b/rbfox1/psmd3/npas4a/tgif1/kdm6al	6
GO:0042471	ear morphogenesis	1/287	76/16411	0.739191399	0.844337733	0.834769884	chd	1
GO:0048284	organelle fusion	2/287	150/16411	0.741202323	0.845186225	0.83560876	syt16/lix1	2
GO:0061025	membrane fusion	2/287	150/16411	0.741202323	0.845186225	0.83560876	syt16/si:dkey-32e23.4	2
GO:0030218	erythrocyte differentiation	1/287	77/16411	0.743773711	0.845947403	0.836361313	fech	1
GO:0044262	cellular carbohydrate metabolic process	1/287	77/16411	0.743773711	0.845947403	0.836361313	phkg1a	1
GO:0080135	regulation of cellular response to stress	1/287	77/16411	0.743773711	0.845947403	0.836361313	park2	1
GO:0007265	Ras protein signal transduction	2/287	151/16411	0.744522157	0.846076756	0.8364892	cyth3b/arhgef1a	2
GO:0048729	tissue morphogenesis	7/287	485/16411	0.748203954	0.848895002	0.83927551	invs/chd/dvl3a/lpp/mef2ca/tp63/apex1	7
GO:0034101	erythrocyte homeostasis	1/287	78/16411	0.748275789	0.848895002	0.83927551	fech	1
GO:0030833	regulation of actin filament polymerization	1/287	79/16411	0.752699033	0.852462032	0.842802119	tmod4	1
GO:0042063	gliogenesis	1/287	79/16411	0.752699033	0.852462032	0.842802119	adcy6a	1
GO:0080134	regulation of response to stress	2/287	154/16411	0.754264008	0.853480121	0.843808671	park2/si:dkey-37f18.2	2
GO:0010558	negative regulation of macromolecule biosynthetic process	5/287	359/16411	0.755958686	0.853480121	0.843808671	gmnn/tp63/nfixb/dot1l/erfl3	5
GO:2000113	negative regulation of cellular macromolecule biosynthetic process	5/287	359/16411	0.755958686	0.853480121	0.843808671	gmnn/tp63/nfixb/dot1l/erfl3	5
GO:0001708	cell fate specification	1/287	80/16411	0.75704482	0.853480121	0.843808671	sox6	1
GO:0002262	myeloid cell homeostasis	1/287	80/16411	0.75704482	0.853480121	0.843808671	fech	1
GO:0051240	positive regulation of multicellular organismal process	2/287	155/16411	0.757439597	0.853480121	0.843808671	adra1ba/neurod6a	2
GO:0006302	double-strand break repair	1/287	81/16411	0.761314499	0.857121814	0.847409097	rad50	1
GO:0032271	regulation of protein polymerization	1/287	82/16411	0.7655094	0.861117326	0.851359333	tmod4	1
GO:0045664	regulation of neuron differentiation	2/287	158/16411	0.766754922	0.86157065	0.85180752	dpysl3/plxna3	2
GO:0044712	single-organism catabolic process	4/287	298/16411	0.768519389	0.86157065	0.85180752	kmo/dpydb/enpp6/si:ch73-55i23.1	4
GO:0006066	alcohol metabolic process	1/287	83/16411	0.769630829	0.86157065	0.85180752	soat2	1
GO:0042157	lipoprotein metabolic process	1/287	83/16411	0.769630829	0.86157065	0.85180752	si:ch73-49o8.1	1
GO:0006605	protein targeting	2/287	159/16411	0.76979043	0.86157065	0.85180752	nup188/ipo7	2
GO:0007606	sensory perception of chemical stimulus	2/287	159/16411	0.76979043	0.86157065	0.85180752	gnal/slc24a4b	2
GO:0043161	proteasome-mediated ubiquitin-dependent protein catabolic process	2/287	160/16411	0.772791582	0.861583566	0.85182029	park2/rnf14	2
GO:0008064	regulation of actin polymerization or depolymerization	1/287	84/16411	0.773680066	0.861583566	0.85182029	tmod4	1
GO:0030832	regulation of actin filament length	1/287	84/16411	0.773680066	0.861583566	0.85182029	tmod4	1
GO:0043547	positive regulation of GTPase activity	1/287	84/16411	0.773680066	0.861583566	0.85182029	ralgapa2	1
GO:0044089	positive regulation of cellular component biogenesis	1/287	84/16411	0.773680066	0.861583566	0.85182029	dpysl3	1
GO:0044242	cellular lipid catabolic process	1/287	84/16411	0.773680066	0.861583566	0.85182029	si:ch73-55i23.1	1
GO:0006470	protein dephosphorylation	2/287	161/16411	0.775758646	0.863177191	0.853395857	dusp23a/ca16b	2
GO:0043410	positive regulation of MAPK cascade	1/287	85/16411	0.777658373	0.864569318	0.854772208	pdgfaa	1
GO:0035295	tube development	5/287	370/16411	0.77866177	0.864963449	0.855161874	invs/chd/dvl3a/apex1/kirrelb	5
GO:0046467	membrane lipid biosynthetic process	1/287	86/16411	0.781566988	0.867467773	0.857637819	si:ch73-49o8.1	1
GO:0060322	head development	6/287	439/16411	0.783540268	0.868696241	0.858852366	ddx3b/rbfox1/psmd3/npas4a/tgif1/kdm6al	6
GO:0031327	negative regulation of cellular biosynthetic process	5/287	373/16411	0.784565146	0.868696241	0.858852366	gmnn/tp63/nfixb/dot1l/erfl3	5
GO:1903047	mitotic cell cycle process	3/287	236/16411	0.784628862	0.868696241	0.858852366	ewsr1a/tp63/wdr62	3
GO:0035023	regulation of Rho protein signal transduction	1/287	87/16411	0.785407128	0.868836267	0.858990805	arhgef1a	1
GO:0009890	negative regulation of biosynthetic process	5/287	374/16411	0.786505792	0.869176008	0.859326696	gmnn/tp63/nfixb/dot1l/erfl3	5
GO:0033365	protein localization to organelle	2/287	165/16411	0.78729142	0.869176008	0.859326696	nup188/ipo7	2
GO:0010498	proteasomal protein catabolic process	2/287	166/16411	0.790092102	0.869176008	0.859326696	park2/rnf14	2
GO:0048863	stem cell differentiation	2/287	166/16411	0.790092102	0.869176008	0.859326696	lrp5/sh3pxd2aa	2
GO:0022604	regulation of cell morphogenesis	2/287	167/16411	0.792860326	0.869176008	0.859326696	plxna3/palmdb	2
GO:0032259	methylation	2/287	167/16411	0.792860326	0.869176008	0.859326696	ash2l/dot1l	2
GO:0007033	vacuole organization	1/287	89/16411	0.792886741	0.869176008	0.859326696	lix1	1
GO:0016054	organic acid catabolic process	1/287	89/16411	0.792886741	0.869176008	0.859326696	kmo	1
GO:0021915	neural tube development	1/287	89/16411	0.792886741	0.869176008	0.859326696	dvl3a	1
GO:0030041	actin filament polymerization	1/287	89/16411	0.792886741	0.869176008	0.859326696	tmod4	1
GO:0048565	digestive tract development	1/287	89/16411	0.792886741	0.869176008	0.859326696	invs	1
GO:0007369	gastrulation	3/287	240/16411	0.794081301	0.869770234	0.859914188	invs/chd/lpp	3
GO:0048703	embryonic viscerocranium morphogenesis	1/287	90/16411	0.796528544	0.871734441	0.861856137	lrp5	1
GO:0010629	negative regulation of gene expression	5/287	380/16411	0.797867192	0.872070322	0.862188213	zc3h14/tp63/nfixb/dot1l/erfl3	5
GO:0007015	actin filament organization	2/287	169/16411	0.798300492	0.872070322	0.862188213	dpysl3/tmod4	2
GO:0008361	regulation of cell size	1/287	91/16411	0.80010653	0.872070322	0.862188213	plxna3	1
GO:0048872	homeostasis of number of cells	1/287	91/16411	0.80010653	0.872070322	0.862188213	fech	1
GO:0071103	DNA conformation change	1/287	91/16411	0.80010653	0.872070322	0.862188213	rad50	1
GO:0045859	regulation of protein kinase activity	1/287	92/16411	0.803621813	0.874471736	0.864562414	pdgfaa	1
GO:0065004	protein-DNA complex assembly	1/287	92/16411	0.803621813	0.874471736	0.864562414	orc3	1
GO:0006281	DNA repair	3/287	245/16411	0.805409829	0.875702531	0.865779262	rad50/apex1/dot1l	3
GO:0045597	positive regulation of cell differentiation	1/287	93/16411	0.807075489	0.876084387	0.866156791	neurod6a	1
GO:0050770	regulation of axonogenesis	1/287	93/16411	0.807075489	0.876084387	0.866156791	plxna3	1
GO:0006974	cellular response to DNA damage stimulus	4/287	317/16411	0.808437995	0.876849347	0.866913083	rad50/tp63/apex1/dot1l	4
GO:0007034	vacuolar transport	1/287	94/16411	0.810468634	0.87762363	0.867678592	ehd2a	1
GO:0021953	central nervous system neuron differentiation	1/287	94/16411	0.810468634	0.87762363	0.867678592	ewsr1a	1
GO:0019221	cytokine-mediated signaling pathway	1/287	95/16411	0.813802304	0.879877862	0.869907279	podn	1
GO:0051640	organelle localization	2/287	175/16411	0.813870521	0.879877862	0.869907279	zgc:91968/crhb	2
GO:0042246	tissue regeneration	1/287	96/16411	0.81707754	0.882629141	0.872627382	tgif1	1
GO:0071345	cellular response to cytokine stimulus	1/287	97/16411	0.82029536	0.884981598	0.874953181	podn	1
GO:0006486	protein glycosylation	2/287	178/16411	0.82124699	0.884981598	0.874953181	mgat4b/mgat4a	2
GO:0043413	macromolecule glycosylation	2/287	178/16411	0.82124699	0.884981598	0.874953181	mgat4b/mgat4a	2
GO:0032535	regulation of cellular component size	2/287	179/16411	0.823647115	0.886851053	0.876801452	plxna3/tmod4	2
GO:0006310	DNA recombination	1/287	99/16411	0.826562753	0.888554959	0.87848605	rad50	1
GO:0046649	lymphocyte activation	1/287	99/16411	0.826562753	0.888554959	0.87848605	akap10	1
GO:0070085	glycosylation	2/287	182/16411	0.830675213	0.890033837	0.879948169	mgat4b/mgat4a	2
GO:1902582	single-organism intracellular transport	2/287	182/16411	0.830675213	0.890033837	0.879948169	nup188/ipo7	2
GO:0048514	blood vessel morphogenesis	4/287	330/16411	0.832395289	0.890033837	0.879948169	ptk2ab/naa35/ptk2ba/phkg1a	4
GO:0010769	regulation of cell morphogenesis involved in differentiation	1/287	101/16411	0.832612299	0.890033837	0.879948169	plxna3	1
GO:0043549	regulation of kinase activity	1/287	101/16411	0.832612299	0.890033837	0.879948169	pdgfaa	1
GO:0051650	establishment of vesicle localization	1/287	101/16411	0.832612299	0.890033837	0.879948169	zgc:91968	1
GO:0071824	protein-DNA complex subunit organization	1/287	101/16411	0.832612299	0.890033837	0.879948169	orc3	1
GO:0060485	mesenchyme development	2/287	186/16411	0.839654147	0.89657915	0.886419312	lrp5/sh3pxd2aa	2
GO:0001525	angiogenesis	3/287	262/16411	0.840080539	0.89657915	0.886419312	ptk2ab/ptk2ba/phkg1a	3
GO:0010564	regulation of cell cycle process	1/287	104/16411	0.841294591	0.897156552	0.886990171	tp63	1
GO:0007266	Rho protein signal transduction	1/287	105/16411	0.844087775	0.899415671	0.88922369	arhgef1a	1
GO:0030097	hemopoiesis	4/287	338/16411	0.845865165	0.900181031	0.889980377	fech/chd/ncoa2/akap10	4
GO:0019752	carboxylic acid metabolic process	5/287	409/16411	0.846220451	0.900181031	0.889980377	hars/kmo/pycrl/faxdc2/got1l1	5
GO:0048193	Golgi vesicle transport	1/287	106/16411	0.846831968	0.900181031	0.889980377	cux1b	1
GO:0008154	actin polymerization or depolymerization	1/287	107/16411	0.849528026	0.901608964	0.891392129	tmod4	1
GO:0030258	lipid modification	1/287	107/16411	0.849528026	0.901608964	0.891392129	plppr3a	1
GO:0043436	oxoacid metabolic process	5/287	413/16411	0.852079362	0.902345	0.892119825	hars/kmo/pycrl/faxdc2/got1l1	5
GO:0034097	response to cytokine	1/287	108/16411	0.85217679	0.902345	0.892119825	podn	1
GO:0001654	eye development	4/287	342/16411	0.852252329	0.902345	0.892119825	ptk2ab/trappc11/pcdh15b/col15a1b	4
GO:0097190	apoptotic signaling pathway	1/287	109/16411	0.854779088	0.904302003	0.894054652	tp63	1
GO:0042254	ribosome biogenesis	2/287	195/16411	0.858302695	0.907309668	0.897028235	nol11/aamp	2
GO:0051129	negative regulation of cellular component organization	1/287	111/16411	0.859847519	0.907926102	0.897637683	tmod4	1
GO:0002682	regulation of immune system process	2/287	196/16411	0.860248062	0.907926102	0.897637683	ptk2ba/si:dkey-37f18.2	2
GO:0048534	hematopoietic or lymphoid organ development	4/287	348/16411	0.861413259	0.908436609	0.898142405	fech/chd/ncoa2/akap10	4
GO:0000280	nuclear division	2/287	197/16411	0.862169039	0.908514884	0.898219793	ewsr1a/rad50	2
GO:0007059	chromosome segregation	1/287	113/16411	0.864739648	0.909785281	0.899475794	ddx3b	1
GO:0031016	pancreas development	1/287	113/16411	0.864739648	0.909785281	0.899475794	gmnn	1
GO:0000226	microtubule cytoskeleton organization	2/287	200/16411	0.867788155	0.912272563	0.901934891	si:dkey-31m14.7/map7d2b	2
GO:0002520	immune system development	4/287	354/16411	0.870086579	0.913968014	0.903611129	fech/chd/ncoa2/akap10	4
GO:0051345	positive regulation of hydrolase activity	1/287	116/16411	0.87176059	0.915005407	0.904636767	ralgapa2	1
GO:0045321	leukocyte activation	1/287	118/16411	0.876238246	0.918981575	0.908567878	akap10	1
GO:0060627	regulation of vesicle-mediated transport	1/287	120/16411	0.880560085	0.922788202	0.912331369	hck	1
GO:0051338	regulation of transferase activity	1/287	121/16411	0.882664268	0.924266669	0.913793082	pdgfaa	1
GO:0044282	small molecule catabolic process	1/287	122/16411	0.884731509	0.925704162	0.915214285	kmo	1
GO:0055123	digestive system development	1/287	123/16411	0.886762454	0.926875154	0.916372008	invs	1
GO:0010608	posttranscriptional regulation of gene expression	2/287	212/16411	0.888226168	0.926875154	0.916372008	zc3h14/pym1	2
GO:0006906	vesicle fusion	1/287	124/16411	0.888757737	0.926875154	0.916372008	syt16	1
GO:0006631	fatty acid metabolic process	1/287	125/16411	0.890717983	0.926875154	0.916372008	faxdc2	1
GO:0006643	membrane lipid metabolic process	1/287	125/16411	0.890717983	0.926875154	0.916372008	si:ch73-49o8.1	1
GO:0050776	regulation of immune response	1/287	125/16411	0.890717983	0.926875154	0.916372008	si:dkey-37f18.2	1
GO:0090174	organelle membrane fusion	1/287	125/16411	0.890717983	0.926875154	0.916372008	syt16	1
GO:0051336	regulation of hydrolase activity	2/287	215/16411	0.892858447	0.928377777	0.917857604	ralgapa2/sbf2	2
GO:0034660	ncRNA metabolic process	3/287	296/16411	0.893715262	0.928544384	0.918022323	hars/nol11/ints9	3
GO:0050790	regulation of catalytic activity	4/287	374/16411	0.895712208	0.929894372	0.919357013	ralgapa2/lhcgr/pdgfaa/sbf2	4
GO:1902533	positive regulation of intracellular signal transduction	1/287	130/16411	0.900014746	0.932950067	0.922378082	pdgfaa	1
GO:0006955	immune response	5/287	452/16411	0.900055354	0.932950067	0.922378082	btk/ptk2ab/ptk2ba/si:dkey-37f18.2/hck	5
GO:0006364	rRNA processing	1/287	131/16411	0.901777277	0.934008632	0.923424652	nol11	1
GO:0016072	rRNA metabolic process	1/287	133/16411	0.905209991	0.936109323	0.925501538	nol11	1
GO:0051094	positive regulation of developmental process	1/287	133/16411	0.905209991	0.936109323	0.925501538	neurod6a	1
GO:0050906	detection of stimulus involved in sensory perception	1/287	134/16411	0.906881248	0.936553177	0.925940362	pcdh15b	1
GO:0032787	monocarboxylic acid metabolic process	2/287	225/16411	0.907044375	0.936553177	0.925940362	kmo/faxdc2	2
GO:0034470	ncRNA processing	2/287	227/16411	0.909662862	0.938529872	0.927894658	nol11/ints9	2
GO:0044801	single-organism membrane fusion	1/287	137/16411	0.911720877	0.939199327	0.928556527	syt16	1
GO:0045165	cell fate commitment	1/287	137/16411	0.911720877	0.939199327	0.928556527	sox6	1
GO:0001775	cell activation	1/287	138/16411	0.913277723	0.939351238	0.928706716	akap10	1
GO:0006399	tRNA metabolic process	1/287	138/16411	0.913277723	0.939351238	0.928706716	hars	1
GO:0006887	exocytosis	1/287	140/16411	0.916309809	0.94079875	0.930137825	syt16	1
GO:0048593	camera-type eye morphogenesis	1/287	140/16411	0.916309809	0.94079875	0.930137825	ptk2ab	1
GO:0000278	mitotic cell cycle	4/287	394/16411	0.916802383	0.94079875	0.930137825	ewsr1a/tfdp2/tp63/wdr62	4
GO:0031099	regeneration	1/287	141/16411	0.917785998	0.941083643	0.93041949	tgif1	1
GO:0040029	regulation of gene expression, epigenetic	1/287	142/16411	0.919236239	0.941846201	0.931173406	dot1l	1
GO:0051093	negative regulation of developmental process	1/287	145/16411	0.923435774	0.94542234	0.934709022	march5l	1
GO:0016458	gene silencing	1/287	150/16411	0.929956919	0.951368052	0.940587359	dot1l	1
GO:0006954	inflammatory response	1/287	151/16411	0.93119315	0.9519022	0.941115454	si:dkey-37f18.2	1
GO:0051726	regulation of cell cycle	3/287	332/16411	0.932420226	0.952426177	0.941633493	gmnn/tp63/dot1l	3
GO:1902580	single-organism cellular localization	3/287	334/16411	0.934134897	0.953368227	0.942564868	zgc:91968/nup188/ipo7	3
GO:0051130	positive regulation of cellular component organization	1/287	154/16411	0.934772898	0.953368227	0.942564868	dpysl3	1
GO:0007067	mitotic nuclear division	1/287	155/16411	0.935924413	0.953812876	0.943004478	ewsr1a	1
GO:0090596	sensory organ morphogenesis	2/287	252/16411	0.93707057	0.95425139	0.943438023	ptk2ab/chd	2
GO:0051656	establishment of organelle localization	1/287	158/16411	0.939258817	0.955749621	0.944919276	zgc:91968	1
GO:0007268	chemical synaptic transmission	2/287	266/16411	0.948771102	0.962490014	0.951583289	slc6a9/pnocb	2
GO:0098916	anterograde trans-synaptic signaling	2/287	266/16411	0.948771102	0.962490014	0.951583289	slc6a9/pnocb	2
GO:0099536	synaptic signaling	2/287	266/16411	0.948771102	0.962490014	0.951583289	slc6a9/pnocb	2
GO:0099537	trans-synaptic signaling	2/287	266/16411	0.948771102	0.962490014	0.951583289	slc6a9/pnocb	2
GO:0016050	vesicle organization	1/287	169/16411	0.95007187	0.963076656	0.952163283	syt16	1
GO:0006897	endocytosis	1/287	174/16411	0.954330421	0.966658398	0.955704437	hck	1
GO:0043010	camera-type eye development	2/287	278/16411	0.957124605	0.968752543	0.957774852	ptk2ab/trappc11	2
GO:0006886	intracellular protein transport	3/287	371/16411	0.959434719	0.97035393	0.959358093	nup188/ipo7/xpo6	3
GO:0048592	eye morphogenesis	1/287	182/16411	0.960403874	0.970597698	0.959599098	ptk2ab	1
GO:0060041	retina development in camera-type eye	1/287	188/16411	0.964424441	0.97392256	0.962886284	trappc11	1
GO:0006417	regulation of translation	1/287	194/16411	0.968038039	0.976831723	0.96576248	pym1	1
GO:0034248	regulation of cellular amide metabolic process	1/287	202/16411	0.97229348	0.979642637	0.968541542	pym1	1
GO:0051276	chromosome organization	1/287	202/16411	0.97229348	0.979642637	0.968541542	rad50	1
GO:0007346	regulation of mitotic cell cycle	1/287	215/16411	0.978037466	0.984096086	0.972944525	tp63	1
GO:0032269	negative regulation of cellular protein metabolic process	1/287	216/16411	0.978426651	0.984096086	0.972944525	park2	1
GO:0044802	single-organism membrane organization	2/287	325/16411	0.978928289	0.984096086	0.972944525	syt16/si:dkey-32e23.4	2
GO:0051248	negative regulation of protein metabolic process	1/287	221/16411	0.980271872	0.984256114	0.97310274	park2	1
GO:0043207	response to external biotic stimulus	1/287	224/16411	0.981302607	0.984256114	0.97310274	kmo	1
GO:0051707	response to other organism	1/287	224/16411	0.981302607	0.984256114	0.97310274	kmo	1
GO:0009607	response to biotic stimulus	1/287	240/16411	0.985958451	0.988182417	0.976984551	kmo	1
GO:0007017	microtubule-based process	2/287	358/16411	0.987341568	0.988825176	0.977620027	si:dkey-31m14.7/map7d2b	2
GO:0061024	membrane organization	2/287	381/16411	0.991166119	0.991910238	0.980670129	syt16/si:dkey-32e23.4	2
GO:0034613	cellular protein localization	3/287	497/16411	0.993004726	0.993004726	0.981752215	nup188/ipo7/xpo6	3
