# Supplementary material for: Profiling DNA methylation patterns of zebrafish liver associated with parental high dietary arachidonic acid
Source: PLoS One. 2019 Aug 9;14(8):e0220934. doi: 10.1371/journal.pone.0220934 (PMC6688801; doi:10.1371/journal.pone.0220934)
Supplement: S5 File — (ZIP) [file pone.0220934.s005.zip › liver_F1_HARA_GO_BP_promoters.csv]

GO term	Description	GeneRatio	BgRatio	pvalue	p.adjust	qvalue	Genes	Count
GO:0007093	mitotic cell cycle checkpoint	2/54	41/16411	0.008027298	0.367153871	0.351343418	rad9b/znf207b	2
GO:0000075	cell cycle checkpoint	2/54	55/16411	0.014117363	0.367153871	0.351343418	rad9b/znf207b	2
GO:0006644	phospholipid metabolic process	3/54	159/16411	0.015431718	0.367153871	0.351343418	plppr3a/si:ch1073-145m9.1/tamm41	3
GO:0045930	negative regulation of mitotic cell cycle	2/54	58/16411	0.015616288	0.367153871	0.351343418	rad9b/znf207b	2
GO:0008654	phospholipid biosynthetic process	2/54	63/16411	0.018258891	0.367153871	0.351343418	si:ch1073-145m9.1/tamm41	2
GO:0000226	microtubule cytoskeleton organization	3/54	200/16411	0.028074353	0.367153871	0.351343418	si:dkey-31m14.7/znf207b/map7d2b	3
GO:0001755	neural crest cell migration	2/54	82/16411	0.029844514	0.367153871	0.351343418	lbh/meis3	2
GO:0016311	dephosphorylation	3/54	210/16411	0.031790487	0.367153871	0.351343418	dusp23a/plppr3a/ppp2r2ba	3
GO:0045786	negative regulation of cell cycle	2/54	85/16411	0.03188297	0.367153871	0.351343418	rad9b/znf207b	2
GO:0000959	mitochondrial RNA metabolic process	1/54	10/16411	0.032430547	0.367153871	0.351343418	mterf3	1
GO:0008610	lipid biosynthetic process	3/54	225/16411	0.037825863	0.367153871	0.351343418	faxdc2/si:ch1073-145m9.1/tamm41	3
GO:0031167	rRNA methylation	1/54	12/16411	0.038791662	0.367153871	0.351343418	emg1	1
GO:0033865	nucleoside bisphosphate metabolic process	1/54	12/16411	0.038791662	0.367153871	0.351343418	papss1	1
GO:0033875	ribonucleoside bisphosphate metabolic process	1/54	12/16411	0.038791662	0.367153871	0.351343418	papss1	1
GO:0034032	purine nucleoside bisphosphate metabolic process	1/54	12/16411	0.038791662	0.367153871	0.351343418	papss1	1
GO:0007094	mitotic spindle assembly checkpoint	1/54	13/16411	0.041956809	0.367153871	0.351343418	znf207b	1
GO:0031058	positive regulation of histone modification	1/54	13/16411	0.041956809	0.367153871	0.351343418	meis3	1
GO:0033046	negative regulation of sister chromatid segregation	1/54	13/16411	0.041956809	0.367153871	0.351343418	znf207b	1
GO:0033048	negative regulation of mitotic sister chromatid segregation	1/54	13/16411	0.041956809	0.367153871	0.351343418	znf207b	1
GO:0045727	positive regulation of translation	1/54	13/16411	0.041956809	0.367153871	0.351343418	pym1	1
GO:0045841	negative regulation of mitotic metaphase/anaphase transition	1/54	13/16411	0.041956809	0.367153871	0.351343418	znf207b	1
GO:0051985	negative regulation of chromosome segregation	1/54	13/16411	0.041956809	0.367153871	0.351343418	znf207b	1
GO:0071173	spindle assembly checkpoint	1/54	13/16411	0.041956809	0.367153871	0.351343418	znf207b	1
GO:0071174	mitotic spindle checkpoint	1/54	13/16411	0.041956809	0.367153871	0.351343418	znf207b	1
GO:1902100	negative regulation of metaphase/anaphase transition of cell cycle	1/54	13/16411	0.041956809	0.367153871	0.351343418	znf207b	1
GO:2000816	negative regulation of mitotic sister chromatid separation	1/54	13/16411	0.041956809	0.367153871	0.351343418	znf207b	1
GO:0030001	metal ion transport	4/54	402/16411	0.042982729	0.367153871	0.351343418	kcnc1b/asic4b/cacna1eb/si:dkey-76p7.5	4
GO:0071396	cellular response to lipid	2/54	101/16411	0.043630225	0.367153871	0.351343418	nr1d4b/sstr1a	2
GO:0034250	positive regulation of cellular amide metabolic process	1/54	14/16411	0.045111726	0.367153871	0.351343418	pym1	1
GO:0014031	mesenchymal cell development	2/54	106/16411	0.047585461	0.367153871	0.351343418	lbh/meis3	2
GO:0014032	neural crest cell development	2/54	106/16411	0.047585461	0.367153871	0.351343418	lbh/meis3	2
GO:0048864	stem cell development	2/54	106/16411	0.047585461	0.367153871	0.351343418	lbh/meis3	2
GO:0031577	spindle checkpoint	1/54	15/16411	0.048256446	0.367153871	0.351343418	znf207b	1
GO:1905269	positive regulation of chromatin organization	1/54	15/16411	0.048256446	0.367153871	0.351343418	meis3	1
GO:2001251	negative regulation of chromosome organization	1/54	15/16411	0.048256446	0.367153871	0.351343418	znf207b	1
GO:0044255	cellular lipid metabolic process	4/54	420/16411	0.049103039	0.367153871	0.351343418	plppr3a/faxdc2/si:ch1073-145m9.1/tamm41	4
GO:0090407	organophosphate biosynthetic process	3/54	252/16411	0.05005851	0.367153871	0.351343418	papss1/si:ch1073-145m9.1/tamm41	3
GO:0015727	lactate transport	1/54	16/16411	0.051391	0.367153871	0.351343418	slc16a5b	1
GO:0035873	lactate transmembrane transport	1/54	16/16411	0.051391	0.367153871	0.351343418	slc16a5b	1
GO:0035879	plasma membrane lactate transport	1/54	16/16411	0.051391	0.367153871	0.351343418	slc16a5b	1
GO:0015672	monovalent inorganic cation transport	3/54	260/16411	0.054012873	0.367153871	0.351343418	kcnc1b/asic4b/si:dkey-76p7.5	3
GO:0071407	cellular response to organic cyclic compound	2/54	114/16411	0.054174455	0.367153871	0.351343418	nr1d4b/sstr1a	2
GO:0045839	negative regulation of mitotic nuclear division	1/54	17/16411	0.054515421	0.367153871	0.351343418	znf207b	1
GO:0014033	neural crest cell differentiation	2/54	116/16411	0.055869823	0.367153871	0.351343418	lbh/meis3	2
GO:0000184	nuclear-transcribed mRNA catabolic process, nonsense-mediated decay	1/54	18/16411	0.057629742	0.367153871	0.351343418	pym1	1
GO:0010557	positive regulation of macromolecule biosynthetic process	3/54	268/16411	0.058114149	0.367153871	0.351343418	pym1/npas4a/meis3	3
GO:0030900	forebrain development	2/54	121/16411	0.060189041	0.367153871	0.351343418	npas4a/rbfox1	2
GO:0007091	metaphase/anaphase transition of mitotic cell cycle	1/54	19/16411	0.060733993	0.367153871	0.351343418	znf207b	1
GO:0030071	regulation of mitotic metaphase/anaphase transition	1/54	19/16411	0.060733993	0.367153871	0.351343418	znf207b	1
GO:0043524	negative regulation of neuron apoptotic process	1/54	19/16411	0.060733993	0.367153871	0.351343418	cdk10	1
GO:0044773	mitotic DNA damage checkpoint	1/54	19/16411	0.060733993	0.367153871	0.351343418	rad9b	1
GO:0044784	metaphase/anaphase transition of cell cycle	1/54	19/16411	0.060733993	0.367153871	0.351343418	znf207b	1
GO:0090307	mitotic spindle assembly	1/54	19/16411	0.060733993	0.367153871	0.351343418	znf207b	1
GO:1902099	regulation of metaphase/anaphase transition of cell cycle	1/54	19/16411	0.060733993	0.367153871	0.351343418	znf207b	1
GO:1902850	microtubule cytoskeleton organization involved in mitosis	1/54	19/16411	0.060733993	0.367153871	0.351343418	znf207b	1
GO:0010965	regulation of mitotic sister chromatid separation	1/54	20/16411	0.063828208	0.367153871	0.351343418	znf207b	1
GO:0021854	hypothalamus development	1/54	20/16411	0.063828208	0.367153871	0.351343418	rbfox1	1
GO:0032011	ARF protein signal transduction	1/54	20/16411	0.063828208	0.367153871	0.351343418	iqsec3b	1
GO:0032012	regulation of ARF protein signal transduction	1/54	20/16411	0.063828208	0.367153871	0.351343418	iqsec3b	1
GO:0033047	regulation of mitotic sister chromatid segregation	1/54	20/16411	0.063828208	0.367153871	0.351343418	znf207b	1
GO:0044774	mitotic DNA integrity checkpoint	1/54	20/16411	0.063828208	0.367153871	0.351343418	rad9b	1
GO:0051306	mitotic sister chromatid separation	1/54	20/16411	0.063828208	0.367153871	0.351343418	znf207b	1
GO:0051784	negative regulation of nuclear division	1/54	20/16411	0.063828208	0.367153871	0.351343418	znf207b	1
GO:1901215	negative regulation of neuron death	1/54	20/16411	0.063828208	0.367153871	0.351343418	cdk10	1
GO:0010628	positive regulation of gene expression	3/54	279/16411	0.063988734	0.367153871	0.351343418	pym1/npas4a/meis3	3
GO:0003015	heart process	2/54	127/16411	0.065519038	0.367153871	0.351343418	rbfox1/cryabb	2
GO:0060047	heart contraction	2/54	127/16411	0.065519038	0.367153871	0.351343418	rbfox1/cryabb	2
GO:0000381	regulation of alternative mRNA splicing, via spliceosome	1/54	21/16411	0.066912417	0.367153871	0.351343418	rbfox1	1
GO:0021761	limbic system development	1/54	21/16411	0.066912417	0.367153871	0.351343418	rbfox1	1
GO:0006457	protein folding	2/54	131/16411	0.069157706	0.367153871	0.351343418	zgc:77086/ero1b	2
GO:0000154	rRNA modification	1/54	22/16411	0.069986653	0.367153871	0.351343418	emg1	1
GO:0000380	alternative mRNA splicing, via spliceosome	1/54	22/16411	0.069986653	0.367153871	0.351343418	rbfox1	1
GO:0033045	regulation of sister chromatid segregation	1/54	22/16411	0.069986653	0.367153871	0.351343418	znf207b	1
GO:0048484	enteric nervous system development	1/54	22/16411	0.069986653	0.367153871	0.351343418	meis3	1
GO:0048762	mesenchymal cell differentiation	2/54	134/16411	0.071929857	0.367153871	0.351343418	lbh/meis3	2
GO:0016570	histone modification	2/54	135/16411	0.072861937	0.367153871	0.351343418	cdk10/meis3	2
GO:0031328	positive regulation of cellular biosynthetic process	3/54	295/16411	0.07300678	0.367153871	0.351343418	pym1/npas4a/meis3	3
GO:0019637	organophosphate metabolic process	4/54	481/16411	0.073251179	0.367153871	0.351343418	plppr3a/papss1/si:ch1073-145m9.1/tamm41	4
GO:0009891	positive regulation of biosynthetic process	3/54	297/16411	0.074172499	0.367153871	0.351343418	pym1/npas4a/meis3	3
GO:0051173	positive regulation of nitrogen compound metabolic process	3/54	297/16411	0.074172499	0.367153871	0.351343418	pym1/npas4a/meis3	3
GO:0034765	regulation of ion transmembrane transport	2/54	138/16411	0.075681769	0.36999976	0.354066756	kcnc1b/cacna1eb	2
GO:0034762	regulation of transmembrane transport	2/54	139/16411	0.076629462	0.370064231	0.354128451	kcnc1b/cacna1eb	2
GO:0006813	potassium ion transport	2/54	143/16411	0.080458061	0.378430932	0.362134863	kcnc1b/si:dkey-76p7.5	2
GO:0016126	sterol biosynthetic process	1/54	26/16411	0.082184495	0.378430932	0.362134863	faxdc2	1
GO:0031056	regulation of histone modification	1/54	26/16411	0.082184495	0.378430932	0.362134863	meis3	1
GO:0051983	regulation of chromosome segregation	1/54	26/16411	0.082184495	0.378430932	0.362134863	znf207b	1
GO:0006289	nucleotide-excision repair	1/54	27/16411	0.085209337	0.382454321	0.365984997	rad23aa	1
GO:0048024	regulation of mRNA splicing, via spliceosome	1/54	27/16411	0.085209337	0.382454321	0.365984997	rbfox1	1
GO:0048384	retinoic acid receptor signaling pathway	1/54	28/16411	0.088224395	0.382454321	0.365984997	nr1d4b	1
GO:0051304	chromosome separation	1/54	28/16411	0.088224395	0.382454321	0.365984997	znf207b	1
GO:0033044	regulation of chromosome organization	1/54	29/16411	0.091229698	0.382454321	0.365984997	znf207b	1
GO:1901988	negative regulation of cell cycle phase transition	1/54	29/16411	0.091229698	0.382454321	0.365984997	znf207b	1
GO:1901991	negative regulation of mitotic cell cycle phase transition	1/54	29/16411	0.091229698	0.382454321	0.365984997	znf207b	1
GO:0000077	DNA damage checkpoint	1/54	30/16411	0.094225278	0.382454321	0.365984997	rad9b	1
GO:0031570	DNA integrity checkpoint	1/54	31/16411	0.097211166	0.382454321	0.365984997	rad9b	1
GO:0050684	regulation of mRNA processing	1/54	31/16411	0.097211166	0.382454321	0.365984997	rbfox1	1
GO:0045944	positive regulation of transcription from RNA polymerase II promoter	2/54	160/16411	0.097361222	0.382454321	0.365984997	npas4a/meis3	2
GO:0006470	protein dephosphorylation	2/54	161/16411	0.098385239	0.382454321	0.365984997	dusp23a/ppp2r2ba	2
GO:0000462	maturation of SSU-rRNA from tricistronic rRNA transcript (SSU-rRNA, 5.8S rRNA, LSU-rRNA)	1/54	32/16411	0.100187393	0.382454321	0.365984997	emg1	1
GO:0001510	RNA methylation	1/54	32/16411	0.100187393	0.382454321	0.365984997	emg1	1
GO:0010212	response to ionizing radiation	1/54	32/16411	0.100187393	0.382454321	0.365984997	rad9b	1
GO:0043523	regulation of neuron apoptotic process	1/54	32/16411	0.100187393	0.382454321	0.365984997	cdk10	1
GO:0051225	spindle assembly	1/54	32/16411	0.100187393	0.382454321	0.365984997	znf207b	1
GO:0043269	regulation of ion transport	2/54	163/16411	0.100442549	0.382454321	0.365984997	kcnc1b/cacna1eb	2
GO:0033993	response to lipid	2/54	165/16411	0.102512027	0.383236414	0.366733411	nr1d4b/sstr1a	2
GO:0032543	mitochondrial translation	1/54	33/16411	0.103153989	0.383236414	0.366733411	mterf3	1
GO:0048863	stem cell differentiation	2/54	166/16411	0.103551253	0.383236414	0.366733411	lbh/meis3	2
GO:0048483	autonomic nervous system development	1/54	34/16411	0.106110986	0.384239934	0.367693717	meis3	1
GO:1902275	regulation of chromatin organization	1/54	34/16411	0.106110986	0.384239934	0.367693717	meis3	1
GO:0015718	monocarboxylic acid transport	1/54	35/16411	0.109058412	0.384239934	0.367693717	slc16a5b	1
GO:1901214	regulation of neuron death	1/54	35/16411	0.109058412	0.384239934	0.367693717	cdk10	1
GO:0007017	microtubule-based process	3/54	358/16411	0.113520394	0.384239934	0.367693717	si:dkey-31m14.7/znf207b/map7d2b	3
GO:0046839	phospholipid dephosphorylation	1/54	37/16411	0.114924679	0.384239934	0.367693717	plppr3a	1
GO:0051402	neuron apoptotic process	1/54	37/16411	0.114924679	0.384239934	0.367693717	cdk10	1
GO:1903311	regulation of mRNA metabolic process	1/54	37/16411	0.114924679	0.384239934	0.367693717	rbfox1	1
GO:0014070	response to organic cyclic compound	2/54	179/16411	0.117319121	0.384239934	0.367693717	nr1d4b/sstr1a	2
GO:0070925	organelle assembly	3/54	364/16411	0.117756919	0.384239934	0.367693717	mterf3/znf207b/cryabb	3
GO:0006006	glucose metabolic process	1/54	38/16411	0.117843578	0.384239934	0.367693717	zgc:153343	1
GO:0031017	exocrine pancreas development	1/54	38/16411	0.117843578	0.384239934	0.367693717	meis3	1
GO:0035272	exocrine system development	1/54	38/16411	0.117843578	0.384239934	0.367693717	meis3	1
GO:0008380	RNA splicing	2/54	182/16411	0.120560436	0.384239934	0.367693717	mterf3/rbfox1	2
GO:0016573	histone acetylation	1/54	39/16411	0.12075303	0.384239934	0.367693717	meis3	1
GO:0007088	regulation of mitotic nuclear division	1/54	40/16411	0.123653063	0.384239934	0.367693717	znf207b	1
GO:0018393	internal peptidyl-lysine acetylation	1/54	40/16411	0.123653063	0.384239934	0.367693717	meis3	1
GO:0018394	peptidyl-lysine acetylation	1/54	40/16411	0.123653063	0.384239934	0.367693717	meis3	1
GO:0042255	ribosome assembly	1/54	40/16411	0.123653063	0.384239934	0.367693717	mterf3	1
GO:0043484	regulation of RNA splicing	1/54	40/16411	0.123653063	0.384239934	0.367693717	rbfox1	1
GO:0060485	mesenchyme development	2/54	186/16411	0.12491698	0.384239934	0.367693717	lbh/meis3	2
GO:0006475	internal protein amino acid acetylation	1/54	41/16411	0.126543707	0.384239934	0.367693717	meis3	1
GO:0070997	neuron death	1/54	41/16411	0.126543707	0.384239934	0.367693717	cdk10	1
GO:0016569	chromatin modification	2/54	188/16411	0.127109675	0.384239934	0.367693717	cdk10/meis3	2
GO:0030490	maturation of SSU-rRNA	1/54	42/16411	0.129424992	0.385059018	0.368477529	emg1	1
GO:0051783	regulation of nuclear division	1/54	42/16411	0.129424992	0.385059018	0.368477529	znf207b	1
GO:0007051	spindle organization	1/54	43/16411	0.132296948	0.385059018	0.368477529	znf207b	1
GO:0030010	establishment of cell polarity	1/54	43/16411	0.132296948	0.385059018	0.368477529	si:dkey-31m14.7	1
GO:0042254	ribosome biogenesis	2/54	195/16411	0.134856199	0.385059018	0.368477529	mterf3/emg1	2
GO:0006694	steroid biosynthetic process	1/54	44/16411	0.135159605	0.385059018	0.368477529	faxdc2	1
GO:0010948	negative regulation of cell cycle process	1/54	44/16411	0.135159605	0.385059018	0.368477529	znf207b	1
GO:0046474	glycerophospholipid biosynthetic process	1/54	44/16411	0.135159605	0.385059018	0.368477529	tamm41	1
GO:0016125	sterol metabolic process	1/54	45/16411	0.138012992	0.390379605	0.373569	faxdc2	1
GO:0000278	mitotic cell cycle	3/54	394/16411	0.139802035	0.392635503	0.375727754	rad9b/znf207b/ppp2r2ba	3
GO:0008285	negative regulation of cell proliferation	1/54	47/16411	0.143692073	0.398320369	0.381167817	sstr1a	1
GO:0001667	ameboidal-type cell migration	2/54	203/16411	0.143837911	0.398320369	0.381167817	lbh/meis3	2
GO:1901617	organic hydroxy compound biosynthetic process	1/54	48/16411	0.146517826	0.402685139	0.385344631	faxdc2	1
GO:0034220	ion transmembrane transport	3/54	404/16411	0.147447841	0.402685139	0.385344631	kcnc1b/cacna1eb/slc16a5b	3
GO:0098656	anion transmembrane transport	1/54	50/16411	0.152141904	0.410927126	0.393231699	slc16a5b	1
GO:0006473	protein acetylation	1/54	51/16411	0.154940287	0.410927126	0.393231699	meis3	1
GO:0007420	brain development	3/54	415/16411	0.156015821	0.410927126	0.393231699	npas4a/rbfox1/meis3	3
GO:0007346	regulation of mitotic cell cycle	2/54	215/16411	0.157540765	0.410927126	0.393231699	rad9b/znf207b	2
GO:0000956	nuclear-transcribed mRNA catabolic process	1/54	52/16411	0.157729604	0.410927126	0.393231699	pym1	1
GO:1901987	regulation of cell cycle phase transition	1/54	52/16411	0.157729604	0.410927126	0.393231699	znf207b	1
GO:1901990	regulation of mitotic cell cycle phase transition	1/54	52/16411	0.157729604	0.410927126	0.393231699	znf207b	1
GO:0030522	intracellular receptor signaling pathway	1/54	53/16411	0.160509884	0.414878666	0.397013077	nr1d4b	1
GO:0031175	neuron projection development	3/54	423/16411	0.162345465	0.414878666	0.397013077	ncam1b/camsap1a/pcdh18b	3
GO:0045017	glycerolipid biosynthetic process	1/54	54/16411	0.163281156	0.414878666	0.397013077	tamm41	1
GO:0003013	circulatory system process	2/54	221/16411	0.164484723	0.414878666	0.397013077	rbfox1/cryabb	2
GO:0008015	blood circulation	2/54	221/16411	0.164484723	0.414878666	0.397013077	rbfox1/cryabb	2
GO:0010639	negative regulation of organelle organization	1/54	56/16411	0.16879679	0.416750421	0.398804231	znf207b	1
GO:0044272	sulfur compound biosynthetic process	1/54	56/16411	0.16879679	0.416750421	0.398804231	papss1	1
GO:0071478	cellular response to radiation	1/54	56/16411	0.16879679	0.416750421	0.398804231	rad9b	1
GO:0006633	fatty acid biosynthetic process	1/54	57/16411	0.171541209	0.416750421	0.398804231	faxdc2	1
GO:0019318	hexose metabolic process	1/54	57/16411	0.171541209	0.416750421	0.398804231	zgc:153343	1
GO:0045454	cell redox homeostasis	1/54	57/16411	0.171541209	0.416750421	0.398804231	zgc:77086	1
GO:0000070	mitotic sister chromatid segregation	1/54	58/16411	0.174276734	0.417222283	0.399255773	znf207b	1
GO:0046942	carboxylic acid transport	1/54	58/16411	0.174276734	0.417222283	0.399255773	slc16a5b	1
GO:0060322	head development	3/54	439/16411	0.175237163	0.417222283	0.399255773	npas4a/rbfox1/meis3	3
GO:0006402	mRNA catabolic process	1/54	59/16411	0.177003393	0.417222283	0.399255773	pym1	1
GO:0042274	ribosomal small subunit biogenesis	1/54	59/16411	0.177003393	0.417222283	0.399255773	emg1	1
GO:1903047	mitotic cell cycle process	2/54	236/16411	0.182075692	0.426638899	0.408266889	rad9b/znf207b	2
GO:0032270	positive regulation of cellular protein metabolic process	2/54	237/16411	0.183258907	0.426885454	0.408502827	pym1/meis3	2
GO:0005996	monosaccharide metabolic process	1/54	63/16411	0.187821934	0.427367487	0.408964102	zgc:153343	1
GO:0000819	sister chromatid segregation	1/54	64/16411	0.190504685	0.427367487	0.408964102	znf207b	1
GO:0043543	protein acylation	1/54	64/16411	0.190504685	0.427367487	0.408964102	meis3	1
GO:0071214	cellular response to abiotic stimulus	1/54	64/16411	0.190504685	0.427367487	0.408964102	rad9b	1
GO:0006281	DNA repair	2/54	245/16411	0.192765917	0.427367487	0.408964102	rad9b/rad23aa	2
GO:0045893	positive regulation of transcription, DNA-templated	2/54	245/16411	0.192765917	0.427367487	0.408964102	npas4a/meis3	2
GO:1902680	positive regulation of RNA biosynthetic process	2/54	245/16411	0.192765917	0.427367487	0.408964102	npas4a/meis3	2
GO:1903508	positive regulation of nucleic acid-templated transcription	2/54	245/16411	0.192765917	0.427367487	0.408964102	npas4a/meis3	2
GO:0034976	response to endoplasmic reticulum stress	1/54	65/16411	0.193178738	0.427367487	0.408964102	zgc:77086	1
GO:0051247	positive regulation of protein metabolic process	2/54	247/16411	0.195153415	0.429337513	0.410849295	pym1/meis3	2
GO:0051254	positive regulation of RNA metabolic process	2/54	254/16411	0.203540077	0.443407995	0.424313871	npas4a/meis3	2
GO:0072330	monocarboxylic acid biosynthetic process	1/54	69/16411	0.203788523	0.443407995	0.424313871	faxdc2	1
GO:0006401	RNA catabolic process	1/54	70/16411	0.206419499	0.446565737	0.427335633	pym1	1
GO:0007163	establishment or maintenance of cell polarity	1/54	71/16411	0.209041943	0.446565737	0.427335633	si:dkey-31m14.7	1
GO:0042451	purine nucleoside biosynthetic process	1/54	72/16411	0.21165588	0.446565737	0.427335633	papss1	1
GO:0046129	purine ribonucleoside biosynthetic process	1/54	72/16411	0.21165588	0.446565737	0.427335633	papss1	1
GO:0006396	RNA processing	3/54	484/16411	0.212931703	0.446565737	0.427335633	mterf3/rbfox1/emg1	3
GO:0021536	diencephalon development	1/54	73/16411	0.214261338	0.446565737	0.427335633	rbfox1	1
GO:0030239	myofibril assembly	1/54	73/16411	0.214261338	0.446565737	0.427335633	cryabb	1
GO:0044772	mitotic cell cycle phase transition	1/54	73/16411	0.214261338	0.446565737	0.427335633	znf207b	1
GO:0044770	cell cycle phase transition	1/54	74/16411	0.216858345	0.449612065	0.43025078	znf207b	1
GO:0008202	steroid metabolic process	1/54	75/16411	0.219446926	0.452609284	0.433118932	faxdc2	1
GO:0022613	ribonucleoprotein complex biogenesis	2/54	269/16411	0.221646628	0.454777538	0.435193816	mterf3/emg1	2
GO:0098662	inorganic cation transmembrane transport	2/54	273/16411	0.226500366	0.461314384	0.441449171	kcnc1b/cacna1eb	2
GO:0051260	protein homooligomerization	1/54	78/16411	0.227162386	0.461314384	0.441449171	kcnc1b	1
GO:0007626	locomotory behavior	1/54	79/16411	0.229717534	0.464123181	0.444137015	cryabb	1
GO:0015711	organic anion transport	1/54	81/16411	0.234802981	0.470028941	0.44978846	slc16a5b	1
GO:0016071	mRNA metabolic process	2/54	280/16411	0.23501447	0.470028941	0.44978846	pym1/rbfox1	2
GO:0006814	sodium ion transport	1/54	82/16411	0.237333332	0.470153248	0.449907414	asic4b	1
GO:0045935	positive regulation of nucleobase-containing compound metabolic process	2/54	282/16411	0.237451135	0.470153248	0.449907414	npas4a/meis3	2
GO:0098813	nuclear chromosome segregation	1/54	85/16411	0.244875213	0.482440719	0.46166576	znf207b	1
GO:0009451	RNA modification	1/54	86/16411	0.24737287	0.482559884	0.461779793	emg1	1
GO:0043401	steroid hormone mediated signaling pathway	1/54	86/16411	0.24737287	0.482559884	0.461779793	nr1d4b	1
GO:0031032	actomyosin structure organization	1/54	87/16411	0.249862417	0.485027046	0.464140713	cryabb	1
GO:0071383	cellular response to steroid hormone stimulus	1/54	88/16411	0.252343882	0.487454523	0.466463659	nr1d4b	1
GO:0048703	embryonic viscerocranium morphogenesis	1/54	90/16411	0.257282666	0.492139015	0.470946426	lbh	1
GO:0098660	inorganic ion transmembrane transport	2/54	299/16411	0.258214206	0.492139015	0.470946426	kcnc1b/cacna1eb	2
GO:0009163	nucleoside biosynthetic process	1/54	91/16411	0.259740036	0.492139015	0.470946426	papss1	1
GO:0042455	ribonucleoside biosynthetic process	1/54	91/16411	0.259740036	0.492139015	0.470946426	papss1	1
GO:0048545	response to steroid hormone	1/54	92/16411	0.262189425	0.494414345	0.473123775	nr1d4b	1
GO:1901659	glycosyl compound biosynthetic process	1/54	93/16411	0.26463086	0.495777057	0.474427806	papss1	1
GO:0007519	skeletal muscle tissue development	1/54	94/16411	0.267064365	0.495777057	0.474427806	cryabb	1
GO:0051259	protein oligomerization	1/54	95/16411	0.269489965	0.495777057	0.474427806	kcnc1b	1
GO:0071804	cellular potassium ion transport	1/54	95/16411	0.269489965	0.495777057	0.474427806	kcnc1b	1
GO:0071805	potassium ion transmembrane transport	1/54	95/16411	0.269489965	0.495777057	0.474427806	kcnc1b	1
GO:0006325	chromatin organization	2/54	310/16411	0.271675812	0.495777057	0.474427806	cdk10/meis3	2
GO:0098655	cation transmembrane transport	2/54	310/16411	0.271675812	0.495777057	0.474427806	kcnc1b/cacna1eb	2
GO:0009755	hormone-mediated signaling pathway	1/54	97/16411	0.274317554	0.498301612	0.476843647	nr1d4b	1
GO:1901701	cellular response to oxygen-containing compound	1/54	98/16411	0.276719592	0.500369673	0.478822654	sstr1a	1
GO:0006974	cellular response to DNA damage stimulus	2/54	317/16411	0.280243128	0.50443763	0.482715435	rad9b/rad23aa	2
GO:0030036	actin cytoskeleton organization	2/54	321/16411	0.285136952	0.510608024	0.488620118	iqsec3b/cryabb	2
GO:0018205	peptidyl-lysine modification	1/54	102/16411	0.286249953	0.510608024	0.488620118	meis3	1
GO:0010564	regulation of cell cycle process	1/54	104/16411	0.290968804	0.513953214	0.491821258	znf207b	1
GO:0060538	skeletal muscle organ development	1/54	104/16411	0.290968804	0.513953214	0.491821258	cryabb	1
GO:0030029	actin filament-based process	2/54	327/16411	0.292473159	0.513953214	0.491821258	iqsec3b/cryabb	2
GO:0070588	calcium ion transmembrane transport	1/54	105/16411	0.293316733	0.513953214	0.491821258	cacna1eb	1
GO:0030258	lipid modification	1/54	107/16411	0.297989722	0.517063793	0.494797888	plppr3a	1
GO:0051726	regulation of cell cycle	2/54	332/16411	0.29858088	0.517063793	0.494797888	rad9b/znf207b	2
GO:0030902	hindbrain development	1/54	108/16411	0.300314829	0.517063793	0.494797888	meis3	1
GO:0043414	macromolecule methylation	1/54	108/16411	0.300314829	0.517063793	0.494797888	emg1	1
GO:0034655	nucleobase-containing compound catabolic process	1/54	109/16411	0.302632378	0.518798363	0.496457763	pym1	1
GO:0051129	negative regulation of cellular component organization	1/54	111/16411	0.307244896	0.524435254	0.501851917	znf207b	1
GO:0007059	chromosome segregation	1/54	113/16411	0.311827467	0.525369548	0.502745979	znf207b	1
GO:0031016	pancreas development	1/54	113/16411	0.311827467	0.525369548	0.502745979	meis3	1
GO:0022402	cell cycle process	2/54	343/16411	0.311992003	0.525369548	0.502745979	rad9b/znf207b	2
GO:0006650	glycerophospholipid metabolic process	1/54	114/16411	0.314107582	0.525369548	0.502745979	tamm41	1
GO:0048812	neuron projection morphogenesis	2/54	345/16411	0.314425714	0.525369548	0.502745979	ncam1b/pcdh18b	2
GO:1901615	organic hydroxy compound metabolic process	1/54	115/16411	0.316380282	0.526414251	0.503745695	faxdc2	1
GO:0022618	ribonucleoprotein complex assembly	1/54	118/16411	0.323154127	0.535435289	0.512378267	mterf3	1
GO:0001558	regulation of cell growth	1/54	119/16411	0.325397402	0.536905713	0.513785371	zgc:85866	1
GO:0046394	carboxylic acid biosynthetic process	1/54	121/16411	0.329862082	0.542014043	0.518673725	faxdc2	1
GO:0051049	regulation of transport	2/54	360/16411	0.332620372	0.544287882	0.520849648	kcnc1b/cacna1eb	2
GO:0055123	digestive system development	1/54	123/16411	0.334297757	0.544335996	0.52089569	meis3	1
GO:0006631	fatty acid metabolic process	1/54	125/16411	0.338704612	0.544335996	0.52089569	faxdc2	1
GO:0009152	purine ribonucleotide biosynthetic process	1/54	125/16411	0.338704612	0.544335996	0.52089569	papss1	1
GO:0046578	regulation of Ras protein signal transduction	1/54	125/16411	0.338704612	0.544335996	0.52089569	iqsec3b	1
GO:0006164	purine nucleotide biosynthetic process	1/54	126/16411	0.34089729	0.544335996	0.52089569	papss1	1
GO:0016053	organic acid biosynthetic process	1/54	126/16411	0.34089729	0.544335996	0.52089569	faxdc2	1
GO:0019439	aromatic compound catabolic process	1/54	129/16411	0.347432598	0.548905296	0.525268226	pym1	1
GO:0071826	ribonucleoprotein complex subunit organization	1/54	129/16411	0.347432598	0.548905296	0.525268226	mterf3	1
GO:0006364	rRNA processing	1/54	131/16411	0.351754092	0.548905296	0.525268226	emg1	1
GO:0007187	G-protein coupled receptor signaling pathway, coupled to cyclic nucleotide second messenger	1/54	132/16411	0.353904293	0.548905296	0.525268226	sstr1a	1
GO:0046700	heterocycle catabolic process	1/54	132/16411	0.353904293	0.548905296	0.525268226	pym1	1
GO:0016072	rRNA metabolic process	1/54	133/16411	0.356047494	0.548905296	0.525268226	emg1	1
GO:0044270	cellular nitrogen compound catabolic process	1/54	133/16411	0.356047494	0.548905296	0.525268226	pym1	1
GO:0006816	calcium ion transport	1/54	134/16411	0.358183717	0.548905296	0.525268226	cacna1eb	1
GO:0000377	RNA splicing, via transesterification reactions with bulged adenosine as nucleophile	1/54	136/16411	0.362435318	0.548905296	0.525268226	rbfox1	1
GO:0000398	mRNA splicing, via spliceosome	1/54	136/16411	0.362435318	0.548905296	0.525268226	rbfox1	1
GO:0048701	embryonic cranial skeleton morphogenesis	1/54	136/16411	0.362435318	0.548905296	0.525268226	lbh	1
GO:0000375	RNA splicing, via transesterification reactions	1/54	137/16411	0.36455074	0.548905296	0.525268226	rbfox1	1
GO:0009260	ribonucleotide biosynthetic process	1/54	137/16411	0.36455074	0.548905296	0.525268226	papss1	1
GO:0046390	ribose phosphate biosynthetic process	1/54	137/16411	0.36455074	0.548905296	0.525268226	papss1	1
GO:1901361	organic cyclic compound catabolic process	1/54	137/16411	0.36455074	0.548905296	0.525268226	pym1	1
GO:0051056	regulation of small GTPase mediated signal transduction	1/54	138/16411	0.366659272	0.549988908	0.526305176	iqsec3b	1
GO:0006259	DNA metabolic process	2/54	391/16411	0.36979046	0.550033258	0.526347616	rad9b/rad23aa	2
GO:0048704	embryonic skeletal system morphogenesis	1/54	140/16411	0.370855757	0.550033258	0.526347616	lbh	1
GO:0072522	purine-containing compound biosynthetic process	1/54	140/16411	0.370855757	0.550033258	0.526347616	papss1	1
GO:1904888	cranial skeletal system development	1/54	141/16411	0.372943754	0.551038184	0.527309267	lbh	1
GO:0006790	sulfur compound metabolic process	1/54	142/16411	0.375024949	0.551038184	0.527309267	papss1	1
GO:0046486	glycerolipid metabolic process	1/54	143/16411	0.377099363	0.551038184	0.527309267	tamm41	1
GO:0055002	striated muscle cell development	1/54	143/16411	0.377099363	0.551038184	0.527309267	cryabb	1
GO:0040008	regulation of growth	1/54	144/16411	0.37916702	0.552022573	0.528251266	zgc:85866	1
GO:0007610	behavior	1/54	146/16411	0.383282144	0.555969703	0.532028424	cryabb	1
GO:0009314	response to radiation	1/54	147/16411	0.385329655	0.556899793	0.532918462	rad9b	1
GO:0007517	muscle organ development	1/54	148/16411	0.387370493	0.55781351	0.533792833	cryabb	1
GO:0048706	embryonic skeletal system development	1/54	150/16411	0.391432239	0.561620169	0.537435568	lbh	1
GO:0007265	Ras protein signal transduction	1/54	151/16411	0.393453188	0.562481814	0.538260109	iqsec3b	1
GO:0048705	skeletal system morphogenesis	1/54	153/16411	0.397475346	0.566187903	0.541806606	lbh	1
GO:0051130	positive regulation of cellular component organization	1/54	154/16411	0.399476597	0.566999041	0.542582814	meis3	1
GO:0007067	mitotic nuclear division	1/54	155/16411	0.401471323	0.567795157	0.543344648	znf207b	1
GO:0055001	muscle cell development	1/54	156/16411	0.403459546	0.568576442	0.544092289	cryabb	1
GO:0043161	proteasome-mediated ubiquitin-dependent protein catabolic process	1/54	160/16411	0.411347817	0.568825883	0.544330988	rad23aa	1
GO:0006820	anion transport	1/54	161/16411	0.413303833	0.568825883	0.544330988	slc16a5b	1
GO:0007156	homophilic cell adhesion via plasma membrane adhesion molecules	1/54	161/16411	0.413303833	0.568825883	0.544330988	pcdh18b	1
GO:0014706	striated muscle tissue development	1/54	161/16411	0.413303833	0.568825883	0.544330988	cryabb	1
GO:0046128	purine ribonucleoside metabolic process	1/54	162/16411	0.41525347	0.568825883	0.544330988	papss1	1
GO:0060537	muscle tissue development	1/54	162/16411	0.41525347	0.568825883	0.544330988	cryabb	1
GO:0070838	divalent metal ion transport	1/54	162/16411	0.41525347	0.568825883	0.544330988	cacna1eb	1
GO:0072511	divalent inorganic cation transport	1/54	162/16411	0.41525347	0.568825883	0.544330988	cacna1eb	1
GO:0007264	small GTPase mediated signal transduction	2/54	431/16411	0.416564409	0.568825883	0.544330988	si:ch211-133l11.10/iqsec3b	2
GO:0042278	purine nucleoside metabolic process	1/54	164/16411	0.419133685	0.570367489	0.54580621	papss1	1
GO:0010498	proteasomal protein catabolic process	1/54	166/16411	0.422988627	0.572295978	0.547651654	rad23aa	1
GO:0044265	cellular macromolecule catabolic process	2/54	437/16411	0.423441216	0.572295978	0.547651654	pym1/rad23aa	2
GO:0032259	methylation	1/54	167/16411	0.42490667	0.57232327	0.54767777	emg1	1
GO:0016049	cell growth	1/54	168/16411	0.426818455	0.57294952	0.548277052	zgc:85866	1
GO:0009165	nucleotide biosynthetic process	1/54	171/16411	0.432516463	0.578636889	0.553719511	papss1	1
GO:0032870	cellular response to hormone stimulus	1/54	172/16411	0.434403415	0.579204554	0.554262731	nr1d4b	1
GO:0051146	striated muscle cell differentiation	1/54	173/16411	0.436284209	0.579760225	0.554794473	cryabb	1
GO:1901293	nucleoside phosphate biosynthetic process	1/54	174/16411	0.438158865	0.580304048	0.555314879	papss1	1
GO:0098742	cell-cell adhesion via plasma-membrane adhesion molecules	1/54	176/16411	0.441889837	0.583294585	0.558176637	pcdh18b	1
GO:0007411	axon guidance	1/54	180/16411	0.449278978	0.588933364	0.563572597	ncam1b	1
GO:0007005	mitochondrion organization	1/54	181/16411	0.451111209	0.588933364	0.563572597	mterf3	1
GO:0097485	neuron projection guidance	1/54	181/16411	0.451111209	0.588933364	0.563572597	ncam1b	1
GO:0031401	positive regulation of protein modification process	1/54	182/16411	0.452937456	0.588933364	0.563572597	meis3	1
GO:0009119	ribonucleoside metabolic process	1/54	183/16411	0.454757739	0.588933364	0.563572597	papss1	1
GO:0009725	response to hormone	1/54	184/16411	0.456572078	0.588933364	0.563572597	nr1d4b	1
GO:0044283	small molecule biosynthetic process	1/54	184/16411	0.456572078	0.588933364	0.563572597	faxdc2	1
GO:0006417	regulation of translation	1/54	194/16411	0.474392649	0.609003911	0.582778862	pym1	1
GO:0009116	nucleoside metabolic process	1/54	195/16411	0.476142837	0.609003911	0.582778862	papss1	1
GO:0009057	macromolecule catabolic process	2/54	486/16411	0.478019159	0.609003911	0.582778862	pym1/rad23aa	2
GO:0000280	nuclear division	1/54	197/16411	0.47962607	0.609003911	0.582778862	znf207b	1
GO:0016477	cell migration	2/54	488/16411	0.480182874	0.609003911	0.582778862	lbh/meis3	2
GO:0044723	single-organism carbohydrate metabolic process	1/54	198/16411	0.481359152	0.609003911	0.582778862	zgc:153343	1
GO:0034248	regulation of cellular amide metabolic process	1/54	202/16411	0.488235008	0.613781152	0.587350385	pym1	1
GO:0051276	chromosome organization	1/54	202/16411	0.488235008	0.613781152	0.587350385	znf207b	1
GO:1901657	glycosyl compound metabolic process	1/54	204/16411	0.491639305	0.616104951	0.589574116	papss1	1
GO:0042692	muscle cell differentiation	1/54	205/16411	0.493333108	0.616277322	0.589739064	cryabb	1
GO:0048732	gland development	1/54	206/16411	0.495021373	0.61644171	0.589896373	meis3	1
GO:0009150	purine ribonucleotide metabolic process	1/54	211/16411	0.503380224	0.624885795	0.597976837	papss1	1
GO:0010608	posttranscriptional regulation of gene expression	1/54	212/16411	0.505035623	0.624981583	0.598068501	pym1	1
GO:0010927	cellular component assembly involved in morphogenesis	1/54	214/16411	0.50833019	0.627098926	0.600094666	cryabb	1
GO:0006163	purine nucleotide metabolic process	1/54	218/16411	0.514854886	0.631215278	0.604033759	papss1	1
GO:0006397	mRNA processing	1/54	218/16411	0.514854886	0.631215278	0.604033759	rbfox1	1
GO:0009259	ribonucleotide metabolic process	1/54	223/16411	0.522891347	0.631283062	0.604098624	papss1	1
GO:0045892	negative regulation of transcription, DNA-templated	1/54	224/16411	0.524482888	0.631283062	0.604098624	nab1a	1
GO:1902679	negative regulation of RNA biosynthetic process	1/54	224/16411	0.524482888	0.631283062	0.604098624	nab1a	1
GO:1903507	negative regulation of nucleic acid-templated transcription	1/54	224/16411	0.524482888	0.631283062	0.604098624	nab1a	1
GO:0032787	monocarboxylic acid metabolic process	1/54	225/16411	0.526069218	0.631283062	0.604098624	faxdc2	1
GO:0043066	negative regulation of apoptotic process	1/54	225/16411	0.526069218	0.631283062	0.604098624	cdk10	1
GO:0048285	organelle fission	1/54	225/16411	0.526069218	0.631283062	0.604098624	znf207b	1
GO:0034470	ncRNA processing	1/54	227/16411	0.529226312	0.633034795	0.605774923	emg1	1
GO:0043069	negative regulation of programmed cell death	1/54	229/16411	0.532362762	0.633034795	0.605774923	cdk10	1
GO:0019693	ribose phosphate metabolic process	1/54	230/16411	0.533923286	0.633034795	0.605774923	papss1	1
GO:0051253	negative regulation of RNA metabolic process	1/54	230/16411	0.533923286	0.633034795	0.605774923	nab1a	1
GO:1901700	response to oxygen-containing compound	1/54	237/16411	0.544704756	0.643889801	0.616162489	sstr1a	1
GO:0060548	negative regulation of cell death	1/54	244/16411	0.555241338	0.654391577	0.626212035	cdk10	1
GO:0042127	regulation of cell proliferation	1/54	246/16411	0.558207578	0.655935314	0.627689296	sstr1a	1
GO:0072521	purine-containing compound metabolic process	1/54	248/16411	0.561154398	0.657447165	0.629136043	papss1	1
GO:0045934	negative regulation of nucleobase-containing compound metabolic process	1/54	254/16411	0.569879591	0.665700053	0.637033544	nab1a	1
GO:0001501	skeletal system development	1/54	264/16411	0.584044691	0.675527953	0.646438233	lbh	1
GO:0007268	chemical synaptic transmission	1/54	266/16411	0.586822262	0.675527953	0.646438233	sstr1a	1
GO:0098916	anterograde trans-synaptic signaling	1/54	266/16411	0.586822262	0.675527953	0.646438233	sstr1a	1
GO:0099536	synaptic signaling	1/54	266/16411	0.586822262	0.675527953	0.646438233	sstr1a	1
GO:0099537	trans-synaptic signaling	1/54	266/16411	0.586822262	0.675527953	0.646438233	sstr1a	1
GO:0006935	chemotaxis	1/54	274/16411	0.597751652	0.68611494	0.656569321	ncam1b	1
GO:0009628	response to abiotic stimulus	1/54	277/16411	0.60177659	0.688738525	0.659079929	rad9b	1
GO:0033043	regulation of organelle organization	1/54	284/16411	0.611015022	0.695726347	0.66576684	znf207b	1
GO:0009117	nucleotide metabolic process	1/54	285/16411	0.612317507	0.695726347	0.66576684	papss1	1
GO:0006753	nucleoside phosphate metabolic process	1/54	287/16411	0.61490965	0.695726347	0.66576684	papss1	1
GO:0042330	taxis	1/54	287/16411	0.61490965	0.695726347	0.66576684	ncam1b	1
GO:0061061	muscle structure development	1/54	289/16411	0.617484781	0.696649496	0.666650236	cryabb	1
GO:0006511	ubiquitin-dependent protein catabolic process	1/54	296/16411	0.626365336	0.702664796	0.672406503	rad23aa	1
GO:0034660	ncRNA metabolic process	1/54	296/16411	0.626365336	0.702664796	0.672406503	emg1	1
GO:0019941	modification-dependent protein catabolic process	1/54	298/16411	0.628865254	0.703476386	0.673183144	rad23aa	1
GO:0031399	regulation of protein modification process	1/54	301/16411	0.632584379	0.70564342	0.675256862	meis3	1
GO:0043632	modification-dependent macromolecule catabolic process	1/54	304/16411	0.636266919	0.707757584	0.677279985	rad23aa	1
GO:0007409	axonogenesis	1/54	306/16411	0.638701794	0.70847594	0.677967407	ncam1b	1
GO:0098609	cell-cell adhesion	1/54	308/16411	0.64112067	0.709172585	0.678634053	pcdh18b	1
GO:0019725	cellular homeostasis	1/54	322/16411	0.657613399	0.72538971	0.694152833	zgc:77086	1
GO:0005975	carbohydrate metabolic process	1/54	324/16411	0.659907938	0.725898732	0.694639935	zgc:153343	1
GO:0048667	cell morphogenesis involved in neuron differentiation	1/54	326/16411	0.662187384	0.726388376	0.695108494	ncam1b	1
GO:0055086	nucleobase-containing small molecule metabolic process	1/54	329/16411	0.665578463	0.728091357	0.696738141	papss1	1
GO:0018193	peptidyl-amino acid modification	1/54	332/16411	0.668936125	0.728953292	0.697562959	meis3	1
GO:0061564	axon development	1/54	333/16411	0.670047976	0.728953292	0.697562959	ncam1b	1
GO:0008283	cell proliferation	1/54	336/16411	0.673361585	0.730551199	0.699092056	sstr1a	1
GO:0051603	proteolysis involved in cellular protein catabolic process	1/54	350/16411	0.688398233	0.742130676	0.710172896	rad23aa	1
GO:0000904	cell morphogenesis involved in differentiation	1/54	352/16411	0.690490099	0.742130676	0.710172896	ncam1b	1
GO:0044257	cellular protein catabolic process	1/54	353/16411	0.691530857	0.742130676	0.710172896	rad23aa	1
GO:0048562	embryonic organ morphogenesis	1/54	353/16411	0.691530857	0.742130676	0.710172896	lbh	1
GO:0010558	negative regulation of macromolecule biosynthetic process	1/54	359/16411	0.697703658	0.744718729	0.712649501	nab1a	1
GO:2000113	negative regulation of cellular macromolecule biosynthetic process	1/54	359/16411	0.697703658	0.744718729	0.712649501	nab1a	1
GO:0040007	growth	1/54	364/16411	0.702754912	0.748093939	0.715879367	zgc:85866	1
GO:0030163	protein catabolic process	1/54	367/16411	0.705745803	0.749263641	0.716998699	rad23aa	1
GO:0071495	cellular response to endogenous stimulus	1/54	369/16411	0.7077233	0.749354082	0.717085246	nr1d4b	1
GO:0031327	negative regulation of cellular biosynthetic process	1/54	373/16411	0.711639243	0.75051495	0.718196125	nab1a	1
GO:0009890	negative regulation of biosynthetic process	1/54	374/16411	0.712610155	0.75051495	0.718196125	nab1a	1
GO:0051172	negative regulation of nitrogen compound metabolic process	1/54	379/16411	0.71741679	0.752576633	0.720169027	nab1a	1
GO:0010629	negative regulation of gene expression	1/54	380/16411	0.718368604	0.752576633	0.720169027	nab1a	1
GO:0019752	carboxylic acid metabolic process	1/54	409/16411	0.744642946	0.778043817	0.744539538	faxdc2	1
GO:0043436	oxoacid metabolic process	1/54	413/16411	0.748072747	0.779570546	0.746000523	faxdc2	1
GO:0009719	response to endogenous stimulus	1/54	425/16411	0.758093131	0.784669639	0.750880037	nr1d4b	1
GO:0006461	protein complex assembly	1/54	426/16411	0.758910282	0.784669639	0.750880037	kcnc1b	1
GO:0070271	protein complex biogenesis	1/54	426/16411	0.758910282	0.784669639	0.750880037	kcnc1b	1
GO:1901137	carbohydrate derivative biosynthetic process	1/54	432/16411	0.763756597	0.787531884	0.753619027	papss1	1
GO:0042981	regulation of apoptotic process	1/54	439/16411	0.76928987	0.787531884	0.753619027	cdk10	1
GO:0034622	cellular macromolecular complex assembly	1/54	441/16411	0.770847305	0.787531884	0.753619027	mterf3	1
GO:0043067	regulation of programmed cell death	1/54	441/16411	0.770847305	0.787531884	0.753619027	cdk10	1
GO:1902531	regulation of intracellular signal transduction	1/54	442/16411	0.771622149	0.787531884	0.753619027	iqsec3b	1
GO:0006082	organic acid metabolic process	1/54	450/16411	0.777729015	0.790705712	0.756656184	faxdc2	1
GO:0009792	embryo development ending in birth or egg hatching	1/54	454/16411	0.780722054	0.790705712	0.756656184	lbh	1
GO:0043009	chordate embryonic development	1/54	454/16411	0.780722054	0.790705712	0.756656184	lbh	1
GO:0010941	regulation of cell death	1/54	464/16411	0.788032668	0.796073818	0.761793127	cdk10	1
GO:0010605	negative regulation of macromolecule metabolic process	1/54	475/16411	0.795798174	0.801872969	0.767342554	nab1a	1
GO:0031324	negative regulation of cellular metabolic process	1/54	479/16411	0.798552191	0.802605755	0.768043785	nab1a	1
GO:0071822	protein complex subunit organization	1/54	484/16411	0.801943491	0.803951307	0.769331394	kcnc1b	1
GO:0048568	embryonic organ development	1/54	487/16411	0.803951307	0.803951307	0.769331394	lbh	1
