# Supplementary material for: Profiling DNA methylation patterns of zebrafish liver associated with parental high dietary arachidonic acid
Source: PLoS One. 2019 Aug 9;14(8):e0220934. doi: 10.1371/journal.pone.0220934 (PMC6688801; doi:10.1371/journal.pone.0220934)
Supplement: S5 File — (ZIP) [file pone.0220934.s005.zip › liver_F1_HARA_GO_CC_gene_bodies.csv]

GO term	Description	GeneRatio	BgRatio	pvalue	p.adjust	qvalue	Genes	Count
GO:0070161	anchoring junction	5/284	59/16310	0.003592317	0.446690335	0.424697092	ptk2ab/ptk2ba/cadm4/pkp3a/cadm2b	5
GO:0098858	actin-based cell projection	3/284	19/16310	0.004116962	0.446690335	0.424697092	pcdh15b/prom1a/fam65b	3
GO:0031253	cell projection membrane	3/284	29/16310	0.013662185	0.473243002	0.449942413	prom1a/tmem231/fam65b	3
GO:0005912	adherens junction	4/284	57/16310	0.017270514	0.473243002	0.449942413	ptk2ab/ptk2ba/cadm4/cadm2b	4
GO:0000159	protein phosphatase type 2A complex	2/284	13/16310	0.020764532	0.473243002	0.449942413	ppp2r5cb/ppp2r5eb	2
GO:0030054	cell junction	11/284	316/16310	0.022991148	0.473243002	0.449942413	magi1b/ptk2ab/tjap1/ptk2ba/gabrb3/cadm4/pkp3a/slc17a8/cx31.7/sh3pxd2aa/cadm2b	11
GO:0005730	nucleolus	7/284	163/16310	0.024177229	0.473243002	0.449942413	nolc1/nol11/pak1ip1/apex1/pym1/dhx33/dhx37	7
GO:0005581	collagen trimer	4/284	68/16310	0.030739888	0.473243002	0.449942413	col14a1a/col2a1b/col9a2/col15a1b	4
GO:0005578	proteinaceous extracellular matrix	7/284	174/16310	0.03287779	0.473243002	0.449942413	col14a1a/col2a1b/tnr/si:ch211-106h11.3/adamtsl3/col15a1b/ch1073-291c23.1	7
GO:0005925	focal adhesion	2/284	17/16310	0.034592877	0.473243002	0.449942413	ptk2ab/ptk2ba	2
GO:0098862	cluster of actin-based cell projections	2/284	17/16310	0.034592877	0.473243002	0.449942413	pcdh15b/fam65b	2
GO:0045177	apical part of cell	3/284	42/16310	0.036416864	0.473243002	0.449942413	asic4b/zgc:91968/prom1a	3
GO:0000784	nuclear chromosome, telomeric region	2/284	18/16310	0.038478021	0.473243002	0.449942413	orc3/rad50	2
GO:0005924	cell-substrate adherens junction	2/284	18/16310	0.038478021	0.473243002	0.449942413	ptk2ab/ptk2ba	2
GO:0030055	cell-substrate junction	2/284	18/16310	0.038478021	0.473243002	0.449942413	ptk2ab/ptk2ba	2
GO:0005789	endoplasmic reticulum membrane	11/284	346/16310	0.040444579	0.473243002	0.449942413	slc35b2/ptdss1a/esyt1b/faxdc2/march5l/si:ch73-49o8.1/slc35b3/magt1/porb/soat2/eva1a	11
GO:0031234	extrinsic component of cytoplasmic side of plasma membrane	4/284	75/16310	0.04180632	0.473243002	0.449942413	btk/ptk2ab/ptk2ba/hck	4
GO:0042175	nuclear outer membrane-endoplasmic reticulum membrane network	11/284	351/16310	0.04406228	0.473243002	0.449942413	slc35b2/ptdss1a/esyt1b/faxdc2/march5l/si:ch73-49o8.1/slc35b3/magt1/porb/soat2/eva1a	11
GO:0042995	cell projection	11/284	351/16310	0.04406228	0.473243002	0.449942413	invs/dpysl3/pcdh15b/pnocb/si:dkey-34l15.2/prom1a/tmem231/tp63/slc17a8/sh3pxd2aa/fam65b	11
GO:0030173	integral component of Golgi membrane	3/284	46/16310	0.04579771	0.473243002	0.449942413	slc35b2/cux1b/slc35b3	3
GO:0031228	intrinsic component of Golgi membrane	3/284	46/16310	0.04579771	0.473243002	0.449942413	slc35b2/cux1b/slc35b3	3
GO:0031227	intrinsic component of endoplasmic reticulum membrane	4/284	80/16310	0.050919359	0.501164585	0.476489249	slc35b2/esyt1b/si:ch73-49o8.1/slc35b3	4
GO:0044432	endoplasmic reticulum part	11/284	364/16310	0.054494844	0.501164585	0.476489249	slc35b2/ptdss1a/esyt1b/faxdc2/march5l/si:ch73-49o8.1/slc35b3/magt1/porb/soat2/eva1a	11
GO:0044463	cell projection part	5/284	118/16310	0.055428341	0.501164585	0.476489249	dpysl3/pnocb/prom1a/tmem231/fam65b	5
GO:0000781	chromosome, telomeric region	2/284	23/16310	0.060134136	0.509385467	0.484305368	orc3/rad50	2
GO:0019897	extrinsic component of plasma membrane	4/284	85/16310	0.06103236	0.509385467	0.484305368	btk/ptk2ab/ptk2ba/hck	4
GO:0009898	cytoplasmic side of plasma membrane	4/284	88/16310	0.067572951	0.510281296	0.485157089	btk/ptk2ab/ptk2ba/hck	4
GO:0008287	protein serine/threonine phosphatase complex	2/284	25/16310	0.069721373	0.510281296	0.485157089	ppp2r5cb/ppp2r5eb	2
GO:1903293	phosphatase complex	2/284	25/16310	0.069721373	0.510281296	0.485157089	ppp2r5cb/ppp2r5eb	2
GO:0005911	cell-cell junction	6/284	166/16310	0.070545801	0.510281296	0.485157089	magi1b/tjap1/cadm4/pkp3a/cx31.7/cadm2b	6
GO:0043235	receptor complex	5/284	128/16310	0.073151422	0.512059955	0.486848174	lrp5/plxna3/gabrb3/itga9/cacng5b	5
GO:0098562	cytoplasmic side of membrane	4/284	93/16310	0.07924377	0.537371814	0.510913779	btk/ptk2ab/ptk2ba/hck	4
GO:1902495	transmembrane transporter complex	6/284	176/16310	0.087674971	0.560705075	0.533098203	uqcrc2a/cacna2d4b/cacna1sa/kcnc1b/cacng5b/atp1b3b	6
GO:0031012	extracellular matrix	7/284	221/16310	0.092227807	0.560705075	0.533098203	col14a1a/col2a1b/tnr/si:ch211-106h11.3/adamtsl3/col15a1b/ch1073-291c23.1	7
GO:1990351	transporter complex	6/284	179/16310	0.093221678	0.560705075	0.533098203	uqcrc2a/cacna2d4b/cacna1sa/kcnc1b/cacng5b/atp1b3b	6
GO:0005615	extracellular space	13/284	497/16310	0.095308434	0.560705075	0.533098203	c3b.2/col14a1a/bmp6/tgfb3/pcsk2/col12a1b/crhb/tgfb1a/sb:cb37/si:dkey-105h12.2/gdf11/pdgfaa/a2ml	13
GO:0031225	anchored component of membrane	2/284	30/16310	0.095604091	0.560705075	0.533098203	enpp6/sprn	2
GO:0005891	voltage-gated calcium channel complex	2/284	31/16310	0.10106749	0.57714856	0.548732077	cacna2d4b/cacna1sa	2
GO:0071013	catalytic step 2 spliceosome	2/284	33/16310	0.11224267	0.624529726	0.593780385	crnkl1/snrpb2	2
GO:0005913	cell-cell adherens junction	2/284	34/16310	0.11794545	0.639854065	0.608350215	cadm4/cadm2b	2
GO:0097458	neuron part	8/284	285/16310	0.125783093	0.665730031	0.632952152	dpysl3/pcdh15b/pnocb/si:dkey-34l15.2/tp63/slc17a8/lzts3b/fam65b	8
GO:0034704	calcium channel complex	2/284	36/16310	0.129559862	0.669392621	0.63643441	cacna2d4b/cacna1sa	2
GO:0016607	nuclear speck	2/284	37/16310	0.135463259	0.672833158	0.639705549	zc3h14/apex1	2
GO:0030176	integral component of endoplasmic reticulum membrane	3/284	74/16310	0.13843086	0.672833158	0.639705549	slc35b2/si:ch73-49o8.1/slc35b3	3
GO:0043005	neuron projection	5/284	157/16310	0.139527613	0.672833158	0.639705549	dpysl3/pnocb/si:dkey-34l15.2/tp63/slc17a8	5
GO:0019898	extrinsic component of membrane	5/284	159/16310	0.144854035	0.683333164	0.649688577	btk/ptk2ab/ptk2ba/hck/frmd3	5
GO:0016324	apical plasma membrane	2/284	40/16310	0.153511329	0.708765073	0.67386832	zgc:91968/prom1a	2
GO:0005643	nuclear pore	2/284	43/16310	0.171989566	0.733433864	0.697322519	nup188/nup210	2
GO:0030427	site of polarized growth	1/284	11/16310	0.175753737	0.733433864	0.697322519	dpysl3	1
GO:0035869	ciliary transition zone	1/284	11/16310	0.175753737	0.733433864	0.697322519	tmem231	1
GO:0043679	axon terminus	1/284	11/16310	0.175753737	0.733433864	0.697322519	pnocb	1
GO:0044306	neuron projection terminus	1/284	11/16310	0.175753737	0.733433864	0.697322519	pnocb	1
GO:0044420	extracellular matrix component	1/284	12/16310	0.190115719	0.759559102	0.722161456	col14a1a	1
GO:0034703	cation channel complex	3/284	91/16310	0.211390142	0.759559102	0.722161456	cacna2d4b/cacna1sa/kcnc1b	3
GO:0098552	side of membrane	4/284	141/16310	0.231340923	0.759559102	0.722161456	btk/ptk2ab/ptk2ba/hck	4
GO:1990204	oxidoreductase complex	2/284	53/16310	0.235578561	0.759559102	0.722161456	uqcrc2a/gpd1c	2
GO:0005681	spliceosomal complex	3/284	97/16310	0.2388907	0.759559102	0.722161456	rbm25b/crnkl1/snrpb2	3
GO:0016604	nuclear body	2/284	54/16310	0.24203432	0.759559102	0.722161456	zc3h14/apex1	2
GO:0030425	dendrite	2/284	54/16310	0.24203432	0.759559102	0.722161456	pnocb/tp63	2
GO:0005793	endoplasmic reticulum-Golgi intermediate compartment	1/284	16/16310	0.245112599	0.759559102	0.722161456	prom1a	1
GO:0036464	cytoplasmic ribonucleoprotein granule	2/284	55/16310	0.248497782	0.759559102	0.722161456	ddx3b/atxn2l	2
GO:0072372	primary cilium	2/284	55/16310	0.248497782	0.759559102	0.722161456	invs/tmem231	2
GO:0035770	ribonucleoprotein granule	2/284	56/16310	0.25496673	0.759559102	0.722161456	ddx3b/atxn2l	2
GO:0005686	U2 snRNP	1/284	17/16310	0.258270082	0.759559102	0.722161456	snrpb2	1
GO:0042470	melanosome	1/284	17/16310	0.258270082	0.759559102	0.722161456	zgc:91968	1
GO:0048770	pigment granule	1/284	17/16310	0.258270082	0.759559102	0.722161456	zgc:91968	1
GO:1902710	GABA receptor complex	1/284	17/16310	0.258270082	0.759559102	0.722161456	gabrb3	1
GO:1902711	GABA-A receptor complex	1/284	17/16310	0.258270082	0.759559102	0.722161456	gabrb3	1
GO:0031300	intrinsic component of organelle membrane	3/284	102/16310	0.262244481	0.759559102	0.722161456	slc35b2/cux1b/slc35b3	3
GO:0031301	integral component of organelle membrane	3/284	102/16310	0.262244481	0.759559102	0.722161456	slc35b2/cux1b/slc35b3	3
GO:0000502	proteasome complex	2/284	59/16310	0.274385421	0.759559102	0.722161456	psmb3/psmd3	2
GO:1905369	endopeptidase complex	2/284	59/16310	0.274385421	0.759559102	0.722161456	psmb3/psmd3	2
GO:0005838	proteasome regulatory particle	1/284	19/16310	0.283903389	0.759559102	0.722161456	psmd3	1
GO:0005923	bicellular tight junction	2/284	62/16310	0.293780596	0.759559102	0.722161456	magi1b/tjap1	2
GO:0016459	myosin complex	2/284	62/16310	0.293780596	0.759559102	0.722161456	myo3b/myo1ea	2
GO:0033267	axon part	1/284	20/16310	0.296387057	0.759559102	0.722161456	pnocb	1
GO:0071010	prespliceosome	1/284	20/16310	0.296387057	0.759559102	0.722161456	crnkl1	1
GO:0070160	occluding junction	2/284	63/16310	0.300231878	0.759559102	0.722161456	magi1b/tjap1	2
GO:0034702	ion channel complex	4/284	161/16310	0.308193929	0.759559102	0.722161456	cacna2d4b/cacna1sa/kcnc1b/cacng5b	4
GO:0032281	AMPA glutamate receptor complex	1/284	21/16310	0.308653851	0.759559102	0.722161456	cacng5b	1
GO:0043296	apical junction complex	2/284	65/16310	0.313103645	0.759559102	0.722161456	magi1b/tjap1	2
GO:0022624	proteasome accessory complex	1/284	22/16310	0.320707526	0.759559102	0.722161456	psmd3	1
GO:0035097	histone methyltransferase complex	1/284	22/16310	0.320707526	0.759559102	0.722161456	ash2l	1
GO:0005819	spindle	2/284	67/16310	0.325923888	0.759559102	0.722161456	dvl3a/wdr62	2
GO:0005741	mitochondrial outer membrane	2/284	68/16310	0.332310979	0.759559102	0.722161456	kmo/march5l	2
GO:0070069	cytochrome complex	1/284	23/16310	0.332551771	0.759559102	0.722161456	uqcrc2a	1
GO:0071011	precatalytic spliceosome	1/284	23/16310	0.332551771	0.759559102	0.722161456	crnkl1	1
GO:0031967	organelle envelope	9/284	432/16310	0.339572227	0.759559102	0.722161456	kmo/uqcrc2a/march5l/nup188/ipo7/parla/abcb7/si:dkey-32e23.4/nup210	9
GO:0005839	proteasome core complex	1/284	24/16310	0.344190212	0.759559102	0.722161456	psmb3	1
GO:0031975	envelope	9/284	434/16310	0.344467097	0.759559102	0.722161456	kmo/uqcrc2a/march5l/nup188/ipo7/parla/abcb7/si:dkey-32e23.4/nup210	9
GO:1905368	peptidase complex	2/284	70/16310	0.345032167	0.759559102	0.722161456	psmb3/psmd3	2
GO:0098797	plasma membrane protein complex	7/284	330/16310	0.352183923	0.759559102	0.722161456	cacna2d4b/cacna1sa/itga9/kcnc1b/cacng5b/atp1b3b/cx31.7	7
GO:0031968	organelle outer membrane	2/284	72/16310	0.357674052	0.759559102	0.722161456	kmo/march5l	2
GO:0000151	ubiquitin ligase complex	4/284	174/16310	0.359509868	0.759559102	0.722161456	park2/fbxl14a/klhl31/rnf14	4
GO:0005654	nucleoplasm	7/284	333/16310	0.360692523	0.759559102	0.722161456	orc3/nolc1/zc3h14/apex1/pym1/ash2l/ints9	7
GO:0036477	somatodendritic compartment	2/284	73/16310	0.363962204	0.759559102	0.722161456	pnocb/tp63	2
GO:0000139	Golgi membrane	5/284	228/16310	0.36519218	0.759559102	0.722161456	mgat4b/slc35b2/sort1a/cux1b/slc35b3	5
GO:0019867	outer membrane	2/284	74/16310	0.370226964	0.759559102	0.722161456	kmo/march5l	2
GO:0014069	postsynaptic density	1/284	27/16310	0.377906046	0.759559102	0.722161456	lzts3b	1
GO:0099572	postsynaptic specialization	1/284	27/16310	0.377906046	0.759559102	0.722161456	lzts3b	1
GO:0031966	mitochondrial membrane	6/284	288/16310	0.386652712	0.759559102	0.722161456	kmo/uqcrc2a/march5l/parla/abcb7/si:dkey-32e23.4	6
GO:0000794	condensed nuclear chromosome	1/284	28/16310	0.388756299	0.759559102	0.722161456	rad50	1
GO:0000922	spindle pole	1/284	28/16310	0.388756299	0.759559102	0.722161456	wdr62	1
GO:0030141	secretory granule	1/284	28/16310	0.388756299	0.759559102	0.722161456	trh	1
GO:0030687	preribosome, large subunit precursor	1/284	28/16310	0.388756299	0.759559102	0.722161456	aamp	1
GO:0060076	excitatory synapse	1/284	28/16310	0.388756299	0.759559102	0.722161456	lzts3b	1
GO:0005635	nuclear envelope	3/284	130/16310	0.39517501	0.759559102	0.722161456	nup188/ipo7/nup210	3
GO:0032580	Golgi cisterna membrane	1/284	29/16310	0.399417963	0.759559102	0.722161456	sort1a	1
GO:0098687	chromosomal region	2/284	79/16310	0.401163234	0.759559102	0.722161456	orc3/rad50	2
GO:0098590	plasma membrane region	4/284	186/16310	0.406840704	0.759559102	0.722161456	zgc:91968/prom1a/tmem231/fam65b	4
GO:0008305	integrin complex	1/284	30/16310	0.409894304	0.759559102	0.722161456	itga9	1
GO:0098636	protein complex involved in cell adhesion	1/284	30/16310	0.409894304	0.759559102	0.722161456	itga9	1
GO:1902554	serine/threonine protein kinase complex	1/284	30/16310	0.409894304	0.759559102	0.722161456	phkg1a	1
GO:0005657	replication fork	1/284	32/16310	0.430303799	0.759559102	0.722161456	prim2	1
GO:0019005	SCF ubiquitin ligase complex	1/284	32/16310	0.430303799	0.759559102	0.722161456	fbxl14a	1
GO:0034708	methyltransferase complex	1/284	32/16310	0.430303799	0.759559102	0.722161456	ash2l	1
GO:1990234	transferase complex	8/284	416/16310	0.438288793	0.759559102	0.722161456	naa35/park2/phkg1a/fbxl14a/klhl31/rnf14/ash2l/ints9	8
GO:0031985	Golgi cisterna	1/284	33/16310	0.44024321	0.759559102	0.722161456	sort1a	1
GO:0043025	neuronal cell body	1/284	33/16310	0.44024321	0.759559102	0.722161456	pnocb	1
GO:0005740	mitochondrial envelope	6/284	307/16310	0.445530171	0.759559102	0.722161456	kmo/uqcrc2a/march5l/parla/abcb7/si:dkey-32e23.4	6
GO:0005922	connexin complex	1/284	34/16310	0.450009809	0.759559102	0.722161456	cx31.7	1
GO:1902911	protein kinase complex	1/284	34/16310	0.450009809	0.759559102	0.722161456	phkg1a	1
GO:0032993	protein-DNA complex	2/284	88/16310	0.45494287	0.759559102	0.722161456	orc3/prim2	2
GO:0008328	ionotropic glutamate receptor complex	1/284	35/16310	0.45960659	0.759559102	0.722161456	cacng5b	1
GO:0030424	axon	1/284	35/16310	0.45960659	0.759559102	0.722161456	pnocb	1
GO:0098878	neurotransmitter receptor complex	1/284	35/16310	0.45960659	0.759559102	0.722161456	cacng5b	1
GO:0015629	actin cytoskeleton	4/284	200/16310	0.461133562	0.759559102	0.722161456	myo3b/tmod4/myo1ea/sh3pxd2aa	4
GO:0012506	vesicle membrane	2/284	90/16310	0.466518649	0.759559102	0.722161456	camkvb/slc17a8	2
GO:0030659	cytoplasmic vesicle membrane	2/284	90/16310	0.466518649	0.759559102	0.722161456	camkvb/slc17a8	2
GO:0005865	striated muscle thin filament	1/284	36/16310	0.469036496	0.759559102	0.722161456	tmod4	1
GO:0030672	synaptic vesicle membrane	1/284	36/16310	0.469036496	0.759559102	0.722161456	slc17a8	1
GO:0036379	myofilament	1/284	36/16310	0.469036496	0.759559102	0.722161456	tmod4	1
GO:0044297	cell body	1/284	36/16310	0.469036496	0.759559102	0.722161456	pnocb	1
GO:0099501	exocytic vesicle membrane	1/284	36/16310	0.469036496	0.759559102	0.722161456	slc17a8	1
GO:0098802	plasma membrane receptor complex	2/284	92/16310	0.47794801	0.768257171	0.730431266	itga9/cacng5b	2
GO:0005794	Golgi apparatus	8/284	433/16310	0.482890598	0.770494557	0.732558492	mgat4b/trappc11/slc35b2/park2/sort1a/cux1b/slc35b3/gkap1	8
GO:0005921	gap junction	1/284	40/16310	0.505144463	0.78160414	0.743121084	cx31.7	1
GO:0044433	cytoplasmic vesicle part	2/284	98/16310	0.511322611	0.78160414	0.743121084	camkvb/slc17a8	2
GO:0099503	secretory vesicle	2/284	98/16310	0.511322611	0.78160414	0.743121084	trh/slc17a8	2
GO:0005795	Golgi stack	1/284	41/16310	0.513782383	0.78160414	0.743121084	sort1a	1
GO:0031513	nonmotile primary cilium	1/284	41/16310	0.513782383	0.78160414	0.743121084	tmem231	1
GO:0000785	chromatin	3/284	157/16310	0.517028885	0.78160414	0.743121084	rad50/tp63/kdm3b	3
GO:0005667	transcription factor complex	3/284	157/16310	0.517028885	0.78160414	0.743121084	tfdp2/tp63/si:dkey-222b8.1	3
GO:0008076	voltage-gated potassium channel complex	1/284	42/16310	0.522270047	0.78160414	0.743121084	kcnc1b	1
GO:0034705	potassium channel complex	1/284	42/16310	0.522270047	0.78160414	0.743121084	kcnc1b	1
GO:0044451	nucleoplasm part	5/284	280/16310	0.540133096	0.80280056	0.763273877	orc3/zc3h14/apex1/ash2l/ints9	5
GO:0005770	late endosome	1/284	46/16310	0.554769555	0.810963675	0.771035073	mcoln1b	1
GO:0098803	respiratory chain complex	1/284	46/16310	0.554769555	0.810963675	0.771035073	uqcrc2a	1
GO:0005746	mitochondrial respiratory chain	1/284	47/16310	0.562544115	0.810963675	0.771035073	uqcrc2a	1
GO:0097525	spliceosomal snRNP complex	1/284	48/16310	0.570183387	0.810963675	0.771035073	snrpb2	1
GO:0031461	cullin-RING ubiquitin ligase complex	2/284	110/16310	0.573741792	0.810963675	0.771035073	fbxl14a/klhl31	2
GO:0005765	lysosomal membrane	1/284	49/16310	0.577689716	0.810963675	0.771035073	eva1a	1
GO:0098852	lytic vacuole membrane	1/284	49/16310	0.577689716	0.810963675	0.771035073	eva1a	1
GO:0016023	cytoplasmic, membrane-bounded vesicle	4/284	234/16310	0.584245992	0.810963675	0.771035073	camkvb/trh/zgc:91968/slc17a8	4
GO:0030532	small nuclear ribonucleoprotein complex	1/284	50/16310	0.585065407	0.810963675	0.771035073	snrpb2	1
GO:0031410	cytoplasmic vesicle	4/284	238/16310	0.597647254	0.810963675	0.771035073	camkvb/trh/zgc:91968/slc17a8	4
GO:0097708	intracellular vesicle	4/284	238/16310	0.597647254	0.810963675	0.771035073	camkvb/trh/zgc:91968/slc17a8	4
GO:0005764	lysosome	2/284	117/16310	0.607393521	0.810963675	0.771035073	mcoln1b/eva1a	2
GO:0044427	chromosomal part	5/284	302/16310	0.607430482	0.810963675	0.771035073	orc3/rad50/tp63/prim2/kdm3b	5
GO:0031988	membrane-bounded vesicle	4/284	241/16310	0.607528229	0.810963675	0.771035073	camkvb/trh/zgc:91968/slc17a8	4
GO:0016591	DNA-directed RNA polymerase II, holoenzyme	1/284	54/16310	0.613306532	0.810963675	0.771035073	ints9	1
GO:0030658	transport vesicle membrane	1/284	54/16310	0.613306532	0.810963675	0.771035073	slc17a8	1
GO:0031248	protein acetyltransferase complex	1/284	54/16310	0.613306532	0.810963675	0.771035073	naa35	1
GO:1902493	acetyltransferase complex	1/284	54/16310	0.613306532	0.810963675	0.771035073	naa35	1
GO:0000323	lytic vacuole	2/284	119/16310	0.616631366	0.810963675	0.771035073	mcoln1b/eva1a	2
GO:0008021	synaptic vesicle	1/284	57/16310	0.633222873	0.81426593	0.774174739	slc17a8	1
GO:0031463	Cul3-RING ubiquitin ligase complex	1/284	57/16310	0.633222873	0.81426593	0.774174739	klhl31	1
GO:0044431	Golgi apparatus part	5/284	311/16310	0.633283762	0.81426593	0.774174739	mgat4b/slc35b2/sort1a/cux1b/slc35b3	5
GO:0005882	intermediate filament	1/284	59/16310	0.645929178	0.81426593	0.774174739	si:dkey-33c12.3	1
GO:0061695	transferase complex, transferring phosphorus-containing groups	2/284	127/16310	0.651916729	0.81426593	0.774174739	phkg1a/ints9	2
GO:0045111	intermediate filament cytoskeleton	1/284	60/16310	0.652116865	0.81426593	0.774174739	si:dkey-33c12.3	1
GO:0000793	condensed chromosome	1/284	61/16310	0.658196792	0.81426593	0.774174739	rad50	1
GO:0005938	cell cortex	1/284	61/16310	0.658196792	0.81426593	0.774174739	dvl3a	1
GO:0070469	respiratory chain	1/284	61/16310	0.658196792	0.81426593	0.774174739	uqcrc2a	1
GO:0031982	vesicle	4/284	258/16310	0.660652668	0.81426593	0.774174739	camkvb/trh/zgc:91968/slc17a8	4
GO:0005743	mitochondrial inner membrane	3/284	195/16310	0.663366304	0.81426593	0.774174739	uqcrc2a/parla/abcb7	3
GO:0099568	cytoplasmic region	1/284	62/16310	0.664170828	0.81426593	0.774174739	dvl3a	1
GO:0030684	preribosome	1/284	69/16310	0.70317458	0.846181543	0.804518954	aamp	1
GO:0044429	mitochondrial part	6/284	402/16310	0.70470165	0.846181543	0.804518954	kmo/uqcrc2a/march5l/parla/abcb7/si:dkey-32e23.4	6
GO:0044441	ciliary part	1/284	70/16310	0.70836505	0.846181543	0.804518954	tmem231	1
GO:0070382	exocytic vesicle	1/284	70/16310	0.70836505	0.846181543	0.804518954	slc17a8	1
GO:0044454	nuclear chromosome part	2/284	143/16310	0.714690038	0.846181543	0.804518954	orc3/rad50	2
GO:0005694	chromosome	5/284	348/16310	0.728119195	0.846181543	0.804518954	orc3/rad50/tp63/prim2/kdm3b	5
GO:0005929	cilium	2/284	148/16310	0.732263419	0.846181543	0.804518954	invs/tmem231	2
GO:0098800	inner mitochondrial membrane protein complex	1/284	75/16310	0.732991662	0.846181543	0.804518954	uqcrc2a	1
GO:0000428	DNA-directed RNA polymerase complex	1/284	76/16310	0.737662458	0.846181543	0.804518954	ints9	1
GO:0030880	RNA polymerase complex	1/284	76/16310	0.737662458	0.846181543	0.804518954	ints9	1
GO:0055029	nuclear DNA-directed RNA polymerase complex	1/284	76/16310	0.737662458	0.846181543	0.804518954	ints9	1
GO:0019866	organelle inner membrane	3/284	220/16310	0.740563998	0.846181543	0.804518954	uqcrc2a/parla/abcb7	3
GO:0000228	nuclear chromosome	2/284	152/16310	0.745654314	0.846181543	0.804518954	orc3/rad50	2
GO:0000790	nuclear chromatin	1/284	78/16310	0.746761192	0.846181543	0.804518954	rad50	1
GO:0030017	sarcomere	1/284	79/16310	0.751191935	0.846181543	0.804518954	tmod4	1
GO:0030016	myofibril	1/284	82/16310	0.76402599	0.846181543	0.804518954	tmod4	1
GO:0043292	contractile fiber	1/284	83/16310	0.768155681	0.846181543	0.804518954	tmod4	1
GO:0044449	contractile fiber part	1/284	83/16310	0.768155681	0.846181543	0.804518954	tmod4	1
GO:0030529	intracellular ribonucleoprotein complex	7/284	498/16310	0.768192461	0.846181543	0.804518954	ddx3b/rbm25b/crnkl1/atxn2l/naa35/snrpb2/aamp	7
GO:1990904	ribonucleoprotein complex	7/284	498/16310	0.768192461	0.846181543	0.804518954	ddx3b/rbm25b/crnkl1/atxn2l/naa35/snrpb2/aamp	7
GO:0098791	Golgi subcompartment	1/284	87/16310	0.783966631	0.859195752	0.816892396	sort1a	1
GO:0031984	organelle subcompartment	1/284	90/16310	0.795115495	0.862281207	0.819825935	sort1a	1
GO:0098793	presynapse	1/284	90/16310	0.795115495	0.862281207	0.819825935	slc17a8	1
GO:0098798	mitochondrial protein complex	1/284	91/16310	0.798702869	0.862281207	0.819825935	uqcrc2a	1
GO:0098794	postsynapse	1/284	96/16310	0.8157223	0.876295738	0.833150447	lzts3b	1
GO:0045202	synapse	3/284	256/16310	0.826298955	0.88328509	0.839795671	gabrb3/slc17a8/lzts3b	3
GO:0044456	synapse part	2/284	187/16310	0.840078562	0.891125311	0.847249871	slc17a8/lzts3b	2
GO:0098805	whole membrane	4/284	337/16310	0.841846492	0.891125311	0.847249871	kmo/march5l/slc17a8/eva1a	4
GO:0030133	transport vesicle	1/284	108/16310	0.850944318	0.892052739	0.848131636	slc17a8	1
GO:0044455	mitochondrial membrane part	1/284	108/16310	0.850944318	0.892052739	0.848131636	uqcrc2a	1
GO:0015630	microtubule cytoskeleton	4/284	351/16310	0.863619753	0.900987915	0.85662688	dvl3a/stau2/map7d2b/wdr62	4
GO:0099080	supramolecular complex	2/284	218/16310	0.895938915	0.91706955	0.87191672	stau2/si:dkey-33c12.3	2
GO:0099081	supramolecular polymer	2/284	218/16310	0.895938915	0.91706955	0.87191672	stau2/si:dkey-33c12.3	2
GO:0099512	supramolecular fiber	2/284	218/16310	0.895938915	0.91706955	0.87191672	stau2/si:dkey-33c12.3	2
GO:0099513	polymeric cytoskeletal fiber	2/284	218/16310	0.895938915	0.91706955	0.87191672	stau2/si:dkey-33c12.3	2
GO:0005874	microtubule	1/284	137/16310	0.910786527	0.9278905	0.882204889	stau2	1
GO:0005774	vacuolar membrane	1/284	147/16310	0.925274536	0.938245674	0.892050216	eva1a	1
GO:0044437	vacuolar part	1/284	151/16310	0.930390191	0.939044984	0.892810171	eva1a	1
GO:0005768	endosome	1/284	186/16310	0.962601188	0.967057675	0.91944363	mcoln1b	1
GO:0005773	vacuole	2/284	323/16310	0.977809872	0.977809872	0.929666432	mcoln1b/eva1a	2
