# Supplementary material for: Profiling DNA methylation patterns of zebrafish liver associated with parental high dietary arachidonic acid
Source: PLoS One. 2019 Aug 9;14(8):e0220934. doi: 10.1371/journal.pone.0220934 (PMC6688801; doi:10.1371/journal.pone.0220934)
Supplement: S5 File — (ZIP) [file pone.0220934.s005.zip › liver_F1_HARA_GO_CC_promoters.csv]

GO term	Description	GeneRatio	BgRatio	pvalue	p.adjust	qvalue	Genes	Count
GO:0000776	kinetochore	2/61	39/16310	0.009328149	0.353851007	0.333266876	gpatch11/znf207b	2
GO:0000775	chromosome, centromeric region	2/61	55/16310	0.017993632	0.353851007	0.333266876	gpatch11/znf207b	2
GO:0000793	condensed chromosome	2/61	61/16310	0.021859619	0.353851007	0.333266876	gpatch11/rad9b	2
GO:0098687	chromosomal region	2/61	79/16310	0.035264812	0.353851007	0.333266876	gpatch11/znf207b	2
GO:0034703	cation channel complex	2/61	91/16310	0.045561079	0.353851007	0.333266876	kcnc1b/cacna1eb	2
GO:0000159	protein phosphatase type 2A complex	1/61	13/16310	0.047561355	0.353851007	0.333266876	ppp2r2ba	1
GO:0000777	condensed chromosome kinetochore	1/61	19/16310	0.068755397	0.353851007	0.333266876	gpatch11	1
GO:0000779	condensed chromosome, centromeric region	1/61	22/16310	0.079177767	0.353851007	0.333266876	gpatch11	1
GO:0008287	protein serine/threonine phosphatase complex	1/61	25/16310	0.089485383	0.353851007	0.333266876	ppp2r2ba	1
GO:1903293	phosphatase complex	1/61	25/16310	0.089485383	0.353851007	0.333266876	ppp2r2ba	1
GO:0000794	condensed nuclear chromosome	1/61	28/16310	0.099679486	0.353851007	0.333266876	rad9b	1
GO:0044427	chromosomal part	3/61	302/16310	0.103558895	0.353851007	0.333266876	gpatch11/rad9b/znf207b	3
GO:0005891	voltage-gated calcium channel complex	1/61	31/16310	0.109761307	0.353851007	0.333266876	cacna1eb	1
GO:0032040	small-subunit processome	1/61	32/16310	0.113097173	0.353851007	0.333266876	emg1	1
GO:0034702	ion channel complex	2/61	161/16310	0.121698895	0.353851007	0.333266876	kcnc1b/cacna1eb	2
GO:0005730	nucleolus	2/61	163/16310	0.124175846	0.353851007	0.333266876	pym1/emg1	2
GO:0034704	calcium channel complex	1/61	36/16310	0.126318122	0.353851007	0.333266876	cacna1eb	1
GO:1902495	transmembrane transporter complex	2/61	176/16310	0.140563982	0.353851007	0.333266876	kcnc1b/cacna1eb	2
GO:0005694	chromosome	3/61	348/16310	0.141171687	0.353851007	0.333266876	gpatch11/rad9b/znf207b	3
GO:1990351	transporter complex	2/61	179/16310	0.144411273	0.353851007	0.333266876	kcnc1b/cacna1eb	2
GO:0008076	voltage-gated potassium channel complex	1/61	42/16310	0.145786861	0.353851007	0.333266876	kcnc1b	1
GO:0034705	potassium channel complex	1/61	42/16310	0.145786861	0.353851007	0.333266876	kcnc1b	1
GO:0045177	apical part of cell	1/61	42/16310	0.145786861	0.353851007	0.333266876	asic4b	1
GO:0005643	nuclear pore	1/61	43/16310	0.148989898	0.353851007	0.333266876	nup160	1
GO:0005882	intermediate filament	1/61	59/16310	0.198660528	0.442119291	0.41640044	si:dkey-33c12.3	1
GO:0045111	intermediate filament cytoskeleton	1/61	60/16310	0.201668448	0.442119291	0.41640044	si:dkey-33c12.3	1
GO:0030684	preribosome	1/61	69/16310	0.22824476	0.481850049	0.45381999	emg1	1
GO:0044455	mitochondrial membrane part	1/61	108/16310	0.333701169	0.641918832	0.604577293	tamm41	1
GO:0098797	plasma membrane protein complex	2/61	330/16310	0.35070052	0.641918832	0.604577293	kcnc1b/cacna1eb	2
GO:0005789	endoplasmic reticulum membrane	2/61	346/16310	0.372364953	0.641918832	0.604577293	faxdc2/ero1b	2
GO:0042175	nuclear outer membrane-endoplasmic reticulum membrane network	2/61	351/16310	0.379080121	0.641918832	0.604577293	faxdc2/ero1b	2
GO:0042995	cell projection	2/61	351/16310	0.379080121	0.641918832	0.604577293	dzip1l/sstr1a	2
GO:0005635	nuclear envelope	1/61	130/16310	0.386795346	0.641918832	0.604577293	nup160	1
GO:0044432	endoplasmic reticulum part	2/61	364/16310	0.396403069	0.641918832	0.604577293	faxdc2/ero1b	2
GO:0044454	nuclear chromosome part	1/61	143/16310	0.416189328	0.641918832	0.604577293	rad9b	1
GO:0005929	cilium	1/61	148/16310	0.427121803	0.641918832	0.604577293	dzip1l	1
GO:0009986	cell surface	1/61	148/16310	0.427121803	0.641918832	0.604577293	zgc:77086	1
GO:0000228	nuclear chromosome	1/61	152/16310	0.435722578	0.641918832	0.604577293	rad9b	1
GO:0043005	neuron projection	1/61	157/16310	0.446295114	0.641918832	0.604577293	sstr1a	1
GO:0019898	extrinsic component of membrane	1/61	159/16310	0.450469355	0.641918832	0.604577293	tamm41	1
GO:0031967	organelle envelope	2/61	432/16310	0.483137583	0.65899719	0.620662173	nup160/tamm41	2
GO:0031975	envelope	2/61	434/16310	0.485576877	0.65899719	0.620662173	nup160/tamm41	2
GO:0005743	mitochondrial inner membrane	1/61	195/16310	0.520524779	0.669663386	0.630707898	tamm41	1
GO:0099080	supramolecular complex	1/61	218/16310	0.560602017	0.669663386	0.630707898	si:dkey-33c12.3	1
GO:0099081	supramolecular polymer	1/61	218/16310	0.560602017	0.669663386	0.630707898	si:dkey-33c12.3	1
GO:0099512	supramolecular fiber	1/61	218/16310	0.560602017	0.669663386	0.630707898	si:dkey-33c12.3	1
GO:0099513	polymeric cytoskeletal fiber	1/61	218/16310	0.560602017	0.669663386	0.630707898	si:dkey-33c12.3	1
GO:0019866	organelle inner membrane	1/61	220/16310	0.563927061	0.669663386	0.630707898	tamm41	1
GO:0097458	neuron part	1/61	285/16310	0.659497803	0.756243714	0.712251697	sstr1a	1
GO:0031966	mitochondrial membrane	1/61	288/16310	0.663371679	0.756243714	0.712251697	tamm41	1
GO:0005740	mitochondrial envelope	1/61	307/16310	0.686918824	0.767732803	0.723072446	tamm41	1
GO:0005654	nucleoplasm	1/61	333/16310	0.716534924	0.785432512	0.739742532	pym1	1
GO:0015630	microtubule cytoskeleton	1/61	351/16310	0.735405919	0.790908253	0.74489974	map7d2b	1
GO:0044429	mitochondrial part	1/61	402/16310	0.782417268	0.825884894	0.777841728	tamm41	1
GO:0005794	Golgi apparatus	1/61	433/16310	0.806869333	0.836210036	0.787566238	gkap1	1
GO:0030529	intracellular ribonucleoprotein complex	1/61	498/16310	0.849697932	0.849697932	0.800269521	emg1	1
GO:1990904	ribonucleoprotein complex	1/61	498/16310	0.849697932	0.849697932	0.800269521	emg1	1
