# Supplementary material for: Profiling DNA methylation patterns of zebrafish liver associated with parental high dietary arachidonic acid
Source: PLoS One. 2019 Aug 9;14(8):e0220934. doi: 10.1371/journal.pone.0220934 (PMC6688801; doi:10.1371/journal.pone.0220934)
Supplement: S5 File — (ZIP) [file pone.0220934.s005.zip › liver_F1_HARA_GO_MF_gene_bodies.csv]

GO term	Description	GeneRatio	BgRatio	pvalue	p.adjust	qvalue	Genes	Count
GO:0005516	calmodulin binding	5/283	56/17057	0.002323169	0.389202489	0.380278618	invs/camkvb/camsap1a/phkg1a/epb41l4a	5
GO:0005160	transforming growth factor beta receptor binding	4/283	37/17057	0.003184548	0.389202489	0.380278618	bmp6/tgfb3/tgfb1a/gdf11	4
GO:0042802	identical protein binding	8/283	150/17057	0.003599701	0.389202489	0.380278618	plxna3/bnip2/ntm/gpd1c/si:dkey-34l15.2/cadm4/got1l1/cadm2b	8
GO:0008083	growth factor activity	7/283	120/17057	0.003886122	0.389202489	0.380278618	bmp6/tgfb3/fgf10a/tgfb1a/gdf11/pdgfaa/fgf12b	7
GO:0005184	neuropeptide hormone activity	3/283	21/17057	0.004816862	0.389202489	0.380278618	trh/pnocb/crhb	3
GO:0004715	non-membrane spanning protein tyrosine kinase activity	4/283	47/17057	0.007558856	0.508962999	0.497293185	btk/ptk2ab/ptk2ba/hck	4
GO:0032452	histone demethylase activity	2/283	10/17057	0.011305167	0.546168127	0.533645252	kdm6al/kdm3b	2
GO:0004198	calcium-dependent cysteine-type endopeptidase activity	3/283	29/17057	0.012005698	0.546168127	0.533645252	zgc:92480/capn2l/capn8	3
GO:0005337	nucleoside transmembrane transporter activity	2/283	11/17057	0.013667301	0.546168127	0.533645252	slc35b2/slc35b3	2
GO:0044822	poly(A) RNA binding	6/283	119/17057	0.014435578	0.546168127	0.533645252	rbm25b/atxn2l/rbfox1/zc3h14/dhx33/dhx37	6
GO:0070567	cytidylyltransferase activity	2/283	12/17057	0.016222816	0.546168127	0.533645252	prim2/cmasa	2
GO:1901677	phosphate transmembrane transporter activity	2/283	12/17057	0.016222816	0.546168127	0.533645252	slc35b2/slc35b3	2
GO:0004866	endopeptidase inhibitor activity	6/283	126/17057	0.018636277	0.547266769	0.534718703	c3b.2/crim1/sb:cb37/si:dkey-105h12.2/itih1/a2ml	6
GO:0032451	demethylase activity	2/283	13/17057	0.01896469	0.547266769	0.534718703	kdm6al/kdm3b	2
GO:0003724	RNA helicase activity	4/283	64/17057	0.02165919	0.558120923	0.545323987	ddx3b/dhx33/prim2/dhx37	4
GO:0061135	endopeptidase regulator activity	6/283	131/17057	0.022103799	0.558120923	0.545323987	c3b.2/crim1/sb:cb37/si:dkey-105h12.2/itih1/a2ml	6
GO:0030414	peptidase inhibitor activity	6/283	136/17057	0.02598247	0.57046659	0.557386585	c3b.2/crim1/sb:cb37/si:dkey-105h12.2/itih1/a2ml	6
GO:0050839	cell adhesion molecule binding	4/283	69/17057	0.027654323	0.57046659	0.557386585	si:ch211-106h11.3/si:dkey-34l15.2/cadm4/cadm2b	4
GO:0005272	sodium channel activity	2/283	16/17057	0.02824092	0.57046659	0.557386585	asic4b/asic1a	2
GO:0005452	inorganic anion exchanger activity	2/283	16/17057	0.02824092	0.57046659	0.557386585	slc4a4b/slc4a10a	2
GO:0015129	lactate transmembrane transporter activity	2/283	17/17057	0.031661538	0.590054842	0.576525705	slc5a12/slc16a1a	2
GO:0061134	peptidase regulator activity	6/283	146/17057	0.035039675	0.590054842	0.576525705	c3b.2/crim1/sb:cb37/si:dkey-105h12.2/itih1/a2ml	6
GO:0008601	protein phosphatase type 2A regulator activity	2/283	18/17057	0.035236012	0.590054842	0.576525705	ppp2r5cb/ppp2r5eb	2
GO:0015932	nucleobase-containing compound transmembrane transporter activity	2/283	19/17057	0.038958332	0.590054842	0.576525705	slc35b2/slc35b3	2
GO:0042803	protein homodimerization activity	5/283	113/17057	0.040114737	0.590054842	0.576525705	plxna3/gpd1c/si:dkey-34l15.2/cadm4/cadm2b	5
GO:0008026	ATP-dependent helicase activity	4/283	81/17057	0.045727279	0.590054842	0.576525705	ddx3b/rad50/dhx33/dhx37	4
GO:0070035	purine NTP-dependent helicase activity	4/283	81/17057	0.045727279	0.590054842	0.576525705	ddx3b/rad50/dhx33/dhx37	4
GO:0005261	cation channel activity	9/283	283/17057	0.047075823	0.590054842	0.576525705	asic4b/asic1a/kcnk5a/cacna1sa/kcnc1b/cacng5b/kcnh5a/hcn4/slc24a4b	9
GO:0004386	helicase activity	5/283	119/17057	0.048264939	0.590054842	0.576525705	ddx3b/rad50/dhx33/prim2/dhx37	5
GO:0008536	Ran GTPase binding	2/283	22/17057	0.050954607	0.590054842	0.576525705	ipo7/xpo6	2
GO:0043022	ribosome binding	2/283	22/17057	0.050954607	0.590054842	0.576525705	mtrf1/pym1	2
GO:0043566	structure-specific DNA binding	2/283	22/17057	0.050954607	0.590054842	0.576525705	rad50/kdm3b	2
GO:0019208	phosphatase regulator activity	3/283	51/17057	0.052532622	0.590054842	0.576525705	ppp2r5cb/sbf2/ppp2r5eb	3
GO:1901682	sulfur compound transmembrane transporter activity	2/283	23/17057	0.055211296	0.590054842	0.576525705	slc35b2/slc35b3	2
GO:0004713	protein tyrosine kinase activity	5/283	125/17057	0.057325164	0.590054842	0.576525705	btk/ptk2ab/ptk2ba/hck/cadm2b	5
GO:0004879	RNA polymerase II transcription factor activity, ligand-activated sequence-specific DNA binding	3/283	53/17057	0.057706277	0.590054842	0.576525705	pparda/pparab/nr1d4b	3
GO:0098531	transcription factor activity, direct ligand regulated sequence-specific DNA binding	3/283	53/17057	0.057706277	0.590054842	0.576525705	pparda/pparab/nr1d4b	3
GO:1901505	carbohydrate derivative transporter activity	2/283	24/17057	0.059588059	0.590054842	0.576525705	slc35b2/slc35b3	2
GO:0004197	cysteine-type endopeptidase activity	4/283	90/17057	0.062723458	0.590054842	0.576525705	zgc:92480/capn2l/capn8/malt3	4
GO:0004004	ATP-dependent RNA helicase activity	3/283	55/17057	0.063111201	0.590054842	0.576525705	ddx3b/dhx33/dhx37	3
GO:0008186	RNA-dependent ATPase activity	3/283	55/17057	0.063111201	0.590054842	0.576525705	ddx3b/dhx33/dhx37	3
GO:0031624	ubiquitin conjugating enzyme binding	2/283	25/17057	0.064079772	0.590054842	0.576525705	park2/rnf14	2
GO:0044390	ubiquitin-like protein conjugating enzyme binding	2/283	26/17057	0.068681446	0.590054842	0.576525705	park2/rnf14	2
GO:0051539	4 iron, 4 sulfur cluster binding	2/283	26/17057	0.068681446	0.590054842	0.576525705	dpydb/prim2	2
GO:0008234	cysteine-type peptidase activity	6/283	179/17057	0.078172412	0.590054842	0.576525705	usp36/zgc:92480/capn2l/si:dkey-37f18.2/capn8/malt3	6
GO:0016709	oxidoreductase activity, acting on paired donors, with incorporation or reduction of molecular oxygen, NAD(P)H as one donor, and incorporation of one atom of oxygen	2/283	28/17057	0.078195384	0.590054842	0.576525705	kmo/faxdc2	2
GO:0008514	organic anion transmembrane transporter activity	3/283	61/17057	0.080654267	0.590054842	0.576525705	slc5a12/slc16a1a/slc17a8	3
GO:0004857	enzyme inhibitor activity	7/283	226/17057	0.083177291	0.590054842	0.576525705	c3b.2/podn/crim1/sb:cb37/si:dkey-105h12.2/itih1/a2ml	7
GO:0005244	voltage-gated ion channel activity	6/283	184/17057	0.086529225	0.590054842	0.576525705	asic4b/cacna1sa/kcnc1b/cacng5b/kcnh5a/hcn4	6
GO:0008408	3'-5' exonuclease activity	2/283	30/17057	0.088092569	0.590054842	0.576525705	rad50/apex1	2
GO:0016651	oxidoreductase activity, acting on NAD(P)H	3/283	64/17057	0.090133029	0.590054842	0.576525705	kmo/porb/sh3pxd2aa	3
GO:0022832	voltage-gated channel activity	6/283	187/17057	0.091770506	0.590054842	0.576525705	asic4b/cacna1sa/kcnc1b/cacng5b/kcnh5a/hcn4	6
GO:0046943	carboxylic acid transmembrane transporter activity	4/283	103/17057	0.092299653	0.590054842	0.576525705	slc5a12/slc16a1a/slc6a9/slc17a8	4
GO:0005520	insulin-like growth factor binding	2/283	31/17057	0.093173767	0.590054842	0.576525705	si:ch211-106h11.3/crim1	2
GO:0022843	voltage-gated cation channel activity	5/283	146/17057	0.096137814	0.590054842	0.576525705	cacna1sa/kcnc1b/cacng5b/kcnh5a/hcn4	5
GO:0005342	organic acid transmembrane transporter activity	4/283	105/17057	0.097349992	0.590054842	0.576525705	slc5a12/slc16a1a/slc6a9/slc17a8	4
GO:0004842	ubiquitin-protein transferase activity	8/283	283/17057	0.100019703	0.590054842	0.576525705	si:ch211-212o1.2/ubr5/park2/march5l/fbxl14a/klhl31/rnf14/ubox5	8
GO:0008509	anion transmembrane transporter activity	5/283	149/17057	0.102555879	0.590054842	0.576525705	slc5a12/slc16a1a/slc4a4b/slc17a8/slc4a10a	5
GO:0046873	metal ion transmembrane transporter activity	10/283	381/17057	0.103601746	0.590054842	0.576525705	asic4b/asic1a/slc6a9/kcnk5a/cacna1sa/kcnc1b/cacng5b/kcnh5a/hcn4/slc24a4b	10
GO:0005179	hormone activity	4/283	108/17057	0.105162308	0.590054842	0.576525705	trh/pnocb/crhb/si:ch73-265d7.2	4
GO:0019787	ubiquitin-like protein transferase activity	8/283	293/17057	0.115685006	0.590054842	0.576525705	si:ch211-212o1.2/ubr5/park2/march5l/fbxl14a/klhl31/rnf14/ubox5	8
GO:0008028	monocarboxylic acid transmembrane transporter activity	2/283	36/17057	0.1197398	0.590054842	0.576525705	slc5a12/slc16a1a	2
GO:0015079	potassium ion transmembrane transporter activity	5/283	158/17057	0.123040138	0.590054842	0.576525705	kcnk5a/kcnc1b/kcnh5a/hcn4/slc24a4b	5
GO:0005216	ion channel activity	10/283	396/17057	0.124392096	0.590054842	0.576525705	asic4b/asic1a/kcnk5a/gabrb3/cacna1sa/kcnc1b/cacng5b/kcnh5a/hcn4/slc24a4b	10
GO:0018024	histone-lysine N-methyltransferase activity	2/283	37/17057	0.125257728	0.590054842	0.576525705	ash2l/dot1l	2
GO:0015081	sodium ion transmembrane transporter activity	4/283	117/17057	0.130216119	0.590054842	0.576525705	asic4b/asic1a/slc6a9/slc24a4b	4
GO:0015291	secondary active transmembrane transporter activity	6/283	211/17057	0.139574508	0.590054842	0.576525705	slc5a12/slc6a9/slc4a4b/slc17a8/slc4a10a/slc24a4b	6
GO:0003697	single-stranded DNA binding	2/283	40/17057	0.142155561	0.590054842	0.576525705	rad50/zgc:110158	2
GO:0022838	substrate-specific channel activity	10/283	411/17057	0.147300135	0.590054842	0.576525705	asic4b/asic1a/kcnk5a/gabrb3/cacna1sa/kcnc1b/cacng5b/kcnh5a/hcn4/slc24a4b	10
GO:0005085	guanyl-nucleotide exchange factor activity	5/283	168/17057	0.147834698	0.590054842	0.576525705	cyth3b/dock9b/dock4b/arhgef1a/rasgrp4	5
GO:0003707	steroid hormone receptor activity	3/283	81/17057	0.151431015	0.590054842	0.576525705	pparda/pparab/nr1d4b	3
GO:0022836	gated channel activity	8/283	314/17057	0.152570692	0.590054842	0.576525705	asic4b/asic1a/gabrb3/cacna1sa/kcnc1b/cacng5b/kcnh5a/hcn4	8
GO:0005245	voltage-gated calcium channel activity	2/283	42/17057	0.153673914	0.590054842	0.576525705	cacna1sa/cacng5b	2
GO:0043021	ribonucleoprotein complex binding	2/283	42/17057	0.153673914	0.590054842	0.576525705	mtrf1/pym1	2
GO:0004779	sulfate adenylyltransferase activity	1/283	10/17057	0.154097021	0.590054842	0.576525705	prim2	1
GO:0008905	mannose-phosphate guanylyltransferase activity	1/283	10/17057	0.154097021	0.590054842	0.576525705	prim2	1
GO:0016500	protein-hormone receptor activity	1/283	10/17057	0.154097021	0.590054842	0.576525705	lhcgr	1
GO:0030507	spectrin binding	1/283	10/17057	0.154097021	0.590054842	0.576525705	camsap1a	1
GO:0031490	chromatin DNA binding	1/283	10/17057	0.154097021	0.590054842	0.576525705	kdm3b	1
GO:0005057	receptor signaling protein activity	4/283	126/17057	0.157476882	0.590054842	0.576525705	map2k7/rgs12a/oxsr1b/pak6b	4
GO:0005125	cytokine activity	4/283	126/17057	0.157476882	0.590054842	0.576525705	bmp6/tgfb3/tgfb1a/gdf11	4
GO:0001517	N-acetylglucosamine 6-O-sulfotransferase activity	2/283	43/17057	0.159499453	0.590054842	0.576525705	sult1st3/sult2st3	2
GO:0001537	N-acetylgalactosamine 4-O-sulfotransferase activity	2/283	43/17057	0.159499453	0.590054842	0.576525705	sult1st3/sult2st3	2
GO:0004027	alcohol sulfotransferase activity	2/283	43/17057	0.159499453	0.590054842	0.576525705	sult1st3/sult2st3	2
GO:0004394	heparan sulfate 2-O-sulfotransferase activity	2/283	43/17057	0.159499453	0.590054842	0.576525705	sult1st3/sult2st3	2
GO:0016232	HNK-1 sulfotransferase activity	2/283	43/17057	0.159499453	0.590054842	0.576525705	sult1st3/sult2st3	2
GO:0018721	trans-9R,10R-dihydrodiolphenanthrene sulfotransferase activity	2/283	43/17057	0.159499453	0.590054842	0.576525705	sult1st3/sult2st3	2
GO:0018722	1-phenanthrol sulfotransferase activity	2/283	43/17057	0.159499453	0.590054842	0.576525705	sult1st3/sult2st3	2
GO:0018723	3-phenanthrol sulfotransferase activity	2/283	43/17057	0.159499453	0.590054842	0.576525705	sult1st3/sult2st3	2
GO:0018724	4-phenanthrol sulfotransferase activity	2/283	43/17057	0.159499453	0.590054842	0.576525705	sult1st3/sult2st3	2
GO:0018725	trans-3,4-dihydrodiolphenanthrene sulfotransferase activity	2/283	43/17057	0.159499453	0.590054842	0.576525705	sult1st3/sult2st3	2
GO:0018726	9-phenanthrol sulfotransferase activity	2/283	43/17057	0.159499453	0.590054842	0.576525705	sult1st3/sult2st3	2
GO:0018727	2-phenanthrol sulfotransferase activity	2/283	43/17057	0.159499453	0.590054842	0.576525705	sult1st3/sult2st3	2
GO:0019111	phenanthrol sulfotransferase activity	2/283	43/17057	0.159499453	0.590054842	0.576525705	sult1st3/sult2st3	2
GO:0034930	1-hydroxypyrene sulfotransferase activity	2/283	43/17057	0.159499453	0.590054842	0.576525705	sult1st3/sult2st3	2
GO:0050698	proteoglycan sulfotransferase activity	2/283	43/17057	0.159499453	0.590054842	0.576525705	sult1st3/sult2st3	2
GO:0051922	cholesterol sulfotransferase activity	2/283	43/17057	0.159499453	0.590054842	0.576525705	sult1st3/sult2st3	2
GO:0080131	hydroxyjasmonate sulfotransferase activity	2/283	43/17057	0.159499453	0.590054842	0.576525705	sult1st3/sult2st3	2
GO:0005267	potassium channel activity	4/283	128/17057	0.163804265	0.590054842	0.576525705	kcnk5a/kcnc1b/kcnh5a/hcn4	4
GO:0016247	channel regulator activity	2/283	44/17057	0.165365192	0.590054842	0.576525705	cacna2d4b/cacng5b	2
GO:0017095	heparan sulfate 6-O-sulfotransferase activity	2/283	44/17057	0.165365192	0.590054842	0.576525705	sult1st3/sult2st3	2
GO:0019888	protein phosphatase regulator activity	2/283	44/17057	0.165365192	0.590054842	0.576525705	ppp2r5cb/ppp2r5eb	2
GO:0005262	calcium channel activity	3/283	85/17057	0.167410333	0.590054842	0.576525705	cacna1sa/cacng5b/slc24a4b	3
GO:0004529	exodeoxyribonuclease activity	1/283	11/17057	0.168139993	0.590054842	0.576525705	apex1	1
GO:0016895	exodeoxyribonuclease activity, producing 5'-phosphomonoesters	1/283	11/17057	0.168139993	0.590054842	0.576525705	apex1	1
GO:0033612	receptor serine/threonine kinase binding	1/283	11/17057	0.168139993	0.590054842	0.576525705	bmp6	1
GO:0035257	nuclear hormone receptor binding	1/283	11/17057	0.168139993	0.590054842	0.576525705	ncoa2	1
GO:0070696	transmembrane receptor protein serine/threonine kinase binding	1/283	11/17057	0.168139993	0.590054842	0.576525705	bmp6	1
GO:0061630	ubiquitin protein ligase activity	4/283	130/17057	0.170222125	0.590054842	0.576525705	si:ch211-212o1.2/ubr5/park2/rnf14	4
GO:0061659	ubiquitin-like protein ligase activity	4/283	130/17057	0.170222125	0.590054842	0.576525705	si:ch211-212o1.2/ubr5/park2/rnf14	4
GO:0019838	growth factor binding	2/283	45/17057	0.171268207	0.590054842	0.576525705	si:ch211-106h11.3/crim1	2
GO:0070851	growth factor receptor binding	2/283	45/17057	0.171268207	0.590054842	0.576525705	fgf10a/pdgfaa	2
GO:0003906	DNA-(apurinic or apyrimidinic site) lyase activity	1/283	12/17057	0.181950645	0.590054842	0.576525705	apex1	1
GO:0005248	voltage-gated sodium channel activity	1/283	12/17057	0.181950645	0.590054842	0.576525705	asic4b	1
GO:0030374	ligand-dependent nuclear receptor transcription coactivator activity	1/283	12/17057	0.181950645	0.590054842	0.576525705	ncoa2	1
GO:0042577	lipid phosphatase activity	1/283	12/17057	0.181950645	0.590054842	0.576525705	plppr3a	1
GO:0070568	guanylyltransferase activity	1/283	12/17057	0.181950645	0.590054842	0.576525705	prim2	1
GO:0070569	uridylyltransferase activity	1/283	12/17057	0.181950645	0.590054842	0.576525705	prim2	1
GO:1905030	voltage-gated ion channel activity involved in regulation of postsynaptic membrane potential	1/283	12/17057	0.181950645	0.590054842	0.576525705	asic4b	1
GO:0042054	histone methyltransferase activity	2/283	47/17057	0.183174799	0.590054842	0.576525705	ash2l/dot1l	2
GO:0043130	ubiquitin binding	2/283	47/17057	0.183174799	0.590054842	0.576525705	ubr5/si:dkey-37f18.2	2
GO:0050694	galactose 3-O-sulfotransferase activity	2/283	47/17057	0.183174799	0.590054842	0.576525705	sult1st3/sult2st3	2
GO:0046983	protein dimerization activity	9/283	383/17057	0.187670334	0.590054842	0.576525705	plxna3/ncoa2/mef2ca/gpd1c/si:dkey-34l15.2/neurod6a/cadm4/npas4a/cadm2b	9
GO:0015077	monovalent inorganic cation transmembrane transporter activity	8/283	332/17057	0.188145389	0.590054842	0.576525705	asic4b/asic1a/slc6a9/kcnk5a/kcnc1b/kcnh5a/hcn4/slc24a4b	8
GO:0004527	exonuclease activity	2/283	48/17057	0.189172949	0.590054842	0.576525705	rad50/apex1	2
GO:0015267	channel activity	10/283	437/17057	0.191681907	0.590054842	0.576525705	asic4b/asic1a/kcnk5a/gabrb3/cacna1sa/kcnc1b/cacng5b/kcnh5a/hcn4/slc24a4b	10
GO:0022803	passive transmembrane transporter activity	10/283	437/17057	0.191681907	0.590054842	0.576525705	asic4b/asic1a/kcnk5a/gabrb3/cacna1sa/kcnc1b/cacng5b/kcnh5a/hcn4/slc24a4b	10
GO:0034483	heparan sulfate sulfotransferase activity	2/283	49/17057	0.195197518	0.590054842	0.576525705	sult1st3/sult2st3	2
GO:0044877	macromolecular complex binding	9/283	387/17057	0.195409906	0.590054842	0.576525705	flncb/ewsr1a/tmod4/si:ch211-106h11.3/mtrf1/tp63/gnal/pym1/kdm3b	9
GO:0004016	adenylate cyclase activity	1/283	13/17057	0.195532808	0.590054842	0.576525705	adcy6a	1
GO:0016671	oxidoreductase activity, acting on a sulfur group of donors, disulfide as acceptor	1/283	13/17057	0.195532808	0.590054842	0.576525705	msra	1
GO:0030552	cAMP binding	1/283	13/17057	0.195532808	0.590054842	0.576525705	hcn4	1
GO:0042162	telomeric DNA binding	1/283	13/17057	0.195532808	0.590054842	0.576525705	rad50	1
GO:0004497	monooxygenase activity	4/283	138/17057	0.196727215	0.590054842	0.576525705	cyp4t8/kmo/faxdc2/si:dkey-91i10.3	4
GO:0016705	oxidoreductase activity, acting on paired donors, with incorporation or reduction of molecular oxygen	5/283	186/17057	0.197171791	0.590054842	0.576525705	cyp4t8/kmo/faxdc2/si:dkey-91i10.3/egln2	5
GO:0005126	cytokine receptor binding	4/283	139/17057	0.200126729	0.594132622	0.580509988	bmp6/tgfb3/tgfb1a/gdf11	4
GO:0008134	transcription factor binding	3/283	94/17057	0.204975312	0.594132622	0.580509988	crtc1b/ncoa2/tfdp2	3
GO:0004935	adrenergic receptor activity	1/283	14/17057	0.208890249	0.594132622	0.580509988	adra1ba	1
GO:0005283	sodium:amino acid symporter activity	1/283	14/17057	0.208890249	0.594132622	0.580509988	slc6a9	1
GO:0015368	calcium:cation antiporter activity	1/283	14/17057	0.208890249	0.594132622	0.580509988	slc24a4b	1
GO:0017056	structural constituent of nuclear pore	1/283	14/17057	0.208890249	0.594132622	0.580509988	nup188	1
GO:0031593	polyubiquitin binding	1/283	14/17057	0.208890249	0.594132622	0.580509988	si:dkey-37f18.2	1
GO:0008135	translation factor activity, RNA binding	3/283	96/17057	0.213575288	0.594132622	0.580509988	eef1a2/eif4e2rs1/mtrf1	3
GO:0005416	cation:amino acid symporter activity	1/283	15/17057	0.222026672	0.594132622	0.580509988	slc6a9	1
GO:0010181	FMN binding	1/283	15/17057	0.222026672	0.594132622	0.580509988	porb	1
GO:0022821	potassium ion antiporter activity	1/283	15/17057	0.222026672	0.594132622	0.580509988	slc24a4b	1
GO:0003690	double-stranded DNA binding	6/283	245/17057	0.222738172	0.594132622	0.580509988	rfx1a/orc3/mef2ca/rad50/tp63/kdm3b	6
GO:0050662	coenzyme binding	4/283	146/17057	0.224393323	0.594132622	0.580509988	kmo/gpd1c/acbd5b/porb	4
GO:0032182	ubiquitin-like protein binding	2/283	55/17057	0.231764019	0.594132622	0.580509988	ubr5/si:dkey-37f18.2	2
GO:0051536	iron-sulfur cluster binding	2/283	55/17057	0.231764019	0.594132622	0.580509988	dpydb/prim2	2
GO:0051540	metal cluster binding	2/283	55/17057	0.231764019	0.594132622	0.580509988	dpydb/prim2	2
GO:0003727	single-stranded RNA binding	1/283	16/17057	0.234945722	0.594132622	0.580509988	zc3h14	1
GO:0008331	high voltage-gated calcium channel activity	1/283	16/17057	0.234945722	0.594132622	0.580509988	cacna1sa	1
GO:0016646	oxidoreductase activity, acting on the CH-NH group of donors, NAD or NADP as acceptor	1/283	16/17057	0.234945722	0.594132622	0.580509988	pycrl	1
GO:0051087	chaperone binding	1/283	16/17057	0.234945722	0.594132622	0.580509988	bag1	1
GO:0071949	FAD binding	1/283	16/17057	0.234945722	0.594132622	0.580509988	kmo	1
GO:0022890	inorganic cation transmembrane transporter activity	10/283	461/17057	0.237273968	0.594132622	0.580509988	asic4b/asic1a/slc6a9/kcnk5a/cacna1sa/kcnc1b/cacng5b/kcnh5a/hcn4/slc24a4b	10
GO:0005249	voltage-gated potassium channel activity	3/283	103/17057	0.244229587	0.594132622	0.580509988	kcnc1b/kcnh5a/hcn4	3
GO:0019201	nucleotide kinase activity	1/283	17/17057	0.247650983	0.594132622	0.580509988	rad50	1
GO:0022840	leak channel activity	1/283	17/17057	0.247650983	0.594132622	0.580509988	kcnk5a	1
GO:0022841	potassium ion leak channel activity	1/283	17/17057	0.247650983	0.594132622	0.580509988	kcnk5a	1
GO:0022842	narrow pore channel activity	1/283	17/17057	0.247650983	0.594132622	0.580509988	kcnk5a	1
GO:0004520	endodeoxyribonuclease activity	2/283	58/17057	0.250216483	0.594132622	0.580509988	rad50/apex1	2
GO:0008766	UDP-N-acetylmuramoylalanyl-D-glutamyl-2,6-diaminopimelate-D-alanyl-D-alanine ligase activity	2/283	59/17057	0.256378765	0.594132622	0.580509988	park2/march5l	2
GO:0018169	ribosomal S6-glutamic acid ligase activity	2/283	59/17057	0.256378765	0.594132622	0.580509988	park2/march5l	2
GO:0043773	coenzyme F420-0 gamma-glutamyl ligase activity	2/283	59/17057	0.256378765	0.594132622	0.580509988	park2/march5l	2
GO:0043774	coenzyme F420-2 alpha-glutamyl ligase activity	2/283	59/17057	0.256378765	0.594132622	0.580509988	park2/march5l	2
GO:0070736	protein-glycine ligase activity, initiating	2/283	59/17057	0.256378765	0.594132622	0.580509988	park2/march5l	2
GO:0070737	protein-glycine ligase activity, elongating	2/283	59/17057	0.256378765	0.594132622	0.580509988	park2/march5l	2
GO:0004175	endopeptidase activity	9/283	418/17057	0.259585363	0.594132622	0.580509988	f9a/psmb3/uqcrc2a/pcsk2/zgc:92480/capn2l/parla/capn8/malt3	9
GO:0002039	p53 binding	1/283	18/17057	0.260145982	0.594132622	0.580509988	tp63	1
GO:0017069	snRNA binding	1/283	18/17057	0.260145982	0.594132622	0.580509988	snrpb2	1
GO:0004702	receptor signaling protein serine/threonine kinase activity	3/283	107/17057	0.262053048	0.594132622	0.580509988	map2k7/oxsr1b/pak6b	3
GO:0015085	calcium ion transmembrane transporter activity	3/283	107/17057	0.262053048	0.594132622	0.580509988	cacna1sa/cacng5b/slc24a4b	3
GO:0070735	protein-glycine ligase activity	2/283	60/17057	0.262543665	0.594132622	0.580509988	park2/march5l	2
GO:0070738	tubulin-glycine ligase activity	2/283	60/17057	0.262543665	0.594132622	0.580509988	park2/march5l	2
GO:0016278	lysine N-methyltransferase activity	2/283	61/17057	0.268709407	0.594132622	0.580509988	ash2l/dot1l	2
GO:0016279	protein-lysine N-methyltransferase activity	2/283	61/17057	0.268709407	0.594132622	0.580509988	ash2l/dot1l	2
GO:0070739	protein-glutamic acid ligase activity	2/283	61/17057	0.268709407	0.594132622	0.580509988	park2/march5l	2
GO:0070740	tubulin-glutamic acid ligase activity	2/283	61/17057	0.268709407	0.594132622	0.580509988	park2/march5l	2
GO:0016645	oxidoreductase activity, acting on the CH-NH group of donors	1/283	19/17057	0.272434185	0.594132622	0.580509988	pycrl	1
GO:0017154	semaphorin receptor activity	1/283	19/17057	0.272434185	0.594132622	0.580509988	plxna3	1
GO:0036459	thiol-dependent ubiquitinyl hydrolase activity	2/283	63/17057	0.281036599	0.594132622	0.580509988	usp36/si:dkey-37f18.2	2
GO:0101005	ubiquitinyl hydrolase activity	2/283	63/17057	0.281036599	0.594132622	0.580509988	usp36/si:dkey-37f18.2	2
GO:0004890	GABA-A receptor activity	1/283	20/17057	0.284519002	0.594132622	0.580509988	gabrb3	1
GO:0005246	calcium channel regulator activity	1/283	20/17057	0.284519002	0.594132622	0.580509988	cacna2d4b	1
GO:0016780	phosphotransferase activity, for other substituted phosphate groups	1/283	20/17057	0.284519002	0.594132622	0.580509988	si:ch73-49o8.1	1
GO:0032947	protein complex scaffold	1/283	20/17057	0.284519002	0.594132622	0.580509988	magi1b	1
GO:0033764	steroid dehydrogenase activity, acting on the CH-OH group of donors, NAD or NADP as acceptor	1/283	20/17057	0.284519002	0.594132622	0.580509988	sdr42e2	1
GO:0004115	3',5'-cyclic-AMP phosphodiesterase activity	1/283	21/17057	0.29640379	0.594132622	0.580509988	pde4a	1
GO:0004117	calmodulin-dependent cyclic-nucleotide phosphodiesterase activity	1/283	21/17057	0.29640379	0.594132622	0.580509988	pde4a	1
GO:0004118	cGMP-stimulated cyclic-nucleotide phosphodiesterase activity	1/283	21/17057	0.29640379	0.594132622	0.580509988	pde4a	1
GO:0004119	cGMP-inhibited cyclic-nucleotide phosphodiesterase activity	1/283	21/17057	0.29640379	0.594132622	0.580509988	pde4a	1
GO:0004120	photoreceptor cyclic-nucleotide phosphodiesterase activity	1/283	21/17057	0.29640379	0.594132622	0.580509988	pde4a	1
GO:0005104	fibroblast growth factor receptor binding	1/283	21/17057	0.29640379	0.594132622	0.580509988	fgf10a	1
GO:0031418	L-ascorbic acid binding	1/283	21/17057	0.29640379	0.594132622	0.580509988	egln2	1
GO:0044688	7,8-dihydro-D-neopterin 2',3'-cyclic phosphate phosphodiesterase activity	1/283	21/17057	0.29640379	0.594132622	0.580509988	pde4a	1
GO:0052712	inositol phosphosphingolipid phospholipase activity	1/283	21/17057	0.29640379	0.594132622	0.580509988	pde4a	1
GO:0052713	inositol phosphorylceramide phospholipase activity	1/283	21/17057	0.29640379	0.594132622	0.580509988	pde4a	1
GO:0052714	mannosyl-inositol phosphorylceramide phospholipase activity	1/283	21/17057	0.29640379	0.594132622	0.580509988	pde4a	1
GO:0052715	mannosyl-diinositol phosphorylceramide phospholipase activity	1/283	21/17057	0.29640379	0.594132622	0.580509988	pde4a	1
GO:0016763	transferase activity, transferring pentosyl groups	2/283	66/17057	0.299492535	0.594132622	0.580509988	pnp4b/nampta	2
GO:0050660	flavin adenine dinucleotide binding	2/283	66/17057	0.299492535	0.594132622	0.580509988	kmo/porb	2
GO:0016881	acid-amino acid ligase activity	2/283	67/17057	0.30562916	0.594132622	0.580509988	park2/march5l	2
GO:0004003	ATP-dependent DNA helicase activity	1/283	22/17057	0.308091846	0.594132622	0.580509988	rad50	1
GO:0004683	calmodulin-dependent protein kinase activity	1/283	22/17057	0.308091846	0.594132622	0.580509988	phkg1a	1
GO:0008483	transaminase activity	1/283	22/17057	0.308091846	0.594132622	0.580509988	got1l1	1
GO:0050661	NADP binding	1/283	22/17057	0.308091846	0.594132622	0.580509988	porb	1
GO:0051427	hormone receptor binding	1/283	22/17057	0.308091846	0.594132622	0.580509988	ncoa2	1
GO:0004536	deoxyribonuclease activity	2/283	68/17057	0.311755731	0.594132622	0.580509988	rad50/apex1	2
GO:0022804	active transmembrane transporter activity	7/283	334/17057	0.319135754	0.594132622	0.580509988	slc5a12/slc6a9/slc4a4b/slc17a8/abcb7/slc4a10a/slc24a4b	7
GO:0000062	fatty-acyl-CoA binding	1/283	23/17057	0.319586416	0.594132622	0.580509988	acbd5b	1
GO:0016307	phosphatidylinositol phosphate kinase activity	1/283	23/17057	0.319586416	0.594132622	0.580509988	pip4k2ca	1
GO:0016796	exonuclease activity, active with either ribo- or deoxyribonucleic acids and producing 5'-phosphomonoesters	1/283	23/17057	0.319586416	0.594132622	0.580509988	apex1	1
GO:0042813	Wnt-activated receptor activity	1/283	23/17057	0.319586416	0.594132622	0.580509988	lrp5	1
GO:0070566	adenylyltransferase activity	1/283	23/17057	0.319586416	0.594132622	0.580509988	prim2	1
GO:0048037	cofactor binding	5/283	226/17057	0.321622959	0.594132622	0.580509988	kmo/gpd1c/got1l1/acbd5b/porb	5
GO:0008146	sulfotransferase activity	2/283	71/17057	0.330061841	0.594132622	0.580509988	sult1st3/sult2st3	2
GO:0004298	threonine-type endopeptidase activity	1/283	24/17057	0.330890693	0.594132622	0.580509988	psmb3	1
GO:0005178	integrin binding	1/283	24/17057	0.330890693	0.594132622	0.580509988	si:ch211-106h11.3	1
GO:0005343	organic acid:sodium symporter activity	1/283	24/17057	0.330890693	0.594132622	0.580509988	slc6a9	1
GO:0015175	neutral amino acid transmembrane transporter activity	1/283	24/17057	0.330890693	0.594132622	0.580509988	slc6a9	1
GO:0016769	transferase activity, transferring nitrogenous groups	1/283	24/17057	0.330890693	0.594132622	0.580509988	got1l1	1
GO:0016917	GABA receptor activity	1/283	24/17057	0.330890693	0.594132622	0.580509988	gabrb3	1
GO:0070003	threonine-type peptidase activity	1/283	24/17057	0.330890693	0.594132622	0.580509988	psmb3	1
GO:0015293	symporter activity	3/283	123/17057	0.33445993	0.597884122	0.584175471	slc5a12/slc6a9/slc17a8	3
GO:0016229	steroid dehydrogenase activity	1/283	25/17057	0.342007815	0.603692609	0.589850778	sdr42e2	1
GO:0034061	DNA polymerase activity	1/283	25/17057	0.342007815	0.603692609	0.589850778	prim2	1
GO:0004867	serine-type endopeptidase inhibitor activity	2/283	73/17057	0.342192098	0.603692609	0.589850778	crim1/itih1	2
GO:0015171	amino acid transmembrane transporter activity	2/283	74/17057	0.348231571	0.604186912	0.590333747	slc6a9/slc17a8	2
GO:0004114	3',5'-cyclic-nucleotide phosphodiesterase activity	1/283	26/17057	0.352940869	0.604186912	0.590333747	pde4a	1
GO:0005109	frizzled binding	1/283	26/17057	0.352940869	0.604186912	0.590333747	dvl3a	1
GO:0015491	cation:cation antiporter activity	1/283	26/17057	0.352940869	0.604186912	0.590333747	slc24a4b	1
GO:0016628	oxidoreductase activity, acting on the CH-CH group of donors, NAD or NADP as acceptor	1/283	26/17057	0.352940869	0.604186912	0.590333747	dpydb	1
GO:0016849	phosphorus-oxygen lyase activity	1/283	26/17057	0.352940869	0.604186912	0.590333747	adcy6a	1
GO:0031683	G-protein beta/gamma-subunit complex binding	1/283	26/17057	0.352940869	0.604186912	0.590333747	gnal	1
GO:0000981	RNA polymerase II transcription factor activity, sequence-specific DNA binding	7/283	348/17057	0.356700673	0.606388198	0.592484561	tfdp2/pparda/pparab/npas4a/nr1d4b/nfixb/erfl3	7
GO:0019783	ubiquitin-like protein-specific protease activity	2/283	76/17057	0.360253775	0.606388198	0.592484561	usp36/si:dkey-37f18.2	2
GO:0004697	protein kinase C activity	1/283	27/17057	0.363692894	0.606388198	0.592484561	prkcba	1
GO:0009975	cyclase activity	1/283	27/17057	0.363692894	0.606388198	0.592484561	adcy6a	1
GO:0017147	Wnt-protein binding	1/283	27/17057	0.363692894	0.606388198	0.592484561	lrp5	1
GO:0030551	cyclic nucleotide binding	1/283	27/17057	0.363692894	0.606388198	0.592484561	hcn4	1
GO:0003779	actin binding	6/283	295/17057	0.365176436	0.606388198	0.592484561	myo3b/flncb/tmod4/si:ch211-165e15.1/macf1a/myo1ea	6
GO:0008170	N-methyltransferase activity	2/283	77/17057	0.366234456	0.606388198	0.592484561	ash2l/dot1l	2
GO:0008276	protein methyltransferase activity	2/283	78/17057	0.372193555	0.607244249	0.593320983	ash2l/dot1l	2
GO:0004112	cyclic-nucleotide phosphodiesterase activity	1/283	28/17057	0.374266876	0.607244249	0.593320983	pde4a	1
GO:0005086	ARF guanyl-nucleotide exchange factor activity	1/283	28/17057	0.374266876	0.607244249	0.593320983	cyth3b	1
GO:0008374	O-acyltransferase activity	1/283	28/17057	0.374266876	0.607244249	0.593320983	soat2	1
GO:0015298	solute:cation antiporter activity	1/283	28/17057	0.374266876	0.607244249	0.593320983	slc24a4b	1
GO:0003746	translation elongation factor activity	1/283	29/17057	0.384665753	0.619143283	0.604947189	eef1a2	1
GO:0005251	delayed rectifier potassium channel activity	1/283	29/17057	0.384665753	0.619143283	0.604947189	kcnc1b	1
GO:1901681	sulfur compound binding	2/283	81/17057	0.389932242	0.625129468	0.610796119	si:ch211-106h11.3/acbd5b	2
GO:0005506	iron ion binding	4/283	192/17057	0.394818743	0.627065157	0.612687425	cyp4t8/faxdc2/si:dkey-91i10.3/egln2	4
GO:0016776	phosphotransferase activity, phosphate group as acceptor	1/283	30/17057	0.394892414	0.627065157	0.612687425	rad50	1
GO:0051015	actin filament binding	2/283	82/17057	0.395796077	0.627065157	0.612687425	flncb/tmod4	2
GO:0072509	divalent inorganic cation transmembrane transporter activity	3/283	137/17057	0.397677288	0.627584469	0.613194831	cacna1sa/cacng5b/slc24a4b	3
GO:0016782	transferase activity, transferring sulfur-containing groups	2/283	83/17057	0.401634037	0.630681718	0.616221064	sult1st3/sult2st3	2
GO:0016790	thiolester hydrolase activity	1/283	31/17057	0.404949703	0.630681718	0.616221064	acot7	1
GO:0008236	serine-type peptidase activity	4/283	195/17057	0.406050304	0.630681718	0.616221064	f9a/pcsk2/dpp6b/parla	4
GO:0001664	G-protein coupled receptor binding	3/283	139/17057	0.406599083	0.630681718	0.616221064	homer3/dvl3a/pnocb	3
GO:0004620	phospholipase activity	2/283	84/17057	0.407445368	0.630681718	0.616221064	pde4a/si:ch73-55i23.1	2
GO:0008081	phosphoric diester hydrolase activity	2/283	85/17057	0.413229344	0.634831541	0.620275737	pde4a/enpp6	2
GO:0017171	serine hydrolase activity	4/283	197/17057	0.413516461	0.634831541	0.620275737	f9a/pcsk2/dpp6b/parla	4
GO:0004843	thiol-dependent ubiquitin-specific protease activity	1/283	32/17057	0.414840413	0.634831541	0.620275737	si:dkey-37f18.2	1
GO:0042623	ATPase activity, coupled	5/283	256/17057	0.420116632	0.640479695	0.625794387	ddx3b/rad50/dhx33/dhx37/abcb7	5
GO:0016616	oxidoreductase activity, acting on the CH-OH group of donors, NAD or NADP as acceptor	2/283	87/17057	0.424712495	0.645052061	0.630261914	gpd1c/sdr42e2	2
GO:0032403	protein complex binding	4/283	201/17057	0.428386512	0.648195322	0.633333105	flncb/tmod4/si:ch211-106h11.3/gnal	4
GO:0008375	acetylglucosaminyltransferase activity	2/283	88/17057	0.430410374	0.648827579	0.633950865	mgat4b/mgat4a	2
GO:0003924	GTPase activity	3/283	146/17057	0.437494783	0.654621824	0.639612256	eef1a2/gnal/si:dkey-32e23.4	3
GO:0008017	microtubule binding	3/283	146/17057	0.437494783	0.654621824	0.639612256	camsap1a/macf1a/si:dkey-32e23.4	3
GO:0003684	damaged DNA binding	1/283	35/17057	0.443540345	0.655655494	0.640622226	tp63	1
GO:0004402	histone acetyltransferase activity	1/283	35/17057	0.443540345	0.655655494	0.640622226	ncoa2	1
GO:0003729	mRNA binding	2/283	91/17057	0.447322055	0.655655494	0.640622226	rbm25b/rbfox1	2
GO:0008092	cytoskeletal protein binding	9/283	500/17057	0.449574517	0.655655494	0.640622226	myo3b/flncb/camsap1a/tmod4/si:ch211-165e15.1/macf1a/myo1ea/frmd3/si:dkey-32e23.4	9
GO:1990837	sequence-specific double-stranded DNA binding	4/283	207/17057	0.450502678	0.655655494	0.640622226	rfx1a/orc3/mef2ca/kdm3b	4
GO:0003678	DNA helicase activity	1/283	36/17057	0.452791789	0.655655494	0.640622226	rad50	1
GO:0005328	neurotransmitter:sodium symporter activity	1/283	36/17057	0.452791789	0.655655494	0.640622226	slc6a9	1
GO:0015179	L-amino acid transmembrane transporter activity	1/283	36/17057	0.452791789	0.655655494	0.640622226	slc6a9	1
GO:0061733	peptide-lysine-N-acetyltransferase activity	1/283	36/17057	0.452791789	0.655655494	0.640622226	ncoa2	1
GO:0004629	phospholipase C activity	1/283	37/17057	0.461889958	0.666441225	0.651160654	pde4a	1
GO:0003682	chromatin binding	3/283	153/17057	0.467770433	0.672524038	0.657103998	ewsr1a/tp63/kdm3b	3
GO:0005326	neurotransmitter transporter activity	1/283	38/17057	0.470837381	0.674532985	0.659066882	slc6a9	1
GO:0016298	lipase activity	2/283	96/17057	0.474870267	0.677906671	0.662363214	pde4a/si:ch73-55i23.1	2
GO:0015103	inorganic anion transmembrane transporter activity	2/283	97/17057	0.480280078	0.680238352	0.664641433	slc4a4b/slc4a10a	2
GO:0016874	ligase activity	4/283	216/17057	0.483142781	0.680238352	0.664641433	hars/ubr5/park2/march5l	4
GO:0016779	nucleotidyltransferase activity	2/283	98/17057	0.485655675	0.680238352	0.664641433	prim2/cmasa	2
GO:0003899	DNA-directed RNA polymerase activity	1/283	40/17057	0.488289906	0.680238352	0.664641433	prim2	1
GO:0009881	photoreceptor activity	1/283	40/17057	0.488289906	0.680238352	0.664641433	opn7a	1
GO:0016667	oxidoreductase activity, acting on a sulfur group of donors	1/283	40/17057	0.488289906	0.680238352	0.664641433	msra	1
GO:0034062	RNA polymerase activity	1/283	40/17057	0.488289906	0.680238352	0.664641433	prim2	1
GO:0044212	transcription regulatory region DNA binding	5/283	279/17057	0.494129802	0.685007321	0.669301057	rfx1a/mef2ca/tp63/ash2l/kdm3b	5
GO:0004519	endonuclease activity	2/283	100/17057	0.496302823	0.685007321	0.669301057	rad50/apex1	2
GO:0099516	ion antiporter activity	1/283	41/17057	0.496799864	0.685007321	0.669301057	slc24a4b	1
GO:0008201	heparin binding	1/283	42/17057	0.50516879	0.691377336	0.675525016	si:ch211-106h11.3	1
GO:0016829	lyase activity	3/283	163/17057	0.509710832	0.691377336	0.675525016	fech/apex1/adcy6a	3
GO:0016614	oxidoreductase activity, acting on CH-OH group of donors	2/283	103/17057	0.512008705	0.691377336	0.675525016	gpd1c/sdr42e2	2
GO:0016879	ligase activity, forming carbon-nitrogen bonds	2/283	103/17057	0.512008705	0.691377336	0.675525016	park2/march5l	2
GO:0004812	aminoacyl-tRNA ligase activity	1/283	43/17057	0.513399012	0.691377336	0.675525016	hars	1
GO:0016209	antioxidant activity	1/283	43/17057	0.513399012	0.691377336	0.675525016	sepw1	1
GO:0034212	peptide N-acetyltransferase activity	1/283	43/17057	0.513399012	0.691377336	0.675525016	ncoa2	1
GO:0004722	protein serine/threonine phosphatase activity	1/283	44/17057	0.521492822	0.69447662	0.678553237	dusp23a	1
GO:0005201	extracellular matrix structural constituent	1/283	44/17057	0.521492822	0.69447662	0.678553237	col2a1b	1
GO:0015631	tubulin binding	3/283	167/17057	0.525999365	0.69447662	0.678553237	camsap1a/macf1a/si:dkey-32e23.4	3
GO:0016757	transferase activity, transferring glycosyl groups	6/283	351/17057	0.528121191	0.69447662	0.678553237	mgat4b/abo/pnp4b/nampta/b4galt5/mgat4a	6
GO:0008094	DNA-dependent ATPase activity	1/283	45/17057	0.529452472	0.69447662	0.678553237	rad50	1
GO:0016875	ligase activity, forming carbon-oxygen bonds	1/283	45/17057	0.529452472	0.69447662	0.678553237	hars	1
GO:0016876	ligase activity, forming aminoacyl-tRNA and related compounds	1/283	45/17057	0.529452472	0.69447662	0.678553237	hars	1
GO:0051287	NAD binding	1/283	45/17057	0.529452472	0.69447662	0.678553237	gpd1c	1
GO:0030276	clathrin binding	1/283	46/17057	0.537280179	0.702463406	0.686356897	syt16	1
GO:0019842	vitamin binding	1/283	47/17057	0.544978122	0.705434247	0.689259621	egln2	1
GO:0004252	serine-type endopeptidase activity	3/283	172/17057	0.545934898	0.705434247	0.689259621	f9a/pcsk2/parla	3
GO:0000975	regulatory region DNA binding	5/283	296/17057	0.546536929	0.705434247	0.689259621	rfx1a/mef2ca/tp63/ash2l/kdm3b	5
GO:0001067	regulatory region nucleic acid binding	5/283	296/17057	0.546536929	0.705434247	0.689259621	rfx1a/mef2ca/tp63/ash2l/kdm3b	5
GO:0005044	scavenger receptor activity	1/283	48/17057	0.552548445	0.710922203	0.694621746	si:dkey-14d8.20	1
GO:0019205	nucleobase-containing compound kinase activity	1/283	50/17057	0.567314629	0.727603524	0.710920588	rad50	1
GO:0003712	transcription cofactor activity	3/283	179/17057	0.573009352	0.729886477	0.713151195	ncoa2/tfdp2/erfl3	3
GO:0004860	protein kinase inhibitor activity	1/283	51/17057	0.574514603	0.729886477	0.713151195	podn	1
GO:0019210	kinase inhibitor activity	1/283	51/17057	0.574514603	0.729886477	0.713151195	podn	1
GO:0038024	cargo receptor activity	1/283	52/17057	0.581595184	0.736565688	0.719677262	si:dkey-14d8.20	1
GO:0004725	protein tyrosine phosphatase activity	2/283	120/17057	0.594741926	0.750861682	0.733645468	dusp23a/ca16b	2
GO:0003743	translation initiation factor activity	1/283	55/17057	0.60214014	0.753141227	0.735872747	eif4e2rs1	1
GO:0015370	solute:sodium symporter activity	1/283	55/17057	0.60214014	0.753141227	0.735872747	slc6a9	1
GO:0042393	histone binding	1/283	55/17057	0.60214014	0.753141227	0.735872747	brd9	1
GO:0042578	phosphoric ester hydrolase activity	6/283	381/17057	0.60838314	0.756738686	0.739387721	dusp23a/plppr3a/pde4a/enpp6/plpp1a/ca16b	6
GO:0030170	pyridoxal phosphate binding	1/283	56/17057	0.608762557	0.756738686	0.739387721	got1l1	1
GO:0017016	Ras GTPase binding	2/283	126/17057	0.621335467	0.765727391	0.748170328	ipo7/xpo6	2
GO:0031406	carboxylic acid binding	1/283	58/17057	0.621679664	0.765727391	0.748170328	egln2	1
GO:0051082	unfolded protein binding	1/283	58/17057	0.621679664	0.765727391	0.748170328	aamp	1
GO:0008757	S-adenosylmethionine-dependent methyltransferase activity	2/283	127/17057	0.62563497	0.766474604	0.748900408	ash2l/dot1l	2
GO:0003714	transcription corepressor activity	1/283	59/17057	0.627977956	0.766474604	0.748900408	erfl3	1
GO:0004896	cytokine receptor activity	1/283	59/17057	0.627977956	0.766474604	0.748900408	il1rapl2	1
GO:0031267	small GTPase binding	2/283	128/17057	0.629896668	0.766500765	0.748925969	ipo7/xpo6	2
GO:0003774	motor activity	2/283	129/17057	0.634120627	0.767020159	0.749433454	myo3b/myo1ea	2
GO:0051020	GTPase binding	2/283	129/17057	0.634120627	0.767020159	0.749433454	ipo7/xpo6	2
GO:0000976	transcription regulatory region sequence-specific DNA binding	3/283	197/17057	0.637858354	0.769238135	0.751600574	rfx1a/mef2ca/kdm3b	3
GO:0008138	protein tyrosine/serine/threonine phosphatase activity	1/283	62/17057	0.646252772	0.775442767	0.757662944	dusp23a	1
GO:0016791	phosphatase activity	4/283	266/17057	0.64684211	0.775442767	0.757662944	dusp23a/plppr3a/plpp1a/ca16b	4
GO:0015297	antiporter activity	1/283	64/17057	0.65793619	0.783940609	0.765965942	slc24a4b	1
GO:0019905	syntaxin binding	1/283	64/17057	0.65793619	0.783940609	0.765965942	syt16	1
GO:0005539	glycosaminoglycan binding	1/283	65/17057	0.663632892	0.783940609	0.765965942	si:ch211-106h11.3	1
GO:0031625	ubiquitin protein ligase binding	1/283	65/17057	0.663632892	0.783940609	0.765965942	si:ch211-212o1.2	1
GO:0044389	ubiquitin-like protein ligase binding	1/283	65/17057	0.663632892	0.783940609	0.765965942	si:ch211-212o1.2	1
GO:0043168	anion binding	2/283	137/17057	0.666564218	0.785107709	0.767106281	got1l1/egln2	2
GO:0016835	carbon-oxygen lyase activity	1/283	66/17057	0.669235051	0.785962095	0.767941078	apex1	1
GO:0020037	heme binding	2/283	139/17057	0.674304646	0.789613322	0.771508587	cyp4t8/si:dkey-91i10.3	2
GO:0016887	ATPase activity	5/283	344/17057	0.67852647	0.789613322	0.771508587	ddx3b/rad50/dhx33/dhx37/abcb7	5
GO:0008080	N-acetyltransferase activity	1/283	68/17057	0.68016197	0.789613322	0.771508587	ncoa2	1
GO:0016627	oxidoreductase activity, acting on the CH-CH group of donors	1/283	68/17057	0.68016197	0.789613322	0.771508587	dpydb	1
GO:0000989	transcription factor activity, transcription factor binding	3/283	211/17057	0.683339022	0.790585019	0.772458004	ncoa2/tfdp2/erfl3	3
GO:0019899	enzyme binding	5/283	348/17057	0.688289383	0.790585019	0.772458004	si:ch211-212o1.2/park2/ipo7/xpo6/rnf14	5
GO:0000988	transcription factor activity, protein binding	3/283	213/17057	0.689477864	0.790585019	0.772458004	ncoa2/tfdp2/erfl3	3
GO:0004714	transmembrane receptor protein tyrosine kinase activity	1/283	70/17057	0.690729149	0.790585019	0.772458004	cadm2b	1
GO:0015276	ligand-gated ion channel activity	2/283	144/17057	0.693019117	0.790585019	0.772458004	asic1a/gabrb3	2
GO:0022834	ligand-gated channel activity	2/283	144/17057	0.693019117	0.790585019	0.772458004	asic1a/gabrb3	2
GO:0008565	protein transporter activity	1/283	71/17057	0.695881539	0.790585019	0.772458004	ipo7	1
GO:0046906	tetrapyrrole binding	2/283	145/17057	0.696654126	0.790585019	0.772458004	cyp4t8/si:dkey-91i10.3	2
GO:0004518	nuclease activity	2/283	146/17057	0.700253561	0.792187212	0.774023461	rad50/apex1	2
GO:0005198	structural molecule activity	7/283	487/17057	0.701987678	0.792187212	0.774023461	magi1b/col2a1b/nup188/slc25a51b/map7d2b/si:dkey-33c12.3/col15a1b	7
GO:0008194	UDP-glycosyltransferase activity	2/283	152/17057	0.721113201	0.811503435	0.792896791	mgat4b/mgat4a	2
GO:0000978	RNA polymerase II core promoter proximal region sequence-specific DNA binding	1/283	78/17057	0.729630801	0.816539733	0.797817613	rfx1a	1
GO:0003713	transcription coactivator activity	1/283	78/17057	0.729630801	0.816539733	0.797817613	ncoa2	1
GO:0016758	transferase activity, transferring hexosyl groups	3/283	228/17057	0.732691888	0.817700339	0.798951608	mgat4b/abo/mgat4a	3
GO:0005089	Rho guanyl-nucleotide exchange factor activity	1/283	82/17057	0.747212309	0.829323551	0.810308316	arhgef1a	1
GO:0016410	N-acyltransferase activity	1/283	82/17057	0.747212309	0.829323551	0.810308316	ncoa2	1
GO:0000987	core promoter proximal region sequence-specific DNA binding	1/283	83/17057	0.751426678	0.829443655	0.810425666	rfx1a	1
GO:0001159	core promoter proximal region DNA binding	1/283	83/17057	0.751426678	0.829443655	0.810425666	rfx1a	1
GO:0016407	acetyltransferase activity	1/283	85/17057	0.759646527	0.836232145	0.817058505	ncoa2	1
GO:0008237	metallopeptidase activity	2/283	167/17057	0.767963995	0.843090907	0.823760006	uqcrc2a/adamtsl3	2
GO:0005230	extracellular ligand-gated ion channel activity	1/283	90/17057	0.779030405	0.852922178	0.833365859	gabrb3	1
GO:0005088	Ras guanyl-nucleotide exchange factor activity	1/283	92/17057	0.786340441	0.858598752	0.838912277	arhgef1a	1
GO:0008227	G-protein coupled amine receptor activity	1/283	93/17057	0.789904582	0.860165637	0.840443235	adra1ba	1
GO:0015294	solute:cation symporter activity	1/283	96/17057	0.800245426	0.862277893	0.842507061	slc6a9	1
GO:0019199	transmembrane receptor protein kinase activity	1/283	96/17057	0.800245426	0.862277893	0.842507061	cadm2b	1
GO:0008168	methyltransferase activity	2/283	179/17057	0.800381708	0.862277893	0.842507061	ash2l/dot1l	2
GO:0016747	transferase activity, transferring acyl groups other than amino-acyl groups	2/283	179/17057	0.800381708	0.862277893	0.842507061	ncoa2/soat2	2
GO:0019887	protein kinase regulator activity	1/283	98/17057	0.806855952	0.86694097	0.84706322	podn	1
GO:0016810	hydrolase activity, acting on carbon-nitrogen (but not peptide) bonds	1/283	99/17057	0.810079006	0.868095274	0.848191057	dpysl3	1
GO:0008047	enzyme activator activity	3/283	264/17057	0.817084117	0.870977099	0.851006806	ralgapa2/rgs12a/sh3pxd2aa	3
GO:0005096	GTPase activator activity	2/283	186/17057	0.817386826	0.870977099	0.851006806	ralgapa2/rgs12a	2
GO:0005525	GTP binding	6/283	485/17057	0.819235886	0.870977099	0.851006806	si:ch211-133l11.10/eef1a2/ehd2a/rab3ab/gnal/si:dkey-32e23.4	6
GO:0016741	transferase activity, transferring one-carbon groups	2/283	189/17057	0.824270717	0.872944439	0.852929038	ash2l/dot1l	2
GO:0019207	kinase regulator activity	1/283	104/17057	0.825407861	0.872944439	0.852929038	podn	1
GO:0004721	phosphoprotein phosphatase activity	2/283	192/17057	0.830921291	0.873508649	0.853480311	dusp23a/ca16b	2
GO:0004222	metalloendopeptidase activity	1/283	106/17057	0.831188384	0.873508649	0.853480311	uqcrc2a	1
GO:0042626	ATPase activity, coupled to transmembrane movement of substances	1/283	107/17057	0.834006724	0.873508649	0.853480311	abcb7	1
GO:0000149	SNARE binding	1/283	108/17057	0.836778175	0.873508649	0.853480311	syt16	1
GO:0032561	guanyl ribonucleotide binding	6/283	499/17057	0.83923772	0.873508649	0.853480311	si:ch211-133l11.10/eef1a2/ehd2a/rab3ab/gnal/si:dkey-32e23.4	6
GO:0019001	guanyl nucleotide binding	6/283	500/17057	0.840595851	0.873508649	0.853480311	si:ch211-133l11.10/eef1a2/ehd2a/rab3ab/gnal/si:dkey-32e23.4	6
GO:0016820	hydrolase activity, acting on acid anhydrides, catalyzing transmembrane movement of substances	1/283	110/17057	0.842183507	0.873508649	0.853480311	abcb7	1
GO:0015399	primary active transmembrane transporter activity	1/283	112/17057	0.847410444	0.873508649	0.853480311	abcb7	1
GO:0015405	P-P-bond-hydrolysis-driven transmembrane transporter activity	1/283	112/17057	0.847410444	0.873508649	0.853480311	abcb7	1
GO:0030695	GTPase regulator activity	2/283	200/17057	0.847562848	0.873508649	0.853480311	ralgapa2/rgs12a	2
GO:0035091	phosphatidylinositol binding	1/283	113/17057	0.849958857	0.873749054	0.853715203	sh3pxd2aa	1
GO:0060589	nucleoside-triphosphatase regulator activity	2/283	206/17057	0.859054423	0.880857835	0.86066099	ralgapa2/rgs12a	2
GO:0043492	ATPase activity, coupled to movement of substances	1/283	123/17057	0.873222559	0.893118769	0.872640798	abcb7	1
GO:0008528	G-protein coupled peptide receptor activity	1/283	129/17057	0.88541704	0.903304253	0.882592744	lhcgr	1
GO:0001653	peptide receptor activity	1/283	131/17057	0.889216292	0.904895169	0.884147181	lhcgr	1
GO:0046982	protein heterodimerization activity	1/283	137/17057	0.899877194	0.913443182	0.892499201	si:dkey-34l15.2	1
GO:0016746	transferase activity, transferring acyl groups	2/283	240/17057	0.910475679	0.921885148	0.900747605	ncoa2/soat2	2
GO:0000977	RNA polymerase II regulatory region sequence-specific DNA binding	1/283	155/17057	0.926105859	0.933034332	0.911641153	rfx1a	1
GO:0001012	RNA polymerase II regulatory region DNA binding	1/283	155/17057	0.926105859	0.933034332	0.911641153	rfx1a	1
GO:0005543	phospholipid binding	1/283	178/17057	0.94990027	0.954626142	0.932737893	sh3pxd2aa	1
GO:0008289	lipid binding	2/283	309/17057	0.965787009	0.968183503	0.945984403	esyt1b/sh3pxd2aa	2
GO:0003735	structural constituent of ribosome	1/283	208/17057	0.969845947	0.969845947	0.947608729	slc25a51b	1
