# Supplementary material for: Profiling DNA methylation patterns of zebrafish liver associated with parental high dietary arachidonic acid
Source: PLoS One. 2019 Aug 9;14(8):e0220934. doi: 10.1371/journal.pone.0220934 (PMC6688801; doi:10.1371/journal.pone.0220934)
Supplement: S5 File — (ZIP) [file pone.0220934.s005.zip › liver_F1_HARA_GO_MF_promoters.csv]

GO term	Description	GeneRatio	BgRatio	pvalue	p.adjust	qvalue	Genes	Count
GO:0005212	structural constituent of eye lens	2/64	14/17057	0.001225052	0.082398454	0.073342278	crygn1/cryabb	2
GO:0003756	protein disulfide isomerase activity	2/64	17/17057	0.001817613	0.082398454	0.073342278	zgc:77086/ero1b	2
GO:0016864	intramolecular oxidoreductase activity, transposing S-S bonds	2/64	17/17057	0.001817613	0.082398454	0.073342278	zgc:77086/ero1b	2
GO:0016779	nucleotidyltransferase activity	3/64	98/17057	0.005946799	0.195743676	0.174230052	papss1/zgc:153343/tamm41	3
GO:0016860	intramolecular oxidoreductase activity	2/64	34/17057	0.007196459	0.195743676	0.174230052	zgc:77086/ero1b	2
GO:0019843	rRNA binding	2/64	39/17057	0.009391876	0.21288253	0.189485224	mterf3/emg1	2
GO:0004722	protein serine/threonine phosphatase activity	2/64	44/17057	0.011847058	0.230171416	0.204873938	dusp23a/ppp2r2ba	2
GO:0005516	calmodulin binding	2/64	56/17057	0.018739309	0.246578068	0.219477383	camsap1a/si:dkey-76p7.5	2
GO:0005261	cation channel activity	4/64	283/17057	0.02165919	0.246578068	0.219477383	kcnc1b/asic4b/cacna1eb/si:dkey-76p7.5	4
GO:0022836	gated channel activity	4/64	314/17057	0.030207693	0.246578068	0.219477383	kcnc1b/asic4b/cacna1eb/si:dkey-76p7.5	4
GO:0005244	voltage-gated ion channel activity	3/64	184/17057	0.031841776	0.246578068	0.219477383	kcnc1b/asic4b/cacna1eb	3
GO:0022832	voltage-gated channel activity	3/64	187/17057	0.03317236	0.246578068	0.219477383	kcnc1b/asic4b/cacna1eb	3
GO:0005198	structural molecule activity	5/64	487/17057	0.035774207	0.246578068	0.219477383	slc25a51b/si:dkey-33c12.3/crygn1/cryabb/map7d2b	5
GO:0004779	sulfate adenylyltransferase activity	1/64	10/17057	0.036903593	0.246578068	0.219477383	papss1	1
GO:0030507	spectrin binding	1/64	10/17057	0.036903593	0.246578068	0.219477383	camsap1a	1
GO:0005248	voltage-gated sodium channel activity	1/64	12/17057	0.044121786	0.246578068	0.219477383	asic4b	1
GO:0042577	lipid phosphatase activity	1/64	12/17057	0.044121786	0.246578068	0.219477383	plppr3a	1
GO:0070567	cytidylyltransferase activity	1/64	12/17057	0.044121786	0.246578068	0.219477383	tamm41	1
GO:1905030	voltage-gated ion channel activity involved in regulation of postsynaptic membrane potential	1/64	12/17057	0.044121786	0.246578068	0.219477383	asic4b	1
GO:0016671	oxidoreductase activity, acting on a sulfur group of donors, disulfide as acceptor	1/64	13/17057	0.047710885	0.246578068	0.219477383	ero1b	1
GO:0048038	quinone binding	1/64	13/17057	0.047710885	0.246578068	0.219477383	ndufs2	1
GO:0046873	metal ion transmembrane transporter activity	4/64	381/17057	0.054699538	0.246578068	0.219477383	kcnc1b/asic4b/cacna1eb/si:dkey-76p7.5	4
GO:0015269	calcium-activated potassium channel activity	1/64	15/17057	0.054849334	0.246578068	0.219477383	si:dkey-76p7.5	1
GO:0003727	single-stranded RNA binding	1/64	16/17057	0.058398779	0.246578068	0.219477383	mterf3	1
GO:0005272	sodium channel activity	1/64	16/17057	0.058398779	0.246578068	0.219477383	asic4b	1
GO:0051087	chaperone binding	1/64	16/17057	0.058398779	0.246578068	0.219477383	bag1	1
GO:0005216	ion channel activity	4/64	396/17057	0.061318047	0.246578068	0.219477383	kcnc1b/asic4b/cacna1eb/si:dkey-76p7.5	4
GO:0015129	lactate transmembrane transporter activity	1/64	17/17057	0.061935102	0.246578068	0.219477383	slc16a5b	1
GO:0019206	nucleoside kinase activity	1/64	17/17057	0.061935102	0.246578068	0.219477383	dck	1
GO:0005487	nucleocytoplasmic transporter activity	1/64	18/17057	0.06545835	0.246578068	0.219477383	nup160	1
GO:0008601	protein phosphatase type 2A regulator activity	1/64	18/17057	0.06545835	0.246578068	0.219477383	ppp2r2ba	1
GO:0042923	neuropeptide binding	1/64	18/17057	0.06545835	0.246578068	0.219477383	sstr1a	1
GO:0022838	substrate-specific channel activity	4/64	411/17057	0.068345531	0.246578068	0.219477383	kcnc1b/asic4b/cacna1eb/si:dkey-76p7.5	4
GO:0016780	phosphotransferase activity, for other substituted phosphate groups	1/64	20/17057	0.072465814	0.246578068	0.219477383	si:ch1073-145m9.1	1
GO:0016853	isomerase activity	2/64	123/17057	0.077896341	0.246578068	0.219477383	zgc:77086/ero1b	2
GO:0016791	phosphatase activity	3/64	266/17057	0.078142168	0.246578068	0.219477383	dusp23a/plppr3a/ppp2r2ba	3
GO:0005227	calcium activated cation channel activity	1/64	22/17057	0.079421549	0.246578068	0.219477383	si:dkey-76p7.5	1
GO:0015035	protein disulfide oxidoreductase activity	1/64	22/17057	0.079421549	0.246578068	0.219477383	ero1b	1
GO:0043022	ribosome binding	1/64	22/17057	0.079421549	0.246578068	0.219477383	pym1	1
GO:0015267	channel activity	4/64	437/17057	0.081476195	0.246578068	0.219477383	kcnc1b/asic4b/cacna1eb/si:dkey-76p7.5	4
GO:0022803	passive transmembrane transporter activity	4/64	437/17057	0.081476195	0.246578068	0.219477383	kcnc1b/asic4b/cacna1eb/si:dkey-76p7.5	4
GO:0000062	fatty-acyl-CoA binding	1/64	23/17057	0.082880135	0.246578068	0.219477383	acbd5b	1
GO:0015036	disulfide oxidoreductase activity	1/64	23/17057	0.082880135	0.246578068	0.219477383	ero1b	1
GO:0022839	ion gated channel activity	1/64	23/17057	0.082880135	0.246578068	0.219477383	si:dkey-76p7.5	1
GO:0070566	adenylyltransferase activity	1/64	23/17057	0.082880135	0.246578068	0.219477383	papss1	1
GO:0005267	potassium channel activity	2/64	128/17057	0.083401405	0.246578068	0.219477383	kcnc1b/si:dkey-76p7.5	2
GO:0022890	inorganic cation transmembrane transporter activity	4/64	461/17057	0.094633233	0.262676179	0.233806197	kcnc1b/asic4b/cacna1eb/si:dkey-76p7.5	4
GO:0005086	ARF guanyl-nucleotide exchange factor activity	1/64	28/17057	0.099982123	0.262676179	0.233806197	iqsec3b	1
GO:0016709	oxidoreductase activity, acting on paired donors, with incorporation or reduction of molecular oxygen, NAD(P)H as one donor, and incorporation of one atom of oxygen	1/64	28/17057	0.099982123	0.262676179	0.233806197	faxdc2	1
GO:0005251	delayed rectifier potassium channel activity	1/64	29/17057	0.103364656	0.262676179	0.233806197	kcnc1b	1
GO:0008017	microtubule binding	2/64	146/17057	0.104138216	0.262676179	0.233806197	camsap1a/znf207b	2
GO:0022843	voltage-gated cation channel activity	2/64	146/17057	0.104138216	0.262676179	0.233806197	kcnc1b/cacna1eb	2
GO:0050662	coenzyme binding	2/64	146/17057	0.104138216	0.262676179	0.233806197	ndufs2/acbd5b	2
GO:0008408	3'-5' exonuclease activity	1/64	30/17057	0.106734674	0.262676179	0.233806197	rad9b	1
GO:0008649	rRNA methyltransferase activity	1/64	30/17057	0.106734674	0.262676179	0.233806197	emg1	1
GO:0003950	NAD+ ADP-ribosyltransferase activity	1/64	31/17057	0.110092222	0.262676179	0.233806197	si:cabz01030277.1	1
GO:0005520	insulin-like growth factor binding	1/64	31/17057	0.110092222	0.262676179	0.233806197	zgc:85866	1
GO:0015079	potassium ion transmembrane transporter activity	2/64	158/17057	0.11866439	0.278247535	0.247666149	kcnc1b/si:dkey-76p7.5	2
GO:0003684	damaged DNA binding	1/64	35/17057	0.123398632	0.283084969	0.251971915	rad23aa	1
GO:0001594	trace-amine receptor activity	1/64	36/17057	0.126694513	0.283084969	0.251971915	taar12m	1
GO:0015077	monovalent inorganic cation transmembrane transporter activity	3/64	332/17057	0.128574651	0.283084969	0.251971915	kcnc1b/asic4b/si:dkey-76p7.5	3
GO:0015631	tubulin binding	2/64	167/17057	0.129874225	0.283084969	0.251971915	camsap1a/znf207b	2
GO:0005085	guanyl-nucleotide exchange factor activity	2/64	168/17057	0.131134949	0.283084969	0.251971915	zgc:153343/iqsec3b	2
GO:0016667	oxidoreductase activity, acting on a sulfur group of donors	1/64	40/17057	0.13975649	0.296982541	0.264342045	ero1b	1
GO:0005245	voltage-gated calcium channel activity	1/64	42/17057	0.146215168	0.301291862	0.268177741	cacna1eb	1
GO:0043021	ribonucleoprotein complex binding	1/64	42/17057	0.146215168	0.301291862	0.268177741	pym1	1
GO:0008188	neuropeptide receptor activity	1/64	43/17057	0.149426583	0.302723921	0.269452407	sstr1a	1
GO:0019888	protein phosphatase regulator activity	1/64	44/17057	0.152626107	0.302723921	0.269452407	ppp2r2ba	1
GO:0019838	growth factor binding	1/64	45/17057	0.155813783	0.302723921	0.269452407	zgc:85866	1
GO:0051287	NAD binding	1/64	45/17057	0.155813783	0.302723921	0.269452407	ndufs2	1
GO:0004721	phosphoprotein phosphatase activity	2/64	192/17057	0.162174725	0.310644544	0.276502496	dusp23a/ppp2r2ba	2
GO:0004527	exonuclease activity	1/64	48/17057	0.165306154	0.312244957	0.277927013	rad9b	1
GO:0019205	nucleobase-containing compound kinase activity	1/64	50/17057	0.171575948	0.315771754	0.28106619	dck	1
GO:0042578	phosphoric ester hydrolase activity	3/64	381/17057	0.171816984	0.315771754	0.28106619	dusp23a/plppr3a/ppp2r2ba	3
GO:0019208	phosphatase regulator activity	1/64	51/17057	0.174693437	0.316777433	0.281961338	ppp2r2ba	1
GO:0004879	RNA polymerase II transcription factor activity, ligand-activated sequence-specific DNA binding	1/64	53/17057	0.180893811	0.319500757	0.284385349	nr1d4b	1
GO:0098531	transcription factor activity, direct ligand regulated sequence-specific DNA binding	1/64	53/17057	0.180893811	0.319500757	0.284385349	nr1d4b	1
GO:0008173	RNA methyltransferase activity	1/64	56/17057	0.190108489	0.331471211	0.295040165	emg1	1
GO:0051082	unfolded protein binding	1/64	58/17057	0.196194838	0.337753139	0.300631664	cryabb	1
GO:0008514	organic anion transmembrane transporter activity	1/64	61/17057	0.205240034	0.345361677	0.30740397	slc16a5b	1
GO:0048037	cofactor binding	2/64	226/17057	0.208058909	0.345361677	0.30740397	ndufs2/acbd5b	2
GO:0008138	protein tyrosine/serine/threonine phosphatase activity	1/64	62/17057	0.208232776	0.345361677	0.30740397	dusp23a	1
GO:0016651	oxidoreductase activity, acting on NAD(P)H	1/64	64/17057	0.214185018	0.350953764	0.312381447	ndufs2	1
GO:0016763	transferase activity, transferring pentosyl groups	1/64	66/17057	0.220093207	0.356341382	0.317176927	si:cabz01030277.1	1
GO:0003690	double-stranded DNA binding	2/64	245/17057	0.234287725	0.37486036	0.333660537	mterf3/rfx1a	2
GO:0000978	RNA polymerase II core promoter proximal region sequence-specific DNA binding	1/64	78/17057	0.254635038	0.402678664	0.358421412	rfx1a	1
GO:0003707	steroid hormone receptor activity	1/64	81/17057	0.263032451	0.405852585	0.361246496	nr1d4b	1
GO:1901681	sulfur compound binding	1/64	81/17057	0.263032451	0.405852585	0.361246496	acbd5b	1
GO:0000987	core promoter proximal region sequence-specific DNA binding	1/64	83/17057	0.268578917	0.405852585	0.361246496	rfx1a	1
GO:0001159	core promoter proximal region DNA binding	1/64	83/17057	0.268578917	0.405852585	0.361246496	rfx1a	1
GO:0005262	calcium channel activity	1/64	85/17057	0.274084286	0.409620472	0.364600265	cacna1eb	1
GO:0003729	mRNA binding	1/64	91/17057	0.290356808	0.429223108	0.382048432	rbfox1	1
GO:0008227	G-protein coupled amine receptor activity	1/64	93/17057	0.295700771	0.432422633	0.384896306	taar12m	1
GO:0042277	peptide binding	1/64	99/17057	0.311496102	0.450675211	0.401142796	sstr1a	1
GO:0005249	voltage-gated potassium channel activity	1/64	103/17057	0.321832057	0.460727997	0.410090709	kcnc1b	1
GO:0000287	magnesium ion binding	1/64	106/17057	0.329483641	0.460755836	0.410115489	mtg2	1
GO:0033218	amide binding	1/64	106/17057	0.329483641	0.460755836	0.410115489	sstr1a	1
GO:0015085	calcium ion transmembrane transporter activity	1/64	107/17057	0.332015235	0.460755836	0.410115489	cacna1eb	1
GO:0015081	sodium ion transmembrane transporter activity	1/64	117/17057	0.356819291	0.490175996	0.436302164	asic4b	1
GO:0044822	poly(A) RNA binding	1/64	119/17057	0.361670179	0.490249163	0.436367289	rbfox1	1
GO:0004725	protein tyrosine phosphatase activity	1/64	120/17057	0.364082099	0.490249163	0.436367289	dusp23a	1
GO:0000981	RNA polymerase II transcription factor activity, sequence-specific DNA binding	2/64	348/17057	0.376511152	0.497859607	0.443141291	npas4a/nr1d4b	2
GO:0016757	transferase activity, transferring glycosyl groups	2/64	351/17057	0.380543697	0.497859607	0.443141291	zgc:153343/si:cabz01030277.1	2
GO:0008757	S-adenosylmethionine-dependent methyltransferase activity	1/64	127/17057	0.38071617	0.497859607	0.443141291	emg1	1
GO:0008528	G-protein coupled peptide receptor activity	1/64	129/17057	0.38538958	0.499171266	0.444308789	sstr1a	1
GO:0001653	peptide receptor activity	1/64	131/17057	0.39002827	0.500413629	0.445414608	sstr1a	1
GO:0072509	divalent inorganic cation transmembrane transporter activity	1/64	137/17057	0.403738543	0.511251585	0.455061395	cacna1eb	1
GO:0004497	monooxygenase activity	1/64	138/17057	0.405993905	0.511251585	0.455061395	faxdc2	1
GO:0003924	GTPase activity	1/64	146/17057	0.423737044	0.523893073	0.466313494	mtg2	1
GO:0004518	nuclease activity	1/64	146/17057	0.423737044	0.523893073	0.466313494	rad9b	1
GO:0008509	anion transmembrane transporter activity	1/64	149/17057	0.430255333	0.527159687	0.469221084	slc16a5b	1
GO:0000977	RNA polymerase II regulatory region sequence-specific DNA binding	1/64	155/17057	0.443074933	0.533258326	0.474649439	rfx1a	1
GO:0001012	RNA polymerase II regulatory region DNA binding	1/64	155/17057	0.443074933	0.533258326	0.474649439	rfx1a	1
GO:0008168	methyltransferase activity	1/64	179/17057	0.491574209	0.586439407	0.52198554	emg1	1
GO:0005096	GTPase activator activity	1/64	186/17057	0.504919365	0.591974428	0.526912223	si:ch211-152p11.4	1
GO:0016705	oxidoreductase activity, acting on paired donors, with incorporation or reduction of molecular oxygen	1/64	186/17057	0.504919365	0.591974428	0.526912223	faxdc2	1
GO:0016741	transferase activity, transferring one-carbon groups	1/64	189/17057	0.510532603	0.593439606	0.528216368	emg1	1
GO:0005506	iron ion binding	1/64	192/17057	0.516083181	0.594204966	0.528897609	faxdc2	1
GO:0000976	transcription regulatory region sequence-specific DNA binding	1/64	197/17057	0.525196767	0.594204966	0.528897609	rfx1a	1
GO:0030695	GTPase regulator activity	1/64	200/17057	0.530583599	0.594204966	0.528897609	si:ch211-152p11.4	1
GO:0060589	nucleoside-triphosphatase regulator activity	1/64	206/17057	0.541177408	0.594204966	0.528897609	si:ch211-152p11.4	1
GO:1990837	sequence-specific double-stranded DNA binding	1/64	207/17057	0.542920014	0.594204966	0.528897609	rfx1a	1
GO:0003735	structural constituent of ribosome	1/64	208/17057	0.544656104	0.594204966	0.528897609	slc25a51b	1
GO:0005525	GTP binding	2/64	485/17057	0.546956193	0.594204966	0.528897609	mtg2/si:ch211-133l11.10	2
GO:0000989	transcription factor activity, transcription factor binding	1/64	211/17057	0.549825522	0.594204966	0.528897609	nab1a	1
GO:0000988	transcription factor activity, protein binding	1/64	213/17057	0.55323966	0.594204966	0.528897609	nab1a	1
GO:0032561	guanyl ribonucleotide binding	2/64	499/17057	0.562523285	0.594204966	0.528897609	mtg2/si:ch211-133l11.10	2
GO:0008092	cytoskeletal protein binding	2/64	500/17057	0.563620887	0.594204966	0.528897609	camsap1a/znf207b	2
GO:0019001	guanyl nucleotide binding	2/64	500/17057	0.563620887	0.594204966	0.528897609	mtg2/si:ch211-133l11.10	2
GO:0016758	transferase activity, transferring hexosyl groups	1/64	228/17057	0.578045972	0.604725017	0.538261431	zgc:153343	1
GO:0008047	enzyme activator activity	1/64	264/17057	0.632182923	0.656312042	0.584178675	si:ch211-152p11.4	1
GO:0044212	transcription regulatory region DNA binding	1/64	279/17057	0.652666324	0.672444092	0.598537698	rfx1a	1
GO:0000975	regulatory region DNA binding	1/64	296/17057	0.674525525	0.68459307	0.609351416	rfx1a	1
GO:0001067	regulatory region nucleic acid binding	1/64	296/17057	0.674525525	0.68459307	0.609351416	rfx1a	1
GO:0046983	protein dimerization activity	1/64	383/17057	0.766871463	0.770430506	0.685754708	npas4a	1
GO:0044877	macromolecular complex binding	1/64	387/17057	0.770430506	0.770430506	0.685754708	pym1	1
