# Supplementary material for: Profiling DNA methylation patterns of zebrafish liver associated with parental high dietary arachidonic acid
Source: PLoS One. 2019 Aug 9;14(8):e0220934. doi: 10.1371/journal.pone.0220934 (PMC6688801; doi:10.1371/journal.pone.0220934)
Supplement: S5 File — (ZIP) [file pone.0220934.s005.zip › liver_F1_HARA_KEGG_table_gene_bodies.csv]

KEGG pathway	Description	GeneRatio	BgRatio	pvalue	p.adjust	qvalue	Genes	Count
dre04510	Focal adhesion	12/114	245/5834	0.002813743	0.270119337	0.269526971	142986/100006675/503730/570288/369191/321212/394012/445091/550505/567874/378480/103909601	12
dre04010	MAPK signaling pathway	13/114	318/5834	0.008716471	0.41839061	0.417473086	560913/100006675/570288/369195/570683/30575/359830/100331116/359834/100148818/378480/103909601/558453	13
dre04350	TGF-beta signaling pathway	6/114	104/5834	0.015701359	0.502443472	0.501341622	30161/503761/369195/359834/560317/321756	6
dre00564	Glycerophospholipid metabolism	5/114	101/5834	0.047012659	0.781143395	0.779430361	393931/100137124/406615/100148818/569053	5
dre00565	Ether lipid metabolism	3/114	42/5834	0.048082192	0.781143395	0.779430361	791915/100148818/569053	3
dre04512	ECM-receptor interaction	4/114	83/5834	0.07854132	0.781143395	0.779430361	503730/369191/321212/394012	4
dre04912	GnRH signaling pathway	5/114	125/5834	0.097095854	0.781143395	0.779430361	560913/100006675/570683/100148818/570652	5
dre04261	Adrenergic signaling in cardiomyocytes	7/114	201/5834	0.097541921	0.781143395	0.779430361	100149100/570683/557208/100331116/64272/570652/373878	7
dre04310	Wnt signaling pathway	6/114	173/5834	0.121896884	0.781143395	0.779430361	245946/568518/100006675/415254/80972/560317	6
dre04260	Cardiac muscle contraction	4/114	98/5834	0.12439004	0.781143395	0.779430361	436930/570683/100331116/64272	4
dre04110	Cell cycle	5/114	139/5834	0.135220347	0.781143395	0.779430361	334315/369195/359834/338204/560317	5
dre03320	PPAR signaling pathway	3/114	69/5834	0.151665956	0.781143395	0.779430361	335159/557714/565876	3
dre04012	ErbB signaling pathway	4/114	108/5834	0.160014661	0.781143395	0.779430361	142986/560913/100006675/567874	4
dre04270	Vascular smooth muscle contraction	5/114	148/5834	0.162780968	0.781143395	0.779430361	100006675/100149100/570683/100148818/570652	5
dre04370	VEGF signaling pathway	3/114	76/5834	0.185247056	0.781143395	0.779430361	142986/100006675/100148818	3
dre03013	RNA transport	5/114	158/5834	0.195819569	0.781143395	0.779430361	436644/393732/559225/393566/570945	5
dre04933	AGE-RAGE signaling pathway in diabetic complications	4/114	126/5834	0.231902937	0.781143395	0.779430361	100006675/369195/359834/560317	4
dre00770	Pantothenate and CoA biosynthesis	1/114	14/5834	0.241633335	0.781143395	0.779430361	405829	1
dre03450	Non-homologous end-joining	1/114	14/5834	0.241633335	0.781143395	0.779430361	553029	1
dre04540	Gap junction	4/114	129/5834	0.244616237	0.781143395	0.779430361	100006675/378480/103909601/570652	4
dre03015	mRNA surveillance pathway	3/114	89/5834	0.251853863	0.781143395	0.779430361	557208/393566/373878	3
dre00380	Tryptophan metabolism	2/114	50/5834	0.255625801	0.781143395	0.779430361	368242/101885014	2
dre00730	Thiamine metabolism	1/114	15/5834	0.25648794	0.781143395	0.779430361	100048920	1
dre04810	Regulation of actin cytoskeleton	7/114	267/5834	0.266117357	0.781143395	0.779430361	142986/359830/373124/394012/567874/378480/103909601	7
dre03040	Spliceosome	4/114	134/5834	0.266141776	0.781143395	0.779430361	327336/393920/393467/402896	4
dre00061	Fatty acid biosynthesis	1/114	16/5834	0.271054081	0.781143395	0.779430361	335159	1
dre04141	Protein processing in endoplasmic reticulum	5/114	181/5834	0.279169439	0.781143395	0.779430361	560913/558108/550328/445091/550505	5
dre00510	N-Glycan biosynthesis	2/114	54/5834	0.284784673	0.781143395	0.779430361	431727/563038	2
dre04514	Cell adhesion molecules (CAMs)	4/114	141/5834	0.296833616	0.781143395	0.779430361	791140/114442/114441/394012	4
dre03050	Proteasome	2/114	56/5834	0.299336688	0.781143395	0.779430361	573095/393544	2
dre00592	alpha-Linolenic acid metabolism	1/114	18/5834	0.299343078	0.781143395	0.779430361	100148818	1
dre04218	Cellular senescence	5/114	187/5834	0.302087352	0.781143395	0.779430361	369195/445091/550505/553029/359834	5
dre00100	Steroid biosynthesis	1/114	21/5834	0.339748522	0.781143395	0.779430361	406828	1
dre00120	Primary bile acid biosynthesis	1/114	21/5834	0.339748522	0.781143395	0.779430361	565876	1
dre00532	Glycosaminoglycan biosynthesis - chondroitin sulfate / dermatan sulfate	1/114	21/5834	0.339748522	0.781143395	0.779430361	793671	1
dre00591	Linoleic acid metabolism	1/114	21/5834	0.339748522	0.781143395	0.779430361	100148818	1
dre00563	Glycosylphosphatidylinositol (GPI)-anchor biosynthesis	1/114	22/5834	0.352696857	0.781143395	0.779430361	100538291	1
dre00900	Terpenoid backbone biosynthesis	1/114	22/5834	0.352696857	0.781143395	0.779430361	336798	1
dre04621	NOD-like receptor signaling pathway	4/114	155/5834	0.359291621	0.781143395	0.779430361	100330160/796505/445223/566871	4
dre00561	Glycerolipid metabolism	2/114	65/5834	0.364012779	0.781143395	0.779430361	100137124/569053	2
dre01040	Biosynthesis of unsaturated fatty acids	1/114	24/5834	0.377843133	0.781143395	0.779430361	447878	1
dre04070	Phosphatidylinositol signaling system	3/114	113/5834	0.38049386	0.781143395	0.779430361	100006675/100137124/373124	3
dre04068	FoxO signaling pathway	4/114	167/5834	0.412893831	0.781143395	0.779430361	394088/369195/359834/560317	4
dre04530	Tight junction	5/114	217/5834	0.419266052	0.781143395	0.779430361	474349/560913/566060/101884950/368266	5
dre04020	Calcium signaling pathway	6/114	266/5834	0.419754214	0.781143395	0.779430361	100006675/100149100/402920/570683/565379/492467	6
dre03008	Ribosome biogenesis in eukaryotes	2/114	77/5834	0.446473815	0.781143395	0.779430361	415254/406805	2
dre00512	Mucin type O-glycan biosynthesis	1/114	30/5834	0.447616708	0.781143395	0.779430361	724080	1
dre00760	Nicotinate and nicotinamide metabolism	1/114	31/5834	0.458466414	0.781143395	0.779430361	100330160	1
dre00860	Porphyrin and chlorophyll metabolism	1/114	32/5834	0.469104848	0.781143395	0.779430361	58215	1
dre04060	Cytokine-cytokine receptor interaction	4/114	180/5834	0.469889731	0.781143395	0.779430361	369195/359834/378480/103909601	4
dre04217	Necroptosis	4/114	182/5834	0.478497217	0.781143395	0.779430361	445091/550505/100148818/566871	4
dre00350	Tyrosine metabolism	1/114	33/5834	0.479536087	0.781143395	0.779430361	569363	1
dre04137	Mitophagy - animal	2/114	83/5834	0.485468924	0.781143395	0.779430361	415254/550328	2
dre04150	mTOR signaling pathway	4/114	184/5834	0.487052652	0.781143395	0.779430361	568518/100006675/80972/393732	4
dre00062	Fatty acid elongation	1/114	34/5834	0.489764131	0.781143395	0.779430361	447878	1
dre00410	beta-Alanine metabolism	1/114	35/5834	0.499792905	0.781143395	0.779430361	405829	1
dre04916	Melanogenesis	3/114	138/5834	0.50923781	0.781143395	0.779430361	100006675/80972/570652	3
dre00983	Drug metabolism - other enzymes	1/114	36/5834	0.509626257	0.781143395	0.779430361	405829	1
dre04114	Oocyte meiosis	3/114	139/5834	0.514117834	0.781143395	0.779430361	557208/570652/373878	3
dre00140	Steroid hormone biosynthesis	1/114	37/5834	0.519267962	0.781143395	0.779430361	777792	1
dre03410	Base excision repair	1/114	37/5834	0.519267962	0.781143395	0.779430361	406730	1
dre04744	Phototransduction	1/114	37/5834	0.519267962	0.781143395	0.779430361	564152	1
dre04120	Ubiquitin mediated proteolysis	3/114	142/5834	0.528604783	0.781143395	0.779430361	334627/550328/402829	3
dre03030	DNA replication	1/114	38/5834	0.528721723	0.781143395	0.779430361	407653	1
dre04920	Adipocytokine signaling pathway	2/114	91/5834	0.534762814	0.781143395	0.779430361	335159/557714	2
dre02010	ABC transporters	1/114	39/5834	0.537991172	0.781143395	0.779430361	566515	1
dre03440	Homologous recombination	1/114	40/5834	0.54707987	0.781143395	0.779430361	553029	1
dre04672	Intestinal immune network for IgA production	1/114	42/5834	0.564728925	0.781143395	0.779430361	359834	1
dre04520	Adherens junction	2/114	97/5834	0.569583725	0.781143395	0.779430361	415254/560317	2
dre05132	Salmonella infection	2/114	97/5834	0.569583725	0.781143395	0.779430361	570288/100007897	2
dre00071	Fatty acid degradation	1/114	46/5834	0.598007351	0.808573319	0.806800132	335159	1
dre00240	Pyrimidine metabolism	2/114	105/5834	0.613055474	0.817051241	0.815259462	405829/407653	2
dre00270	Cysteine and methionine metabolism	1/114	49/5834	0.621299381	0.817051241	0.815259462	798918	1
dre00590	Arachidonic acid metabolism	1/114	51/5834	0.636079037	0.825183615	0.823374002	100148818	1
dre04340	Hedgehog signaling pathway	1/114	55/5834	0.663944454	0.828541794	0.826724816	403042	1
dre04371	Apelin signaling pathway	3/114	178/5834	0.682081538	0.828541794	0.826724816	30575/560317/570652	3
dre00520	Amino sugar and nucleotide sugar metabolism	1/114	58/5834	0.683445721	0.828541794	0.826724816	561018	1
dre01212	Fatty acid metabolism	1/114	58/5834	0.683445721	0.828541794	0.826724816	335159	1
dre00600	Sphingolipid metabolism	1/114	60/5834	0.695819034	0.828541794	0.826724816	569053	1
dre04330	Notch signaling pathway	1/114	61/5834	0.701824685	0.828541794	0.826724816	80972	1
dre00330	Arginine and proline metabolism	1/114	62/5834	0.707712782	0.828541794	0.826724816	560682	1
dre04622	RIG-I-like receptor signaling pathway	1/114	62/5834	0.707712782	0.828541794	0.826724816	30116	1
dre00970	Aminoacyl-tRNA biosynthesis	1/114	64/5834	0.719145395	0.831782626	0.829958541	447847	1
dre00230	Purine metabolism	3/114	195/5834	0.740563683	0.846358495	0.844502446	572061/407653/570652	3
dre00310	Lysine degradation	1/114	72/5834	0.760609046	0.859040805	0.857156944	559945	1
dre04142	Lysosome	2/114	146/5834	0.7846084	0.875841935	0.873921229	406511/795916	2
dre01230	Biosynthesis of amino acids	1/114	87/5834	0.822675299	0.90111766	0.899141525	560682	1
dre00562	Inositol phosphate metabolism	1/114	89/5834	0.829641105	0.90111766	0.899141525	373124	1
dre04210	Apoptosis	2/114	169/5834	0.848490461	0.90111766	0.899141525	445091/550505	2
dre04910	Insulin signaling pathway	2/114	169/5834	0.848490461	0.90111766	0.899141525	393732/565379	2
dre04620	Toll-like receptor signaling pathway	1/114	97/5834	0.85489383	0.90111766	0.899141525	560913	1
dre04144	Endocytosis	4/114	310/5834	0.863571091	0.90111766	0.899141525	100537448/567055/791153/564152	4
dre04914	Progesterone-mediated oocyte maturation	1/114	108/5834	0.883663248	0.912168514	0.910168145	570652	1
dre04080	Neuroactive ligand-receptor interaction	5/114	400/5834	0.899950918	0.91909881	0.917083242	100149100/566922/402920/562831/100037375	5
dre00190	Oxidative phosphorylation	1/114	139/5834	0.937733593	0.947604473	0.945526393	436930	1
dre05168	Herpes simplex infection	1/114	187/5834	0.97650557	0.97650557	0.974364111	415254	1
