# Supplementary material for: Profiling DNA methylation patterns of zebrafish liver associated with parental high dietary arachidonic acid
Source: PLoS One. 2019 Aug 9;14(8):e0220934. doi: 10.1371/journal.pone.0220934 (PMC6688801; doi:10.1371/journal.pone.0220934)
Supplement: S5 File — (ZIP) [file pone.0220934.s005.zip › liver_F1_HARA_KEGG_table_promoters.csv]

KEGG pathway	Description	GeneRatio	BgRatio	pvalue	p.adjust	qvalue	Genes	Count
dre04141	Protein processing in endoplasmic reticulum	4/22	181/5834	0.004230033	0.097290757	0.089053325	558108/405841/445284/767700	4
dre03013	RNA transport	3/22	158/5834	0.020571131	0.236568003	0.216538218	393566/373077/393635	3
dre00920	Sulfur metabolism	1/22	Oct-34	0.037104595	0.270169942	0.247295141	559488	1
dre00730	Thiamine metabolism	1/22	15/5834	0.055160424	0.270169942	0.247295141	100048920	1
dre00450	Selenocompound metabolism	1/22	16/5834	0.058732596	0.270169942	0.247295141	559488	1
dre00100	Steroid biosynthesis	1/22	21/5834	0.076400936	0.292870256	0.268073461	406828	1
dre03420	Nucleotide excision repair	1/22	44/5834	0.153677172	0.478206016	0.437717177	445284	1
dre00230	Purine metabolism	2/22	195/5834	0.166332527	0.478206016	0.437717177	559488/474325	2
dre04080	Neuroactive ligand-receptor interaction	3/22	400/5834	0.188382169	0.481421099	0.440660044	562831/100150578/568254	3
dre04510	Focal adhesion	2/22	245/5834	0.235521233	0.50580603	0.462980348	100534866/100318854	2
dre03008	Ribosome biogenesis in eukaryotes	1/22	77/5834	0.253851734	0.50580603	0.462980348	678588	1
dre04512	ECM-receptor interaction	1/22	83/5834	0.270804555	0.50580603	0.462980348	100318854	1
dre03015	mRNA surveillance pathway	1/22	89/5834	0.287389327	0.50580603	0.462980348	393566	1
dre05132	Salmonella infection	1/22	97/5834	0.308942982	0.50580603	0.462980348	100534866	1
dre00240	Pyrimidine metabolism	1/22	105/5834	0.329873498	0.50580603	0.462980348	474325	1
dre03040	Spliceosome	1/22	134/5834	0.400788399	0.532577399	0.487485033	373077	1
dre00190	Oxidative phosphorylation	1/22	139/5834	0.412267209	0.532577399	0.487485033	553672	1
dre04514	Cell adhesion molecules (CAMs)	1/22	141/5834	0.416799703	0.532577399	0.487485033	114442	1
dre04145	Phagosome	1/22	158/5834	0.454001702	0.549581008	0.503048977	100318854	1
dre04218	Cellular senescence	1/22	187/5834	0.512292863	0.589136792	0.539255645	563903	1
dre04261	Adrenergic signaling in cardiomyocytes	1/22	201/5834	0.538259422	0.589522224	0.539608443	565910	1
dre04144	Endocytosis	1/22	310/5834	0.699840616	0.709277634	0.649224379	555340	1
dre04010	MAPK signaling pathway	1/22	318/5834	0.709277634	0.709277634	0.649224379	100534866	1
