# Supplementary material for: Profiling DNA methylation patterns of zebrafish liver associated with parental high dietary arachidonic acid
Source: PLoS One. 2019 Aug 9;14(8):e0220934. doi: 10.1371/journal.pone.0220934 (PMC6688801; doi:10.1371/journal.pone.0220934)
Supplement: S6 File — (XLSX) [file pone.0220934.s006.xlsx]

## Sheet: RNAseq_ensembl_F0
Row.names	baseMean	log2FoldChange	lfcSE	stat	pvalue	padj	symbol	entrezgene	name
ENSDARG00000014717	558.805	0.530382	0.0906298	5.85218	4.85e-09	5.89e-05	CABZ01078858.1	NA	NA
ENSDARG00000036135	756.505	0.487664	0.0904009	5.39446	6.87e-08	0.000417529	bbox1	572649	butyrobetaine (gamma), 2-oxoglutarate dioxygenase (gamma-butyrobetaine hydroxylase) 1
ENSDARG00000031845	21.3072	0.919226	0.174759	5.25997	1.44e-07	0.000583512	mboat2a	570695	membrane bound O-acyltransferase domain containing 2a
ENSDARG00000075149	43.9712	0.704765	0.141708	4.97335	6.58e-07	0.00199888	nagpa	569719	N-acetylglucosamine-1-phosphodiester alpha-N-acetylglucosaminidase
ENSDARG00000096234	262.283	-0.893624	0.185584	-4.81519	1.47e-06	0.00357357	tac4	100151267	tachykinin 4 (hemokinin)
ENSDARG00000079901	4644.49	-0.418298	0.0901483	-4.64011	3.48e-06	0.00705156	si:ch73-15n24.1	322603	si:ch73-15n24.1
ENSDARG00000079486	220.085	0.707953	0.157177	4.50418	6.66e-06	0.0115648	fam20a	564308	family with sequence similarity 20, member A
ENSDARG00000038585	40.885	-0.704285	0.160711	-4.38232	1.17e-05	0.0178337	eif4e2	541523	eukaryotic translation initiation factor 4E family member 2
ENSDARG00000060007	14.3857	0.794064	0.184446	4.30512	1.67e-05	0.0205114	n4bp3	101884870	NEDD4 binding protein 3
ENSDARG00000077404	253.516	0.477577	0.110998	4.30258	1.69e-05	0.0205114	ncoa3	564519	nuclear receptor coactivator 3
ENSDARG00000069029	55.8892	0.759845	0.178602	4.25439	2.1e-05	0.0231529	acss2l	NA	acyl-CoA synthetase short-chain family member 2 like
ENSDARG00000011926	42.5921	-0.681707	0.164648	-4.14038	3.47e-05	0.0304808	tpgs2	431755	tubulin polyglutamylase complex subunit 2
ENSDARG00000014031	3775.5	0.260401	0.0628503	4.14319	3.43e-05	0.0304808	abcc2	393561	ATP-binding cassette, sub-family C (CFTR/MRP), member 2
ENSDARG00000016494	161.147	-0.657853	0.160191	-4.10668	4.01e-05	0.0304808	ddc	406651	dopa decarboxylase
ENSDARG00000027572	520.549	-0.408618	0.0989921	-4.12778	3.66e-05	0.0304808	as3mt	664699	arsenite methyltransferase
ENSDARG00000101256	81.7	0.761949	0.185224	4.11366	3.89e-05	0.0304808	CABZ01085052.1	NA	NA
ENSDARG00000021082	122.448	0.562286	0.138899	4.04816	5.16e-05	0.0348443	sec31a	266638	SEC31 homolog A, COPII coat complex component
ENSDARG00000099184	78.7626	-0.623747	0.154028	-4.04956	5.13e-05	0.0348443	map2k6	65239	mitogen-activated protein kinase kinase 6
ENSDARG00000041951	399.424	0.388213	0.0964362	4.02559	5.68e-05	0.0363426	selo	558648	selenoprotein O
ENSDARG00000063229	249.431	0.551586	0.137644	4.00733	6.14e-05	0.0373067	xpo1b	561138	exportin 1 (CRM1 homolog, yeast) b
ENSDARG00000078683	469.158	0.680714	0.171425	3.97092	7.16e-05	0.0414226	RNF14 (1 of many)	NA	ring finger protein 14
ENSDARG00000016856	294.283	-0.393263	0.100599	-3.90919	9.26e-05	0.0472402	pon2	335176	paraoxonase 2
ENSDARG00000060618	23.3031	0.701658	0.180029	3.89747	9.72e-05	0.0472402	ipo13	100319138	importin 13
ENSDARG00000100274	20.9879	0.703727	0.18038	3.90137	9.57e-05	0.0472402	CABZ01045062.1	NA	NA
ENSDARG00000100456	11.1111	0.725458	0.185895	3.90252	9.52e-05	0.0472402	ptk2aa	NA	protein tyrosine kinase 2aa
ENSDARG00000078856	208.988	0.563067	0.144877	3.88652	0.000101692	0.0475212	slc22a23	555979	solute carrier family 22, member 23
ENSDARG00000062420	44.8225	0.675298	0.174507	3.86976	0.000108944	0.0490248	nfia	556665	nuclear factor I/A
ENSDARG00000098348	126.153	-0.58919	0.153243	-3.8448	0.000120651	0.0505488	znf326	571228	zinc finger protein 326
ENSDARG00000099843	268.736	-0.643133	0.167123	-3.84827	0.000118954	0.0505488	nedd4a	NA	neural precursor cell expressed, developmentally down-regulated 4a
ENSDARG00000104492	23.629	0.692974	0.182838	3.7901	0.00015059	0.0609888	CABZ01113061.1	NA	NA
ENSDARG00000026376	136.627	0.646785	0.172412	3.7514	0.000175849	0.0647444	aco1	568448	aconitase 1, soluble
ENSDARG00000039356	56.1346	-0.66127	0.176224	-3.75244	0.000175122	0.0647444	zgc:194209	570908	zgc:194209
ENSDARG00000101791	31.5175	0.659865	0.175532	3.75923	0.000170435	0.0647444	LOC100332215	100332215	kynurenine--oxoglutarate transaminase 3-like
ENSDARG00000101481	256.636	-0.498997	0.133302	-3.74335	0.000181584	0.0648897	rbp5	171477	retinol binding protein 1a, cellular
ENSDARG00000009626	108.539	0.479613	0.129166	3.71316	0.000204689	0.0677425	nrbp2b	562626	nuclear receptor binding protein 2b
ENSDARG00000040566	118.492	-0.454737	0.122532	-3.71118	0.000206294	0.0677425	phykpl	557205	5-phosphohydroxy-L-lysine phospho-lyase
ENSDARG00000104054	19.8357	0.68422	0.183748	3.7237	0.000196328	0.0677425	si:ch1073-189o9.1	NA	si:ch1073-189o9.1
ENSDARG00000044751	1145.16	0.445928	0.120398	3.7038	0.000212395	0.0679104	ddt	415237	D-dopachrome tautomerase
ENSDARG00000079889	24.1688	0.655308	0.17909	3.6591	0.0002531	0.0788504	phldb2a	570807	pleckstrin homology-like domain, family B, member 2a
ENSDARG00000037781	186.499	-0.44201	0.121388	-3.64132	0.000271248	0.0803821	acss2	436914	acyl-CoA synthetase short-chain family member 2
ENSDARG00000078770	172.494	0.532572	0.14621	3.64251	0.000269997	0.0803821	si:ch73-21k16.5	336430	si:ch73-21k16.5
ENSDARG00000076592	14.5328	0.666119	0.183765	3.62484	0.000289141	0.0836444	man1b1b	556237	mannosidase, alpha, class 1B, member 1b
ENSDARG00000029252	292.575	-0.353212	0.0978441	-3.60994	0.000306263	0.0865371	ssb	321504	Sjogren syndrome antigen B (autoantigen La)
ENSDARG00000038439	133584	-0.303759	0.0848586	-3.57959	0.000344138	0.095029	fabp10a	171481	fatty acid binding protein 10a, liver basic
ENSDARG00000056481	80.6575	0.486742	0.13645	3.56719	0.000360828	0.0953055	vat1	368752	vesicle amine transport 1
ENSDARG00000063407	20.9172	0.658942	0.184543	3.57067	0.000356071	0.0953055	CABZ01052815.1	NA	NA
ENSDARG00000008816	633.607	-0.421877	0.118593	-3.55735	0.000374612	0.0968411	glud1a	317737	glutamate dehydrogenase 1a
ENSDARG00000100084	19.0367	0.658406	0.185855	3.54257	0.000396245	0.100299	CABZ01084603.1	NA	NA
ENSDARG00000078954	70.1495	0.507251	0.144132	3.51936	0.000432584	0.107263	rxrba	30530	retinoid x receptor, beta a
ENSDARG00000103324	13.0047	-0.645249	0.184968	-3.48844	0.000485841	0.118059	si:ch211-127b6.2	NA	si:ch211-127b6.2
ENSDARG00000025504	13.9974	-0.644036	0.185474	-3.47238	0.000515861	0.122896	gucy2f	140424	guanylate cyclase 2F, retinal
ENSDARG00000094730	202.546	-0.37558	0.108437	-3.46358	0.000533029	0.124235	acbd7	619256	acyl-CoA binding domain containing 7
ENSDARG00000099995	27.7143	0.587688	0.169895	3.45913	0.00054193	0.124235	apbb2b	564990	amyloid beta (A4) precursor protein-binding, family B, member 2b
ENSDARG00000003789	1053.45	0.407967	0.118303	3.44849	0.000563736	0.126841	dennd5b	323528	DENN/MADD domain containing 5B
ENSDARG00000028386	208.57	-0.450385	0.131023	-3.43744	0.00058724	0.127871	htatip2	64605	HIV-1 Tat interactive protein 2
ENSDARG00000056462	76.429	-0.589168	0.171446	-3.43646	0.000589365	0.127871	crp2	327615	C-reactive protein 2
ENSDARG00000104906	214.753	0.346319	0.101004	3.42877	0.000606333	0.129245	mtr	NA	5-methyltetrahydrofolate-homocysteine methyltransferase
ENSDARG00000077372	2298.93	0.567389	0.165911	3.41983	0.000626592	0.13126	tfr1b	494478	transferrin receptor 1b
ENSDARG00000009470	205.981	0.362041	0.10603	3.41451	0.000638971	0.131411	hnf1a	266961	HNF1 homeobox a
ENSDARG00000019274	34.4284	-0.621634	0.182578	-3.40475	0.000662235	0.131411	rasd1	393504	RAS, dexamethasone-induced 1
ENSDARG00000041923	13.1998	-0.627296	0.18536	-3.38421	0.000713836	0.131411	ccl38.6	100034523	chemokine (C-C motif) ligand 38, duplicate 6
ENSDARG00000041923	13.1998	-0.627296	0.18536	-3.38421	0.000713836	0.131411	ccl38a.3	100536999	chemokine (C-C motif) ligand 38, duplicate 3
ENSDARG00000056226	752.182	0.543941	0.160445	3.3902	0.000698418	0.131411	creb3l3a	553700	cAMP responsive element binding protein 3-like 3a
ENSDARG00000059824	190.26	-0.629672	0.186033	-3.38474	0.000712468	0.131411	soat2	564868	sterol O-acyltransferase 2
ENSDARG00000086848	49.1832	0.557678	0.163984	3.4008	0.000671889	0.131411	atad3b	NA	ATPase family, AAA domain containing 3B
ENSDARG00000092285	45.5854	0.605576	0.178213	3.39805	0.000678682	0.131411	cenpv	100334010	centromere protein V
ENSDARG00000098599	44.2292	0.522349	0.153992	3.39205	0.000693726	0.131411	CABZ01072810.1	NA	NA
ENSDARG00000001014	323.763	0.445443	0.132152	3.37068	0.000749825	0.132034	myh9b	561431	myosin, heavy chain 9b, non-muscle
ENSDARG00000062553	30.5759	0.586579	0.173796	3.37509	0.000737907	0.132034	bach1a	678555	BTB and CNC homology 1, basic leucine zipper transcription factor 1 a
ENSDARG00000098369	80.7839	0.620486	0.183925	3.37358	0.000741967	0.132034	si:dkey-165o8.1	NA	si:dkey-165o8.1
ENSDARG00000086300	15.6702	0.616065	0.18422	3.34418	0.000825253	0.14324	si:ch211-236d3.4	794256	si:ch211-236d3.4
ENSDARG00000032155	39.3856	0.575055	0.172518	3.33331	0.000858197	0.144835	ppm1aa	30704	protein phosphatase, Mg2+/Mn2+ dependent, 1Aa
ENSDARG00000067920	32.504	0.525611	0.157686	3.33328	0.000858279	0.144835	rab8a	571897	RAB8A, member RAS oncogene family
ENSDARG00000045911	43.0093	0.49228	0.147968	3.32695	0.000878035	0.146139	tulp4a	557730	tubby like protein 4a
ENSDARG00000026787	284.798	-0.46128	0.139293	-3.31157	0.000927735	0.151273	aqp7	334529	aquaporin 7
ENSDARG00000077009	114.257	0.444026	0.134157	3.30975	0.000933782	0.151273	wdfy4	572477	WDFY family member 4
ENSDARG00000054666	46.5497	0.484202	0.147245	3.28841	0.00100755	0.160591	pgpep1	553547	pyroglutamyl-peptidase I
ENSDARG00000060751	47.5438	-0.458804	0.139797	-3.28194	0.00103096	0.160591	taok3a	798408	TAO kinase 3a
ENSDARG00000104732	201.752	0.377096	0.114865	3.28295	0.00102727	0.160591	mlycd	100037349	malonyl-CoA decarboxylase
ENSDARG00000004745	307.781	0.365349	0.111748	3.26939	0.0010778	0.163691	lmbr1l	321314	limb development membrane protein 1-like
ENSDARG00000068572	304.514	0.5647	0.172714	3.26956	0.00107714	0.163691	slc16a1b	368274	solute carrier family 16 (monocarboxylate transporter), member 1b
ENSDARG00000014634	414.961	0.251653	0.0771808	3.26056	0.00111192	0.166788	mbtps1	326710	membrane-bound transcription factor peptidase, site 1
ENSDARG00000012987	1565.74	0.308891	0.0954731	3.23537	0.00121485	0.175302	gpia	246094	glucose-6-phosphate isomerase a
ENSDARG00000041572	89.4343	0.475174	0.14744	3.22283	0.00126932	0.175302	zfpm1	407655	zinc finger protein, FOG family member 1
ENSDARG00000053463	59.3602	-0.54484	0.16879	-3.22791	0.00124696	0.175302	poglut1	NA	protein O-glucosyltransferase 1
ENSDARG00000075030	169.611	-0.371533	0.115162	-3.22618	0.00125453	0.175302	stx10	100151249	syntaxin 10
ENSDARG00000075444	25.9932	-0.597864	0.185277	-3.22687	0.00125153	0.175302	cgref1	559576	cell growth regulator with EF-hand domain 1
ENSDARG00000077875	185.041	-0.497643	0.153784	-3.23598	0.00121225	0.175302	slc2a5	NA	solute carrier family 2 (facilitated glucose/fructose transporter), member 5
ENSDARG00000092488	98.2756	0.426257	0.132265	3.22275	0.00126968	0.175302	khnyn	100536128	KH and NYN domain containing
ENSDARG00000007449	255.272	-0.520711	0.162016	-3.21394	0.00130925	0.177586	slc25a39	393458	solute carrier family 25, member 39
ENSDARG00000099175	444.136	-0.349574	0.108921	-3.20941	0.00133007	0.177586	hmgb1a	321622	high mobility group box 1a
ENSDARG00000099312	58.1075	-0.51209	0.159414	-3.21233	0.00131661	0.177586	hn1b	402906	hematological and neurological expressed 1b
ENSDARG00000059365	480.783	-0.420609	0.131645	-3.19502	0.00139819	0.184653	nipal4	436937	NIPA-like domain containing 4
ENSDARG00000069105	711.509	0.542491	0.169979	3.19152	0.00141524	0.184894	fgfr4	100000160	fibroblast growth factor receptor 4
ENSDARG00000037679	917.651	0.294952	0.0926225	3.18445	0.00145027	0.187455	MPC2 (1 of many)	NA	zgc:103678
ENSDARG00000098766	4837.81	0.25874	0.0815027	3.17462	0.00150034	0.191885	pcxa	553283	pyruvate carboxylase a
ENSDARG00000096829	190.723	-0.319756	0.101009	-3.16561	0.00154755	0.195862	blvrb	436959	biliverdin reductase B
ENSDARG00000040309	173.926	0.504333	0.159506	3.16183	0.00156778	0.196377	pxdc1b	566349	PX domain containing 1b
ENSDARG00000019549	166.672	0.436234	0.138531	3.14901	0.00163826	0.201373	cds1	100002015	CDP-diacylglycerol synthase (phosphatidate cytidylyltransferase) 1
ENSDARG00000093125	129.234	0.33553	0.106566	3.14855	0.00164081	0.201373	si:ch1073-55a19.2	100317326	si:ch1073-55a19.2
ENSDARG00000104148	217.869	0.277624	0.0883499	3.14232	0.00167614	0.203651	crebbpb	567111	CREB binding protein b
ENSDARG00000019644	702.929	0.45474	0.145284	3.13	0.00174807	0.210288	ldhba	30497	lactate dehydrogenase Ba
ENSDARG00000092123	24.6107	-0.518978	0.166159	-3.12338	0.00178785	0.212964	si:dkey-20d21.12	556245	si:dkey-20d21.12
ENSDARG00000035718	620.543	0.554745	0.178149	3.11394	0.00184606	0.216373	cbln6	793037	cerebellin 6
ENSDARG00000035890	68.2862	-0.450649	0.144764	-3.11298	0.00185208	0.216373	fuca1.1	335494	fucosidase, alpha-L- 1, tissue, tandem duplicate 1
ENSDARG00000004692	100.484	-0.548382	0.176436	-3.10811	0.00188285	0.216414	nabp1a	494100	nucleic acid binding protein 1a
ENSDARG00000032482	16.5153	0.572419	0.184218	3.1073	0.00188806	0.216414	si:dkey-40c11.2	798260	si:dkey-40c11.2
ENSDARG00000029766	141.814	0.409639	0.132079	3.10146	0.00192567	0.218662	nr1i2	565875	nuclear receptor subfamily 1, group I, member 2
ENSDARG00000074702	131.508	0.354437	0.11495	3.0834	0.00204652	0.230234	arfgef2	100334572	ADP-ribosylation factor guanine nucleotide-exchange factor 2 (brefeldin A-inhibited)
ENSDARG00000004111	24.5393	-0.570273	0.185667	-3.07148	0.00213002	0.23126	esr1	259252	estrogen receptor 1
ENSDARG00000033071	40.6523	-0.570181	0.185331	-3.07655	0.00209408	0.23126	trim35-10	799678	tripartite motif containing 35-10
ENSDARG00000036107	1939.23	-0.515834	0.167864	-3.07292	0.00211974	0.23126	txnipa	368359	thioredoxin interacting protein a
ENSDARG00000103845	122.457	-0.321003	0.104519	-3.07123	0.00213178	0.23126	zgc:55733	393968	zgc:55733
ENSDARG00000004634	82.5755	0.391961	0.128044	3.06115	0.0022049	0.232793	osbp	564372	oxysterol binding protein
ENSDARG00000057114	49.4077	-0.444474	0.145434	-3.05619	0.00224171	0.232793	hpf1	100002184	histone PARylation factor 1
ENSDARG00000058237	24.5483	0.539303	0.176072	3.06296	0.00219158	0.232793	ssbp3a	100005603	single stranded DNA binding protein 3a
ENSDARG00000063580	72.7702	0.400321	0.130946	3.05714	0.0022346	0.232793	si:ch1073-219n12.1	571989	si:ch1073-219n12.1
ENSDARG00000079723	10.9268	0.565381	0.184376	3.06646	0.00216611	0.232793	si:dkey-46g23.1	793145	si:dkey-46g23.1
ENSDARG00000060921	157.449	0.323528	0.10655	3.03639	0.0023943	0.246532	pla2g6	406370	phospholipase A2, group VI (cytosolic, calcium-independent)
ENSDARG00000097456	20.5404	-0.520994	0.171769	-3.03312	0.00242041	0.247126	coa3b	335493	cytochrome C oxidase assembly factor 3b
ENSDARG00000036833	4447.18	0.345839	0.114141	3.02993	0.0024461	0.247668	upp2	393113	uridine phosphorylase 2
ENSDARG00000026198	29.2735	-0.511039	0.169123	-3.0217	0.00251356	0.250326	enoph1	431773	enolase-phosphatase 1
ENSDARG00000092856	84.6575	-0.418759	0.138515	-3.02321	0.00250108	0.250326	si:ch211-210c8.7	NA	si:ch211-210c8.7
ENSDARG00000012609	41964.3	-0.303555	0.100917	-3.00796	0.00263009	0.251976	hpx	327588	hemopexin
ENSDARG00000014866	11.567	-0.559574	0.18599	-3.00863	0.00262428	0.251976	hprt1l	415146	hypoxanthine phosphoribosyltransferase 1, like
ENSDARG00000023536	495.016	0.260068	0.0868775	2.9935	0.00275796	0.251976	nnt	406619	nicotinamide nucleotide transhydrogenase
ENSDARG00000038293	163.809	-0.459647	0.153034	-3.00357	0.00266833	0.251976	zgc:103559	494056	zgc:103559
ENSDARG00000044803	82.5558	-0.503385	0.167926	-2.99766	0.00272063	0.251976	dhrs3b	450050	dehydrogenase/reductase (SDR family) member 3b
ENSDARG00000059630	15.1102	0.554611	0.184738	3.00215	0.00268078	0.251976	mlec	569613	malectin
ENSDARG00000067796	264.639	0.403621	0.134708	2.99626	0.00273314	0.251976	clpxb	100332309	caseinolytic mitochondrial matrix peptidase chaperone subunit b
ENSDARG00000089390	159.382	0.514164	0.171254	3.00235	0.00267902	0.251976	pnpla2	101887155	patatin-like phospholipase domain containing 2
ENSDARG00000090814	43.3105	0.546429	0.18254	2.99347	0.00275825	0.251976	si:dkey-18a10.3	NA	si:dkey-18a10.3
ENSDARG00000095807	3488.35	-0.182321	0.0606476	-3.00623	0.00264509	0.251976	hp	NA	haptoglobin
ENSDARG00000099753	135.378	0.407895	0.1356	3.00808	0.00262905	0.251976	zgc:63863	393372	zgc:63863
ENSDARG00000069966	11.902	-0.552937	0.185332	-2.9835	0.00284973	0.258389	alox5b.3	553602	arachidonate 5-lipoxygenase b, tandem duplicate 3
ENSDARG00000013430	17947.2	0.38938	0.130787	2.9772	0.00290893	0.261804	bhmt	322228	betaine-homocysteine methyltransferase
ENSDARG00000071878	56.3829	-0.428405	0.144214	-2.97063	0.00297193	0.265507	trmt112	553790	tRNA methyltransferase 11-2 homolog (S. cerevisiae)
ENSDARG00000098075	992.935	-0.261719	0.0882651	-2.96515	0.00302535	0.268307	sh3bgrl3	393248	SH3 domain binding glutamate-rich protein like 3
ENSDARG00000042613	7302.8	-0.338409	0.114575	-2.9536	0.00314095	0.27654	crp3	100141350	C-reactive protein 3
ENSDARG00000077078	15.3868	-0.536161	0.182108	-2.94419	0.00323802	0.281014	zgc:173726	100126120	zgc:173726
ENSDARG00000105451	2292.88	-0.327702	0.111221	-2.94639	0.00321502	0.281014	si:cabz01068815.1	569661	si:cabz01068815.1
ENSDARG00000068996	154.539	-0.475357	0.16175	-2.93883	0.0032945	0.283888	hist2h2l	386920	histone 2, H2, like
ENSDARG00000092574	29.5494	-0.524731	0.179003	-2.9314	0.00337436	0.288722	si:ch211-198d23.1	NA	si:ch211-198d23.1
ENSDARG00000061660	59.6883	0.452563	0.154552	2.92823	0.00340894	0.28964	CABZ01055347.1	NA	NA
ENSDARG00000061226	148.107	0.414468	0.141704	2.9249	0.00344571	0.290732	timp2a	359835	TIMP metallopeptidase inhibitor 2a
ENSDARG00000045946	331.511	0.343005	0.117611	2.91644	0.00354046	0.292823	sec24d	NA	SEC24 homolog D, COPII coat complex component
ENSDARG00000062054	769.059	0.194405	0.0665914	2.91937	0.00350744	0.292823	cpt1ab	560000	carnitine palmitoyltransferase 1Ab (liver)
ENSDARG00000105323	189.112	0.363445	0.124628	2.91624	0.0035428	0.292823	si:ch1073-456m8.1	103911796	si:ch1073-456m8.1
ENSDARG00000016968	298.322	0.278513	0.0957986	2.90728	0.00364585	0.297296	tmem214	402840	transmembrane protein 214
ENSDARG00000042988	58.0244	-0.506197	0.174021	-2.90883	0.00362789	0.297296	slc24a2	751686	solute carrier family 24 (sodium/potassium/calcium exchanger), member 2
ENSDARG00000026907	25.9313	0.533669	0.18394	2.90132	0.00371597	0.297532	slc48a1a	436697	solute carrier family 48 (heme transporter), member 1a
ENSDARG00000032516	39.6469	-0.428409	0.147687	-2.90079	0.00372221	0.297532	rrp36	321183	ribosomal RNA processing 36
ENSDARG00000086670	22.938	-0.47934	0.165011	-2.90491	0.00367361	0.297532	ice2	100005372	interactor of little elongator complex ELL subunit 2
ENSDARG00000054814	130.375	-0.32646	0.112739	-2.8957	0.00378308	0.300421	si:ch211-251p5.5	567691	si:ch211-251p5.5
ENSDARG00000074488	10.6698	0.538224	0.186082	2.89241	0.00382299	0.301619	ifngr1	100329124	interferon gamma receptor 1
ENSDARG00000011819	137.119	0.371156	0.128594	2.88626	0.00389845	0.302065	pcnx	794337	pecanex homolog (Drosophila)
ENSDARG00000039196	404.995	-0.365343	0.126597	-2.88588	0.00390323	0.302065	greb1l	100005373	growth regulation by estrogen in breast cancer-like
ENSDARG00000079611	13.5742	0.52954	0.183267	2.88945	0.00385919	0.302065	sema4c	561895	sema domain, immunoglobulin domain (Ig), transmembrane domain (TM) and short cytoplasmic domain, (semaphorin) 4C
ENSDARG00000076121	210.354	0.353975	0.122799	2.88255	0.00394465	0.303338	smpd1	NA	sphingomyelin phosphodiesterase 1, acid lysosomal
ENSDARG00000086739	90.8484	0.371507	0.129411	2.87075	0.00409498	0.312918	si:ch1073-513e17.1	571066	si:ch1073-513e17.1
ENSDARG00000103083	186.471	0.305382	0.106471	2.8682	0.00412809	0.313477	NA	NA	NA
ENSDARG00000073999	134.825	0.39659	0.138369	2.86617	0.0041547	0.313538	tapt1a	558330	transmembrane anterior posterior transformation 1a
ENSDARG00000104375	486.486	0.27144	0.0948251	2.86254	0.00420266	0.3152	sec24a	100000526	SEC24 homolog A, COPII coat complex component
ENSDARG00000040452	150.637	0.426911	0.149483	2.85592	0.00429119	0.319865	fam214a	555595	family with sequence similarity 214, member A
ENSDARG00000039486	160.746	-0.489504	0.171564	-2.85319	0.00432829	0.320663	bag3	445139	BCL2-associated athanogene 3
ENSDARG00000044125	1056.38	-0.250407	0.0878485	-2.85044	0.00436583	0.321353	txn	436734	thioredoxin
ENSDARG00000055398	16.1103	0.529185	0.185891	2.84674	0.00441696	0.321353	foxc1b	79375	forkhead box C1b
ENSDARG00000057456	70.618	0.373563	0.131201	2.84726	0.0044098	0.321353	ppp3ccb	565241	protein phosphatase 3, catalytic subunit, gamma isozyme, b
ENSDARG00000074663	147.873	-0.398765	0.140428	-2.83964	0.00451642	0.326634	zgc:162183	100037314	zgc:162183
ENSDARG00000030560	272.454	0.342874	0.12117	2.8297	0.00465923	0.334969	helz	406550	helicase with zinc finger
ENSDARG00000088899	62.3153	0.394758	0.13974	2.82495	0.00472886	0.337974	ralgapb	559303	Ral GTPase activating protein, beta subunit (non-catalytic)
ENSDARG00000054510	276.329	-0.319245	0.113251	-2.81892	0.00481849	0.342367	adrb2b	100037315	adrenoceptor beta 2, surface b
ENSDARG00000103727	103.817	0.440871	0.156729	2.81294	0.00490905	0.346773	TFR2	NA	transferrin receptor 2
ENSDARG00000011434	15.4103	0.508385	0.182228	2.78983	0.00527355	0.351914	ptger2a	393608	prostaglandin E receptor 2a (subtype EP2)
ENSDARG00000017006	22.6783	0.504713	0.180391	2.79789	0.00514375	0.351914	dennd5a	799847	DENN/MADD domain containing 5A
ENSDARG00000034270	1452.67	0.18782	0.0672852	2.79139	0.00524818	0.351914	ogdha	564552	oxoglutarate (alpha-ketoglutarate) dehydrogenase a (lipoamide)
ENSDARG00000036232	378.126	-0.421945	0.151191	-2.79081	0.00525766	0.351914	trpm7	NA	transient receptor potential cation channel, subfamily M, member 7
ENSDARG00000042021	57.4999	-0.431985	0.154182	-2.80179	0.00508206	0.351914	mapk12a	30681	mitogen-activated protein kinase 12a
ENSDARG00000055723	22.7612	0.510158	0.182529	2.79495	0.00519075	0.351914	hsp70l	560210	heat shock cognate 70-kd protein, like
ENSDARG00000062077	531.195	0.266998	0.095755	2.78835	0.00529777	0.351914	acsbg1	100006023	acyl-CoA synthetase bubblegum family member 1
ENSDARG00000074622	28.7395	-0.493889	0.177136	-2.78818	0.00530043	0.351914	myo5ab	565267	myosin VAb
ENSDARG00000078301	69.4627	0.345839	0.123568	2.79878	0.00512958	0.351914	zgc:162255	100037321	zgc:162255
ENSDARG00000101762	2441.1	0.256439	0.0914943	2.80279	0.00506629	0.351914	fah	NA	fumarylacetoacetate hydrolase (fumarylacetoacetase)
ENSDARG00000102503	65.3732	0.510271	0.182025	2.8033	0.0050583	0.351914	slc9a3r1	100329719	SLC9A3 regulator 1
ENSDARG00000005897	177.709	0.405038	0.145853	2.77703	0.00548573	0.358335	dera	450077	deoxyribose-phosphate aldolase (putative)
ENSDARG00000071579	627.859	-0.230706	0.0830272	-2.77868	0.00545807	0.358335	urad	557735	ureidoimidazoline (2-oxo-4-hydroxy-4-carboxy-5-) decarboxylase
ENSDARG00000096045	32.7274	-0.482159	0.173556	-2.77812	0.00546747	0.358335	si:ch73-263o4.4	100331498	si:ch73-263o4.4
ENSDARG00000096867	72.2403	0.474042	0.170807	2.7753	0.00551512	0.358335	clmn	100330495	calmin
ENSDARG00000067806	376.551	-0.374756	0.135215	-2.77155	0.00557898	0.360556	zgc:158432	555281	zgc:158432
ENSDARG00000054748	10.5287	0.514152	0.185782	2.76751	0.00564872	0.361221	cuedc1b	556847	CUE domain containing 1b
ENSDARG00000102225	70.4375	-0.463181	0.167323	-2.76819	0.00563683	0.361221	LOC108183495	108183495	NACHT, LRR and PYD domains-containing protein 3-like
ENSDARG00000001890	441.677	0.370196	0.134377	2.75491	0.00587089	0.365802	stt3b	323918	STT3B, subunit of the oligosaccharyltransferase complex (catalytic)
ENSDARG00000019907	13.5861	-0.403468	0.146389	-2.75614	0.00584871	0.365802	dscc1	447872	DNA replication and sister chromatid cohesion 1
ENSDARG00000062986	30.7065	0.457306	0.165685	2.76009	0.00577847	0.365802	pnpla7a	791173	patatin-like phospholipase domain containing 7a
ENSDARG00000063300	323.758	0.237702	0.0862719	2.75526	0.0058645	0.365802	si:ch1073-385i9.2	NA	si:ch1073-385i9.2
ENSDARG00000078865	34.5707	-0.480485	0.174404	-2.75501	0.00586896	0.365802	cxxc5a	557911	CXXC finger protein 5a
ENSDARG00000019103	113.482	0.404994	0.147292	2.74961	0.00596668	0.366137	kdm4ab	334347	lysine (K)-specific demethylase 4A, genome duplicate b
ENSDARG00000044550	29.5749	-0.489083	0.177846	-2.75004	0.00595886	0.366137	hif1al2	497283	hypoxia-inducible factor 1, alpha subunit, like 2
ENSDARG00000101291	73.8879	0.355084	0.129052	2.75148	0.00593271	0.366137	txndc11	100330433	thioredoxin domain containing 11
ENSDARG00000018782	30.3264	0.482541	0.176205	2.73853	0.00617153	0.374537	kdm4aa	100003413	lysine (K)-specific demethylase 4A, genome duplicate a
ENSDARG00000097693	955.663	-0.325128	0.118837	-2.73592	0.00622054	0.374537	si:ch211-248a14.8	100001321	si:ch211-248a14.8
ENSDARG00000100304	90.4473	0.46645	0.170306	2.7389	0.00616456	0.374537	chdh	100331020	choline dehydrogenase
ENSDARG00000101766	951.796	0.300137	0.109716	2.73559	0.00622687	0.374537	ptmab	559194	prothymosin, alpha b
ENSDARG00000013397	89.9831	0.406477	0.148961	2.72874	0.00635762	0.380518	bnip2	394197	BCL2/adenovirus E1B interacting protein 2
ENSDARG00000021555	86.1688	-0.453633	0.166377	-2.72653	0.00640045	0.381203	park2	550328	parkin RBR E3 ubiquitin protein ligase
ENSDARG00000101653	24.8852	0.498366	0.182997	2.72336	0.00646211	0.381485	zgc:110171	NA	zgc:110171
ENSDARG00000103505	32.0444	0.498098	0.182918	2.72306	0.00646798	0.381485	fbxl3a	378451	F-box and leucine-rich repeat protein 3a
ENSDARG00000104094	14.1634	0.491932	0.180824	2.72051	0.00651819	0.382589	adrbk2	569403	adrenergic, beta, receptor kinase 2
ENSDARG00000041560	40.9806	0.471667	0.173808	2.71372	0.0066532	0.386777	si:dkey-102f14.5	557406	si:dkey-102f14.5
ENSDARG00000090980	550.514	-0.434252	0.159984	-2.71435	0.00664068	0.386777	apof	793418	apolipoprotein F
ENSDARG00000032876	36.9116	-0.428816	0.158346	-2.7081	0.00676692	0.391514	trit1	553523	tRNA isopentenyltransferase 1
ENSDARG00000103207	43.6479	-0.501297	0.185331	-2.70487	0.00683308	0.393469	rab11fip4b	100151129	RAB11 family interacting protein 4 (class II) b
ENSDARG00000071594	33.1322	-0.406999	0.150733	-2.70013	0.00693115	0.395369	si:dkey-118j18.1	560369	si:dkey-118j18.1
ENSDARG00000098103	48.3201	0.46464	0.172057	2.7005	0.00692362	0.395369	tefb	553686	thyrotrophic embryonic factor b
ENSDARG00000059846	20.1192	0.469417	0.174297	2.69321	0.00707684	0.401793	epg5	569543	ectopic P-granules autophagy protein 5 homolog (C. elegans)
ENSDARG00000041078	506.409	0.313927	0.116639	2.69145	0.00711422	0.402036	chka	558499	choline kinase alpha
ENSDARG00000013302	14.0325	-0.490058	0.182302	-2.68816	0.00718466	0.404137	gpx8	393191	glutathione peroxidase 8 (putative)
ENSDARG00000054213	622.594	0.207045	0.0771843	2.68248	0.00730794	0.406113	hectd1	100002034	HECT domain containing 1
ENSDARG00000069018	80.2589	-0.433262	0.161591	-2.68122	0.00733541	0.406113	cyp7a1	394148	cytochrome P450, family 7, subfamily A, polypeptide 1
ENSDARG00000073718	22.8313	0.498959	0.186022	2.68226	0.00731265	0.406113	si:ch73-233k15.2	798813	si:ch73-233k15.2
ENSDARG00000101627	467.908	0.219956	0.0820611	2.6804	0.00735349	0.406113	ssr1	373100	signal sequence receptor, alpha
ENSDARG00000061201	3332.84	-0.230835	0.0861816	-2.67848	0.0073958	0.406601	acsf2	751707	acyl-CoA synthetase family member 2
ENSDARG00000086877	83.0447	-0.317822	0.118808	-2.67508	0.00747107	0.40889	mhc1zaa	NA	NA
ENSDARG00000031848	123.42	0.385202	0.144124	2.67272	0.00752391	0.409935	pparg	NA	peroxisome proliferator-activated receptor gamma
ENSDARG00000037570	21.802	-0.456742	0.17118	-2.66819	0.00762604	0.413645	polr1d	445412	polymerase (RNA) I polypeptide D
ENSDARG00000032431	24.2291	-0.453626	0.170344	-2.663	0.00774485	0.418222	mpv17	394140	MpV17 mitochondrial inner membrane protein
ENSDARG00000062195	33.5099	0.429365	0.161357	2.66097	0.00779157	0.41883	fbxo31	555190	F-box protein 31
ENSDARG00000089382	657.862	-0.411106	0.154579	-2.65953	0.00782505	0.41883	zgc:158463	100037361	zgc:158463
ENSDARG00000016782	583.356	0.226959	0.0857146	2.64784	0.0081008	0.421224	huwe1	NA	HECT, UBA and WWE domain containing 1
ENSDARG00000017612	288.336	-0.285658	0.107962	-2.64591	0.00814713	0.421224	pnpo	NA	pyridoxamine 5'-phosphate oxidase
ENSDARG00000040884	160.236	-0.290175	0.109665	-2.64603	0.00814431	0.421224	mxi1	30485	max interactor 1, dimerization protein
ENSDARG00000042145	255.027	-0.310248	0.116926	-2.65337	0.00796933	0.421224	lhx8b	NA	LIM homeobox 8b
ENSDARG00000056978	55.9772	0.373645	0.141124	2.64763	0.00810573	0.421224	letm1	570745	leucine zipper-EF-hand containing transmembrane protein 1
ENSDARG00000079717	41.3303	-0.407475	0.153684	-2.65138	0.00801647	0.421224	rbm12b	334496	RNA binding motif protein 12B
ENSDARG00000095962	11.0927	0.49104	0.185528	2.64672	0.00812769	0.421224	fhdc5	NA	FH2 domain containing 5
ENSDARG00000103595	11.6206	-0.487383	0.183839	-2.65114	0.00802213	0.421224	sfxn5a	562654	sideroflexin 5a
ENSDARG00000057286	142.037	-0.367565	0.138996	-2.64443	0.00818278	0.421275	swap70b	562490	SWAP switching B-cell complex 70b subunit 70b
ENSDARG00000052059	20.2798	0.490436	0.185612	2.64227	0.0082353	0.422189	si:dkey-37f13.4	101886606	si:dkey-37f13.4
ENSDARG00000026166	292.509	0.27124	0.102805	2.63839	0.00833001	0.423471	emilin1b	NA	elastin microfibril interfacer 1b
ENSDARG00000040535	12.366	-0.488637	0.185103	-2.63981	0.00829532	0.423471	csgalnact1a	793671	chondroitin sulfate N-acetylgalactosaminyltransferase 1a
ENSDARG00000013946	223.831	-0.487949	0.185089	-2.6363	0.00838163	0.42432	ivns1abpb	334334	influenza virus NS1A binding protein b
ENSDARG00000070127	124.667	0.319183	0.121312	2.63108	0.00851129	0.429096	nfxl1	100333008	nuclear transcription factor, X-box binding-like 1
ENSDARG00000099327	34.9268	0.48439	0.184204	2.62964	0.00854762	0.429147	zgc:174944	NA	zgc:174944
ENSDARG00000006029	140.454	-0.365009	0.139162	-2.6229	0.00871839	0.430268	lta4h	406575	leukotriene A4 hydrolase
ENSDARG00000013830	1261.5	0.314887	0.120119	2.62146	0.00875535	0.430268	osbpl2b	334206	oxysterol binding protein-like 2b
ENSDARG00000029818	2258.23	-0.256095	0.0976139	-2.62355	0.0087019	0.430268	srsf5a	335396	serine/arginine-rich splicing factor 5a
ENSDARG00000038731	1552.27	-0.424596	0.162034	-2.62041	0.00878242	0.430268	slc25a36a	436940	solute carrier family 25 (pyrimidine nucleotide carrier ), member 36a
ENSDARG00000045877	69.3668	-0.33254	0.126799	-2.62257	0.00872686	0.430268	ube2nb	393313	ubiquitin-conjugating enzyme E2Nb
ENSDARG00000076811	611.342	0.252953	0.0963701	2.62481	0.00866971	0.430268	ganab	100334730	glucosidase, alpha
ENSDARG00000027797	145.327	0.414761	0.158494	2.6169	0.00887328	0.432653	adcy6b	560807	adenylate cyclase 6b
ENSDARG00000027887	437.195	-0.235727	0.0901173	-2.61578	0.00890233	0.432653	zfyve21	100004144	zinc finger, FYVE domain containing 21
ENSDARG00000045525	112.584	-0.315127	0.120668	-2.61152	0.00901407	0.436338	tmcc3	556763	transmembrane and coiled-coil domain family 3
ENSDARG00000060521	21.7605	0.473568	0.182061	2.60115	0.00929123	0.44797	rbm27	100332262	RNA binding motif protein 27
ENSDARG00000032237	42.8672	0.390561	0.150745	2.59088	0.0095732	0.452829	anapc4	494046	anaphase promoting complex subunit 4
ENSDARG00000040190	2144.27	0.337357	0.130263	2.58983	0.00960242	0.452829	qdpra	566323	quinoid dihydropteridine reductase a
ENSDARG00000040944	18.9552	0.476784	0.18376	2.5946	0.00947008	0.452829	ntd5	NA	ntl-dependent gene 5
ENSDARG00000043493	596.178	0.202847	0.0782995	2.59065	0.00957951	0.452829	cltca	323579	clathrin, heavy chain a (Hc)
ENSDARG00000079475	94.6673	0.303072	0.116849	2.59371	0.00949466	0.452829	nckipsd	100003986	NCK interacting protein with SH3 domain
ENSDARG00000079962	16.6753	0.47039	0.181663	2.58935	0.00961563	0.452829	doc2d	100002795	double C2-like domains, delta
ENSDARG00000044943	296.78	0.264768	0.1027	2.57808	0.00993507	0.465962	npepps	407726	aminopeptidase puromycin sensitive
ENSDARG00000062190	97.5877	0.393371	0.152657	2.57683	0.0099712	0.465962	si:ch211-79e4.4	563432	si:ch211-79e4.4
ENSDARG00000027966	57.1989	-0.356579	0.138666	-2.5715	0.0101259	0.46958	ap1s3b	447897	adaptor-related protein complex 1, sigma 3 subunit, b
ENSDARG00000037406	10.1229	-0.478437	0.185984	-2.57246	0.0100977	0.46958	wdr19	556414	WD repeat domain 19
ENSDARG00000010515	12.4344	0.477588	0.186024	2.56734	0.0102482	0.470506	dvl1a	569863	dishevelled segment polarity protein 1a
ENSDARG00000042133	275.929	-0.282504	0.109949	-2.56941	0.010187	0.470506	si:dkey-51e6.1	558617	si:dkey-51e6.1
ENSDARG00000105277	10.8345	0.477414	0.185991	2.56687	0.0102621	0.470506	cnksr3	100003037	cnksr family member 3
ENSDARG00000068280	14.9398	-0.465106	0.181322	-2.56509	0.0103149	0.471149	grb14	100334415	growth factor receptor-bound protein 14
ENSDARG00000007722	51.426	0.442452	0.17267	2.56242	0.0103946	0.471888	nudt8	NA	nudix (nucleoside diphosphate linked moiety X)-type motif 8
ENSDARG00000075405	101.595	-0.325604	0.127212	-2.55953	0.0104813	0.471888	adck5	100001584	aarF domain containing kinase 5
ENSDARG00000076225	92.6062	-0.329994	0.128936	-2.55936	0.0104864	0.471888	tha1	431723	threonine aldolase 1
ENSDARG00000100709	1745.39	0.291826	0.114003	2.55982	0.0104727	0.471888	agxt2	619269	alanine--glyoxylate aminotransferase 2
ENSDARG00000004336	40.6579	0.407022	0.159463	2.55245	0.0106968	0.471906	exoc4	559866	exocyst complex component 4
ENSDARG00000009549	423.888	0.203598	0.0800739	2.54262	0.0110024	0.471906	ubr4	407625	ubiquitin protein ligase E3 component n-recognin 4
ENSDARG00000010524	20.8726	0.438108	0.17171	2.55144	0.0107279	0.471906	si:ch211-282j22.3	562939	si:ch211-282j22.3
ENSDARG00000011925	394.554	0.198507	0.0780089	2.54467	0.0109382	0.471906	spns1	799873	spinster homolog 1 (Drosophila)
ENSDARG00000016484	125.929	-0.468961	0.183487	-2.55583	0.0105935	0.471906	dkc1	613144	dyskeratosis congenita 1, dyskerin
ENSDARG00000019383	331.902	0.238959	0.0936459	2.55173	0.0107188	0.471906	cdc42bpb	567039	CDC42 binding protein kinase beta (DMPK-like)
ENSDARG00000020465	769.982	-0.218572	0.0860062	-2.54135	0.0110425	0.471906	ewsr1b	322880	EWS RNA-binding protein 1b
ENSDARG00000022213	80.9521	-0.435311	0.171011	-2.54551	0.0109118	0.471906	uck2b	327057	uridine-cytidine kinase 2b
ENSDARG00000031098	55.3367	-0.41747	0.164098	-2.54403	0.010958	0.471906	timm50	393638	translocase of inner mitochondrial membrane 50 homolog (S. cerevisiae)
ENSDARG00000062577	435.456	0.242871	0.0953866	2.54618	0.0108909	0.471906	arhgap35	100004299	Rho GTPase activating protein 35
ENSDARG00000063578	20.448	-0.438458	0.172214	-2.546	0.0108964	0.471906	dgki	100331649	diacylglycerol kinase, iota
ENSDARG00000092126	115.652	-0.459712	0.180053	-2.5532	0.0106737	0.471906	vtg5	64260	vitellogenin 5
ENSDARG00000092423	50.7418	0.382015	0.149633	2.55302	0.0106794	0.471906	cxcl11.5	101883535	chemokine (C-X-C motif) ligand 11, duplicate 5
ENSDARG00000095512	579.272	0.276671	0.108747	2.54418	0.0109534	0.471906	rca2.2	565541	regulator of complement activation group 2 gene 2
ENSDARG00000096849	244.514	-0.392307	0.154421	-2.5405	0.0110694	0.471906	si:dkey-16p21.8	NA	si:dkey-16p21.8
ENSDARG00000053405	1000.31	-0.2842	0.111954	-2.53853	0.0111319	0.47291	sord	570613	sorbitol dehydrogenase
ENSDARG00000040463	270.483	0.255818	0.100824	2.53726	0.0111724	0.47298	slc25a51b	556422	solute carrier family 25, member 51b
ENSDARG00000003517	28.9133	0.404783	0.159695	2.53473	0.0112533	0.473105	impa1	437018	inositol(myo)-1(or 4)-monophosphatase 1
ENSDARG00000102674	100.167	0.333636	0.131621	2.53482	0.0112504	0.473105	ckap5	492614	cytoskeleton associated protein 5
ENSDARG00000001829	199.416	-0.231565	0.0917252	-2.52455	0.0115846	0.475518	zgc:112982	503771	zgc:112982
ENSDARG00000003984	92.4628	0.378255	0.14977	2.52557	0.0115512	0.475518	si:dkey-175g6.5	100000122	si:dkey-175g6.5
ENSDARG00000019335	14.8144	-0.459224	0.181768	-2.52644	0.0115227	0.475518	hes6	373116	hes family bHLH transcription factor 6
ENSDARG00000027183	161.028	0.309764	0.122613	2.52635	0.0115253	0.475518	namptb	324211	nicotinamide phosphoribosyltransferase b
ENSDARG00000074238	34.3137	0.393172	0.155515	2.52819	0.0114652	0.475518	brpf3b	100003354	bromodomain and PHD finger containing, 3b
ENSDARG00000091211	34506.7	-0.333231	0.131954	-2.52535	0.0115583	0.475518	adh8a	322482	alcohol dehydrogenase 8a
ENSDARG00000091398	149.294	0.356252	0.140731	2.53143	0.0113597	0.475518	COL13A1	NA	collagen type XIII alpha 1 chain
ENSDARG00000045658	140.589	0.268409	0.106431	2.52191	0.011672	0.476704	msrb3	415184	methionine sulfoxide reductase B3
ENSDARG00000071212	50.6565	-0.382684	0.15178	-2.52131	0.011692	0.476704	p3h1	553321	prolyl 3-hydroxylase 1
ENSDARG00000006074	98.1701	-0.319932	0.127602	-2.50726	0.012167	0.483102	uck2a	100005763	uridine-cytidine kinase 2a
ENSDARG00000021991	929.789	-0.153278	0.061066	-2.51004	0.0120717	0.483102	erlin1	541490	ER lipid raft associated 1
ENSDARG00000060594	1246.11	0.194904	0.0775517	2.51322	0.0119636	0.483102	hadhab	793834	hydroxyacyl-CoA dehydrogenase/3-ketoacyl-CoA thiolase/enoyl-CoA hydratase (trifunctional protein), alpha subunit b
ENSDARG00000067912	107.79	0.29342	0.116957	2.50878	0.0121148	0.483102	si:ch73-373m9.1	NA	si:ch73-373m9.1
ENSDARG00000074481	12.2003	0.466346	0.185932	2.50814	0.0121367	0.483102	ulk1b	558848	unc-51 like autophagy activating kinase 1
ENSDARG00000101637	91.8313	-0.325216	0.129658	-2.50826	0.0121327	0.483102	ccnd1	30222	cyclin D1
ENSDARG00000103065	11.9895	0.465863	0.185677	2.509	0.0121075	0.483102	CABZ01088567.1	NA	NA
ENSDARG00000103315	128.483	-0.380582	0.151468	-2.51262	0.0119837	0.483102	si:dkey-30d10.1	NA	si:dkey-30d10.1
ENSDARG00000003877	26.3791	-0.405399	0.162229	-2.49894	0.0124567	0.492993	pbrm1	565366	polybromo 1
ENSDARG00000038784	13.3605	0.458816	0.183789	2.49643	0.0125451	0.494882	faim2a	541391	Fas apoptotic inhibitory molecule 2a
ENSDARG00000056152	103.173	-0.264736	0.106098	-2.49522	0.0125881	0.494967	fam3c	334205	family with sequence similarity 3, member C
ENSDARG00000040990	39.2466	-0.426722	0.171154	-2.4932	0.0126598	0.496181	usp37	768201	ubiquitin specific peptidase 37
ENSDARG00000010553	47.887	-0.431369	0.173287	-2.48933	0.0127985	0.497936	mmgt1	402891	membrane magnesium transporter 1
ENSDARG00000010773	774.74	0.235834	0.0951135	2.4795	0.0131567	0.497936	pnpla6	560986	patatin-like phospholipase domain containing 6
ENSDARG00000020085	43.6211	0.359205	0.144887	2.47921	0.0131674	0.497936	slc33a1	394083	solute carrier family 33 (acetyl-CoA transporter), member 1
ENSDARG00000029874	414.479	-0.272531	0.109892	-2.47999	0.0131386	0.497936	khk	436909	ketohexokinase
ENSDARG00000036299	488.099	0.271284	0.109261	2.48291	0.0130314	0.497936	nucb2a	373078	nucleobindin 2a
ENSDARG00000042548	90.6778	-0.362786	0.145828	-2.48776	0.0128551	0.497936	tpd52l1	553769	tumor protein D52-like 1
ENSDARG00000060927	11.274	0.461382	0.186072	2.47959	0.0131535	0.497936	si:ch211-136a13.1	559014	si:ch211-136a13.1
ENSDARG00000063445	44.6056	0.42664	0.171835	2.48285	0.0130336	0.497936	snap47	751727	synaptosomal-associated protein, 47
ENSDARG00000077364	11.4247	-0.45726	0.184313	-2.48088	0.0131058	0.497936	mapk9	100149273	mitogen-activated protein kinase 9
ENSDARG00000077860	410.114	0.271184	0.109338	2.48023	0.0131297	0.497936	ankhd1	563327	ankyrin repeat and KH domain containing 1
ENSDARG00000086302	92.2639	-0.356996	0.144059	-2.47812	0.0132077	0.497936	proser1	556416	proline and serine rich 1
ENSDARG00000096701	9.79283	-0.459561	0.184572	-2.48987	0.012779	0.497936	si:dkey-21e13.3	100150043	si:dkey-21e13.3
ENSDARG00000099786	200.78	0.240614	0.0971268	2.47732	0.0132373	0.497936	CABZ01100467.1	NA	NA
ENSDARG00000062427	33.7611	-0.460529	0.186059	-2.47518	0.013317	0.499386	clcn2a	NA	chloride channel, voltage-sensitive 2a
ENSDARG00000041110	235.676	0.392559	0.158834	2.4715	0.0134547	0.502999	dnajc3a	322544	DnaJ (Hsp40) homolog, subfamily C, member 3a
ENSDARG00000070097	599.364	0.185222	0.0750094	2.46931	0.0135372	0.504532	vimp	735249	VCP-interacting membrane selenoprotein
ENSDARG00000098645	1550.24	-0.35266	0.142882	-2.46818	0.01358	0.50458	rgn	403070	regucalcin
ENSDARG00000074166	330.514	0.210713	0.0854837	2.46495	0.0137033	0.506288	birc6	796547	baculoviral IAP repeat containing 6
ENSDARG00000087032	11.4969	-0.456587	0.185244	-2.46479	0.0137094	0.506288	si:ch211-200e2.1	324358	si:ch211-200e2.1
ENSDARG00000029931	205.396	0.323834	0.131606	2.46063	0.0138693	0.508104	atp13a1	334466	ATPase type 13A1
ENSDARG00000039430	40.4784	-0.399581	0.162415	-2.46025	0.013884	0.508104	msl2b	797201	male-specific lethal 2 homolog b (Drosophila)
ENSDARG00000044327	101.828	0.298611	0.121281	2.46214	0.013811	0.508104	tmem185	393409	transmembrane protein 185
ENSDARG00000069745	11.8652	-0.45513	0.18517	-2.4579	0.0139751	0.509883	slc35f2	555929	solute carrier family 35, member F2
ENSDARG00000101858	345.897	0.241986	0.0984948	2.45684	0.0140165	0.509883	FQ311894.1	NA	NA
ENSDARG00000078729	41.1087	-0.448185	0.182512	-2.45565	0.0140629	0.510043	ackr4a	100003167	atypical chemokine receptor 4a
ENSDARG00000052578	90.278	0.45454	0.185282	2.45323	0.0141581	0.510585	c6ast4	574001	six-cysteine containing astacin protease 4
ENSDARG00000096655	44.1141	-0.444407	0.181159	-2.45313	0.0141619	0.510585	si:ch211-184m19.3	NA	si:ch211-184m19.3
ENSDARG00000019541	4419.58	0.224884	0.0917514	2.45101	0.0142455	0.512038	gpt2l	NA	glutamic pyruvate transaminase (alanine aminotransferase) 2, like
ENSDARG00000021853	32.3324	-0.427801	0.174641	-2.4496	0.0143016	0.512038	ntpcr	445069	nucleoside-triphosphatase, cancer-related
ENSDARG00000087092	166.485	0.296656	0.121138	2.44892	0.0143286	0.512038	CABZ01057488.1	NA	NA
ENSDARG00000017320	252.736	-0.20906	0.0854478	-2.44665	0.0144192	0.513545	f11r.1	323696	F11 receptor, tandem duplicate 1
ENSDARG00000070391	69.5008	-0.302037	0.123495	-2.44574	0.0144553	0.513545	tspan4b	556934	tetraspanin 4b
ENSDARG00000093844	312.622	0.452305	0.185216	2.44203	0.0146048	0.51584	zgc:136461	692313	zgc:136461
ENSDARG00000094345	111.515	0.434603	0.177951	2.44226	0.0145957	0.51584	si:dkey-261l7.2	569751	si:dkey-261l7.2
ENSDARG00000074634	89.3176	0.332493	0.136273	2.4399	0.0146914	0.515899	keap1b	100003679	kelch-like ECH-associated protein 1b
ENSDARG00000101726	2723.2	0.329931	0.135174	2.44079	0.0146553	0.515899	si:ch211-93f2.1	NA	si:ch211-93f2.1
ENSDARG00000067752	28.303	0.434257	0.178313	2.43537	0.0148768	0.520901	pigl	561471	phosphatidylinositol glycan anchor biosynthesis, class L
ENSDARG00000069375	7458.35	0.326431	0.134244	2.43162	0.0150314	0.524802	zgc:162608	100037332	zgc:162608
ENSDARG00000017119	107.449	0.323724	0.133279	2.42892	0.0151437	0.52721	vps37a	336368	vacuolar protein sorting 37A
ENSDARG00000023217	119.326	0.407266	0.167967	2.42467	0.0153222	0.530921	crema	555432	cAMP responsive element modulator a
ENSDARG00000045557	46.3921	0.425233	0.175479	2.42327	0.0153814	0.530921	socs2	562062	suppressor of cytokine signaling 2
ENSDARG00000062469	476.94	-0.248994	0.10274	-2.42354	0.01537	0.530921	hipk3a	564413	homeodomain interacting protein kinase 3a
ENSDARG00000077948	10.8998	0.450688	0.18608	2.42201	0.0154349	0.531258	usp54a	563912	ubiquitin specific peptidase 54a
ENSDARG00000053241	42.3768	-0.447194	0.184743	-2.42062	0.015494	0.531365	sts	402795	steroid sulfatase (microsomal), isozyme S
ENSDARG00000055292	51.2261	0.418716	0.173031	2.41988	0.0155255	0.531365	atg9b	791223	autophagy related 9B
ENSDARG00000078675	154.318	0.442191	0.182816	2.41877	0.015573	0.531496	dock7	568817	dedicator of cytokinesis 7
ENSDARG00000005425	20.5861	0.446871	0.184957	2.41607	0.0156889	0.532406	wdfy1	474326	WD repeat and FYVE domain containing 1
ENSDARG00000041703	2700.83	0.293675	0.1216	2.41509	0.0157312	0.532406	rrbp1b	567029	ribosome binding protein 1b
ENSDARG00000102765	191.881	0.351146	0.145353	2.41581	0.0157004	0.532406	lonp1	563257	lon peptidase 1, mitochondrial
ENSDARG00000021739	20.1329	0.44135	0.182891	2.41319	0.0158136	0.533266	klhl24a	768198	kelch-like family member 24a
ENSDARG00000052575	140.63	0.369262	0.153101	2.41188	0.0158704	0.533266	arl13a	793658	ADP-ribosylation factor-like 13A
ENSDARG00000079175	931.572	-0.33645	0.13952	-2.41147	0.0158883	0.533266	si:ch211-79k12.1	568891	si:ch211-79k12.1
ENSDARG00000004141	1332.38	0.303088	0.125875	2.40784	0.016047	0.537112	zgc:92630	436969	zgc:92630
ENSDARG00000011948	375.879	0.294427	0.122426	2.40494	0.0161751	0.539911	insra	245699	insulin receptor a
ENSDARG00000104631	109.35	0.410599	0.170849	2.40329	0.0162483	0.540867	LOC794117	794117	E3 ubiquitin-protein ligase RNF14
ENSDARG00000071082	37.7401	-0.399578	0.166489	-2.40003	0.0163939	0.544225	p4ha1b	100003675	prolyl 4-hydroxylase, alpha polypeptide I b
ENSDARG00000023299	55.296	-0.425947	0.177626	-2.398	0.0164847	0.544264	snu13b	321114	SNU13 homolog, small nuclear ribonucleoprotein b (U4/U6.U5)
ENSDARG00000079009	39.8578	0.445789	0.185892	2.3981	0.0164803	0.544264	abca1b	100136868	ATP-binding cassette, sub-family A (ABC1), member 1B
ENSDARG00000010673	57.0956	0.372759	0.15569	2.39424	0.0166548	0.546855	trim16	568734	tripartite motif containing 16
ENSDARG00000029856	20.9231	-0.432932	0.180752	-2.39517	0.0166127	0.546855	cnn3b	337142	calponin 3, acidic b
ENSDARG00000076221	49.1529	0.437877	0.182961	2.39329	0.0166982	0.546855	zgc:198419	100006523	zgc:198419
ENSDARG00000075151	191.744	-0.297768	0.124509	-2.39154	0.0167777	0.547981	si:dkey-188i13.10	558285	si:dkey-188i13.10
ENSDARG00000063191	33.919	-0.382135	0.159984	-2.38858	0.0169136	0.548	extl2	558373	exostosin-like glycosyltransferase 2
ENSDARG00000063701	98.5414	0.386777	0.161904	2.38894	0.0168973	0.548	rreb1a	338237	ras responsive element binding protein 1a
ENSDARG00000103525	11.2311	0.406382	0.169996	2.39054	0.0168236	0.548	YTHDC2	NA	YTH domain containing 2
ENSDARG00000018069	40.0398	0.421352	0.176476	2.38758	0.0169595	0.548027	rdh12	436597	retinol dehydrogenase 12 (all-trans/9-cis/11-cis)
ENSDARG00000102372	139.92	0.273893	0.114842	2.38496	0.0170807	0.55048	col4a3bpb	NA	collagen, type IV, alpha 3 (Goodpasture antigen) binding protein b
ENSDARG00000013371	589.702	0.34046	0.14289	2.38268	0.0171871	0.551644	isoc2	492617	isochorismatase domain containing 2
ENSDARG00000069009	166.758	-0.295725	0.124138	-2.38224	0.0172077	0.551644	si:ch211-147a11.3	795658	si:ch211-147a11.3
ENSDARG00000077782	11.3671	0.437542	0.183807	2.38044	0.0172921	0.552894	acer2	100331179	alkaline ceramidase 2
ENSDARG00000054050	22.9091	-0.403013	0.169676	-2.37519	0.0175401	0.557885	vsig8a	550503	V-set and immunoglobulin domain containing 8a
ENSDARG00000059360	209.076	-0.304907	0.12836	-2.37541	0.0175296	0.557885	srsf3b	100145909	serine/arginine-rich splicing factor 3b
ENSDARG00000060954	81.7814	-0.354504	0.149482	-2.37154	0.017714	0.561947	tmcc1b	563581	transmembrane and coiled-coil domain family 1b
ENSDARG00000090600	175.009	-0.352814	0.148863	-2.37006	0.017785	0.562729	si:ch211-213a13.1	100535646	si:ch211-213a13.1
ENSDARG00000071357	13.6572	0.438563	0.185128	2.36897	0.0178377	0.562929	map4k3b	100005183	mitogen-activated protein kinase kinase kinase kinase 3b
ENSDARG00000000103	777.083	0.385206	0.163246	2.35966	0.0182915	0.56517	myh10	555454	myosin, heavy chain 10, non-muscle
ENSDARG00000023323	250.57	-0.259999	0.110154	-2.36033	0.0182589	0.56517	ywhaqb	335195	tyrosine 3-monooxygenase/tryptophan 5-monooxygenase activation protein, theta polypeptide b
ENSDARG00000028017	702.257	0.361102	0.152988	2.36032	0.0182591	0.56517	tp53inp1	568021	tumor protein p53 inducible nuclear protein 1
ENSDARG00000033666	102.067	0.285997	0.121062	2.3624	0.018157	0.56517	pi4k2a	406667	phosphatidylinositol 4-kinase type 2 alpha
ENSDARG00000042620	11221.6	-0.160663	0.0681352	-2.358	0.0183738	0.56517	gstr	564619	glutathione S-transferase rho
ENSDARG00000043848	3148.92	0.175353	0.0742228	2.36253	0.0181507	0.56517	sod1	30553	superoxide dismutase 1, soluble
ENSDARG00000060041	13	-0.431129	0.182411	-2.36351	0.018103	0.56517	lig1	556995	ligase I, DNA, ATP-dependent
ENSDARG00000071424	140.721	0.257486	0.108927	2.36384	0.0180866	0.56517	ap3d1	563359	adaptor-related protein complex 3, delta 1 subunit
ENSDARG00000086075	178.368	0.221815	0.0940393	2.35875	0.0183368	0.56517	ttc3	100329450	tetratricopeptide repeat domain 3
ENSDARG00000089428	26.0048	-0.383756	0.162685	-2.35889	0.0183297	0.56517	rab12	553657	RAB12, member RAS oncogene family
ENSDARG00000076179	252.573	-0.283236	0.120174	-2.35688	0.0184291	0.565438	ngef	569090	neuronal guanine nucleotide exchange factor
ENSDARG00000041068	3140.93	0.253533	0.107708	2.35389	0.0185782	0.566575	got2a	406688	glutamic-oxaloacetic transaminase 2a, mitochondrial
ENSDARG00000059806	27.561	0.385931	0.163918	2.35442	0.0185516	0.566575	sacm1lb	791142	SAC1 suppressor of actin mutations 1-like b (yeast)
ENSDARG00000063438	352.043	0.347454	0.14776	2.35147	0.0186993	0.566575	srebf2	100037309	sterol regulatory element binding transcription factor 2
ENSDARG00000068893	16.2192	-0.434706	0.184739	-2.35308	0.0186185	0.566575	mettl5	449776	methyltransferase like 5
ENSDARG00000096311	40.9852	-0.431098	0.183314	-2.3517	0.018688	0.566575	si:dkey-211g8.8	108004533	si:dkey-211g8.8
ENSDARG00000020031	29.9551	-0.407886	0.173592	-2.34967	0.0187899	0.567904	cldn11a	436897	claudin 11a
ENSDARG00000010137	133.425	-0.24777	0.105614	-2.34599	0.0189765	0.568411	ldb1a	30579	LIM domain binding 1a
ENSDARG00000058821	21.4019	-0.436451	0.186068	-2.34565	0.0189938	0.568411	sema5a	561295	sema domain, seven thrombospondin repeats (type 1 and type 1-like), transmembrane domain (TM) and short cytoplasmic domain, (semaphorin) 5A
ENSDARG00000059404	396.173	0.316563	0.13494	2.34595	0.0189787	0.568411	rab43	751627	RAB43, member RAS oncogene family
ENSDARG00000104138	42.1859	0.332494	0.141672	2.34693	0.0189291	0.568411	igfbp7	405860	insulin-like growth factor binding protein 7
ENSDARG00000055118	10.7255	-0.428419	0.182833	-2.34323	0.0191178	0.570501	mylipb	565911	myosin regulatory light chain interacting protein b
ENSDARG00000057974	71.1858	-0.312882	0.133584	-2.34221	0.0191698	0.570501	parp12b	553633	poly (ADP-ribose) polymerase family, member 12b
ENSDARG00000078381	425.483	0.36091	0.154134	2.34154	0.0192045	0.570501	trip11	100537975	thyroid hormone receptor interactor 11
ENSDARG00000013252	353.597	-0.270888	0.115914	-2.33697	0.0194405	0.570537	si:dkey-202l16.5	561497	si:dkey-202l16.5
ENSDARG00000020015	43.9929	-0.336197	0.143695	-2.33965	0.0193017	0.570537	mrps33	432383	mitochondrial ribosomal protein S33
ENSDARG00000027687	15.3709	-0.411518	0.176062	-2.33734	0.0194213	0.570537	tmem230a	445502	transmembrane protein 230a
ENSDARG00000068965	170.496	0.278063	0.118941	2.33782	0.0193964	0.570537	nrip1a	796407	nuclear receptor interacting protein 1a
ENSDARG00000069422	90.0352	-0.314799	0.134541	-2.33979	0.0192945	0.570537	nhp2	100003787	NHP2 ribonucleoprotein homolog (yeast)
ENSDARG00000063254	104.96	0.314678	0.134781	2.33473	0.0195574	0.572583	r3hdm4	791165	R3H domain containing 4
ENSDARG00000062164	115.36	0.258633	0.110885	2.33244	0.0196776	0.574718	atrn	NA	attractin
ENSDARG00000086678	116.046	0.302065	0.129616	2.33046	0.0197818	0.576377	ascc3	NA	activating signal cointegrator 1 complex subunit 3
ENSDARG00000074466	34.5403	-0.372441	0.160002	-2.32773	0.0199265	0.578915	gdpd3a	406482	glycerophosphodiester phosphodiesterase domain containing 3a
ENSDARG00000075132	824.157	0.192188	0.08259	2.32702	0.0199642	0.578915	fh	393938	fumarate hydratase
ENSDARG00000003616	84.3083	0.258402	0.111281	2.32207	0.0202293	0.579684	arih1	327005	ariadne ubiquitin-conjugating enzyme E2 binding protein homolog 1 (Drosophila)
ENSDARG00000052388	182.371	0.315364	0.135718	2.32366	0.0201435	0.579684	pcgf5b	692252	polycomb group ring finger 5b
ENSDARG00000078065	28.6732	-0.412084	0.177444	-2.32233	0.0202151	0.579684	ftr19	100301514	finTRIM family, member 19
ENSDARG00000097371	94.2938	0.324001	0.139484	2.32285	0.0201872	0.579684	mcf2b	NA	MCF.2 cell line derived transforming sequence b
ENSDARG00000102415	18.6305	0.428791	0.184486	2.32425	0.0201121	0.579684	scinla	323285	scinderin like a
ENSDARG00000041595	17485.2	-0.201477	0.0868065	-2.32099	0.0202874	0.579981	ces3	560651	carboxylesterase 3
ENSDARG00000002536	354.701	0.167529	0.0722595	2.31844	0.0204256	0.580056	tm9sf4	393482	transmembrane 9 superfamily protein member 4
ENSDARG00000006124	199.401	0.259861	0.112134	2.31742	0.020481	0.580056	kdm5c	553406	lysine (K)-specific demethylase 5C
ENSDARG00000039882	49.3252	-0.322527	0.139141	-2.31798	0.0204502	0.580056	ap3s2	436812	adaptor-related protein complex 3, sigma 2 subunit
ENSDARG00000061844	373.878	0.235428	0.101506	2.31935	0.0203758	0.580056	si:dkey-38p12.3	555489	si:dkey-38p12.3
ENSDARG00000006963	59.2891	-0.369714	0.160011	-2.31055	0.0208578	0.583122	cse1l	30707	CSE1 chromosome segregation 1-like (yeast)
ENSDARG00000041199	63.71	0.310025	0.134103	2.31185	0.0207862	0.583122	alg12	569494	ALG12, alpha-1,6-mannosyltransferase
ENSDARG00000052731	20.5187	-0.404471	0.175004	-2.31122	0.0208209	0.583122	ankrd31	550610	ankyrin repeat domain 31
ENSDARG00000058229	386.332	0.388223	0.168161	2.30863	0.020964	0.583122	acot11a	554842	acyl-CoA thioesterase 11a
ENSDARG00000063211	38.3125	0.35838	0.155246	2.30847	0.0209732	0.583122	exoc8	568029	exocyst complex component 8
ENSDARG00000074125	13.2353	-0.424207	0.183351	-2.31363	0.0206878	0.583122	znf1161	559851	zinc finger protein 1161
ENSDARG00000087897	152.187	-0.333299	0.144295	-2.30984	0.0208972	0.583122	h2afy2	558711	H2A histone family, member Y2
ENSDARG00000090834	22.0468	-0.415587	0.179599	-2.31397	0.0206694	0.583122	epor	751109	erythropoietin receptor
ENSDARG00000042010	6967.91	-0.356834	0.154904	-2.30359	0.0212457	0.586672	PKLR	NA	pyruvate kinase, liver and RBC
ENSDARG00000054537	35.82	-0.426402	0.18499	-2.305	0.0211666	0.586672	nhsl1a	566695	NHS-like 1a
ENSDARG00000102531	41.4411	-0.360705	0.156541	-2.30421	0.0212107	0.586672	anapc11	768140	APC11 anaphase promoting complex subunit 11 homolog (yeast)
ENSDARG00000104166	64.1156	0.360999	0.1568	2.30229	0.0213189	0.587358	si:ch211-232d10.1	108183520	si:ch211-232d10.1
ENSDARG00000001950	35.193	-0.410356	0.178879	-2.29404	0.0217882	0.587668	ak1	445486	adenylate kinase 1
ENSDARG00000017960	344.7	0.34452	0.150242	2.29311	0.0218418	0.587668	sfxn2	334757	sideroflexin 2
ENSDARG00000036162	52.5841	-0.419321	0.182511	-2.2975	0.02159	0.587668	hnrnpa0b	334222	heterogeneous nuclear ribonucleoprotein A0b
ENSDARG00000044691	491.118	-0.405691	0.176974	-2.29238	0.0218837	0.587668	ppp1r3b	327285	protein phosphatase 1, regulatory subunit 3B
ENSDARG00000053992	20.5177	-0.416901	0.181581	-2.29595	0.0216787	0.587668	sfi1	560147	SFI1 centrin binding protein
ENSDARG00000059714	34.131	-0.362709	0.15765	-2.30073	0.0214072	0.587668	arsk	562412	arylsulfatase family, member K
ENSDARG00000068192	29.1534	-0.361535	0.15754	-2.29488	0.0217398	0.587668	taf4a	100149942	TAF4A RNA polymerase II, TATA box binding protein (TBP)-associated factor
ENSDARG00000077580	161.823	0.361958	0.157706	2.29515	0.0217244	0.587668	tspeara	570420	thrombospondin-type laminin G domain and EAR repeats a
ENSDARG00000098802	333.595	0.322601	0.140402	2.2977	0.0215788	0.587668	map7d1a	565172	MAP7 domain containing 1a
ENSDARG00000099547	136.997	-0.299167	0.130487	-2.29269	0.0218658	0.587668	nbeal1	100332617	neurobeachin-like 1
ENSDARG00000101778	1318.23	0.426695	0.186081	2.29307	0.0218441	0.587668	ca5a	569989	carbonic anhydrase Va
ENSDARG00000102772	180.052	0.220872	0.0963958	2.29131	0.0219456	0.587668	klhdc3	NA	kelch domain containing 3
ENSDARG00000104635	36.5179	0.373104	0.162851	2.29108	0.021959	0.587668	si:busm1-194e12.12	368615	si:busm1-194e12.12
ENSDARG00000020334	298.956	0.200938	0.0878564	2.28711	0.0221892	0.589656	ptpn11a	333979	protein tyrosine phosphatase, non-receptor type 11, a
ENSDARG00000031240	291.252	0.308713	0.135018	2.28646	0.0222274	0.589656	kidins220a	570732	kinase D-interacting substrate 220a
ENSDARG00000045568	95.1941	0.423769	0.185266	2.28735	0.0221751	0.589656	bcat1	337412	branched chain amino-acid transaminase 1, cytosolic
ENSDARG00000074308	26.05	-0.422626	0.184693	-2.28827	0.022122	0.589656	lrrc75ba	101885211	leucine rich repeat containing 75Ba
ENSDARG00000060756	32.9432	0.417115	0.182676	2.28336	0.0224092	0.593185	abhd6a	799085	abhydrolase domain containing 6a
ENSDARG00000061169	597.627	0.207449	0.0909153	2.28178	0.0225024	0.593877	larp1b	568156	La ribonucleoprotein domain family, member 1B
ENSDARG00000102467	11.727	-0.421105	0.184593	-2.28126	0.0225331	0.593877	LOC100333266	100333266	uncharacterized LOC100333266
ENSDARG00000000086	87.3034	0.296338	0.133227	2.22431	0.0261274	0.594279	itsn1	368504	intersectin 1 (SH3 domain protein)
ENSDARG00000001057	290.08	0.258869	0.116705	2.21816	0.0265441	0.594279	bysl	394081	bystin-like
ENSDARG00000002916	18.54	0.395493	0.175771	2.25004	0.0244461	0.594279	sec31b	100148383	SEC31 homolog B, COPII coat complex component
ENSDARG00000002991	19.998	-0.411527	0.185597	-2.21731	0.0266017	0.594279	cep135	553303	centrosomal protein 135
ENSDARG00000003189	273.999	0.234734	0.104052	2.25593	0.0240747	0.594279	psmd1	554967	proteasome 26S subunit, non-ATPase 1
ENSDARG00000003941	79.445	-0.414487	0.182931	-2.26581	0.0234629	0.594279	rrs1	337399	RRS1 ribosome biogenesis regulator homolog (S. cerevisiae)
ENSDARG00000005891	203.627	-0.231317	0.103895	-2.22645	0.025984	0.594279	cyb5r3	324560	cytochrome b5 reductase 3
ENSDARG00000008548	75.0748	-0.291655	0.131237	-2.22236	0.0262592	0.594279	arhgap12a	563267	Rho GTPase activating protein 12a
ENSDARG00000010246	299.529	-0.381767	0.171785	-2.22235	0.0262598	0.594279	prmt1	321974	protein arginine methyltransferase 1
ENSDARG00000010953	137.115	-0.334115	0.147624	-2.26328	0.0236186	0.594279	ndel1a	394244	nudE neurodevelopment protein 1-like 1a
ENSDARG00000011371	2516.42	-0.234883	0.103131	-2.27752	0.0227551	0.594279	zgc:64106	393348	zgc:64106
ENSDARG00000016260	57.1945	-0.373261	0.16432	-2.27154	0.0231141	0.594279	fxr2	393180	fragile X mental retardation, autosomal homolog 2
ENSDARG00000016454	85.4578	-0.315429	0.139932	-2.25416	0.024186	0.594279	esr2a	317734	estrogen receptor 2a
ENSDARG00000017489	174.527	-0.379676	0.170472	-2.2272	0.0259341	0.594279	zgc:123068	403118	zgc:123068
ENSDARG00000019709	207.335	0.291423	0.131028	2.22413	0.0261398	0.594279	rhoua	492802	ras homolog family member Ua
ENSDARG00000021855	40.8376	0.357979	0.161365	2.21844	0.0265249	0.594279	arnt	493634	aryl hydrocarbon receptor nuclear translocator
ENSDARG00000022260	65.1192	0.38391	0.172735	2.22254	0.0262472	0.594279	si:ch211-57i17.1	565010	si:ch211-57i17.1
ENSDARG00000023104	58.2507	0.329537	0.145214	2.26932	0.0232488	0.594279	scaper	100144551	S-phase cyclin A-associated protein in the ER
ENSDARG00000024032	20.5017	-0.361502	0.159753	-2.26288	0.0236428	0.594279	coch	368851	coagulation factor C homolog, cochlin (Limulus polyphemus)
ENSDARG00000024744	12.506	-0.331298	0.148855	-2.22564	0.0260382	0.594279	dpp6b	566832	dipeptidyl-peptidase 6b
ENSDARG00000025789	593.15	0.190622	0.0841278	2.26586	0.0234598	0.594279	chd4b	560622	chromodomain helicase DNA binding protein 4b
ENSDARG00000028275	43.4693	-0.417788	0.185788	-2.24874	0.0245293	0.594279	sult1st1	323424	sulfotransferase family 1, cytosolic sulfotransferase 1
ENSDARG00000033889	201.869	-0.204604	0.0906631	-2.25674	0.024024	0.594279	spty2d1	337191	SPT2 chromatin protein domain containing 1
ENSDARG00000035563	15.1691	-0.412974	0.183992	-2.24452	0.0247989	0.594279	znf703	114429	zinc finger protein 703
ENSDARG00000037057	2378.59	0.248147	0.111193	2.23169	0.0256358	0.594279	gcdha	393860	glutaryl-CoA dehydrogenase a
ENSDARG00000037261	24.3976	-0.40079	0.178437	-2.24611	0.0246969	0.594279	mtap	393526	methylthioadenosine phosphorylase
ENSDARG00000037837	49.4123	0.398963	0.176605	2.25908	0.0238787	0.594279	ogfr	321658	opioid growth factor receptor
ENSDARG00000037941	16.9535	0.345693	0.154331	2.23994	0.0250947	0.594279	syt5a	436686	synaptotagmin Va
ENSDARG00000038207	1588.36	0.230601	0.103807	2.22143	0.0263219	0.594279	aldh4a1	394133	aldehyde dehydrogenase 4 family, member A1
ENSDARG00000040401	826.466	0.229745	0.103249	2.22516	0.0260708	0.594279	slc25a20	393833	solute carrier family 25 (carnitine/acylcarnitine translocase), member 20
ENSDARG00000040582	20.6614	-0.415024	0.185347	-2.23917	0.0251449	0.594279	c18h3orf33	565816	c18h3orf33 homolog (H. sapiens)
ENSDARG00000041724	80.8065	-0.387548	0.174206	-2.22465	0.0261048	0.594279	glipr2	325699	GLI pathogenesis-related 2
ENSDARG00000042933	126.354	0.2705	0.119973	2.25468	0.0241535	0.594279	bloc1s6	791215	biogenesis of lysosomal organelles complex-1, subunit 6, pallidin
ENSDARG00000043081	959.446	0.259632	0.114448	2.26856	0.0232949	0.594279	ctsz	450022	cathepsin Z
ENSDARG00000044811	96.6452	0.290455	0.129595	2.24126	0.0250092	0.594279	cdk9	321602	cyclin-dependent kinase 9 (CDC2-related kinase)
ENSDARG00000051756	184.377	0.267076	0.118843	2.24729	0.0246212	0.594279	pdhx	393532	pyruvate dehydrogenase complex, component X
ENSDARG00000051851	19.7283	-0.386828	0.172027	-2.24864	0.0245353	0.594279	ctu2	445166	cytosolic thiouridylase subunit 2 homolog (S. pombe)
ENSDARG00000052696	214.024	-0.267275	0.118595	-2.25369	0.0242156	0.594279	bdh2	550507	3-hydroxybutyrate dehydrogenase, type 2
ENSDARG00000056840	87.8816	0.259713	0.116864	2.22235	0.0262596	0.594279	otud5b	445146	OTU deubiquitinase 5b
ENSDARG00000059323	648.2	0.183232	0.0818664	2.23818	0.0252093	0.594279	rpn1	325561	ribophorin I
ENSDARG00000059455	10.8219	0.418218	0.186082	2.2475	0.0246081	0.594279	dqx1	100002601	DEAQ box RNA-dependent ATPase 1
ENSDARG00000063197	217.417	0.198208	0.0883502	2.24344	0.0248687	0.594279	golga2	565431	golgin A2
ENSDARG00000068763	166.693	-0.271533	0.121503	-2.23478	0.0254319	0.594279	plcg2	561747	phospholipase C, gamma 2
ENSDARG00000069538	33.3677	-0.377285	0.168762	-2.2356	0.0253777	0.594279	gtf3c4	568510	general transcription factor IIIC, polypeptide 4
ENSDARG00000070394	2339.11	0.298057	0.131217	2.27148	0.0231178	0.594279	uroc1	556744	urocanate hydratase 1
ENSDARG00000070512	100.442	0.341156	0.151588	2.25055	0.0244142	0.594279	tnrc5	550136	trinucleotide repeat containing 5
ENSDARG00000073764	211.625	0.379298	0.170896	2.21947	0.0264549	0.594279	si:ch211-113j14.1	558239	si:ch211-113j14.1
ENSDARG00000074588	28.0475	-0.375165	0.167018	-2.24626	0.0246873	0.594279	si:dkey-15f17.8	796750	si:dkey-15f17.8
ENSDARG00000076011	166.231	0.37967	0.168013	2.25976	0.0238362	0.594279	si:ch211-149b19.3	562087	si:ch211-149b19.3
ENSDARG00000076595	37.0838	0.385171	0.173317	2.22235	0.0262598	0.594279	sema4ga	563785	sema domain, immunoglobulin domain (Ig), transmembrane domain (TM) and short cytoplasmic domain, (semaphorin) 4Ga
ENSDARG00000076850	53.6028	-0.305778	0.137483	-2.22411	0.026141	0.594279	si:ch211-157b11.14	799552	si:ch211-157b11.14
ENSDARG00000078389	242.607	-0.346486	0.154556	-2.24181	0.0249737	0.594279	si:dkey-188i13.7	100302471	si:dkey-188i13.7
ENSDARG00000079939	189.677	0.265468	0.11971	2.21759	0.0265827	0.594279	jmjd1cb	558436	jumonji domain containing 1Cb
ENSDARG00000087188	470.154	0.369993	0.164176	2.25363	0.0242194	0.594279	nfil3-6	431765	nuclear factor, interleukin 3 regulated, member 6
ENSDARG00000088801	91.8424	-0.278475	0.122618	-2.27108	0.0231422	0.594279	fgd5a	100151562	FYVE, RhoGEF and PH domain containing 5a
ENSDARG00000089107	219.153	0.37652	0.169303	2.22395	0.0261521	0.594279	si:ch1073-189o9.1	NA	si:ch1073-189o9.1
ENSDARG00000089233	10.5438	-0.419849	0.185691	-2.26101	0.0237587	0.594279	csgalnact1b	101886904	chondroitin sulfate N-acetylgalactosaminyltransferase 1b
ENSDARG00000090195	90.4529	-0.380313	0.169851	-2.2391	0.0251495	0.594279	mtx3	402916	metaxin 3
ENSDARG00000090454	115.544	0.237041	0.105442	2.24808	0.0245714	0.594279	gnb1a	322104	guanine nucleotide binding protein (G protein), beta polypeptide 1a
ENSDARG00000090804	18.1243	0.395814	0.178518	2.21722	0.026608	0.594279	gpr155a	100535239	G protein-coupled receptor 155a
ENSDARG00000090942	10.3517	-0.412431	0.184295	-2.23788	0.0252289	0.594279	LOC101885996	101885996	gastrula zinc finger protein XlCGF26.1-like
ENSDARG00000093240	24.37	0.372092	0.163719	2.27275	0.0230413	0.594279	si:ch73-302a13.2	568906	si:ch73-302a13.2
ENSDARG00000093931	11.0184	-0.417596	0.185221	-2.25458	0.0241596	0.594279	fam101b	100286814	family with sequence similarity 101, member B
ENSDARG00000094210	32.8225	0.41157	0.183504	2.24284	0.0249071	0.594279	zgc:109934	553552	zgc:109934
ENSDARG00000095462	32.4659	0.405892	0.179623	2.25969	0.0238406	0.594279	si:dkey-57c15.4	100535584	si:dkey-57c15.4
ENSDARG00000096712	15.0131	0.33498	0.148059	2.26248	0.023668	0.594279	si:dkey-193p11.2	NA	si:dkey-193p11.2
ENSDARG00000097929	58.3802	0.422633	0.186051	2.2716	0.0231106	0.594279	si:dkey-117j14.6	NA	si:dkey-117j14.6
ENSDARG00000097932	51.0673	0.40594	0.180112	2.25381	0.024208	0.594279	si:ch211-158m24.13	NA	si:ch211-158m24.13
ENSDARG00000098079	89.5903	0.273335	0.122144	2.23781	0.0252334	0.594279	rab3gap1	NA	RAB3 GTPase activating protein subunit 1
ENSDARG00000098334	12.7139	-0.413001	0.185969	-2.2208	0.0263645	0.594279	exosc3	565000	exosome component 3
ENSDARG00000099798	162.87	0.245575	0.110706	2.21827	0.0265363	0.594279	mon2	NA	MON2 homolog, regulator of endosome-to-Golgi trafficking
ENSDARG00000100332	26.7409	-0.40555	0.178835	-2.26773	0.0233456	0.594279	LOC108179223	108179223	thyrotropin-releasing hormone receptor-like
ENSDARG00000100583	19.1858	0.413139	0.182989	2.25772	0.0239632	0.594279	hid1b	437012	HID1 domain containing b
ENSDARG00000100962	33.5206	0.362004	0.1615	2.24151	0.0249929	0.594279	LOC794389	794389	tetratricopeptide repeat protein 39B-like
ENSDARG00000102081	230.825	0.194971	0.0855473	2.27911	0.0226608	0.594279	mprip	558831	myosin phosphatase Rho interacting protein
ENSDARG00000102291	9230.07	-0.164613	0.0740885	-2.22184	0.0262939	0.594279	eef1da	565501	eukaryotic translation elongation factor 1 delta a (guanine nucleotide exchange protein)
ENSDARG00000102638	27.4146	-0.414795	0.185346	-2.23795	0.0252246	0.594279	si:ch211-205a14.3	100034459	si:ch211-205a14.3
ENSDARG00000102755	31.7419	-0.409067	0.181819	-2.24985	0.0244582	0.594279	EML6	NA	echinoderm microtubule associated protein like 6
ENSDARG00000103270	11.6554	-0.422587	0.185617	-2.27666	0.0228067	0.594279	si:ch211-212j20.1	NA	si:ch211-212j20.1
ENSDARG00000104328	15.6132	0.365581	0.164688	2.21983	0.0264301	0.594279	si:ch211-276i6.1	NA	si:ch211-276i6.1
ENSDARG00000104539	22.348	0.391101	0.176087	2.22107	0.0263463	0.594279	LOC100330530	100330530	olfactomedin-like protein 2A
ENSDARG00000105151	129.733	-0.364839	0.164307	-2.22047	0.0263866	0.594279	cyp2k21	564107	cytochrome P450, family 2, subfamily k, polypeptide 21
ENSDARG00000105465	56.796	-0.324356	0.146237	-2.21801	0.0265541	0.594279	hnrnpa0a	NA	NA
ENSDARG00000023591	126.117	0.243057	0.109724	2.21517	0.0267487	0.595231	nrbf2b	436886	nuclear receptor binding factor 2b
ENSDARG00000079862	180.095	0.39095	0.176441	2.21576	0.0267082	0.595231	kl	562316	klotho
ENSDARG00000076119	26.2441	-0.386742	0.174823	-2.21219	0.0269533	0.598688	emid1	NA	EMI domain containing 1
ENSDARG00000015263	104.181	-0.343207	0.155359	-2.20912	0.0271662	0.599036	adma	556502	adrenomedullin a
ENSDARG00000015540	76.6213	0.268157	0.121291	2.21085	0.027046	0.599036	psen2	58026	presenilin 2
ENSDARG00000079610	162.796	0.225312	0.101933	2.21039	0.027078	0.599036	akap9	NA	A kinase (PRKA) anchor protein 9
ENSDARG00000100515	437.61	-0.313459	0.141872	-2.20945	0.0271436	0.599036	dusp1	406340	dual specificity phosphatase 1
ENSDARG00000068401	236.719	0.190431	0.0862942	2.20676	0.0273306	0.600775	yap1	561411	Yes-associated protein 1
ENSDARG00000070922	808.805	-0.169633	0.0768761	-2.20657	0.0273439	0.600775	cnbpb	335839	CCHC-type zinc finger, nucleic acid binding protein b
ENSDARG00000022232	68.2627	-0.397954	0.180544	-2.2042	0.0275105	0.603344	ppan	317739	peter pan homolog (Drosophila)
ENSDARG00000051953	90.1105	0.244533	0.111	2.203	0.0275949	0.604015	ythdc1	492769	YTH domain containing 1
ENSDARG00000098368	1926.02	0.263094	0.11946	2.20235	0.0276405	0.604015	aplp1	404233	amyloid beta (A4) precursor-like protein 1
ENSDARG00000027734	523.627	-0.166956	0.0759076	-2.19946	0.0278453	0.607397	srsf5b	436883	serine/arginine-rich splicing factor 5b
ENSDARG00000061951	331.576	0.230318	0.104938	2.1948	0.0281779	0.609676	golgb1	566353	golgin B1
ENSDARG00000063612	62.7824	0.265973	0.121201	2.19448	0.0282006	0.609676	antxr1c	563907	anthrax toxin receptor 1c
ENSDARG00000074226	141.979	-0.221603	0.1009	-2.19626	0.0280737	0.609676	zgc:158398	568894	zgc:158398
ENSDARG00000098174	20.785	0.404299	0.184154	2.19544	0.0281323	0.609676	ACADSB (1 of many)	NA	acyl-CoA dehydrogenase, short/branched chain
ENSDARG00000098859	187.332	0.255736	0.116492	2.19532	0.0281408	0.609676	NOP14	NA	NOP14 nucleolar protein
ENSDARG00000034105	344.879	0.36131	0.164729	2.19336	0.0282815	0.610338	mtus1b	NA	microtubule associated tumor suppressor 1b
ENSDARG00000054937	42.3	-0.345575	0.15766	-2.19189	0.0283871	0.610448	badb	58100	BCL2-associated agonist of cell death b
ENSDARG00000093198	208.645	0.289687	0.132128	2.19247	0.0283458	0.610448	c3a.4	100331428	complement component c3a, duplicate 4
ENSDARG00000017748	37.4363	0.332495	0.151743	2.19117	0.0284392	0.610489	arhgap29b	378998	Rho GTPase activating protein 29b
ENSDARG00000078186	172.388	0.281914	0.12878	2.18912	0.0285884	0.612608	tex2	798401	testis expressed 2
ENSDARG00000062008	11.5526	-0.405173	0.18523	-2.1874	0.0287134	0.613124	hs2st1b	100151174	heparan sulfate 2-O-sulfotransferase 1b
ENSDARG00000076667	6060.73	0.247179	0.11299	2.18763	0.0286969	0.613124	ccng1	171473	cyclin G1
ENSDARG00000078842	156.047	0.347658	0.158987	2.18671	0.028764	0.613128	tns1a	565181	tensin 1a
ENSDARG00000005518	62.7806	-0.385665	0.17721	-2.17632	0.0295316	0.614721	slc5a9	564815	solute carrier family 5 (sodium/sugar cotransporter), member 9
ENSDARG00000006257	82.0571	0.370352	0.169616	2.18348	0.0290004	0.614721	vldlr	393897	very low density lipoprotein receptor
ENSDARG00000006527	82.1263	0.264061	0.121186	2.17897	0.029334	0.614721	brd3a	327372	bromodomain containing 3a
ENSDARG00000012892	21.4113	0.372679	0.171406	2.17425	0.0296864	0.614721	ammecr1	393553	Alport syndrome, mental retardation, midface hypoplasia and elliptocytosis chromosomal region gene 1 homolog (human)
ENSDARG00000016153	109.427	0.236308	0.10898	2.16836	0.0301311	0.614721	dag1	286829	dystroglycan 1
ENSDARG00000017388	699.68	0.245676	0.11328	2.16875	0.0301018	0.614721	gstt1b	393556	glutathione S-transferase theta 1b
ENSDARG00000020811	20.644	-0.367315	0.168948	-2.17413	0.0296956	0.614721	efemp2b	572703	EGF containing fibulin-like extracellular matrix protein 2b
ENSDARG00000021309	519.124	0.31978	0.147154	2.17309	0.0297734	0.614721	rhoca	394125	ras homolog family member Ca
ENSDARG00000022438	155.687	0.391959	0.180284	2.17412	0.0296965	0.614721	cox6a1	335774	cytochrome c oxidase subunit VIa polypeptide 1
ENSDARG00000029075	51.7062	-0.389006	0.178302	-2.18172	0.0291303	0.614721	pfkfb4b	386663	6-phosphofructo-2-kinase/fructose-2,6-biphosphatase 4b
ENSDARG00000029415	140.141	0.292054	0.134838	2.16596	0.0303144	0.614721	mtx2	286741	metaxin 2
ENSDARG00000030700	54.8901	-0.396222	0.182885	-2.16651	0.0302719	0.614721	ctps1a	322089	CTP synthase 1a
ENSDARG00000032795	24.0643	0.388903	0.179598	2.16541	0.0303566	0.614721	tmem8a	559126	transmembrane protein 8A
ENSDARG00000034117	27.0583	0.370851	0.171088	2.16761	0.0301886	0.614721	rarga	30606	retinoic acid receptor gamma a
ENSDARG00000035706	51.798	0.29514	0.13603	2.16967	0.0300322	0.614721	dock6	NA	dedicator of cytokinesis 6
ENSDARG00000038384	23.0491	0.405053	0.18608	2.17677	0.0294976	0.614721	th2	414844	tyrosine hydroxylase 2
ENSDARG00000044083	11.7948	0.403541	0.185826	2.17161	0.0298852	0.614721	peli1b	558420	pellino E3 ubiquitin protein ligase 1b
ENSDARG00000046141	28.1743	-0.356417	0.164594	-2.16543	0.0303551	0.614721	zgc:162025	571775	zgc:162025
ENSDARG00000054344	11.6033	0.403804	0.184965	2.18313	0.0290261	0.614721	gabpb2b	561215	GA binding protein transcription factor, beta subunit 2b
ENSDARG00000058606	234.265	0.390175	0.179092	2.17863	0.0293594	0.614721	sik1	553465	salt-inducible kinase 1
ENSDARG00000060153	1197.02	0.28376	0.130876	2.16816	0.0301464	0.614721	h6pd	569348	hexose-6-phosphate dehydrogenase (glucose 1-dehydrogenase)
ENSDARG00000069282	34.0925	0.402768	0.184814	2.17932	0.0293082	0.614721	bbc3	751763	BCL2 binding component 3
ENSDARG00000070958	43.6425	0.373389	0.172255	2.16765	0.0301853	0.614721	pex6	792998	peroxisomal biogenesis factor 6
ENSDARG00000076735	29.136	-0.361543	0.166282	-2.17427	0.0296847	0.614721	si:dkey-193c22.2	101882096	si:dkey-193c22.2
ENSDARG00000086254	1058.54	0.258716	0.118927	2.17541	0.0295994	0.614721	hhla2b.2	103909756	HERV-H LTR-associating 2b, tandem duplicate 2
ENSDARG00000087196	45.9608	0.402098	0.184964	2.17392	0.0297108	0.614721	fibinb	550571	fin bud initiation factor b
ENSDARG00000098451	203.186	0.333498	0.153385	2.17425	0.0296863	0.614721	tmem56a	571836	transmembrane protein 56a
ENSDARG00000098646	22.1765	-0.405409	0.186056	-2.17896	0.0293349	0.614721	mthfd2	100004977	methylenetetrahydrofolate dehydrogenase (NADP+ dependent) 2, methenyltetrahydrofolate cyclohydrolase
ENSDARG00000101800	15.5856	0.402857	0.184864	2.17921	0.0293164	0.614721	LOC101884223	101884223	L-seryl-tRNA(Sec) kinase-like
ENSDARG00000101961	248.561	-0.252113	0.116247	-2.16876	0.0301009	0.614721	abhd18	503769	abhydrolase domain containing 18
ENSDARG00000012899	24.9891	-0.354009	0.163616	-2.16366	0.0304904	0.615079	ddx49	386632	DEAD (Asp-Glu-Ala-Asp) box polypeptide 49
ENSDARG00000039934	68.0468	0.341082	0.157675	2.1632	0.0305261	0.615079	hlcs	NA	holocarboxylase synthetase (biotin-(proprionyl-CoA-carboxylase (ATP-hydrolysing)) ligase)
ENSDARG00000086735	38.719	0.354816	0.16398	2.16377	0.0304818	0.615079	si:ch1073-111c8.3	NA	si:ch1073-111c8.3
ENSDARG00000014244	185.665	-0.259843	0.120312	-2.15975	0.0307917	0.617423	rbmx	321860	RNA binding motif protein, X-linked
ENSDARG00000054218	246.164	0.244202	0.113071	2.15971	0.0307949	0.617423	si:ch73-269m23.5	100002437	si:ch73-269m23.5
ENSDARG00000055190	87.0565	0.27711	0.128274	2.16029	0.03075	0.617423	slc17a5	767760	solute carrier family 17 (acidic sugar transporter), member 5
ENSDARG00000012295	23.384	-0.394528	0.1828	-2.15825	0.0309084	0.617661	bcs1l	394157	BC1 (ubiquinol-cytochrome c reductase) synthesis-like
ENSDARG00000051925	217.114	-0.29969	0.138831	-2.15866	0.0308764	0.617661	cyb5r2	751641	cytochrome b5 reductase 2
ENSDARG00000091092	21.3022	-0.370145	0.171705	-2.15571	0.0311066	0.6206	zcchc10	334240	zinc finger, CCHC domain containing 10
ENSDARG00000069464	733.037	-0.196476	0.0911986	-2.15438	0.0312105	0.621284	cox7a1	767664	cytochrome c oxidase subunit VIIa polypeptide 1 (muscle)
ENSDARG00000071524	52.8908	0.355339	0.16502	2.15331	0.0312943	0.621284	insrb	245700	insulin receptor b
ENSDARG00000097924	277.25	-0.229921	0.106767	-2.15348	0.0312808	0.621284	wdhd1	NA	NA
ENSDARG00000013236	136.614	0.332294	0.154367	2.15262	0.0313487	0.621348	dhcr24	494102	24-dehydrocholesterol reductase
ENSDARG00000020101	261.296	0.204491	0.0950442	2.15153	0.0314342	0.622029	psmc2	393941	proteasome 26S subunit, ATPase 2
ENSDARG00000043970	396.389	0.213004	0.0990593	2.15026	0.0315344	0.622998	lrpprc	557195	leucine-rich pentatricopeptide repeat containing
ENSDARG00000056665	62.195	-0.283744	0.132094	-2.14805	0.0317101	0.625451	nsun2	325292	NOP2/Sun RNA methyltransferase family, member 2
ENSDARG00000000394	216.283	-0.193121	0.0900506	-2.14459	0.031986	0.627101	matr3l1.2	556290	matrin 3-like 1.2
ENSDARG00000014303	75.8151	0.297389	0.138832	2.14208	0.0321868	0.627101	vac14	447912	vac14 homolog (S. cerevisiae)
ENSDARG00000038199	1904.37	0.32844	0.153207	2.14376	0.0320518	0.627101	cda	402979	cytidine deaminase
ENSDARG00000039579	185.008	-0.326231	0.152193	-2.14353	0.0320703	0.627101	cfd	553553	complement factor D (adipsin)
ENSDARG00000052638	320.134	0.250449	0.116932	2.14184	0.0322067	0.627101	fam210b	619270	family with sequence similarity 210, member B
ENSDARG00000055185	482.232	-0.242557	0.113247	-2.14184	0.0322067	0.627101	tm4sf5	436645	transmembrane 4 L six family member 5
ENSDARG00000070981	134.291	0.244368	0.11392	2.14507	0.0319471	0.627101	ash1l	563799	ash1 (absent, small, or homeotic)-like (Drosophila)
ENSDARG00000099874	22.9372	0.373618	0.174072	2.14634	0.0318456	0.627101	agap2	565109	ArfGAP with GTPase domain, ankyrin repeat and PH domain 2
ENSDARG00000029063	391.728	0.232842	0.108803	2.14002	0.0323528	0.627707	clpxa	NA	caseinolytic mitochondrial matrix peptidase chaperone subunit a
ENSDARG00000062310	31.2626	0.368779	0.172364	2.13953	0.0323928	0.627707	WDR26 (1 of many)	NA	WD repeat domain 26
ENSDARG00000090337	41.6973	-0.314323	0.146904	-2.13965	0.032383	0.627707	pprc1	100002463	peroxisome proliferator-activated receptor gamma, coactivator-related 1
ENSDARG00000012057	10.1622	-0.395832	0.18537	-2.13537	0.0327311	0.627739	mtnr1al	30660	melatonin receptor type 1A like
ENSDARG00000014599	194.93	-0.363053	0.170094	-2.13443	0.0328078	0.627739	slc5a6b	796312	solute carrier family 5 (sodium/multivitamin and iodide cotransporter), member 6
ENSDARG00000019707	20.4995	-0.37689	0.176476	-2.13564	0.0327089	0.627739	spout1	447888	SPOUT domain containing methyltransferase 1
ENSDARG00000071259	236.395	0.24648	0.115242	2.1388	0.0324519	0.627739	fbxo34	323474	F-box protein 34
ENSDARG00000077823	10.5818	0.394618	0.184805	2.13532	0.0327347	0.627739	hmgxb3	101886434	HMG box domain containing 3
ENSDARG00000089087	881.411	-0.274108	0.128344	-2.13573	0.0327015	0.627739	ba1	30216	ba1 globin
ENSDARG00000097789	48.3288	-0.380908	0.178418	-2.13492	0.0327677	0.627739	pon3.2	568655	paraoxonase 3, tandem duplicate 2
ENSDARG00000100342	18.9386	0.378126	0.1769	2.13751	0.0325563	0.627739	si:ch73-116f3.3	NA	si:ch73-116f3.3
ENSDARG00000069706	14.8192	-0.377174	0.176786	-2.13351	0.0328828	0.628186	prmt6	448867	protein arginine methyltransferase 6
ENSDARG00000100534	39.3852	-0.308139	0.144508	-2.13233	0.0329796	0.629045	IRAK4	NA	interleukin 1 receptor associated kinase 4
ENSDARG00000001929	236.273	0.257155	0.120657	2.13129	0.0330654	0.629536	pink1	494085	PTEN induced putative kinase 1
ENSDARG00000012745	10.5987	0.394578	0.185323	2.12914	0.0332426	0.629536	poc1bl	503760	POC1 centriolar protein homolog B (Chlamydomonas), like
ENSDARG00000068711	233.112	0.289231	0.135822	2.12949	0.0332141	0.629536	crfb4	797527	cytokine receptor family member b4
ENSDARG00000104907	18.6882	-0.372426	0.174837	-2.13013	0.0331609	0.629536	ing2	436721	inhibitor of growth family, member 2
ENSDARG00000105388	41.9932	0.386603	0.181599	2.12888	0.0332644	0.629536	si:cabz01012857.1	NA	si:cabz01012857.1
ENSDARG00000018124	164.421	0.215588	0.101325	2.1277	0.0333622	0.630406	psmd3	393544	proteasome 26S subunit, non-ATPase 3
ENSDARG00000063313	83.1917	0.35938	0.169175	2.12431	0.0336446	0.633771	plbd1	569736	phospholipase B domain containing 1
ENSDARG00000103370	30.7117	-0.372849	0.175469	-2.12488	0.0335968	0.633771	lrrc8da	497399	leucine rich repeat containing 8 family, member Da
ENSDARG00000036067	49.1141	-0.380681	0.179362	-2.12242	0.0338027	0.635763	NA	NA	NA
ENSDARG00000038040	22.6879	-0.381742	0.179943	-2.12147	0.0338826	0.636281	tpk1	450054	thiamin pyrophosphokinase 1
ENSDARG00000026865	40.1268	0.310064	0.146504	2.11643	0.0343086	0.64168	fam107b	386641	family with sequence similarity 107, member B
ENSDARG00000045306	1893.04	-0.30452	0.1439	-2.1162	0.0343277	0.64168	slc51a	447807	solute carrier family 51, alpha subunit
ENSDARG00000069430	27.7398	-0.373177	0.176344	-2.11619	0.0343286	0.64168	tp53i11a	503774	tumor protein p53 inducible protein 11a
ENSDARG00000005057	47.5189	-0.346599	0.163896	-2.11475	0.0344512	0.642983	dimt1l	445162	DIM1 dimethyladenosine transferase 1-like (S. cerevisiae)
ENSDARG00000014554	426.865	-0.326739	0.154902	-2.10933	0.0349162	0.643156	ppp1r3cb	393807	protein phosphatase 1, regulatory subunit 3Cb
ENSDARG00000031616	1115.32	0.247676	0.117276	2.1119	0.0346951	0.643156	g6pca.1	445118	glucose-6-phosphatase a, catalytic subunit, tandem duplicate 1
ENSDARG00000032087	42.6155	0.314248	0.1488	2.11187	0.0346972	0.643156	sgsh	563849	N-sulfoglucosamine sulfohydrolase (sulfamidase)
ENSDARG00000068265	204.307	-0.21315	0.100951	-2.11141	0.0347367	0.643156	tomm5	497181	translocase of outer mitochondrial membrane 5 homolog (yeast)
ENSDARG00000076564	38.6221	0.349585	0.165406	2.11349	0.0345588	0.643156	hspg2	565429	heparan sulfate proteoglycan 2
ENSDARG00000076914	12.3718	0.389892	0.184579	2.11233	0.0346579	0.643156	lacc1	100005054	laccase (multicopper oxidoreductase) domain containing 1
ENSDARG00000078058	14.447	0.392037	0.185904	2.10882	0.0349603	0.643156	dip2a	100332244	disco-interacting protein 2 homolog A
ENSDARG00000079221	15.0713	-0.386399	0.18326	-2.10848	0.0349898	0.643156	si:ch211-162k9.6	NA	si:ch211-162k9.6
ENSDARG00000086764	54.1807	-0.288023	0.136591	-2.10865	0.0349746	0.643156	mdc1	569805	mediator of DNA damage checkpoint 1
ENSDARG00000098694	31.8271	0.357284	0.169449	2.10851	0.0349871	0.643156	SLC16A2	NA	solute carrier family 16 member 2
ENSDARG00000062055	13.0646	0.389968	0.185214	2.10549	0.0352484	0.646931	rnf38	566820	ring finger protein 38
ENSDARG00000023036	9.42111	-0.390698	0.185733	-2.10355	0.035418	0.648086	si:dkey-23a23.2	100034534	si:dkey-23a23.2
ENSDARG00000071216	2928.16	0.301238	0.143167	2.10411	0.0353691	0.648086	si:ch211-133n4.9	100000061	si:ch211-133n4.9
ENSDARG00000012816	11.8235	-0.390662	0.186019	-2.10012	0.0357186	0.649274	dia1a	492795	deleted in autism 1a
ENSDARG00000023330	180.753	-0.24815	0.118249	-2.09855	0.035857	0.649274	anp32b	322000	acidic (leucine-rich) nuclear phosphoprotein 32 family, member B
ENSDARG00000035601	276.234	-0.30948	0.147423	-2.09927	0.0357933	0.649274	dao.3	402994	D-amino-acid oxidase, tandem duplicate 3
ENSDARG00000043079	155.775	-0.244024	0.116175	-2.10048	0.0356862	0.649274	mmp23ba	101882601	matrix metallopeptidase 23ba
ENSDARG00000045803	67.532	-0.305524	0.145438	-2.10071	0.0356661	0.649274	mfge8b	558580	milk fat globule-EGF factor 8 protein b
ENSDARG00000062972	198.169	0.190998	0.0909999	2.09888	0.0358272	0.649274	hip1	793823	huntingtin interacting protein 1
ENSDARG00000063078	239.618	-0.19613	0.0933579	-2.10084	0.0356554	0.649274	abcg5	557317	ATP-binding cassette, sub-family G (WHITE), member 5
ENSDARG00000030107	111.583	-0.295716	0.141031	-2.09681	0.03601	0.649848	syne2a	559363	spectrin repeat containing, nuclear envelope 2a
ENSDARG00000030236	107.403	0.281074	0.134144	2.09531	0.0361431	0.649848	tmem30aa	337397	transmembrane protein 30Aa
ENSDARG00000043713	20.1011	-0.383344	0.18277	-2.09741	0.0359574	0.649848	asf1bb	792029	anti-silencing function 1Bb histone chaperone
ENSDARG00000051861	314.855	-0.273235	0.130358	-2.09604	0.036079	0.649848	pkp3a	368397	plakophilin 3a
ENSDARG00000102998	315.277	0.386231	0.184344	2.09517	0.0361562	0.649848	taf6	447818	TAF6 RNA polymerase II, TATA box binding protein (TBP)-associated factor
ENSDARG00000052842	16.8921	-0.37545	0.179447	-2.09227	0.0364147	0.653528	ppifb	641328	peptidylprolyl isomerase Fb
ENSDARG00000055463	24.3829	-0.339667	0.162493	-2.09034	0.0365869	0.655651	lrit3a	558559	info leucine-rich repeat, immunoglobulin-like and transmembrane domains 3a
ENSDARG00000004184	13.757	-0.385477	0.18447	-2.08964	0.0366502	0.655817	nf1b	564518	neurofibromin 1b
ENSDARG00000071670	172.18	-0.21195	0.10159	-2.08632	0.0369492	0.659805	tma7	768290	translation machinery associated 7 homolog
ENSDARG00000097289	33.15	-0.387923	0.185968	-2.08597	0.0369816	0.659805	LOC108179327	108179327	uncharacterized LOC108179327
ENSDARG00000052978	22.0738	0.38646	0.185373	2.08477	0.0370897	0.660763	mbnl1	767696	muscleblind-like splicing regulator 1
ENSDARG00000093945	95.2276	-0.248567	0.119281	-2.08388	0.0371712	0.661244	vma21	100307085	VMA21 vacuolar H+-ATPase homolog (S. cerevisiae)
ENSDARG00000035136	619.064	0.166725	0.0801153	2.08107	0.0374277	0.664834	sepw1	352915	selenoprotein W, 1
ENSDARG00000035879	88.4145	-0.306044	0.147162	-2.07965	0.037558	0.665896	fuca1.2	445165	fucosidase, alpha-L- 1, tissue, tandem duplicate 2
ENSDARG00000075252	184.687	0.224687	0.108063	2.07922	0.0375971	0.665896	phrf1	321905	PHD and ring finger domains 1
ENSDARG00000029556	198.806	0.208845	0.100612	2.07576	0.0379165	0.665949	kansl3	555951	KAT8 regulatory NSL complex subunit 3
ENSDARG00000036966	1574.94	-0.176887	0.0852136	-2.0758	0.0379122	0.665949	hsd3b7	327462	hydroxy-delta-5-steroid dehydrogenase, 3 beta- and steroid delta-isomerase
ENSDARG00000062487	16.9709	-0.383021	0.184407	-2.07704	0.0377974	0.665949	si:dkey-6n6.1	100170811	si:dkey-6n6.1
ENSDARG00000077532	30.2991	0.344092	0.165585	2.07804	0.0377058	0.665949	pign	556797	phosphatidylinositol glycan anchor biosynthesis, class N
ENSDARG00000079150	12.9066	-0.379187	0.182682	-2.07566	0.037925	0.665949	si:ch211-276i12.9	103908774	si:ch211-276i12.9
ENSDARG00000089200	24.9041	0.386234	0.186081	2.07562	0.0379289	0.665949	si:dkey-103g5.4	NA	si:dkey-103g5.4
ENSDARG00000102471	11.1287	0.383348	0.184865	2.07366	0.0381107	0.668174	trak2	560810	trafficking protein, kinesin binding 2
ENSDARG00000003475	37.9922	0.337778	0.162992	2.07237	0.0382314	0.669325	sult1st5	619193	sulfotransferase family 1, cytosolic sulfotransferase 5
ENSDARG00000018553	48.6526	-0.285561	0.137999	-2.0693	0.0385179	0.670477	ifih1	565759	interferon induced with helicase C domain 1
ENSDARG00000035570	72.8935	-0.283667	0.137081	-2.06934	0.0385143	0.670477	zgc:101016	445497	zgc:101016
ENSDARG00000041895	303.802	-0.382824	0.184903	-2.0704	0.0384147	0.670477	cad	266992	carbamoyl-phosphate synthetase 2, aspartate transcarbamylase, and dihydroorotase
ENSDARG00000102937	40.6395	-0.350301	0.169156	-2.07087	0.0383709	0.670477	hspbp1	338155	HSPA (heat shock 70kDa) binding protein, cytoplasmic cochaperone 1
ENSDARG00000011727	9.9042	-0.382921	0.185498	-2.06429	0.03899	0.675617	b9d1	554150	B9 protein domain 1
ENSDARG00000023287	769.678	-0.365486	0.177093	-2.06381	0.0390357	0.675617	hsd17b3	393335	hydroxysteroid (17-beta) dehydrogenase 3
ENSDARG00000075083	50.3112	-0.281461	0.136323	-2.06466	0.0389548	0.675617	prkdc	562283	protein kinase, DNA-activated, catalytic polypeptide
ENSDARG00000097658	77.6868	-0.364324	0.176379	-2.06557	0.0388694	0.675617	zgc:172225	NA	NA
ENSDARG00000000966	353.131	0.284912	0.138212	2.06141	0.039264	0.678602	ncor2	561503	nuclear receptor corepressor 2
ENSDARG00000010717	266.159	0.309413	0.151058	2.04831	0.0405298	0.679556	chchd10	393757	coiled-coil-helix-coiled-coil-helix domain containing 10
ENSDARG00000014674	70.2583	-0.342142	0.166374	-2.05646	0.039738	0.679556	acsl3b	559656	acyl-CoA synthetase long-chain family member 3b
ENSDARG00000017180	1892.96	0.217076	0.105375	2.06003	0.0393959	0.679556	npc1	553330	Niemann-Pick disease, type C1
ENSDARG00000017229	61.1853	0.292235	0.142175	2.05546	0.039835	0.679556	megf10	564571	multiple EGF-like-domains 10
ENSDARG00000020258	132.264	-0.267594	0.130481	-2.05083	0.0402837	0.679556	ewsr1a	323597	EWS RNA-binding protein 1a
ENSDARG00000040469	451.96	-0.176401	0.0860373	-2.05028	0.0403372	0.679556	enpp6	791915	ectonucleotide pyrophosphatase/phosphodiesterase 6
ENSDARG00000042853	1951.87	0.114616	0.0559775	2.04753	0.0406056	0.679556	ivd	368775	isovaleryl-CoA dehydrogenase
ENSDARG00000058108	226.854	0.304047	0.148442	2.04826	0.0405347	0.679556	si:ch1073-89b12.1	798252	si:ch1073-89b12.1
ENSDARG00000059333	11.3945	0.380418	0.185221	2.05385	0.0399899	0.679556	si:ch211-285f17.1	562465	si:ch211-285f17.1
ENSDARG00000069100	2357.72	-0.312589	0.151841	-2.05865	0.0395274	0.679556	aldh9a1a.1	100005587	aldehyde dehydrogenase 9 family, member A1a, tandem duplicate 1
ENSDARG00000075110	47.5637	0.318657	0.155397	2.0506	0.0403062	0.679556	dab2ipb	558237	DAB2 interacting protein b
ENSDARG00000078425	866.265	0.371427	0.180466	2.05816	0.0395746	0.679556	oat	572518	ornithine aminotransferase
ENSDARG00000078974	34.4946	-0.326633	0.159424	-2.04883	0.0404787	0.679556	si:ch211-215a9.5	796017	si:ch211-215a9.5
ENSDARG00000088817	21.9413	0.348175	0.169347	2.05599	0.0397834	0.679556	wdr59	103909113	WD repeat domain 59
ENSDARG00000089887	10.3179	0.338247	0.165185	2.04768	0.0405915	0.679556	mmp20a	NA	matrix metallopeptidase 20a (enamelysin)
ENSDARG00000093960	19.0268	-0.37849	0.183909	-2.05803	0.0395873	0.679556	si:dkey-111e8.5	566993	si:dkey-111e8.5
ENSDARG00000095283	16.7948	-0.367733	0.179041	-2.0539	0.0399856	0.679556	si:dkeyp-2e4.3	100002257	si:dkeyp-2e4.3
ENSDARG00000098562	48.8616	-0.286571	0.139566	-2.0533	0.0400435	0.679556	si:ch211-87m7.3	NA	si:ch211-87m7.3
ENSDARG00000099169	54.0005	-0.33462	0.163096	-2.05167	0.0402013	0.679556	cxcl8b.3	NA	chemokine (C-X-C motif) ligand 8b, duplicate 3
ENSDARG00000102795	61.1648	0.340502	0.165776	2.05399	0.0399765	0.679556	tob2	NA	transducer of ERBB2, 2
ENSDARG00000103318	114.331	-0.313604	0.15268	-2.054	0.039976	0.679556	mrpl3	336283	mitochondrial ribosomal protein L3
ENSDARG00000103687	200.603	0.378121	0.184644	2.04783	0.0405762	0.679556	sycn.2	NA	syncollin, tandem duplicate 2
ENSDARG00000105098	52.1482	-0.316962	0.154384	-2.05307	0.0400658	0.679556	dr1	768171	down-regulator of transcription 1
ENSDARG00000021404	79.0891	-0.282015	0.137793	-2.04665	0.0406924	0.680072	zgc:110319	796111	zgc:110319
ENSDARG00000002642	44.5952	-0.319225	0.156193	-2.04379	0.0409746	0.680839	sh3gl1b	378838	SH3-domain GRB2-like 1b
ENSDARG00000016649	510.358	0.274565	0.134359	2.04352	0.0410005	0.680839	akr7a3	436642	aldo-keto reductase family 7, member A3 (aflatoxin aldehyde reductase)
ENSDARG00000063195	350.565	0.26862	0.131409	2.04415	0.0409385	0.680839	pxk	557065	PX domain containing serine/threonine kinase
ENSDARG00000063213	90.7485	0.243462	0.119133	2.04362	0.0409915	0.680839	mtif2	556465	mitochondrial translational initiation factor 2
ENSDARG00000100481	134.8	0.230843	0.112973	2.04334	0.0410185	0.680839	smg6	100334020	SMG6 nonsense mediated mRNA decay factor
ENSDARG00000006524	277.908	0.172066	0.0843043	2.04101	0.0412495	0.682097	supt6h	337866	SPT6 homolog, histone chaperone
ENSDARG00000054201	210.392	0.179094	0.087802	2.03975	0.041375	0.682097	rnf40	NA	ring finger protein 40
ENSDARG00000068940	527.887	-0.16201	0.0793844	-2.04083	0.0412679	0.682097	atp5ib	767750	ATP synthase, H+ transporting, mitochondrial Fo complex, subunit Eb
ENSDARG00000102476	44.5285	0.313576	0.153582	2.04174	0.0411769	0.682097	CABZ01091853.1	NA	NA
ENSDARG00000103844	17.6154	0.362892	0.177876	2.04014	0.041336	0.682097	si:ch211-266c8.1	NA	si:ch211-266c8.1
ENSDARG00000004774	88.1973	-0.290341	0.142708	-2.03452	0.0418996	0.683888	wdr36	321745	WD repeat domain 36
ENSDARG00000022413	43.6518	0.318929	0.156785	2.03418	0.0419338	0.683888	ing5a	792168	inhibitor of growth family, member 5a
ENSDARG00000041645	1798.25	0.341951	0.168062	2.03467	0.0418843	0.683888	sb:cb37	100006947	sb:cb37
ENSDARG00000061187	146.857	-0.206364	0.101283	-2.03751	0.0415988	0.683888	cbx5	563396	chromobox homolog 5 (HP1 alpha homolog, Drosophila)
ENSDARG00000062897	183.275	0.207494	0.10196	2.03505	0.0418456	0.683888	tnksb	567533	tankyrase, TRF1-interacting ankyrin-related ADP-ribose polymerase b
ENSDARG00000089369	90.4496	0.309761	0.152044	2.03731	0.0416188	0.683888	fdxr	100536115	ferredoxin reductase
ENSDARG00000101144	94.1024	0.238873	0.117323	2.03603	0.041747	0.683888	zdhhc13	494107	zinc finger, DHHC-type containing 13
ENSDARG00000101406	2186.82	-0.155513	0.0763577	-2.03664	0.0416864	0.683888	rplp2	335629	ribosomal protein, large P2
ENSDARG00000057093	288.207	0.171521	0.0843515	2.03341	0.0420109	0.684226	kdm5ba	327168	lysine (K)-specific demethylase 5Ba
ENSDARG00000036616	28.9655	-0.325523	0.16022	-2.03172	0.0421818	0.684258	gpr182	323641	G protein-coupled receptor 182
ENSDARG00000060168	22.457	0.34961	0.172049	2.03203	0.0421505	0.684258	fam160b1	100038786	family with sequence similarity 160, member B1
ENSDARG00000096273	31.5244	-0.328904	0.161833	-2.03237	0.0421161	0.684258	si:dkey-3n22.9	101886676	si:dkey-3n22.9
ENSDARG00000074465	26.3296	0.335438	0.165267	2.02967	0.0423903	0.686723	vps13c	798746	vacuolar protein sorting 13 homolog C (S. cerevisiae)
ENSDARG00000060350	23.9632	0.321096	0.158281	2.02864	0.042495	0.687503	apoda.2	100148022	apolipoprotein Da, duplicate 2
ENSDARG00000012790	31.894	0.329094	0.162378	2.02671	0.0426922	0.687729	tmem161a	NA	transmembrane protein 161A
ENSDARG00000019253	32.4243	-0.330277	0.162898	-2.02751	0.04261	0.687729	rhag	405771	Rh-associated glycoprotein
ENSDARG00000069995	35.384	0.35915	0.177245	2.02629	0.0427354	0.687729	dpy19l1l	368327	dpy-19-like 1, like (H. sapiens)
ENSDARG00000092659	15.19	0.365103	0.180093	2.02731	0.0426311	0.687729	ppp3r1a	564337	protein phosphatase 3, regulatory subunit B, alpha a
ENSDARG00000009390	227.397	-0.238143	0.117595	-2.02512	0.0428553	0.687836	npl	100148292	N-acetylneuraminate pyruvate lyase (dihydrodipicolinate synthase)
ENSDARG00000078959	25.0992	0.351246	0.173439	2.02518	0.0428485	0.687836	gb:eh507706	557460	expressed sequence EH507706
ENSDARG00000090747	147.84	0.261619	0.129259	2.02399	0.0429713	0.688788	si:ch73-269m14.2	100535378	si:ch73-269m14.2
ENSDARG00000070416	428.92	-0.233695	0.115524	-2.02291	0.0430829	0.689667	zgc:162816	571260	zgc:162816
ENSDARG00000007955	588.72	0.218172	0.107916	2.0217	0.0432077	0.690755	iars	334393	isoleucyl-tRNA synthetase
ENSDARG00000006990	14.6647	0.370747	0.183821	2.01689	0.0437071	0.69177	LOC569741	569741	cysteine-rich with EGF-like domain protein 1
ENSDARG00000038028	291.137	0.189993	0.0941177	2.01867	0.043521	0.69177	ndufa6	393943	NADH dehydrogenase (ubiquinone) 1 alpha subcomplex, 6
ENSDARG00000056178	9.44407	-0.375157	0.185891	-2.01816	0.0435747	0.69177	dpt	555282	dermatopontin
ENSDARG00000058775	38.2162	-0.365664	0.181318	-2.0167	0.0437267	0.69177	zgc:175176	797890	zgc:175176
ENSDARG00000087869	56.5223	0.303144	0.150248	2.01762	0.0436304	0.69177	si:ch211-11k18.4	559333	si:ch211-11k18.4
ENSDARG00000090052	81.5287	-0.313455	0.155226	-2.01935	0.0434512	0.69177	si:dkey-165a24.9	557933	si:dkey-165a24.9
ENSDARG00000092337	62.1056	-0.357365	0.177006	-2.01895	0.0434923	0.69177	gas5	NA	growth arrest-specific 5
ENSDARG00000092503	88.778	0.252897	0.125346	2.01759	0.0436337	0.69177	arid1b	569589	AT rich interactive domain 1B (SWI1-like)
ENSDARG00000006812	231.451	0.220774	0.109747	2.01166	0.0442562	0.692592	wdr26b	564794	WD repeat domain 26b
ENSDARG00000024877	190.901	-0.327228	0.162556	-2.01301	0.0441131	0.692592	ptgr1	494108	prostaglandin reductase 1
ENSDARG00000060554	774.404	0.212186	0.105297	2.01512	0.043892	0.692592	mut	569581	methylmalonyl CoA mutase
ENSDARG00000076585	36.4146	-0.308911	0.153561	-2.01165	0.044257	0.692592	si:ch211-113e8.11	569198	si:ch211-113e8.11
ENSDARG00000078318	19.4352	-0.362404	0.180182	-2.01132	0.0442917	0.692592	tmod1	100149766	tropomodulin 1
ENSDARG00000079639	276.678	0.20878	0.103665	2.01399	0.0440102	0.692592	prrc2b	561451	proline-rich coiled-coil 2B
ENSDARG00000089947	21.6015	0.345079	0.171396	2.01334	0.0440789	0.692592	BX005085.1	NA	NA
ENSDARG00000097863	43.6197	-0.301396	0.149767	-2.01243	0.0441751	0.692592	si:dkeyp-84f3.9	562992	si:dkeyp-84f3.9
ENSDARG00000100006	86.4693	-0.361128	0.179265	-2.0145	0.0439573	0.692592	si:ch211-76m11.5	NA	si:ch211-76m11.5
ENSDARG00000016771	373917	-0.231038	0.11502	-2.00867	0.0445724	0.695571	tfa	30255	transferrin-a
ENSDARG00000086183	58.3056	0.27681	0.137823	2.00844	0.0445967	0.695571	vkorc1	100000559	vitamin K epoxide reductase complex, subunit 1
ENSDARG00000019973	29.1233	0.360293	0.17944	2.00787	0.044657	0.695583	stk38a	406765	serine/threonine kinase 38a
ENSDARG00000021250	1343.48	0.35405	0.176419	2.00687	0.0447632	0.695583	slc25a48	436640	solute carrier family 25, member 48
ENSDARG00000076552	20.6661	-0.362877	0.180822	-2.00682	0.0447692	0.695583	zgc:193801	564476	zgc:193801
ENSDARG00000016903	100.939	-0.268075	0.134	-2.00056	0.0454403	0.696097	wdr5	406372	WD repeat domain 5
ENSDARG00000016934	32.0379	0.332846	0.166264	2.00192	0.0452936	0.696097	ttyh2	436763	tweety family member 2
ENSDARG00000017569	111.561	-0.359654	0.179552	-2.00307	0.0451702	0.696097	reep3a	641577	receptor accessory protein 3a
ENSDARG00000035942	57.298	-0.367617	0.183476	-2.00362	0.0451107	0.696097	hrh3	561773	histamine receptor H3
ENSDARG00000054778	11.5258	-0.371963	0.186022	-1.99957	0.0455471	0.696097	pogza	100535215	pogo transposable element with ZNF domain a
ENSDARG00000055715	19.9843	-0.24126	0.120397	-2.00388	0.0450834	0.696097	capn8	337730	calpain 8
ENSDARG00000076143	11.2284	0.370295	0.185122	2.00027	0.0454706	0.696097	ppip5k1a	556748	diphosphoinositol pentakisphosphate kinase 1a
ENSDARG00000078180	1057.73	-0.252683	0.126293	-2.00076	0.0454181	0.696097	sc:d0202	569842	sc:d0202
ENSDARG00000095288	294.619	0.230723	0.115224	2.00239	0.0452432	0.696097	rusc2	556081	RUN and SH3 domain containing 2
ENSDARG00000097819	18.5085	-0.354848	0.176953	-2.00533	0.0449279	0.696097	znf576.1	NA	zinc finger protein 576, tandem duplicate 1
ENSDARG00000100836	22.3718	-0.361451	0.180243	-2.00535	0.0449252	0.696097	lrrc8c	NA	NA
ENSDARG00000103537	36.6675	-0.355589	0.177796	-1.99998	0.0455023	0.696097	ttll12	393222	tubulin tyrosine ligase-like family, member 12
ENSDARG00000104773	300.275	0.330486	0.165188	2.00067	0.0454283	0.696097	junbb	336038	jun B proto-oncogene b
ENSDARG00000017986	460.049	0.257571	0.12887	1.99868	0.0456425	0.696679	vps13d	567879	vacuolar protein sorting 13 homolog D (S. cerevisiae)
ENSDARG00000078473	253.777	-0.195657	0.0979766	-1.99697	0.045828	0.698633	nucks1a	447862	nuclear casein kinase and cyclin-dependent kinase substrate 1a
ENSDARG00000015709	95.8098	-0.370715	0.186062	-1.99242	0.0463245	0.700673	hsd17b12a	327417	hydroxysteroid (17-beta) dehydrogenase 12a
ENSDARG00000016132	756.331	0.241639	0.121123	1.99499	0.0460443	0.700673	keap1a	321837	kelch-like ECH-associated protein 1a
ENSDARG00000020447	15.956	-0.363772	0.182549	-1.99274	0.0462902	0.700673	tmtc4	560605	transmembrane and tetratricopeptide repeat containing 4
ENSDARG00000022466	11.0508	0.369333	0.185366	1.99245	0.0463215	0.700673	clcn5b	557584	chloride channel, voltage-sensitive 5b
ENSDARG00000063572	536.494	-0.166729	0.0836927	-1.99215	0.0463545	0.700673	perp	494479	PERP, TP53 apoptosis effector
ENSDARG00000075567	14.3636	0.370577	0.186028	1.99205	0.0463656	0.700673	fbxl20	100331130	F-box and leucine-rich repeat protein 20
ENSDARG00000076554	29.9749	0.368574	0.184865	1.99374	0.0461804	0.700673	cdkn1a	100151416	cyclin-dependent kinase inhibitor 1A
ENSDARG00000035819	165.203	-0.295379	0.148492	-1.98919	0.0466798	0.702339	sirt3	558775	sirtuin 3
ENSDARG00000061397	364.064	0.204476	0.102737	1.99029	0.0465586	0.702339	trip12	564866	thyroid hormone receptor interactor 12
ENSDARG00000061517	69.3189	-0.362091	0.181963	-1.98991	0.0466004	0.702339	lrp1bb	559293	low density lipoprotein receptor-related protein 1Bb
ENSDARG00000099740	70.0426	0.268681	0.135087	1.98895	0.046707	0.702339	klc2	562365	kinesin light chain 2
ENSDARG00000004415	134.885	0.277462	0.139586	1.98774	0.04684	0.702634	tcf7l2	30510	transcription factor 7-like 2 (T-cell specific, HMG-box)
ENSDARG00000017004	57.9007	0.311748	0.157062	1.98487	0.0471591	0.702634	myo10	569779	myosin X
ENSDARG00000030632	14.1912	-0.366291	0.184473	-1.98561	0.0470765	0.702634	ccdc3b	553593	coiled-coil domain containing 3b
ENSDARG00000054304	45.73	0.344768	0.173551	1.98655	0.0469725	0.702634	homeza	368671	homeobox and leucine zipper encoding a
ENSDARG00000061345	249.397	0.191612	0.0965411	1.98477	0.04717	0.702634	wwp2	564527	WW domain containing E3 ubiquitin protein ligase 2
ENSDARG00000071116	457.476	-0.365942	0.184115	-1.98757	0.0468593	0.702634	eepd1	402965	endonuclease/exonuclease/phosphatase family domain containing 1
ENSDARG00000071863	230.161	0.292333	0.14721	1.98583	0.0470526	0.702634	itgb1a	556734	integrin, beta 1a
ENSDARG00000086277	23.1645	0.337917	0.17027	1.9846	0.0471893	0.702634	aldh1l1	NA	NA
ENSDARG00000009001	354.493	0.346255	0.174783	1.98106	0.0475851	0.7051	pdia6	322160	protein disulfide isomerase family A, member 6
ENSDARG00000009779	661.868	0.273726	0.138247	1.97998	0.0477053	0.7051	mcl1a	58122	myeloid cell leukemia 1a
ENSDARG00000011407	46.9621	0.287271	0.145237	1.97794	0.0479352	0.7051	col2a1b	503730	collagen, type II, alpha 1b
ENSDARG00000027824	117.992	0.218249	0.110241	1.97975	0.0477318	0.7051	top1mt	NA	topoisomerase (DNA) I, mitochondrial
ENSDARG00000029500	6968.7	-0.159278	0.0803709	-1.98179	0.047503	0.7051	rpl34	394097	ribosomal protein L34
ENSDARG00000030053	1369.42	-0.150209	0.0759255	-1.97838	0.0478864	0.7051	eef1db	560745	eukaryotic translation elongation factor 1 delta b (guanine nucleotide exchange protein)
ENSDARG00000057249	350.43	0.189848	0.0959827	1.97794	0.047935	0.7051	zmynd11	553781	zinc finger, MYND-type containing 11
ENSDARG00000061335	122.629	0.218985	0.110582	1.98029	0.0476707	0.7051	galnt1	559073	UDP-N-acetyl-alpha-D-galactosamine:polypeptide N-acetylgalactosaminyltransferase 1
ENSDARG00000069834	36.7033	-0.350271	0.17706	-1.97826	0.0478997	0.7051	pnpla4	100037326	patatin-like phospholipase domain containing 4
ENSDARG00000086458	137.229	-0.244276	0.123455	-1.97866	0.0478541	0.7051	hdac10	327253	histone deacetylase 10
ENSDARG00000003269	157.948	0.191841	0.0970621	1.97647	0.0481013	0.706687	clcn3	559340	chloride channel 3
ENSDARG00000099079	1193.77	0.340827	0.1725	1.9758	0.048177	0.706945	aclya	436922	ATP citrate lyase a
ENSDARG00000005163	445.365	0.217927	0.110404	1.97391	0.0483922	0.70726	efr3a	393800	EFR3 homolog A (S. cerevisiae)
ENSDARG00000011376	73.8667	-0.307683	0.155975	-1.97265	0.0485359	0.70726	zgc:77816	393843	zgc:77816
ENSDARG00000059075	37.8901	-0.331059	0.167833	-1.97254	0.0485477	0.70726	nip7	553616	NIP7, nucleolar pre-rRNA processing protein
ENSDARG00000060113	83.7219	-0.338341	0.171469	-1.97319	0.0484739	0.70726	znf395a	571403	zinc finger protein 395a
ENSDARG00000094646	103.873	-0.255679	0.129474	-1.97475	0.0482968	0.70726	dyrk2	557602	dual-specificity tyrosine-(Y)-phosphorylation regulated kinase 2
ENSDARG00000098129	12.1816	-0.365805	0.185279	-1.97435	0.0483418	0.70726	si:dkeyp-97a10.2	100005159	si:dkeyp-97a10.2
ENSDARG00000005840	459.545	0.221657	0.112465	1.9709	0.0487353	0.707919	got2b	335974	glutamic-oxaloacetic transaminase 2b, mitochondrial
ENSDARG00000036252	73.4366	-0.267556	0.135707	-1.97157	0.0486593	0.707919	rras2	550513	related RAS viral (r-ras) oncogene homolog 2
ENSDARG00000098359	30.7236	0.323171	0.163995	1.97062	0.0487678	0.707919	il17rd	171474	interleukin 17 receptor D
ENSDARG00000007098	2702.7	-0.146797	0.0747384	-1.96414	0.0495135	0.709751	itm2ba	323632	integral membrane protein 2Ba
ENSDARG00000009796	14.3689	0.35734	0.18204	1.96298	0.0496486	0.709751	klc1a	393928	kinesin light chain 1a
ENSDARG00000020777	12.0396	0.364152	0.185394	1.9642	0.049507	0.709751	cep85l	555436	centrosomal protein 85, like
ENSDARG00000027199	141.586	-0.281899	0.143245	-1.96795	0.0490737	0.709751	smad1	30628	SMAD family member 1
ENSDARG00000032430	385.65	0.185835	0.0945908	1.96462	0.0494586	0.709751	ppp2r1b	449548	protein phosphatase 2, regulatory subunit A, beta
ENSDARG00000053484	159.862	0.255572	0.130223	1.96257	0.049696	0.709751	syne2b	NA	spectrin repeat containing, nuclear envelope 2b
ENSDARG00000053857	111.261	-0.30004	0.152877	-1.96263	0.0496896	0.709751	ccdc187	100037381	coiled-coil domain containing 187
ENSDARG00000055045	63.4227	0.269217	0.137185	1.96244	0.0497118	0.709751	casp3b	566604	caspase 3, apoptosis-related cysteine peptidase b
ENSDARG00000062139	70.6841	0.328828	0.167359	1.9648	0.0494371	0.709751	eif2ak3	559564	eukaryotic translation initiation factor 2-alpha kinase 3
ENSDARG00000067976	95.1345	0.347551	0.177022	1.96332	0.0496089	0.709751	ar	100005148	androgen receptor
ENSDARG00000073876	15.867	0.365292	0.185913	1.96485	0.0494311	0.709751	si:ch1073-165f9.2	100333040	si:ch1073-165f9.2
ENSDARG00000076780	99.7966	-0.274518	0.139497	-1.96791	0.049078	0.709751	acadsb	NA	acyl-CoA dehydrogenase, short/branched chain
ENSDARG00000077040	272.759	0.278505	0.141822	1.96377	0.0495569	0.709751	si:ch211-85n16.4	565615	si:ch211-85n16.4
ENSDARG00000100857	20.4033	-0.34912	0.177544	-1.96639	0.0492534	0.709751	si:ch1073-155h19.1	NA	si:ch1073-155h19.1
ENSDARG00000068681	41.6925	-0.285675	0.145625	-1.96172	0.0497954	0.710009	crfb1	569454	cytokine receptor family member b1
ENSDARG00000089304	14.7824	0.288594	0.147146	1.96128	0.0498467	0.710009	si:dkeyp-4f2.1	NA	si:dkeyp-4f2.1
ENSDARG00000004169	16.6576	-0.347988	0.177671	-1.95861	0.0501588	0.710244	stmn1a	678630	stathmin 1a
ENSDARG00000024564	156.004	-0.204362	0.104361	-1.95823	0.0502035	0.710244	sccpdhb	407665	saccharopine dehydrogenase b
ENSDARG00000035325	238.89	-0.215327	0.109877	-1.95971	0.0500292	0.710244	srsf7a	402972	serine/arginine-rich splicing factor 7a
ENSDARG00000036063	19.441	0.34811	0.177618	1.95988	0.05001	0.710244	ppp1r11	550290	protein phosphatase 1, regulatory (inhibitor) subunit 11
ENSDARG00000060861	24.842	-0.327192	0.167179	-1.95714	0.0503309	0.710244	dars2	571144	aspartyl-tRNA synthetase 2, mitochondrial
ENSDARG00000077002	30.4049	0.358642	0.183204	1.95761	0.0502755	0.710244	igsf3	557878	immunoglobulin superfamily, member 3
ENSDARG00000087779	101.991	-0.232117	0.118569	-1.95766	0.0502701	0.710244	im:7148292	553068	im:7148292
ENSDARG00000097825	36.7196	0.316838	0.161873	1.95732	0.0503095	0.710244	im:7154473	NA	im:7154473
ENSDARG00000045298	145.09	0.185481	0.0947962	1.95663	0.0503912	0.71027	wipf2a	563976	WAS/WASL interacting protein family, member 2a
ENSDARG00000026024	319.987	-0.204687	0.104655	-1.95583	0.0504857	0.710777	mospd2	492327	motile sperm domain containing 2
ENSDARG00000098578	41.0531	-0.326946	0.167283	-1.95444	0.0506487	0.712247	pdgfab	767790	platelet-derived growth factor alpha polypeptide b
ENSDARG00000070256	44.6855	-0.323279	0.165622	-1.95191	0.0509483	0.713981	suz12a	794171	SUZ12 polycomb repressive complex 2a subunit
ENSDARG00000070583	96.5984	0.215128	0.110208	1.95202	0.0509359	0.713981	itpk1b	100148744	inositol-tetrakisphosphate 1-kinase b
ENSDARG00000079725	134.979	0.240172	0.123038	1.95202	0.0509356	0.713981	dhx9	568043	DEAH (Asp-Glu-Ala-His) box helicase 9
ENSDARG00000003257	50.8206	-0.290991	0.149397	-1.94777	0.0514431	0.718462	zgc:101559	492776	zgc:101559
ENSDARG00000005320	143.782	-0.221433	0.113716	-1.94725	0.0515046	0.718462	nipsnap1	30231	nipsnap homolog 1 (C. elegans)
ENSDARG00000097024	17.7235	0.3593	0.184501	1.94742	0.0514847	0.718462	ugt1b4	795050	UDP glucuronosyltransferase 1 family, polypeptide B4
ENSDARG00000099805	111.381	0.337108	0.173032	1.94824	0.0513859	0.718462	LOC100332847	100332847	zinc finger protein 154-like
ENSDARG00000010571	26.2705	-0.353503	0.182015	-1.94216	0.0521175	0.723819	ezh2	768133	enhancer of zeste 2 polycomb repressive complex 2 subunit
ENSDARG00000019302	195.402	-0.32897	0.169451	-1.94139	0.0522114	0.723819	mid1ip1b	393805	MID1 interacting protein 1b
ENSDARG00000030267	23.806	-0.334999	0.17252	-1.9418	0.0521619	0.723819	gtf3aa	445389	general transcription factor IIIAa
ENSDARG00000032868	206.648	-0.361178	0.18608	-1.94098	0.0522606	0.723819	pde4ba	565706	phosphodiesterase 4B, cAMP-specific a
ENSDARG00000059097	312.93	-0.174693	0.0899471	-1.94218	0.0521159	0.723819	nktr	323005	natural killer cell triggering receptor
ENSDARG00000095698	27.87	-0.338698	0.174532	-1.94061	0.0523056	0.723819	si:dkey-228a15.1	564472	si:dkey-228a15.1
ENSDARG00000102846	11.9523	-0.359725	0.185217	-1.94218	0.0521148	0.723819	trmt13	541496	tRNA methyltransferase 13 homolog (S. cerevisiae)
ENSDARG00000012777	462.99	-0.202042	0.10419	-1.93918	0.0524796	0.724002	nucks1b	553506	nuclear casein kinase and cyclin-dependent kinase substrate 1b
ENSDARG00000019293	90.739	-0.229215	0.118155	-1.93996	0.0523849	0.724002	tfdp1a	406813	transcription factor Dp-1, a
ENSDARG00000080010	2265.85	-0.151726	0.0782592	-1.93876	0.0525301	0.724002	adh5	116517	alcohol dehydrogenase 5
ENSDARG00000099694	86.0014	0.237271	0.122397	1.93854	0.0525572	0.724002	neurl1b	553620	neuralized E3 ubiquitin protein ligase 1B
ENSDARG00000035909	3963.24	0.273995	0.141504	1.9363	0.0528306	0.726312	mfsd2ab	445176	major facilitator superfamily domain containing 2ab
ENSDARG00000037071	2180.01	-0.175761	0.0907769	-1.93619	0.0528444	0.726312	rps26	336662	ribosomal protein S26
ENSDARG00000100729	260.932	0.205384	0.106135	1.93513	0.0529748	0.727281	tln1	494453	talin 1
ENSDARG00000056467	37.3591	0.307608	0.159017	1.93444	0.0530594	0.727621	tmub2	368511	transmembrane and ubiquitin-like domain containing 2
ENSDARG00000033418	184.5	-0.189175	0.0978924	-1.93248	0.0533002	0.729648	gpatch1	448925	G patch domain containing 1
ENSDARG00000090469	165.679	0.359225	0.185956	1.93177	0.0533874	0.729648	sycn.1	NA	syncollin, tandem duplicate 1
ENSDARG00000092759	66.9748	-0.285611	0.147843	-1.93185	0.0533784	0.729648	LOC558818	558818	protein NLRC3-like
ENSDARG00000054804	213.595	-0.199234	0.103162	-1.93128	0.0534485	0.729662	anp32e	406562	acidic (leucine-rich) nuclear phosphoprotein 32 family, member E
ENSDARG00000067520	57.2968	-0.285	0.147641	-1.93036	0.0535619	0.730389	zgc:158482	100009650	zgc:158482
ENSDARG00000004402	2917.23	0.357857	0.186082	1.92312	0.0544653	0.732715	elovl6	317738	ELOVL fatty acid elongase 6
ENSDARG00000016889	1529.12	-0.186812	0.0970641	-1.92462	0.0542765	0.732715	eif3g	393974	eukaryotic translation initiation factor 3, subunit G
ENSDARG00000035887	138.162	-0.215288	0.111937	-1.92331	0.0544417	0.732715	zgc:91944	436941	zgc:91944
ENSDARG00000039374	141.582	0.236637	0.12306	1.92294	0.054487	0.732715	apool	541537	apolipoprotein O-like
ENSDARG00000040237	149.579	0.19939	0.103705	1.92267	0.0545214	0.732715	mef2d	30580	myocyte enhancer factor 2d
ENSDARG00000041220	20.3512	-0.343248	0.178061	-1.9277	0.0538929	0.732715	ftr53	NA	finTRIM family, member 53
ENSDARG00000042553	64.3879	-0.260785	0.135298	-1.92748	0.0539192	0.732715	pex7	541405	peroxisomal biogenesis factor 7
ENSDARG00000054930	24.0645	0.345045	0.179288	1.92453	0.0542876	0.732715	tpra1	570573	transmembrane protein, adipocyte asscociated 1
ENSDARG00000063059	504.358	-0.152371	0.0790823	-1.92673	0.0540127	0.732715	abcg8	100136850	ATP-binding cassette, sub-family G (WHITE), member 8
ENSDARG00000069563	98.3324	-0.21459	0.11156	-1.92354	0.0544125	0.732715	zgc:153151	751646	zgc:153151
ENSDARG00000075608	15.6363	0.358727	0.186081	1.9278	0.0538798	0.732715	mical2a	NA	microtubule associated monooxygenase, calponin and LIM domain containing 2a
ENSDARG00000075627	176.054	-0.260715	0.135607	-1.92257	0.0545335	0.732715	abhd10b	492622	abhydrolase domain containing 10b
ENSDARG00000100056	196.893	0.205941	0.106902	1.92644	0.0540491	0.732715	scaf8	326092	SR-related CTD-associated factor 8
ENSDARG00000104937	78.5863	0.357189	0.18582	1.92223	0.0545767	0.732715	PTPRD	NA	protein tyrosine phosphatase, receptor type D
ENSDARG00000013659	35.5488	0.304321	0.158503	1.91997	0.0548612	0.734917	brox	492786	BRO1 domain and CAAX motif containing
ENSDARG00000035853	28.7655	-0.308229	0.160538	-1.91997	0.0548617	0.734917	cdkn2aip	450065	CDKN2A interacting protein
ENSDARG00000024017	17.5747	-0.346182	0.180556	-1.91731	0.0551981	0.736177	mdga2a	368826	MAM domain containing glycosylphosphatidylinositol anchor 2a
ENSDARG00000035544	2278.71	-0.204182	0.106459	-1.91793	0.0551193	0.736177	etnppl	393421	ethanolamine-phosphate phospho-lyase
ENSDARG00000063161	48.4753	-0.270031	0.140781	-1.9181	0.0550984	0.736177	ppwd1	100000660	peptidylprolyl isomerase domain and WD repeat containing 1
ENSDARG00000069504	15.63	-0.347851	0.181396	-1.91763	0.055158	0.736177	si:dkey-88e18.2	100001799	si:dkey-88e18.2
ENSDARG00000043006	36.062	0.279117	0.145744	1.91512	0.0554777	0.737785	gnav1	571305	guanine nucleotide binding protein (G protein) alpha v1
ENSDARG00000053446	53.2509	-0.281234	0.146852	-1.91509	0.055481	0.737785	sub1a	553561	SUB1 homolog, transcriptional regulator a
ENSDARG00000056976	286.92	-0.315499	0.164757	-1.91493	0.0555009	0.737785	ifit16	795096	interferon-induced protein with tetratricopeptide repeats 16
ENSDARG00000004796	68.1779	-0.267618	0.140041	-1.911	0.0560047	0.738387	mgrn1b	553327	mahogunin, ring finger 1b
ENSDARG00000015805	53.6475	-0.317103	0.165945	-1.91089	0.056019	0.738387	cgnl1	553350	cingulin-like 1
ENSDARG00000027182	180.197	0.205759	0.107499	1.91405	0.0556135	0.738387	rnf25	100003846	ring finger protein 25
ENSDARG00000031261	73.2824	-0.233432	0.122166	-1.91078	0.0560323	0.738387	sap30bp	321738	SAP30 binding protein
ENSDARG00000070903	104.791	0.285509	0.149341	1.91179	0.0559029	0.738387	met	100150664	MET proto-oncogene, receptor tyrosine kinase
ENSDARG00000086512	10.8256	-0.354283	0.185186	-1.91312	0.0557329	0.738387	FP102464.1	NA	NA
ENSDARG00000089681	176.988	-0.236119	0.123453	-1.91263	0.0557955	0.738387	btf3l4	393667	basic transcription factor 3-like 4
ENSDARG00000099179	77.4443	0.281393	0.147184	1.91185	0.055896	0.738387	si:dkey-70n11.1p	NA	NA
ENSDARG00000076239	52.9431	-0.295601	0.154927	-1.908	0.0563912	0.742311	si:ch211-74f19.2	560941	si:ch211-74f19.2
ENSDARG00000103697	81.9807	-0.229949	0.120626	-1.90629	0.056612	0.744411	arnt2	64277	aryl-hydrocarbon receptor nuclear translocator 2
ENSDARG00000008165	49.3185	-0.331465	0.173927	-1.90576	0.0566809	0.744511	caspa	57933	caspase a
ENSDARG00000041505	2199.6	-0.111477	0.0586	-1.90233	0.057128	0.744748	itm2bb	406248	integral membrane protein 2Bb
ENSDARG00000053138	34.0053	-0.335327	0.17612	-1.90397	0.0569139	0.744748	lrrc47	553404	leucine rich repeat containing 47
ENSDARG00000059610	115.179	0.26687	0.140218	1.90325	0.0570078	0.744748	gpr146	565192	G protein-coupled receptor 146
ENSDARG00000070437	4271.66	-0.161214	0.0847151	-1.90301	0.057039	0.744748	rpl22	557397	ribosomal protein L22
ENSDARG00000088390	2257.42	0.171425	0.0900815	1.903	0.0570412	0.744748	nme4	394170	NME/NM23 nucleoside diphosphate kinase 4
ENSDARG00000098777	93.7609	-0.322658	0.1696	-1.90246	0.0571109	0.744748	LOC101883938	101883938	serine-rich adhesin for platelets-like
ENSDARG00000103563	47.2832	-0.324412	0.170505	-1.90265	0.0570859	0.744748	CABZ01109096.1	NA	NA
ENSDARG00000002506	37.5119	-0.345364	0.181595	-1.90183	0.0571931	0.744797	zgc:92818	NA	zgc:92818
ENSDARG00000003251	11.0364	0.352339	0.185383	1.9006	0.0573544	0.7453	zbtb22b	64809	zinc finger and BTB domain containing 22b
ENSDARG00000017211	153.138	0.216312	0.113794	1.90092	0.0573131	0.7453	plxnb1b	570222	plexin b1b
ENSDARG00000007034	149.541	-0.277745	0.14625	-1.89912	0.0575492	0.745561	hnrpkl	406264	heterogeneous nuclear ribonucleoprotein K, like
ENSDARG00000036929	98.1181	0.232917	0.122694	1.89835	0.0576503	0.745561	rnf139	100144552	ring finger protein 139
ENSDARG00000039987	53.9936	0.315303	0.16652	1.89348	0.0582941	0.745561	hivep2a	562048	human immunodeficiency virus type I enhancer binding protein 2a
ENSDARG00000045482	21.126	0.320458	0.169194	1.89403	0.0582207	0.745561	stk38l	393957	serine/threonine kinase 38 like
ENSDARG00000052113	151.155	0.266234	0.140381	1.89652	0.0578914	0.745561	hexa	550460	hexosaminidase A (alpha polypeptide)
ENSDARG00000054128	32.0306	-0.345781	0.182226	-1.89755	0.057756	0.745561	im:7136021	100002065	im:7136021
ENSDARG00000069043	944.077	-0.15205	0.0803145	-1.89318	0.0583333	0.745561	hsd11b1lb	100333777	hydroxysteroid (11-beta) dehydrogenase 1-like b
ENSDARG00000071353	1191.1	0.261189	0.137889	1.8942	0.0581987	0.745561	si:ch211-235e9.8	100002196	si:ch211-235e9.8
ENSDARG00000086455	105.555	0.236665	0.124788	1.89653	0.0578899	0.745561	clpxa	NA	caseinolytic mitochondrial matrix peptidase chaperone subunit a
ENSDARG00000093193	934.471	0.173618	0.0917154	1.89301	0.0583562	0.745561	chia.6	322420	chitinase, acidic.6
ENSDARG00000096725	101.338	-0.255269	0.134738	-1.89455	0.0581516	0.745561	si:dkey-21c1.1	100150256	si:dkey-21c1.1
ENSDARG00000098439	450.212	-0.262498	0.138299	-1.89805	0.0576898	0.745561	nr1h3	548341	nuclear receptor subfamily 1, group H, member 3
ENSDARG00000101246	114.795	0.272686	0.14383	1.8959	0.0579737	0.745561	mtmr4	393584	myotubularin related protein 4
ENSDARG00000101999	97.5523	0.217588	0.114621	1.89833	0.0576524	0.745561	cog3	553061	component of oligomeric golgi complex 3
ENSDARG00000102184	182.149	0.169303	0.0894117	1.89352	0.0582882	0.745561	mib1	352910	mindbomb E3 ubiquitin protein ligase 1
ENSDARG00000104529	12.9316	-0.342332	0.180655	-1.89495	0.0580991	0.745561	cyp2k17	735313	cytochrome P450, family 2, subfamily K, polypeptide17
ENSDARG00000003486	1043.44	-0.217273	0.114852	-1.89177	0.0585214	0.746776	ppp1caa	407980	protein phosphatase 1, catalytic subunit, alpha isozyme a
ENSDARG00000070271	55.1295	0.27762	0.146818	1.89091	0.0586357	0.746776	zcchc11	NA	zinc finger, CCHC domain containing 11
ENSDARG00000092381	18.9362	-0.336022	0.177662	-1.89135	0.058577	0.746776	si:dkey-23c22.9	NA	si:dkey-23c22.9
ENSDARG00000006395	227.653	-0.182805	0.0967927	-1.88862	0.0589421	0.748821	rbm25b	327336	RNA binding motif protein 25b
ENSDARG00000045540	123.02	0.217053	0.114944	1.88833	0.0589812	0.748821	ppp6r2a	560729	protein phosphatase 6, regulatory subunit 2a
ENSDARG00000096877	22.3203	-0.337663	0.178745	-1.88908	0.058881	0.748821	cab39	NA	NA
ENSDARG00000020647	95.4355	0.231805	0.122821	1.88734	0.0591144	0.748947	trpc4apb	58089	transient receptor potential cation channel, subfamily C, member 4 associated protein b
ENSDARG00000027159	24.7518	0.323248	0.171248	1.8876	0.0590792	0.748947	fbxo28	556288	F-box protein 28
ENSDARG00000010032	10.4154	-0.349568	0.185325	-1.88625	0.0592617	0.750031	cmtm7	559138	CKLF-like MARVEL transmembrane domain containing 7
ENSDARG00000028971	68.5256	0.227518	0.120803	1.88338	0.0596492	0.750246	cpsf2	436657	cleavage and polyadenylation specific factor 2
ENSDARG00000034685	11.2728	0.349451	0.185514	1.88369	0.0596066	0.750246	tmem198b	564608	transmembrane protein 198b
ENSDARG00000057128	1431.41	0.157433	0.0835533	1.88422	0.0595355	0.750246	hadhaa	553401	hydroxyacyl-CoA dehydrogenase/3-ketoacyl-CoA thiolase/enoyl-CoA hydratase (trifunctional protein), alpha subunit a
ENSDARG00000101472	30.1845	-0.329819	0.175097	-1.88364	0.059614	0.750246	pop4	553787	POP4 homolog, ribonuclease P/MRP subunit
ENSDARG00000102774	34.7939	0.288444	0.153008	1.88516	0.0594076	0.750246	znf687a	562791	zinc finger protein 687a
ENSDARG00000104353	176.183	-0.345315	0.183317	-1.8837	0.059605	0.750246	nop58	494152	NOP58 ribonucleoprotein homolog (yeast)
ENSDARG00000099997	25.0775	-0.313253	0.166367	-1.88291	0.059713	0.750272	cox20	436985	COX20 cytochrome c oxidase assembly factor
ENSDARG00000001933	21.662	-0.323109	0.171806	-1.88066	0.060018	0.751886	prkag2b	568316	protein kinase, AMP-activated, gamma 2 non-catalytic subunit b
ENSDARG00000008637	1805.75	0.171856	0.0916948	1.87422	0.0609	0.751886	mtp	406207	microsomal triglyceride transfer protein
ENSDARG00000009958	14.307	0.340426	0.181285	1.87785	0.0604017	0.751886	cbl	492364	Cbl proto-oncogene, E3 ubiquitin protein ligase
ENSDARG00000010070	66.846	0.259447	0.138239	1.8768	0.0605462	0.751886	adam9	447940	ADAM metallopeptidase domain 9
ENSDARG00000023583	348.659	-0.169189	0.0902676	-1.87431	0.060888	0.751886	coq9	567716	coenzyme Q9 homolog (S. cerevisiae)
ENSDARG00000025703	1029.18	0.191161	0.101957	1.87492	0.0608042	0.751886	dmgdh	100141496	dimethylglycine dehydrogenase
ENSDARG00000030756	20.0068	-0.339309	0.181048	-1.87414	0.060911	0.751886	dnmt1	30430	DNA (cytosine-5-)-methyltransferase 1
ENSDARG00000035330	129.312	0.214528	0.114234	1.87796	0.0603864	0.751886	taf1	555452	TAF1 RNA polymerase II, TATA box binding protein (TBP)-associated factor
ENSDARG00000035398	213.685	0.245647	0.131094	1.87382	0.0609554	0.751886	enc1	559101	ectodermal-neural cortex 1
ENSDARG00000037403	63.1987	0.341931	0.181871	1.88008	0.0600972	0.751886	si:dkey-4p15.3	562935	si:dkey-4p15.3
ENSDARG00000039108	19.764	-0.341884	0.182339	-1.87499	0.0607936	0.751886	trim35-9	541547	tripartite motif containing 35-9
ENSDARG00000053620	1030.19	-0.20913	0.111205	-1.88059	0.0600283	0.751886	ebi3	100134974	Epstein-Barr virus induced 3
ENSDARG00000059680	86.2826	0.238275	0.126735	1.88011	0.0600928	0.751886	fscn1a	558271	fascin actin-bundling protein 1a
ENSDARG00000068289	780.306	-0.214655	0.114335	-1.87742	0.0604601	0.751886	eif3k	550245	eukaryotic translation initiation factor 3, subunit K
ENSDARG00000070624	16.6604	0.348579	0.186025	1.87383	0.0609541	0.751886	cacng7b	100003278	calcium channel, voltage-dependent, gamma subunit 7b
ENSDARG00000100631	24.9752	0.332616	0.177134	1.87776	0.0604134	0.751886	klhl12	NA	kelch-like family member 12
ENSDARG00000100740	34.4835	-0.307627	0.164132	-1.87427	0.0608938	0.751886	si:ch73-46n24.6	NA	si:ch73-46n24.6
ENSDARG00000104018	375.57	-0.160642	0.0854803	-1.87929	0.0602051	0.751886	mtpn	406240	myotrophin
ENSDARG00000093022	14.0356	-0.346706	0.185078	-1.8733	0.0610265	0.752	seph	347743	selenoprotein H
ENSDARG00000007760	74.4219	0.23497	0.125529	1.87183	0.0612296	0.753536	spg21	406704	spastic paraplegia 21 (autosomal recessive, Mast syndrome)
ENSDARG00000057844	1442.56	-0.284414	0.151971	-1.8715	0.0612752	0.753536	zgc:171470	565848	zgc:171470
ENSDARG00000007370	14.9172	0.346377	0.185378	1.86849	0.0616934	0.753925	dysf	560924	dysferlin, limb girdle muscular dystrophy 2B (autosomal recessive)
ENSDARG00000009209	140.988	-0.196601	0.105305	-1.86697	0.0619054	0.753925	slc9a6a	792983	solute carrier family 9, subfamily A (NHE6, cation proton antiporter 6), member 6a
ENSDARG00000012896	46.5683	-0.342935	0.183898	-1.86482	0.0622073	0.753925	anos1a	30630	anosmin 1a
ENSDARG00000012947	73.1037	-0.249592	0.133777	-1.86573	0.0620791	0.753925	ska2	449942	spindle and kinetochore associated complex subunit 2
ENSDARG00000013025	91.0302	-0.264521	0.141757	-1.86602	0.0620382	0.753925	ints6	569456	integrator complex subunit 6
ENSDARG00000018809	1115.67	0.307268	0.164681	1.86583	0.0620648	0.753925	abhd3	447830	abhydrolase domain containing 3
ENSDARG00000041223	22.4815	0.313059	0.167673	1.86708	0.061891	0.753925	fam173a	100000855	family with sequence similarity 173, member A
ENSDARG00000052700	23.6846	-0.343385	0.184109	-1.86511	0.0621654	0.753925	si:dkey-162b23.4	571064	si:dkey-162b23.4
ENSDARG00000058208	99.8935	0.231435	0.123883	1.86818	0.061737	0.753925	slc25a26	560478	solute carrier family 25 (S-adenosylmethionine carrier), member 26
ENSDARG00000058225	128.897	-0.261539	0.140178	-1.86577	0.0620736	0.753925	arpc4l	445305	actin related protein 2/3 complex, subunit 4, like
ENSDARG00000075048	501.074	0.221779	0.118942	1.8646	0.0622376	0.753925	lonrf1	560773	LON peptidase N-terminal domain and ring finger 1
ENSDARG00000088619	84.5442	-0.301826	0.16184	-1.86496	0.0621867	0.753925	rexo4	100333127	REX4 homolog, 3'-5' exonuclease
ENSDARG00000091431	30.8221	0.324118	0.173627	1.86675	0.0619362	0.753925	LOC101884647	101884647	galanin receptor type 1-like
ENSDARG00000102902	21.1407	0.330462	0.177082	1.86615	0.0620205	0.753925	strn4	562780	striatin, calmodulin binding protein 4
ENSDARG00000105295	18.532	-0.336807	0.180582	-1.86512	0.0621648	0.753925	CABZ01084612.1	NA	NA
ENSDARG00000020847	198.089	0.202628	0.108782	1.86269	0.0625055	0.75609	atp6v0a1a	324307	ATPase, H+ transporting, lysosomal V0 subunit a1a
ENSDARG00000052178	1374.62	-0.134463	0.0722297	-1.8616	0.0626588	0.75609	eif2s1b	321564	eukaryotic translation initiation factor 2, subunit 1 alpha b
ENSDARG00000077126	337.328	-0.158467	0.0851258	-1.86156	0.0626652	0.75609	snrnp70	445398	small nuclear ribonucleoprotein 70 (U1)
ENSDARG00000090957	18.4053	-0.342083	0.183756	-1.86162	0.062657	0.75609	si:dkey-234l24.10p	NA	NA
ENSDARG00000042005	47.6901	-0.263025	0.141385	-1.86034	0.0628368	0.756658	elp3	541509	elongator acetyltransferase complex subunit 3
ENSDARG00000045075	192.307	-0.19923	0.107073	-1.86069	0.0627881	0.756658	tmem106a	407612	transmembrane protein 106A
ENSDARG00000006487	447.836	-0.164674	0.0888357	-1.85369	0.0637841	0.758623	anp32a	335907	acidic (leucine-rich) nuclear phosphoprotein 32 family, member A
ENSDARG00000009724	792.244	0.198165	0.106914	1.85351	0.0638097	0.758623	rpn2	335985	ribophorin II
ENSDARG00000013777	253.227	-0.221549	0.119378	-1.85586	0.0634731	0.758623	ppp1r13l	541507	protein phosphatase 1, regulatory subunit 13 like
ENSDARG00000017982	192.108	-0.3445	0.186078	-1.85137	0.064116	0.758623	cyp39a1	564475	cytochrome P450, family 39, subfamily A, polypeptide 1
ENSDARG00000019877	159.076	-0.216501	0.116866	-1.85256	0.0639449	0.758623	rbks	415207	ribokinase
ENSDARG00000026630	87.5975	0.241312	0.129994	1.85632	0.0634073	0.758623	mark3b	767634	MAP/microtubule affinity-regulating kinase 3b
ENSDARG00000036005	45.8732	0.289344	0.156162	1.85285	0.0639041	0.758623	pitpnb	393894	phosphatidylinositol transfer protein, beta
ENSDARG00000039650	12.2567	-0.345534	0.186076	-1.85695	0.0633182	0.758623	itm2cb	335863	integral membrane protein 2Cb
ENSDARG00000044332	190.402	-0.176593	0.0951983	-1.855	0.0635962	0.758623	zranb2	406716	zinc finger, RAN-binding domain containing 2
ENSDARG00000045733	98.6514	0.277728	0.149808	1.8539	0.0637539	0.758623	ciapin1	445283	cytokine induced apoptosis inhibitor 1
ENSDARG00000052649	181.751	-0.161986	0.0873293	-1.85489	0.0636125	0.758623	ube2ia	114445	ubiquitin-conjugating enzyme E2Ia
ENSDARG00000060668	31.355	0.327465	0.176837	1.85179	0.0640558	0.758623	tm4sf18	563601	transmembrane 4 L six family member 18
ENSDARG00000069937	126.648	0.213298	0.115214	1.85132	0.064124	0.758623	dnm2a	559334	dynamin 2a
ENSDARG00000091869	16.9915	-0.324436	0.174564	-1.85855	0.0630911	0.758623	zgc:171727	799470	zgc:171727
ENSDARG00000098024	1029.67	-0.234185	0.126067	-1.85763	0.0632221	0.758623	si:dkey-262k9.2	100334151	si:dkey-262k9.2
ENSDARG00000098401	13.6792	0.34541	0.185975	1.8573	0.063269	0.758623	fam136a	NA	family with sequence similarity 136, member A
ENSDARG00000098438	57.1005	0.30831	0.166039	1.85685	0.063332	0.758623	slc6a6b	NA	solute carrier family 6 (neurotransmitter transporter), member 6b
ENSDARG00000104487	163.866	0.214251	0.115692	1.8519	0.0640404	0.758623	mthfs	100332843	5,10-methenyltetrahydrofolate synthetase (5-formyltetrahydrofolate cyclo-ligase)
ENSDARG00000009418	27.4491	0.296005	0.160491	1.84437	0.0651288	0.759419	mef2cb	798771	myocyte enhancer factor 2cb
ENSDARG00000011583	134.732	-0.306929	0.166382	-1.84472	0.0650777	0.759419	cry1ab	554836	cryptochrome circadian clock 1ab
ENSDARG00000015902	45.3334	0.293561	0.158955	1.84682	0.0647738	0.759419	stat6	337413	signal transducer and activator of transcription 6, interleukin-4 induced
ENSDARG00000018312	57.9834	-0.247333	0.134047	-1.84512	0.0650205	0.759419	rell1	799556	RELT like 1
ENSDARG00000057230	63.6749	0.285888	0.154779	1.84707	0.0647373	0.759419	LOC797436	797436	neutral cholesterol ester hydrolase 1-like
ENSDARG00000058178	38.0872	-0.296336	0.160474	-1.84663	0.0648001	0.759419	zdhhc20b	100001188	zinc finger, DHHC-type containing 20b
ENSDARG00000060498	20.5797	0.334261	0.181181	1.8449	0.0650518	0.759419	tnfrsf9a	678622	tumor necrosis factor receptor superfamily, member 9a
ENSDARG00000074698	91.6262	-0.320557	0.173701	-1.84545	0.064972	0.759419	sdsl	563642	serine dehydratase-like
ENSDARG00000075126	11.3346	-0.325465	0.176049	-1.84873	0.0644974	0.759419	si:dkey-84j12.1	563965	si:dkey-84j12.1
ENSDARG00000079752	174.541	0.215227	0.116599	1.84588	0.0649095	0.759419	col6a4a	564005	collagen, type VI, alpha 4a
ENSDARG00000086173	107.438	0.226309	0.122582	1.84619	0.0648642	0.759419	relb	NA	v-rel avian reticuloendotheliosis viral oncogene homolog B
ENSDARG00000086579	65.9693	-0.262945	0.142111	-1.85028	0.0642737	0.759419	si:ch1073-147h9.1	NA	si:ch1073-147h9.1
ENSDARG00000097137	179.774	-0.343599	0.186034	-1.84697	0.0647514	0.759419	si:dkeyp-116a7.2	NA	si:dkeyp-116a7.2
ENSDARG00000100552	19.3216	-0.337224	0.182756	-1.84522	0.0650055	0.759419	LOC100534805	100534805	translational activator of cytochrome c oxidase 1-like
ENSDARG00000103953	137.468	0.179259	0.096972	1.84856	0.0645207	0.759419	med12	566632	mediator complex subunit 12
ENSDARG00000061757	331.093	0.13811	0.0749412	1.84292	0.0653413	0.761167	rabgap1l	555272	RAB GTPase activating protein 1-like
ENSDARG00000069333	29.0666	0.311717	0.16928	1.84143	0.0655584	0.762234	LOC793236	793236	flavin-containing monooxygenase FMO GS-OX-like 1
ENSDARG00000101317	16.7462	0.331252	0.17988	1.84152	0.0655452	0.762234	grinaa	724005	glutamate receptor, ionotropic, N-methyl D-aspartate-associated protein 1a (glutamate binding)
ENSDARG00000076559	212.691	0.226404	0.123015	1.84047	0.0656999	0.763149	rb1cc1	100332174	RB1-inducible coiled-coil 1
ENSDARG00000060622	23.575	0.292551	0.159058	1.83928	0.0658747	0.764449	si:ch73-14h1.2	NA	si:ch73-14h1.2
ENSDARG00000062756	139.805	-0.263165	0.143226	-1.83741	0.0661499	0.764831	pllp	558650	plasmolipin
ENSDARG00000076920	49.3955	0.261778	0.142454	1.83763	0.0661163	0.764831	si:ch211-269m15.3	100148891	si:ch211-269m15.3
ENSDARG00000099635	343.491	-0.154704	0.0841997	-1.83734	0.0661595	0.764831	akap8l	406500	A kinase (PRKA) anchor protein 8-like
ENSDARG00000103893	44.2947	0.266925	0.145272	1.83742	0.0661476	0.764831	srsf2b	323700	serine/arginine-rich splicing factor 2b
ENSDARG00000054259	81.382	-0.266385	0.145179	-1.83488	0.0665234	0.767578	nat10	393617	N-acetyltransferase 10
ENSDARG00000076426	242.468	0.179602	0.0978722	1.83507	0.066496	0.767578	dsg2l	100884140	desmoglein 2 like
ENSDARG00000086057	68.4249	0.308077	0.167966	1.83417	0.0666292	0.768068	CABZ01112317.1	NA	NA
ENSDARG00000004173	634.647	0.123763	0.0675051	1.83339	0.0667442	0.768666	copa	260439	coatomer protein complex, subunit alpha
ENSDARG00000004724	338.615	-0.224525	0.122505	-1.83278	0.0668357	0.768679	tcea3	402983	transcription elongation factor A (SII), 3
ENSDARG00000015088	168.552	0.292176	0.159465	1.83223	0.0669174	0.768679	dnajb11	386709	DnaJ (Hsp40) homolog, subfamily B, member 11
ENSDARG00000068199	9.80396	0.340576	0.185908	1.83196	0.0669568	0.768679	pld3	571938	phospholipase D family, member 3
ENSDARG00000079123	11.4869	0.34044	0.185862	1.83168	0.0669984	0.768679	ikbkb	563560	inhibitor of kappa light polypeptide gene enhancer in B-cells, kinase beta
ENSDARG00000102651	53.1473	0.301291	0.164646	1.82993	0.0672604	0.770957	GTPBP2 (1 of many)	NA	GTP binding protein 2
ENSDARG00000071679	69.4133	0.257113	0.140558	1.82923	0.0673649	0.771427	mydgf	436753	myeloid-derived growth factor
ENSDARG00000014311	23.0313	-0.3279	0.179337	-1.8284	0.0674891	0.772121	pgghg	777617	protein-glucosylgalactosylhydroxylysine glucosidase
ENSDARG00000034222	18.0024	-0.338477	0.185216	-1.82747	0.0676293	0.772339	hs1bp3	553223	HCLS1 binding protein 3
ENSDARG00000040666	114.27	-0.315098	0.172427	-1.82743	0.0676352	0.772339	nifk	317644	nucleolar protein interacting with the FHA domain of MKI67
ENSDARG00000003520	20.9159	-0.314444	0.172869	-1.81897	0.0689153	0.772472	tbc1d14	557744	TBC1 domain family, member 14
ENSDARG00000003938	56.5105	-0.275605	0.15228	-1.80986	0.0703182	0.772472	rpa1	327491	replication protein A1
ENSDARG00000007601	35.1552	-0.295818	0.163086	-1.81388	0.0696969	0.772472	zmynd8	564460	zinc finger, MYND-type containing 8
ENSDARG00000011171	11.6812	-0.330364	0.182524	-1.80998	0.0702992	0.772472	si:ch211-12m10.1	568845	si:ch211-12m10.1
ENSDARG00000011463	242.683	0.243963	0.134759	1.81036	0.0702395	0.772472	LOC100004411	100004411	coagulation factor IX-like
ENSDARG00000016404	15.2509	0.331623	0.18245	1.81761	0.069123	0.772472	ptch1	NA	patched 1
ENSDARG00000016415	1172.94	0.139052	0.0763718	1.82073	0.068648	0.772472	dhtkd1	494076	dehydrogenase E1 and transketolase domain containing 1
ENSDARG00000030161	188.851	-0.215509	0.119074	-1.80988	0.0703146	0.772472	ppp1r14bb	100000577	protein phosphatase 1, regulatory (inhibitor) subunit 14Bb
ENSDARG00000038228	544.179	-0.123233	0.0680264	-1.81154	0.0700568	0.772472	sepw2a	378437	selenoprotein W, 2a
ENSDARG00000040487	12.2342	0.338223	0.185543	1.82289	0.0683205	0.772472	zgc:113176	554708	zgc:113176
ENSDARG00000043173	184.757	0.334666	0.183884	1.81999	0.0687608	0.772472	zgc:92745	445032	zgc:92745
ENSDARG00000044373	157.903	-0.192518	0.106435	-1.80878	0.070485	0.772472	atg4c	415193	autophagy related 4C, cysteine peptidase
ENSDARG00000052907	39.4312	-0.292821	0.161801	-1.80976	0.0703332	0.772472	bcl7a	57952	B-cell CLL/lymphoma 7A
ENSDARG00000053101	99.8095	-0.261586	0.144588	-1.80918	0.0704235	0.772472	prpf38b	406810	pre-mRNA processing factor 38B
ENSDARG00000054818	7417.17	-0.14716	0.0806135	-1.8255	0.0679255	0.772472	rpl32	556556	ribosomal protein L32
ENSDARG00000055647	175.935	-0.205305	0.112661	-1.82232	0.068406	0.772472	ftr82	338307	finTRIM family, member 82
ENSDARG00000055743	32.3672	-0.277474	0.152941	-1.81425	0.0696389	0.772472	ankrd54	436851	ankyrin repeat domain 54
ENSDARG00000056150	36.2119	-0.336567	0.184371	-1.82549	0.0679275	0.772472	rbms2b	445147	RNA binding motif, single stranded interacting protein 2b
ENSDARG00000056801	137.156	-0.206782	0.113768	-1.81757	0.0691301	0.772472	sufu	100001615	suppressor of fused homolog (Drosophila)
ENSDARG00000057676	179.782	-0.164158	0.090035	-1.82327	0.0682622	0.772472	golga7	798622	golgin A7
ENSDARG00000058873	43.0074	-0.303823	0.166659	-1.82302	0.068301	0.772472	ptpdc1b	570928	protein tyrosine phosphatase domain containing 1b
ENSDARG00000061459	100.043	0.21509	0.118065	1.82179	0.0684862	0.772472	si:dkey-253i9.4	793952	si:dkey-253i9.4
ENSDARG00000062864	563.785	0.301331	0.165275	1.82321	0.0682715	0.772472	gk5	777765	glycerol kinase 5 (putative)
ENSDARG00000062951	62.1258	-0.274609	0.151044	-1.81807	0.069054	0.772472	tldc1	561678	TBC/LysM-associated domain containing 1
ENSDARG00000063190	168.394	0.24122	0.133088	1.81248	0.0699115	0.772472	zranb1b	777720	zinc finger, RAN-binding domain containing 1b
ENSDARG00000069594	18.9651	-0.324922	0.178263	-1.82271	0.0683476	0.772472	kif13a	100331282	kinesin family member 13A
ENSDARG00000074740	63.0808	0.305984	0.169139	1.80907	0.0704401	0.772472	arhgap18	100004252	Rho GTPase activating protein 18
ENSDARG00000075282	154.609	0.335802	0.18526	1.8126	0.0698932	0.772472	irs2b	572001	insulin receptor substrate 2b
ENSDARG00000075824	119.226	0.184648	0.101829	1.81331	0.0697834	0.772472	si:ch211-79l20.4	560260	si:ch211-79l20.4
ENSDARG00000078741	18.3221	0.323387	0.178445	1.81225	0.069947	0.772472	zgc:172136	566376	zgc:172136
ENSDARG00000079272	24.451	-0.310343	0.169928	-1.82632	0.0678025	0.772472	tmem14cb	447871	transmembrane protein 14Cb
ENSDARG00000079605	59.7984	-0.255136	0.140354	-1.8178	0.0690943	0.772472	prmt5	368664	protein arginine methyltransferase 5
ENSDARG00000087555	19.888	-0.309977	0.170265	-1.82055	0.0686749	0.772472	si:ch73-308l14.2	100329277	si:ch73-308l14.2
ENSDARG00000090770	59.2414	0.241005	0.133169	1.80976	0.0703327	0.772472	LOC100334178	100334178	E3 ubiquitin-protein ligase RNF31
ENSDARG00000091598	22.745	0.330191	0.182081	1.81343	0.0697649	0.772472	LOC100536673	100536673	alpha-1,6-mannosyl-glycoprotein 2-beta-N-acetylglucosaminyltransferase-like
ENSDARG00000095451	145.825	-0.205115	0.112508	-1.82312	0.0682858	0.772472	si:ch211-196l7.4	NA	si:ch211-196l7.4
ENSDARG00000096249	46.6275	0.28228	0.155881	1.81087	0.0701613	0.772472	ap1m1	100330411	adaptor-related protein complex 1, mu 1 subunit
ENSDARG00000098791	85.3634	-0.331418	0.183242	-1.80863	0.0705079	0.772472	si:ch211-286k11.4	NA	si:ch211-286k11.4
ENSDARG00000099624	207.49	0.16996	0.0933919	1.81986	0.0687805	0.772472	chmp1b	336426	chromatin modifying protein 1B
ENSDARG00000101438	836.308	0.274281	0.150701	1.82004	0.0687534	0.772472	lonp2	494030	lon peptidase 2, peroxisomal
ENSDARG00000103422	203.456	-0.243013	0.134306	-1.8094	0.0703887	0.772472	usp10	564632	ubiquitin specific peptidase 10
ENSDARG00000104230	180.94	0.234835	0.128692	1.82478	0.0680343	0.772472	sec23a	406774	Sec23 homolog A, COPII coat complex component
ENSDARG00000104450	158.007	0.262008	0.144315	1.81553	0.0694426	0.772472	CR855996.2	NA	NA
ENSDARG00000105036	25.3952	-0.302197	0.166438	-1.81567	0.0694206	0.772472	arl6ip4	553796	ADP-ribosylation factor-like 6 interacting protein 4
ENSDARG00000105333	47.6182	0.313185	0.17268	1.81368	0.0697275	0.772472	fbn1	NA	fibrillin 1
ENSDARG00000018192	244.471	0.175254	0.0969495	1.80768	0.070656	0.772715	ubr5	334627	ubiquitin protein ligase E3 component n-recognin 5
ENSDARG00000052695	107.273	-0.237982	0.131668	-1.80745	0.0706928	0.772715	nr2f1a	30418	nuclear receptor subfamily 2, group F, member 1a
ENSDARG00000060683	16.1402	0.324737	0.179684	1.80727	0.0707209	0.772715	lrsam1	562066	leucine rich repeat and sterile alpha motif containing 1
ENSDARG00000060695	70.2455	-0.302241	0.167367	-1.80585	0.0709413	0.773731	znf346	560756	zinc finger protein 346
ENSDARG00000069271	30.4553	-0.29595	0.163858	-1.80614	0.0708962	0.773731	kbtbd4	393178	kelch repeat and BTB (POZ) domain containing 4
ENSDARG00000031506	180.312	-0.222917	0.123484	-1.80523	0.0710388	0.7741	flvcr2b	569329	feline leukemia virus subgroup C cellular receptor family, member 2b
ENSDARG00000005185	26.5019	-0.33053	0.183202	-1.80418	0.071203	0.7749	cpn1	337172	carboxypeptidase N, polypeptide 1
ENSDARG00000068431	25.1363	0.326748	0.181129	1.80395	0.0712397	0.7749	si:ch211-195h23.3	100170660	si:ch211-195h23.3
ENSDARG00000099014	407.939	-0.237406	0.131645	-1.80338	0.0713291	0.775178	fxyd1	503884	FXYD domain containing ion transport regulator 1 (phospholemman)
ENSDARG00000042978	1932.45	0.205572	0.114151	1.80087	0.0717228	0.775736	cyp2p6	393108	cytochrome P450, family 2, subfamily P, polypeptide 6
ENSDARG00000056453	34.4778	-0.295221	0.163956	-1.80062	0.0717636	0.775736	afap1l1b	768144	actin filament associated protein 1-like 1b
ENSDARG00000063661	48.1688	-0.303664	0.168592	-1.80118	0.0716749	0.775736	nuak2	560275	NUAK family, SNF1-like kinase, 2
ENSDARG00000074378	26.2634	0.324655	0.180104	1.8026	0.0714506	0.775736	junba	407086	jun B proto-oncogene a
ENSDARG00000090687	13.2253	0.330387	0.183357	1.80188	0.0715638	0.775736	rcbtb2	794652	regulator of chromosome condensation (RCC1) and BTB (POZ) domain containing protein 2
ENSDARG00000105123	58.8323	0.237116	0.131665	1.8009	0.0717183	0.775736	zer1	NA	zyg-11 related, cell cycle regulator
ENSDARG00000094312	34.0077	-0.295656	0.16428	-1.7997	0.0719074	0.7766	ndufa9b	NA	NADH dehydrogenase (ubiquinone) 1 alpha subcomplex, 9b
ENSDARG00000040070	10.9211	-0.334074	0.185672	-1.79928	0.071975	0.77664	coil	58024	coilin p80
ENSDARG00000029768	142.471	0.19324	0.107445	1.7985	0.0720976	0.777272	waplb	NA	WAPL cohesin release factor b
ENSDARG00000041586	63.6057	0.306397	0.170512	1.79693	0.0723475	0.778584	dhx40	570225	DEAH (Asp-Glu-Ala-His) box polypeptide 40
ENSDARG00000077901	710.756	0.239477	0.133265	1.797	0.0723363	0.778584	herc1	336598	HECT and RLD domain containing E3 ubiquitin protein ligase family member 1
ENSDARG00000005359	723.658	0.219321	0.122095	1.79631	0.0724446	0.77894	sucla2	406299	succinate-CoA ligase, ADP-forming, beta subunit
ENSDARG00000001769	15.6846	0.325323	0.181283	1.79456	0.0727233	0.77954	ptpra	140818	protein tyrosine phosphatase, receptor type, A
ENSDARG00000006125	402.427	-0.170229	0.0949412	-1.79299	0.0729746	0.77954	csnk1db	406533	casein kinase 1, delta b
ENSDARG00000019693	114.72	-0.217619	0.121551	-1.79034	0.0733987	0.77954	clcn5a	562336	chloride channel, voltage-sensitive 5a
ENSDARG00000025074	142.546	0.229748	0.128157	1.79271	0.0730188	0.77954	slc25a10	NA	solute carrier family 25 (mitochondrial carrier
ENSDARG00000033443	114.355	0.206608	0.115385	1.79059	0.0733592	0.77954	mdm2	30637	MDM2 oncogene, E3 ubiquitin protein ligase
ENSDARG00000036074	484.024	-0.294161	0.164179	-1.79172	0.0731784	0.77954	cebpa	140815	CCAAT/enhancer binding protein (C/EBP), alpha
ENSDARG00000042214	18.4261	0.26356	0.147203	1.79045	0.0733821	0.77954	tmem243a	550443	transmembrane protein 243, mitochondrial a
ENSDARG00000055115	74.639	-0.226209	0.125994	-1.7954	0.0725906	0.77954	dtnbp1a	394109	dystrobrevin binding protein 1a
ENSDARG00000069672	35.8343	-0.261357	0.145704	-1.79375	0.0728523	0.77954	tyw5	557725	tRNA-yW synthesizing protein 5
ENSDARG00000079078	268.49	-0.253078	0.14115	-1.79297	0.0729777	0.77954	si:ch211-5k11.8	497162	si:ch211-5k11.8
ENSDARG00000088251	125.016	-0.305995	0.170911	-1.79037	0.0733941	0.77954	si:ch211-24o10.6	794824	si:ch211-24o10.6
ENSDARG00000090821	65.8775	-0.30658	0.170784	-1.79513	0.0726324	0.77954	tp53rk	553571	TP53 regulating kinase
ENSDARG00000098118	92.92	0.203336	0.113454	1.79224	0.0730951	0.77954	trappc10	NA	trafficking protein particle complex 10
ENSDARG00000099728	28.5858	-0.330216	0.1842	-1.7927	0.0730214	0.77954	zgc:56622	326033	zgc:56622
ENSDARG00000029381	172.226	0.291946	0.163157	1.78936	0.0735571	0.78054	aldh3a2b	447920	aldehyde dehydrogenase 3 family, member A2b
ENSDARG00000101404	77.6973	0.210836	0.117859	1.78888	0.0736344	0.780679	CABZ01065131.1	NA	NA
ENSDARG00000012600	207.106	-0.22607	0.126555	-1.78634	0.0740438	0.781685	si:dkey-97a13.6	570654	si:dkey-97a13.6
ENSDARG00000029952	10.4917	0.324629	0.181733	1.7863	0.0740509	0.781685	ampd2b	571355	adenosine monophosphate deaminase 2b
ENSDARG00000067672	15.3852	0.31649	0.177055	1.78752	0.0738532	0.781685	card9	796425	caspase recruitment domain family, member 9
ENSDARG00000077304	42.466	-0.256054	0.143308	-1.78674	0.0739799	0.781685	erg	494073	v-ets avian erythroblastosis virus E26 oncogene homolog
ENSDARG00000092667	17.4995	0.330224	0.184826	1.78667	0.0739907	0.781685	si:ch211-271e10.2	101886059	si:ch211-271e10.2
ENSDARG00000015722	30.8131	0.27562	0.154525	1.78366	0.0744795	0.783038	kctd5a	322008	potassium channel tetramerization domain containing 5a
ENSDARG00000026871	21.8504	-0.331797	0.186026	-1.78361	0.0744875	0.783038	uchl1	325119	ubiquitin carboxyl-terminal esterase L1 (ubiquitin thiolesterase)
ENSDARG00000041592	166.97	0.231928	0.130014	1.78388	0.0744435	0.783038	dcun1d2b	415246	DCN1, defective in cullin neddylation 1, domain containing 2b
ENSDARG00000078055	10.1523	-0.330516	0.185308	-1.7836	0.0744882	0.783038	acd	794664	ACD, shelterin complex subunit and telomerase recruitment factor
ENSDARG00000099439	283.373	0.237724	0.133289	1.78352	0.0745014	0.783038	serp1	336797	stress-associated endoplasmic reticulum protein 1
ENSDARG00000016477	730.84	-0.238215	0.133623	-1.78274	0.0746285	0.783696	eif4a2	406760	eukaryotic translation initiation factor 4A, isoform 2
ENSDARG00000021494	1319.07	-0.218569	0.122703	-1.78128	0.0748665	0.785517	hnf4a	322358	hepatocyte nuclear factor 4, alpha
ENSDARG00000005870	246.673	0.170756	0.0959261	1.78008	0.0750624	0.785933	mmadhc	402886	methylmalonic aciduria (cobalamin deficiency) cblD type, with homocystinuria
ENSDARG00000020953	84.1877	-0.310892	0.174702	-1.77956	0.0751481	0.785933	dnajb6b	393275	DnaJ (Hsp40) homolog, subfamily B, member 6b
ENSDARG00000057173	44.6345	-0.308742	0.173503	-1.77946	0.075165	0.785933	ifit8	641567	interferon-induced protein with tetratricopeptide repeats 8
ENSDARG00000105028	26.3475	-0.296205	0.166392	-1.78016	0.0750495	0.785933	toporsb	796087	topoisomerase I binding, arginine/serine-rich b
ENSDARG00000010767	57.6553	-0.302993	0.170432	-1.7778	0.0754373	0.786924	epha4l	30687	eph receptor A4, like
ENSDARG00000029936	13.0254	0.329923	0.185893	1.77479	0.075932	0.786924	grtp1a	406711	growth hormone regulated TBC protein 1a
ENSDARG00000036291	110.917	0.257062	0.144892	1.77416	0.0760369	0.786924	nucb2b	326050	nucleobindin 2b
ENSDARG00000037062	22.4868	0.316628	0.178284	1.77598	0.0757364	0.786924	dhh	558147	desert hedgehog
ENSDARG00000045428	98.6601	-0.210276	0.118382	-1.77624	0.0756929	0.786924	mcee	553804	methylmalonyl CoA epimerase
ENSDARG00000045753	13.0566	-0.325976	0.183498	-1.77646	0.0756568	0.786924	tmtc2a	564667	transmembrane and tetratricopeptide repeat containing 2a
ENSDARG00000058984	91.5588	-0.242702	0.136792	-1.77424	0.0760242	0.786924	rad23ab	562839	RAD23 homolog A, nucleotide excision repair protein b
ENSDARG00000062983	71.64	0.222708	0.125478	1.77488	0.0759169	0.786924	fbxo18	567995	F-box protein, helicase, 18
ENSDARG00000068967	82.8451	-0.288504	0.162612	-1.77418	0.0760326	0.786924	zgc:153372	767695	zgc:153372
ENSDARG00000076118	121.76	0.316876	0.178291	1.7773	0.0755195	0.786924	cdip1	557073	cell death-inducing p53 target 1
ENSDARG00000076861	102.825	-0.188882	0.106281	-1.77719	0.0755378	0.786924	tmem79b	100330782	transmembrane protein 79b
ENSDARG00000102167	23.2222	0.293085	0.165089	1.77531	0.0758463	0.786924	ppox	664750	protoporphyrinogen oxidase
ENSDARG00000055813	12.2883	-0.326254	0.183983	-1.77328	0.0761818	0.787753	si:dkey-225f5.5	100000140	si:dkey-225f5.5
ENSDARG00000102914	76.4847	0.236594	0.133455	1.77284	0.0762549	0.787838	dennd4b	798528	DENN/MADD domain containing 4B
ENSDARG00000091367	146.575	0.194904	0.109979	1.77219	0.0763625	0.788279	prpf6	323855	PRP6 pre-mRNA processing factor 6 homolog (S. cerevisiae)
ENSDARG00000105050	44.8	0.268008	0.15127	1.77172	0.0764412	0.788422	shkbp1	562395	SH3KBP1 binding protein 1
ENSDARG00000078694	191.313	0.184377	0.104199	1.76947	0.0768163	0.791618	phlpp1	NA	PH domain and leucine rich repeat protein phosphatase 1
ENSDARG00000093253	10.5681	0.320091	0.181001	1.76845	0.0769864	0.792699	si:dkey-229d2.4	100332553	si:dkey-229d2.4
ENSDARG00000086569	2846.41	-0.227311	0.128581	-1.76784	0.0770876	0.793069	zgc:172051	100007431	zgc:172051
ENSDARG00000042737	14.1588	0.322232	0.182316	1.76743	0.0771556	0.793097	slc52a3	678609	solute carrier family 52 (riboflavin transporter), member 3
ENSDARG00000077330	259.399	0.189902	0.107535	1.76595	0.0774034	0.794301	sh3tc1	100535608	SH3 domain and tetratricopeptide repeats 1
ENSDARG00000098296	31.3021	0.298889	0.169222	1.76625	0.0773531	0.794301	gnsb	327635	glucosamine (N-acetyl)-6-sulfatase (Sanfilippo disease IIID), b
ENSDARG00000055099	45.6325	-0.321704	0.182228	-1.76539	0.0774981	0.794601	fam184b	557812	family with sequence similarity 184, member B
ENSDARG00000089441	51.8875	0.272686	0.154566	1.76421	0.0776965	0.795964	si:ch211-105c13.3	325758	si:ch211-105c13.3
ENSDARG00000062506	151.377	0.180175	0.102248	1.76214	0.0780452	0.797519	zc3h18	555770	zinc finger CCCH-type containing 18
ENSDARG00000098218	11.4529	0.320574	0.181886	1.7625	0.0779855	0.797519	si:dkey-261j11.1	NA	si:dkey-261j11.1
ENSDARG00000103716	49.3822	0.240411	0.136381	1.76279	0.077936	0.797519	si:busm1-48c11.3	368614	si:busm1-48c11.3
ENSDARG00000002634	41.2691	-0.280423	0.159208	-1.76136	0.0781775	0.798199	b4galt1	550425	UDP-Gal:betaGlcNAc beta 1,4- galactosyltransferase, polypeptide 1
ENSDARG00000091539	103.87	-0.240265	0.136487	-1.76035	0.0783485	0.799142	ptprjb.1	NA	protein tyrosine phosphatase, receptor type, Jb, tandem duplicate 1
ENSDARG00000098130	46.7336	-0.253272	0.143933	-1.75965	0.0784672	0.799142	bola3	445131	bolA family member 3
ENSDARG00000103011	121.054	0.204486	0.116194	1.75987	0.0784305	0.799142	WHAMM	NA	WAS protein homolog associated with actin, golgi membranes and microtubules
ENSDARG00000028086	81.8595	-0.249414	0.14186	-1.75816	0.0787195	0.799162	zbtb2b	406724	zinc finger and BTB domain containing 2b
ENSDARG00000040988	4117.84	0.19137	0.108851	1.75809	0.0787323	0.799162	tpi1b	560753	triosephosphate isomerase 1b
ENSDARG00000042188	481.256	-0.224142	0.127438	-1.75883	0.0786069	0.799162	ttc38	553728	tetratricopeptide repeat domain 38
ENSDARG00000070898	33.5082	-0.283846	0.161421	-1.75842	0.0786766	0.799162	si:ch211-262h13.3	569577	si:ch211-262h13.3
ENSDARG00000003398	72.2777	-0.252141	0.143472	-1.75742	0.0788457	0.799646	rbpja	386772	recombination signal binding protein for immunoglobulin kappa J region a
ENSDARG00000022841	24.5097	0.324299	0.184762	1.75522	0.0792215	0.799699	ptk2ba	557258	protein tyrosine kinase 2 beta, a
ENSDARG00000030114	26.4658	0.29942	0.170761	1.75345	0.0795246	0.799699	vps4a	767670	vacuolar protein sorting 4a homolog A (S. cerevisiae)
ENSDARG00000044380	22.6719	-0.301161	0.171408	-1.75698	0.078921	0.799699	rbmx2	553240	RNA binding motif protein, X-linked 2
ENSDARG00000054438	32.3336	-0.289106	0.164745	-1.75486	0.0792826	0.799699	fzd2	30370	frizzled class receptor 2
ENSDARG00000056892	434.456	-0.222542	0.126895	-1.75374	0.0794749	0.799699	mpp6a	402878	membrane protein, palmitoylated 6a (MAGUK p55 subfamily member 6)
ENSDARG00000070164	297.126	0.167181	0.0951763	1.75654	0.0789955	0.799699	ubr2	559136	ubiquitin protein ligase E3 component n-recognin 2
ENSDARG00000070798	30.5068	-0.274704	0.156452	-1.75583	0.0791168	0.799699	pmvk	100003383	phosphomevalonate kinase
ENSDARG00000077726	1007.01	0.289263	0.164887	1.75431	0.0793777	0.799699	nocta	572044	nocturnin a
ENSDARG00000092228	40.0954	0.326157	0.185972	1.7538	0.0794647	0.799699	si:dkey-27p18.3	100002920	si:dkey-27p18.3
ENSDARG00000096346	37.6714	0.263854	0.150502	1.75316	0.079575	0.799699	si:ch211-85n16.3	NA	si:ch211-85n16.3
ENSDARG00000104647	224.229	0.172789	0.0984527	1.75504	0.0792521	0.799699	surf4	394102	surfeit gene 4
ENSDARG00000032653	15.6003	0.320372	0.18283	1.75229	0.0797241	0.800536	fam60a	563991	family with sequence similarity 60, member A
ENSDARG00000007807	10.1874	-0.325158	0.185869	-1.74939	0.0802228	0.80091	cyth3a	100002190	cytohesin 3a
ENSDARG00000009874	21.913	-0.32386	0.185119	-1.74947	0.0802104	0.80091	cyp2k31	100001426	cytochrome P450, family 2, subfamily k, polypeptide 31
ENSDARG00000012656	259.065	0.308727	0.176453	1.74963	0.0801823	0.80091	atf6	558071	activating transcription factor 6
ENSDARG00000036481	4572.03	-0.125014	0.0714472	-1.74974	0.0801628	0.80091	tcn2	407646	transcobalamin II
ENSDARG00000043746	20.2129	0.325349	0.185847	1.75063	0.0800093	0.80091	nrxn3a	NA	neurexin 3a
ENSDARG00000044417	24.1581	0.300788	0.171797	1.75083	0.0799753	0.80091	disp1	619201	dispatched homolog 1 (Drosophila)
ENSDARG00000098222	39.2339	-0.320284	0.182876	-1.75138	0.0798812	0.80091	ccbl2	393315	cysteine conjugate-beta lyase 2
ENSDARG00000102963	13.0937	-0.322642	0.18448	-1.74892	0.0803043	0.801065	SIRT6	NA	sirtuin 6
ENSDARG00000013800	226.14	0.324529	0.185635	1.74821	0.0804269	0.80163	snrpd3	415171	small nuclear ribonucleoprotein D3 polypeptide
ENSDARG00000012005	32.1014	-0.28433	0.162858	-1.74588	0.0808317	0.802028	mob2b	724012	MOB kinase activator 2b
ENSDARG00000013928	60.4855	-0.267399	0.15307	-1.74691	0.0806538	0.802028	plekhb2	100003431	pleckstrin homology domain containing, family B (evectins) member 2
ENSDARG00000028335	260.726	-0.208681	0.119464	-1.7468	0.0806715	0.802028	hmga1a	406447	high mobility group AT-hook 1a
ENSDARG00000032650	94.1968	0.21698	0.124348	1.74494	0.080995	0.802028	fuk	100150934	fucokinase
ENSDARG00000068434	120.709	-0.238992	0.136959	-1.74499	0.0809868	0.802028	h3f3b.1	550262	H3 histone, family 3B.1
ENSDARG00000096359	117.93	-0.269739	0.154555	-1.74525	0.0809405	0.802028	eppk1	101885652	epiplakin 1
ENSDARG00000101072	104.004	0.218758	0.125317	1.74564	0.0808738	0.802028	cnot6b	560386	CCR4-NOT transcription complex, subunit 6b
ENSDARG00000104840	13.9659	-0.318349	0.182368	-1.74564	0.080874	0.802028	si:dkey-28a3.2	101884625	si:dkey-28a3.2
ENSDARG00000099445	50.753	0.259649	0.148846	1.74442	0.0810867	0.802283	cc2d1b	563720	coiled-coil and C2 domain containing 1B
ENSDARG00000045515	129.185	0.294984	0.169175	1.74366	0.0812178	0.802926	kin	555316	Kin17 DNA and RNA binding protein
ENSDARG00000063684	13.9613	-0.319735	0.183443	-1.74297	0.0813397	0.803477	ppm1h	768291	protein phosphatase, Mg2+/Mn2+ dependent, 1H
ENSDARG00000053263	20.2812	-0.30759	0.176536	-1.74236	0.0814448	0.803862	zgc:113372	569258	zgc:113372
ENSDARG00000007720	90.7699	-0.234948	0.134896	-1.7417	0.0815616	0.804361	sub1b	436778	SUB1 homolog, transcriptional regulator b
ENSDARG00000098825	273.041	0.241518	0.138722	1.74102	0.0816806	0.804882	farsa	692329	phenylalanyl-tRNA synthetase, alpha subunit
ENSDARG00000098589	2996.72	-0.152504	0.0876155	-1.7406	0.0817535	0.804948	cyb5a	406409	cytochrome b5 type A (microsomal)
ENSDARG00000038863	55.958	-0.225298	0.129502	-1.73973	0.0819066	0.805802	bre	550474	brain and reproductive organ-expressed protein
ENSDARG00000043077	239.315	0.253255	0.145617	1.73918	0.0820025	0.806059	nisch	553087	nischarin
ENSDARG00000077481	49.6083	-0.320654	0.184408	-1.73883	0.0820654	0.806059	si:dkey-76k16.6	566817	si:dkey-76k16.6
ENSDARG00000003328	35.4816	0.298125	0.171627	1.73705	0.0823779	0.808472	slf2	100320914	SMC5-SMC6 complex localization factor 2
ENSDARG00000036811	195.27	-0.236236	0.136036	-1.73657	0.0824637	0.808472	ifrd2	445227	interferon-related developmental regulator 2
ENSDARG00000056059	35.745	-0.297805	0.171554	-1.73592	0.0825773	0.808472	rangap1b	568424	Ran GTPase activating protein 1b
ENSDARG00000075504	93.2342	0.202615	0.116719	1.73593	0.0825769	0.808472	si:dkey-40c23.2	334026	si:dkey-40c23.2
ENSDARG00000062790	46.4158	-0.309075	0.178181	-1.73461	0.0828103	0.809009	CU639469.1	NA	NA
ENSDARG00000098999	49.5427	-0.24935	0.143755	-1.73456	0.0828195	0.809009	si:ch73-311h14.2	556846	si:ch73-311h14.2
ENSDARG00000103391	14.0002	0.320503	0.184783	1.73449	0.0828319	0.809009	rab9b	100003363	RAB9B, member RAS oncogene family
ENSDARG00000020278	15.5494	-0.322052	0.185767	-1.73363	0.0829834	0.809838	si:dkeyp-120h9.1	566469	si:dkeyp-120h9.1
ENSDARG00000008592	84.1271	-0.227222	0.13143	-1.72884	0.0838377	0.810035	mtmr8	393365	myotubularin related protein 8
ENSDARG00000022768	10.4912	-0.320362	0.185262	-1.72923	0.0837678	0.810035	gid8a	393685	GID complex subunit 8 homolog a (S. cerevisiae)
ENSDARG00000037503	476.901	-0.185505	0.107137	-1.73148	0.0833667	0.810035	thoc2	368417	THO complex 2
ENSDARG00000039393	378.323	0.318037	0.183807	1.73028	0.0835807	0.810035	si:ch211-240l19.5	561089	si:ch211-240l19.5
ENSDARG00000041828	12.257	0.274589	0.158704	1.7302	0.083595	0.810035	si:dkeyp-28d2.4	NA	si:dkeyp-28d2.4
ENSDARG00000044812	118.863	0.208777	0.120852	1.72754	0.0840703	0.810035	ttc17	569538	tetratricopeptide repeat domain 17
ENSDARG00000052739	34.6732	-0.315881	0.182457	-1.73126	0.0834059	0.810035	egf	403045	epidermal growth factor
ENSDARG00000054827	10.1654	-0.321222	0.1854	-1.73259	0.0831684	0.810035	ssuh2.4	100038788	ssu-2 homolog, tandem duplicate 4
ENSDARG00000061472	89.1296	0.240533	0.139218	1.72774	0.0840343	0.810035	gba2	559240	glucosidase, beta (bile acid) 2
ENSDARG00000062552	83.1044	0.267748	0.154925	1.72824	0.0839445	0.810035	lpar6a	571773	lysophosphatidic acid receptor 6a
ENSDARG00000063297	31.5727	0.284678	0.164691	1.72856	0.0838886	0.810035	abcb6a	564067	ATP-binding cassette, sub-family B (MDR/TAP), member 6a
ENSDARG00000068680	1015.76	0.317858	0.183786	1.7295	0.0837203	0.810035	ctrl	447843	chymotrypsin-like
ENSDARG00000076950	18.2615	-0.318475	0.18428	-1.72821	0.083951	0.810035	kel	101882278	Kell blood group, metallo-endopeptidase
ENSDARG00000077912	47.0753	-0.267846	0.154902	-1.72913	0.0837853	0.810035	bcorl1	792710	BCL6 corepressor-like 1
ENSDARG00000094712	91.3039	0.300253	0.173681	1.72876	0.0838512	0.810035	si:dkeyp-20e4.9p	NA	NA
ENSDARG00000103371	44.907	-0.296514	0.171307	-1.7309	0.0834703	0.810035	si:dkey-190j3.6	NA	si:dkey-190j3.6
ENSDARG00000058731	17.2813	0.280938	0.162721	1.7265	0.084257	0.81119	slc2a6	560602	solute carrier family 2 (facilitated glucose transporter), member 6
ENSDARG00000006617	55.9991	0.284216	0.164703	1.72563	0.0844136	0.812055	napga	541353	N-ethylmaleimide-sensitive factor attachment protein, gamma a
ENSDARG00000002917	91.0302	0.311705	0.18072	1.72479	0.0845645	0.812058	gls2b	556445	glutaminase 2b (liver, mitochondrial)
ENSDARG00000032618	103.529	-0.233864	0.13556	-1.72517	0.0844968	0.812058	mgst1.1	449784	microsomal glutathione S-transferase 1.1
ENSDARG00000071347	66.1661	-0.238463	0.138278	-1.72452	0.0846145	0.812058	aftphb	100004990	aftiphilin b
ENSDARG00000098932	22.9968	0.298074	0.172944	1.72353	0.0847918	0.813118	gigyf1	568584	GRB10 interacting GYF protein 1
ENSDARG00000002731	1285.38	0.203485	0.118228	1.72112	0.0852284	0.814632	sdc2	282667	syndecan 2
ENSDARG00000003127	930.4	-0.140629	0.081733	-1.72059	0.0853257	0.814632	zgc:123105	664766	zgc:123105
ENSDARG00000010862	390.531	-0.176427	0.10246	-1.72191	0.0850866	0.814632	amt	450000	aminomethyltransferase
ENSDARG00000055270	68.6345	-0.232641	0.13512	-1.72174	0.0851166	0.814632	si:ch1073-358c10.1	503993	si:ch1073-358c10.1
ENSDARG00000077526	81.6931	-0.224667	0.130586	-1.72044	0.085352	0.814632	babam1	445296	BRISC and BRCA1 A complex member 1
ENSDARG00000104835	89.4122	-0.262513	0.152559	-1.72073	0.0853005	0.814632	map3k4	325488	mitogen-activated protein kinase kinase kinase 4
ENSDARG00000008808	61.2803	-0.25287	0.147206	-1.7178	0.0858324	0.816445	eml2	569375	echinoderm microtubule associated protein like 2
ENSDARG00000038024	18.5611	-0.301952	0.175665	-1.71891	0.0856313	0.816445	flr	797829	fleer
ENSDARG00000061301	226.307	-0.163205	0.0950985	-1.71617	0.086131	0.816445	gmpr2	678545	guanosine monophosphate reductase 2
ENSDARG00000062138	46.7378	0.242498	0.141293	1.71627	0.0861118	0.816445	ranbp10	793293	RAN binding protein 10
ENSDARG00000063371	9.98669	0.319749	0.186074	1.7184	0.0857239	0.816445	rasa3	100318936	RAS p21 protein activator 3
ENSDARG00000071551	163.458	-0.18306	0.106604	-1.71719	0.0859441	0.816445	xrcc6	334488	X-ray repair complementing defective repair in Chinese hamster cells 6
ENSDARG00000075143	17.8874	-0.319046	0.185747	-1.71764	0.0858629	0.816445	nanp	553795	N-acetylneuraminic acid phosphatase
ENSDARG00000077910	21.4829	0.303991	0.177143	1.71608	0.0861467	0.816445	si:zfos-1897c11.1	NA	si:zfos-1897c11.1
ENSDARG00000079552	40.2212	0.255183	0.148676	1.71637	0.0860937	0.816445	maml3	101886283	mastermind-like transcriptional coactivator 3
ENSDARG00000013582	59.5703	-0.277322	0.161669	-1.71537	0.086277	0.817043	csnk2a2b	556379	casein kinase 2, alpha prime polypeptide b
ENSDARG00000000935	15.4411	0.310209	0.180898	1.71483	0.0863766	0.817277	unk	393205	unkempt family zinc finger
ENSDARG00000012506	40.2034	-0.31598	0.184456	-1.71304	0.0867053	0.817277	rnpep	437014	arginyl aminopeptidase (aminopeptidase B)
ENSDARG00000019530	63.5554	-0.260184	0.151792	-1.71409	0.0865125	0.817277	hdgfrp2	80965	hepatoma-derived growth factor-related protein 2
ENSDARG00000070427	12.5685	-0.297657	0.173685	-1.71378	0.0865694	0.817277	s100v1	100144627	S100 calcium binding protein V1
ENSDARG00000071215	73.8903	0.274973	0.160489	1.71335	0.0866488	0.817277	palm3	790940	paralemmin 3
ENSDARG00000102615	21.3398	-0.311634	0.181909	-1.71313	0.0866887	0.817277	fra10ac1	449836	FRA10A associated CGG repeat 1
ENSDARG00000005482	118.847	0.22959	0.13437	1.70864	0.0875181	0.817958	rapgef2	557693	Rap guanine nucleotide exchange factor (GEF) 2
ENSDARG00000010610	30.8798	-0.298783	0.174603	-1.71121	0.0870422	0.817958	sarm1	403143	sterile alpha and TIR motif containing 1
ENSDARG00000024416	53.129	-0.300008	0.175482	-1.70962	0.0873357	0.817958	twistnb	402856	TWIST neighbor
ENSDARG00000029848	105.403	0.315806	0.18456	1.71114	0.0870561	0.817958	zgc:161973	556635	zgc:161973
ENSDARG00000036500	57.558	-0.230909	0.135139	-1.70868	0.0875107	0.817958	fam122b	445072	family with sequence similarity 122B
ENSDARG00000040610	48.2361	-0.294718	0.172441	-1.7091	0.0874333	0.817958	si:ch73-352p4.8	568699	si:ch73-352p4.8
ENSDARG00000069342	23.9663	-0.292264	0.171008	-1.70907	0.0874376	0.817958	zgc:153115	768186	zgc:153115
ENSDARG00000076634	47.7128	-0.262952	0.15357	-1.71226	0.0868496	0.817958	capn10	570311	calpain 10
ENSDARG00000097048	63.5922	-0.262957	0.153856	-1.70912	0.0874296	0.817958	si:ch73-162j3.5	NA	si:ch73-162j3.5
ENSDARG00000098021	11.6558	-0.318224	0.18605	-1.71042	0.087188	0.817958	si:dkey-111k8.2	NA	si:dkey-111k8.2
ENSDARG00000100480	58.2607	-0.304237	0.177989	-1.7093	0.0873952	0.817958	si:ch73-364h19.2	100537438	si:ch73-364h19.2
ENSDARG00000002196	107.411	0.300756	0.176449	1.70449	0.0882896	0.818597	bach1b	553688	BTB and CNC homology 1, basic leucine zipper transcription factor 1 b
ENSDARG00000035132	52.5323	0.230504	0.135135	1.70573	0.0880576	0.818597	rgs3b	NA	regulator of G-protein signaling 3b
ENSDARG00000037855	50.9948	-0.242364	0.141913	-1.70783	0.0876686	0.818597	taf11	436821	TAF11 RNA polymerase II, TATA box binding protein (TBP)-associated factor
ENSDARG00000045036	328.827	0.169703	0.0994922	1.7057	0.0880646	0.818597	cdc42ep4b	100002938	CDC42 effector protein (Rho GTPase binding) 4b
ENSDARG00000054980	87.381	-0.219075	0.128667	-1.70265	0.0886345	0.818597	ebna1bp2	335049	EBNA1 binding protein 2
ENSDARG00000056026	23.6527	-0.315878	0.18521	-1.70552	0.0880983	0.818597	tprg1	560596	tumor protein p63 regulated 1
ENSDARG00000060058	57.894	0.263948	0.154827	1.7048	0.0882321	0.818597	cylda	556823	cylindromatosis (turban tumor syndrome), a
ENSDARG00000074546	47.9172	-0.265249	0.155796	-1.70255	0.088653	0.818597	si:ch211-213a13.11	NA	si:ch211-213a13.11
ENSDARG00000079762	25.89	-0.275153	0.161426	-1.70451	0.0882858	0.818597	si:dkey-253d23.4	555707	si:dkey-253d23.4
ENSDARG00000079881	70.3258	-0.294122	0.172471	-1.70534	0.0881308	0.818597	tcaim	559258	T-cell activation inhibitor, mitochondrial
ENSDARG00000086418	24.3861	0.316252	0.185613	1.70382	0.0884143	0.818597	LOC100002266	100002266	NACHT, LRR and PYD domains-containing protein 3-like
ENSDARG00000090872	51.1331	-0.246901	0.145024	-1.70249	0.0886645	0.818597	si:dkey-276j7.1	561769	si:dkey-276j7.1
ENSDARG00000093006	15.0672	-0.304182	0.178538	-1.70374	0.088429	0.818597	zgc:154040	767688	zgc:154040
ENSDARG00000094935	16.2759	-0.312203	0.183051	-1.70555	0.0880922	0.818597	si:dkey-58f10.11	100003654	si:dkey-58f10.11
ENSDARG00000095427	54.184	-0.314647	0.184733	-1.70325	0.0885211	0.818597	si:ch211-152p11.8	NA	si:ch211-152p11.8
ENSDARG00000104119	27.1825	-0.306705	0.179702	-1.70674	0.08787	0.818597	kalrna	100148988	kalirin, RhoGEF kinase a
ENSDARG00000007323	223.242	-0.149221	0.0876822	-1.70184	0.0887852	0.819081	chmp4bb	406766	charged multivesicular body protein 4Bb
ENSDARG00000095252	14.0122	0.316508	0.186018	1.70149	0.0888517	0.819081	si:dkey-40h20.1	NA	si:dkey-40h20.1
ENSDARG00000079716	122.576	0.209995	0.12351	1.70022	0.0890893	0.819741	sin3aa	563090	SIN3 transcription regulator family member Aa
ENSDARG00000095751	14212.6	0.251423	0.147893	1.70003	0.0891257	0.819741	zgc:77778	406484	zgc:77778
ENSDARG00000100206	82.9259	-0.203225	0.119503	-1.70058	0.0890218	0.819741	klhdc4	569887	kelch domain containing 4
ENSDARG00000007127	101.328	0.309224	0.182055	1.69851	0.0894107	0.819924	acat2	30643	acetyl-CoA acetyltransferase 2
ENSDARG00000021288	25.5096	0.279105	0.164272	1.69904	0.0893119	0.819924	mier3b	567247	mesoderm induction early response 1, family member 3 b
ENSDARG00000022810	29.774	-0.296583	0.174768	-1.69702	0.0896934	0.819924	fzr1b	100148604	fizzy/cell division cycle 20 related 1b
ENSDARG00000030478	58.909	-0.277853	0.16383	-1.69598	0.0898897	0.819924	zgc:66484	327557	zgc:66484
ENSDARG00000039310	183.945	-0.212425	0.125236	-1.69619	0.0898493	0.819924	parla	541485	presenilin associated, rhomboid-like a
ENSDARG00000057141	14.1408	-0.312834	0.184465	-1.69589	0.0899058	0.819924	zgc:110045	664755	zgc:110045
ENSDARG00000062532	227.224	0.190577	0.112168	1.69903	0.0893131	0.819924	fam21c	567272	family with sequence similarity 21, member C
ENSDARG00000074184	19.7837	-0.294516	0.173552	-1.69699	0.0896981	0.819924	arhgap32b	569434	Rho GTPase activating protein 32b
ENSDARG00000088274	17.9037	-0.309502	0.182298	-1.69778	0.0895493	0.819924	si:ch211-181d7.1	NA	si:ch211-181d7.1
ENSDARG00000089302	87.2367	-0.248311	0.146416	-1.69592	0.0899006	0.819924	hnrnpa0a	323529	heterogeneous nuclear ribonucleoprotein A0a
ENSDARG00000100143	111.279	0.240535	0.141856	1.69563	0.0899554	0.819924	lrp6	NA	low density lipoprotein receptor-related protein 6
ENSDARG00000103403	549.724	0.142328	0.083845	1.69752	0.0895988	0.819924	sar1b	554177	secretion associated, Ras related GTPase 1B
ENSDARG00000008255	234.313	0.20559	0.121274	1.69526	0.0900269	0.81996	cnot6a	324048	CCR4-NOT transcription complex, subunit 6a
ENSDARG00000039335	20.5244	-0.306865	0.181117	-1.69429	0.0902108	0.82102	st6gal2a	403116	ST6 beta-galactosamide alpha-2,6-sialyltranferase 2a
ENSDARG00000016704	255.068	-0.174381	0.103073	-1.69181	0.0906822	0.823685	pbld	100000319	phenazine biosynthesis like protein domain containing
ENSDARG00000055163	10.6903	-0.249523	0.147464	-1.69209	0.0906292	0.823685	epoa	100004455	erythropoietin a
ENSDARG00000060494	308.041	0.167343	0.0989215	1.69168	0.090707	0.823685	eprs	562037	glutamyl-prolyl-tRNA synthetase
ENSDARG00000104758	19.9952	-0.286112	0.169181	-1.69116	0.0908064	0.823972	zgc:194981	561073	zgc:194981
ENSDARG00000012271	21.3683	0.287514	0.170154	1.68973	0.0910797	0.824024	tmem206	393429	transmembrane protein 206
ENSDARG00000012640	499.823	0.240478	0.142268	1.69032	0.0909676	0.824024	cideb	553467	cell death-inducing DFFA-like effector b
ENSDARG00000013312	36.1251	-0.313322	0.186081	-1.6838	0.0922208	0.824024	cadps2	NA	Ca++-dependent secretion activator 2
ENSDARG00000013881	627.055	-0.234285	0.139271	-1.68222	0.0925258	0.824024	pi4k2b	564750	phosphatidylinositol 4-kinase type 2 beta
ENSDARG00000018846	663.424	0.271132	0.161	1.68405	0.0921725	0.824024	dgat2	565316	diacylglycerol O-acyltransferase 2
ENSDARG00000026035	143.16	-0.22834	0.135281	-1.6879	0.0914313	0.824024	ube2b	437020	ubiquitin-conjugating enzyme E2B (RAD6 homolog)
ENSDARG00000031293	23.8564	-0.306253	0.182022	-1.6825	0.092471	0.824024	dnajc9	436706	DnaJ (Hsp40) homolog, subfamily C, member 9
ENSDARG00000032103	66.9917	-0.288753	0.171692	-1.6818	0.0926069	0.824024	mapk6	565830	mitogen-activated protein kinase 6
ENSDARG00000032769	97.6936	0.207524	0.122849	1.68926	0.0911691	0.824024	slc38a9	562137	solute carrier family 38, member 9
ENSDARG00000033871	152.799	0.301111	0.178256	1.6892	0.0911805	0.824024	derl3	393877	derlin 3
ENSDARG00000037099	83.2354	0.295359	0.17564	1.68162	0.0926434	0.824024	irs2a	393285	insulin receptor substrate 2a
ENSDARG00000040433	4089.02	-0.238039	0.141506	-1.68219	0.0925326	0.824024	cyp2k22	393204	cytochrome P450, family 2, subfamily K, polypeptide 22
ENSDARG00000043511	1085.66	0.156584	0.0928811	1.68585	0.0918238	0.824024	prdx6	393778	peroxiredoxin 6
ENSDARG00000058574	62.7565	-0.256737	0.152401	-1.68461	0.0920631	0.824024	abcg2c	569858	ATP-binding cassette, sub-family G (WHITE), member 2c
ENSDARG00000061789	107.153	0.221225	0.131319	1.68464	0.092059	0.824024	gnl1	568505	guanine nucleotide binding protein-like 1
ENSDARG00000070454	250.793	0.199579	0.118286	1.68726	0.0915534	0.824024	pla2g12a	402802	phospholipase A2, group XIIA
ENSDARG00000073753	80.3578	0.312735	0.185695	1.68414	0.0921548	0.824024	tacc1	NA	transforming, acidic coiled-coil containing protein 1
ENSDARG00000074848	65.3271	0.239808	0.142276	1.68551	0.0918898	0.824024	smim7	100093704	small integral membrane protein 7
ENSDARG00000074903	78.925	0.279813	0.165505	1.69067	0.0909005	0.824024	itcha	100331274	itchy E3 ubiquitin protein ligase a
ENSDARG00000076381	163.516	0.284077	0.168441	1.68651	0.0916981	0.824024	slc25a1b	795332	slc25a1 solute carrier family 25 (mitochondrial carrier
ENSDARG00000078992	137.235	-0.24441	0.145007	-1.68551	0.0918907	0.824024	wnk1a	100318736	WNK lysine deficient protein kinase 1a
ENSDARG00000086626	56.0742	-0.255825	0.152013	-1.68292	0.0923904	0.824024	im:7147486	100537446	im:7147486
ENSDARG00000088820	21.3941	-0.295659	0.17515	-1.68803	0.0914051	0.824024	LOC100534814	100534814	zinc finger protein 501-like
ENSDARG00000096533	6038.33	-0.179926	0.106991	-1.68169	0.0926286	0.824024	rltgr	100499491	RAMP-like triterpene glycoside receptor
ENSDARG00000097373	16.3004	-0.294738	0.174923	-1.68496	0.091997	0.824024	ftr90	NA	finTRIM family, member 90
ENSDARG00000098286	30.0372	0.298136	0.177231	1.68219	0.0925327	0.824024	LOC571446	571446	zinc transporter ZIP9-B-like
ENSDARG00000100559	46.8838	0.259831	0.153942	1.68785	0.0914396	0.824024	tor2a	559805	torsin family 2, member A
ENSDARG00000003920	377.602	-0.207067	0.123293	-1.67947	0.0930595	0.824707	setb	321714	SET translocation (myeloid leukemia-associated) B
ENSDARG00000009753	132.281	-0.189439	0.112772	-1.67984	0.092989	0.824707	sf3b6	415157	splicing factor 3b, subunit 6
ENSDARG00000042025	26.3466	-0.270455	0.161002	-1.67982	0.0929924	0.824707	si:dkeyp-118h3.6	553393	si:dkeyp-118h3.6
ENSDARG00000043304	105.472	-0.297399	0.177067	-1.67959	0.0930372	0.824707	nop2	321130	NOP2 nucleolar protein homolog (yeast)
ENSDARG00000058454	104.524	-0.261155	0.155375	-1.68081	0.0927999	0.824707	dynll1	406297	dynein, light chain, LC8-type 1
ENSDARG00000024874	105.09	-0.299292	0.178324	-1.67836	0.0932762	0.825423	dock4b	654774	dedicator of cytokinesis 4b
ENSDARG00000086283	164.928	0.258428	0.153958	1.67856	0.0932369	0.825423	cnsta	569425	consortin, connexin sorting protein a
ENSDARG00000056477	39.3183	-0.308454	0.183848	-1.67776	0.093394	0.825703	ccdc125	565477	coiled-coil domain containing 125
ENSDARG00000099256	308.314	0.197871	0.117955	1.6775	0.0934438	0.825703	pum1	394176	pumilio RNA-binding family member 1
ENSDARG00000077492	39.9618	-0.309612	0.18466	-1.67666	0.0936095	0.826567	atp8a2	100330943	ATPase, aminophospholipid transporter, class I, type 8A, member 2
ENSDARG00000022280	380.026	-0.256037	0.15279	-1.67575	0.0937873	0.826735	brd2a	30445	bromodomain containing 2a
ENSDARG00000062101	26.1901	0.297191	0.177376	1.67549	0.0938385	0.826735	iffo2a	100150502	intermediate filament family orphan 2a
ENSDARG00000078593	48.6323	0.249723	0.149073	1.67517	0.0939008	0.826735	vwa8	561317	von Willebrand factor A domain containing 8
ENSDARG00000103052	77.6884	0.221426	0.132128	1.67584	0.0937697	0.826735	pcyox1	550289	prenylcysteine oxidase 1
ENSDARG00000005606	45.6559	0.23749	0.141944	1.67312	0.0943033	0.827042	paxip1	449658	PAX interacting (with transcription-activation domain) protein 1
ENSDARG00000016763	41.8142	-0.267147	0.159665	-1.67317	0.094293	0.827042	znf292a	100002269	zinc finger protein 292a
ENSDARG00000035187	18.3643	0.29892	0.178682	1.67292	0.094344	0.827042	abl1	100000720	c-abl oncogene 1, non-receptor tyrosine kinase
ENSDARG00000098415	36.6282	-0.311175	0.185862	-1.67423	0.0940858	0.827042	si:dkey-74k8.8p	NA	NA
ENSDARG00000098544	54.6817	0.273148	0.163255	1.67314	0.0942997	0.827042	ncdn	571005	neurochondrin
ENSDARG00000099527	29.7404	-0.2736	0.163422	-1.67419	0.0940923	0.827042	nkiras1	100002175	NFKB inhibitor interacting Ras-like 1
ENSDARG00000002013	102.084	0.234518	0.14104	1.66277	0.0963581	0.827045	grb10a	446167	growth factor receptor-bound protein 10a
ENSDARG00000003570	1728.29	0.29874	0.179738	1.66209	0.0964946	0.827045	hsp90b1	386590	heat shock protein 90, beta (grp94), member 1
ENSDARG00000004925	24.3234	-0.295225	0.177724	-1.66114	0.0966853	0.827045	immp2l	445299	inner mitochondrial membrane peptidase subunit 2
ENSDARG00000006225	132.714	-0.193323	0.116062	-1.66569	0.0957753	0.827045	ddx39aa	325550	DEAD (Asp-Glu-Ala-Asp) box polypeptide 39Aa
ENSDARG00000010085	60.2094	-0.278273	0.166384	-1.67248	0.0944302	0.827045	p4ha2	373132	procollagen-proline, 2-oxoglutarate 4-dioxygenase (proline 4-hydroxylase), alpha polypeptide 2
ENSDARG00000011000	134.128	-0.178726	0.107262	-1.66625	0.0956633	0.827045	gtf2a1	323974	general transcription factor IIA, 1
ENSDARG00000014676	191.227	0.227358	0.13601	1.67163	0.0945982	0.827045	bckdhb	NA	branched chain keto acid dehydrogenase E1, beta polypeptide
ENSDARG00000016447	174.299	-0.177036	0.10645	-1.66309	0.0962947	0.827045	ythdf1	327606	YTH N(6)-methyladenosine RNA binding protein 1
ENSDARG00000017366	44.019	0.251706	0.151494	1.66149	0.0966152	0.827045	prdm4	100000537	PR domain containing 4
ENSDARG00000020618	236.568	-0.164488	0.0987261	-1.66611	0.0956921	0.827045	zgc:112056	550355	zgc:112056
ENSDARG00000027222	125.278	0.303876	0.181772	1.67175	0.0945742	0.827045	adgrg1	324948	adhesion G protein-coupled receptor G1
ENSDARG00000030022	69.0644	0.212708	0.127914	1.6629	0.0963323	0.827045	nup188	559225	nucleoporin 188
ENSDARG00000031214	351.217	0.132218	0.0796044	1.66093	0.0967268	0.827045	arcn1b	399661	archain 1b
ENSDARG00000038429	115.416	0.290922	0.174174	1.6703	0.0948599	0.827045	csrnp1b	322795	cysteine-serine-rich nuclear protein 1b
ENSDARG00000043394	283.41	-0.295811	0.177344	-1.66801	0.0953135	0.827045	si:dkey-71h2.2	572485	si:dkey-71h2.2
ENSDARG00000044573	549.94	-0.129969	0.0780804	-1.66456	0.0960011	0.827045	cdc42	336839	cell division cycle 42
ENSDARG00000045444	216.167	-0.212297	0.127665	-1.66292	0.096328	0.827045	fzd8a	58073	frizzled class receptor 8a
ENSDARG00000056619	56.9327	0.237049	0.142607	1.66225	0.0964635	0.827045	arhgap42a	566275	Rho GTPase activating protein 42a
ENSDARG00000057021	55.0059	-0.23716	0.142121	-1.66872	0.0951732	0.827045	vps36	335810	vacuolar protein sorting 36 homolog (S. cerevisiae)
ENSDARG00000058371	234.352	0.2103	0.12639	1.6639	0.0961319	0.827045	krt5	797351	keratin 5
ENSDARG00000061052	129.868	0.196891	0.118107	1.66705	0.0955042	0.827045	nipblb	794108	nipped-B homolog b (Drosophila)
ENSDARG00000062568	139.144	0.232442	0.139727	1.66354	0.0962034	0.827045	mrpl2	571648	mitochondrial ribosomal protein L2
ENSDARG00000062904	37.6757	-0.274581	0.164723	-1.66693	0.0955283	0.827045	idua	567720	iduronidase, alpha-L-
ENSDARG00000063646	13.4056	-0.305133	0.183437	-1.66342	0.0962279	0.827045	lnpa	326761	limb and neural patterns a
ENSDARG00000070735	18.0433	0.298372	0.179573	1.66156	0.0966003	0.827045	rnd2	751645	Rho family GTPase 2
ENSDARG00000076721	31.2871	-0.267208	0.1607	-1.66278	0.0963559	0.827045	zgc:171686	555931	zgc:171686
ENSDARG00000078066	17.2126	0.303582	0.181651	1.67124	0.0946743	0.827045	elk1	567895	ELK1, member of ETS oncogene family
ENSDARG00000078773	28.4556	-0.291086	0.175223	-1.66123	0.0966667	0.827045	tmem70	100002535	transmembrane protein 70
ENSDARG00000079055	26.4291	-0.280841	0.168251	-1.66918	0.0950811	0.827045	si:dkey-85a20.4	566303	si:dkey-85a20.4
ENSDARG00000090634	26.7335	0.290113	0.173761	1.66961	0.0949958	0.827045	si:dkey-226k3.4	387006	si:dkey-226k3.4
ENSDARG00000095821	12.3673	0.305505	0.183612	1.66386	0.0961407	0.827045	si:dkey-122a22.2	568911	si:dkey-122a22.2
ENSDARG00000100654	25.2996	0.293537	0.176318	1.66482	0.0959491	0.827045	si:dkey-207m2.4	NA	si:dkey-207m2.4
ENSDARG00000101323	224.113	-0.209942	0.126334	-1.6618	0.096552	0.827045	trnau1apa	553636	tRNA selenocysteine 1 associated protein 1a
ENSDARG00000102744	493.771	-0.19136	0.11473	-1.66791	0.0953331	0.827045	mgst3a	406736	microsomal glutathione S-transferase 3a
ENSDARG00000102977	543.361	0.176764	0.106223	1.66408	0.0960958	0.827045	cant1b	445201	calcium activated nucleotidase 1b
ENSDARG00000078600	230.388	0.240683	0.144978	1.66013	0.0968881	0.827841	ldlrad3	570705	low density lipoprotein receptor class A domain containing 3
ENSDARG00000010831	75.1766	-0.232551	0.140474	-1.65547	0.0978294	0.83167	churc1	492508	churchill domain containing 1
ENSDARG00000026655	171.919	-0.186962	0.112889	-1.65616	0.0976902	0.83167	tspo	450011	translocator protein
ENSDARG00000031496	77.1569	-0.243101	0.147397	-1.64929	0.0990883	0.83167	ap1ar	100332265	adaptor-related protein complex 1 associated regulatory protein
ENSDARG00000033604	122.916	0.243586	0.147442	1.65208	0.0985183	0.83167	lrpap1	333939	low density lipoprotein receptor-related protein associated protein 1
ENSDARG00000035573	37.5634	-0.262926	0.159305	-1.65046	0.0988494	0.83167	zgc:86811	415208	zgc:86811
ENSDARG00000038866	105.643	0.181068	0.109585	1.65231	0.0984712	0.83167	trappc8	570167	trafficking protein particle complex 8
ENSDARG00000044016	196.26	0.16514	0.0999662	1.65196	0.0985434	0.83167	myo6a	445473	myosin VIa
ENSDARG00000056396	101.91	0.295617	0.179188	1.64976	0.0989922	0.83167	dusp22a	436787	dual specificity phosphatase 22a
ENSDARG00000057248	99.7848	-0.257256	0.155773	-1.65148	0.0986403	0.83167	sclt1	561057	sodium channel and clathrin linker 1
ENSDARG00000058000	147.917	0.190042	0.11516	1.65024	0.0988943	0.83167	cep350	100004437	centrosomal protein 350
ENSDARG00000058230	267.003	-0.230728	0.139334	-1.65593	0.0977355	0.83167	rps6kb1b	406349	ribosomal protein S6 kinase b, polypeptide 1b
ENSDARG00000059600	19.0882	0.305103	0.184538	1.65334	0.0982626	0.83167	rabep1	568064	rabaptin, RAB GTPase binding effector protein 1
ENSDARG00000062664	65.8357	0.254283	0.154144	1.64965	0.0990149	0.83167	oxnad1	558500	oxidoreductase NAD-binding domain containing 1
ENSDARG00000071007	71.2564	0.240009	0.145535	1.64916	0.0991159	0.83167	pcgf5a	562327	polycomb group ring finger 5a
ENSDARG00000074341	33.2205	-0.306997	0.18603	-1.65025	0.0988912	0.83167	hykk.2	559560	hydroxylysine kinase, tandem duplicate 2
ENSDARG00000075323	68.6205	-0.221809	0.134366	-1.65078	0.0987839	0.83167	srfbp1	406321	serum response factor binding protein 1
ENSDARG00000086523	185.632	-0.225031	0.136132	-1.65304	0.0983234	0.83167	erlin2	100151163	ER lipid raft associated 2
ENSDARG00000087657	960.748	-0.30663	0.185108	-1.65649	0.0976227	0.83167	fasn	559001	fatty acid synthase
ENSDARG00000097503	633.549	-0.140616	0.0850745	-1.65285	0.0983605	0.83167	si:ch73-288o11.5	793902	si:ch73-288o11.5
ENSDARG00000098204	109.946	-0.300665	0.181832	-1.65353	0.0982227	0.83167	CU984600.2	NA	NA
ENSDARG00000101008	40.4067	0.268578	0.162751	1.65024	0.0988938	0.83167	soul4	558832	heme-binding protein soul4
ENSDARG00000101160	22.6271	-0.204899	0.124147	-1.65046	0.0988494	0.83167	apoa4a	550608	apolipoprotein A-IV a
ENSDARG00000102887	101.442	0.20605	0.124328	1.6573	0.0974584	0.83167	abhd4	550276	abhydrolase domain containing 4
ENSDARG00000103551	73.6263	-0.2591	0.157099	-1.64927	0.0990916	0.83167	rnf213b	563001	ring finger protein 213b
ENSDARG00000103848	53.8147	-0.276217	0.167378	-1.65026	0.0988906	0.83167	apba1a	100003938	amyloid beta (A4) precursor protein-binding, family A, member 1a
ENSDARG00000104968	48.2739	0.302545	0.183423	1.64944	0.0990571	0.83167	si:ch211-227e10.1	NA	si:ch211-227e10.1
ENSDARG00000079931	45.1803	0.24636	0.149466	1.64827	0.0992973	0.832618	snx19b	568980	sorting nexin 19b
ENSDARG00000001754	75.1902	-0.296441	0.180084	-1.64612	0.099738	0.833705	noc2l	58013	NOC2-like nucleolar associated transcriptional repressor
ENSDARG00000004261	541.453	0.151034	0.0925016	1.63277	0.102518	0.833705	tmed9	613145	transmembrane p24 trafficking protein 9
ENSDARG00000006031	411.127	0.273551	0.166253	1.64539	0.0998895	0.833705	abat	378968	4-aminobutyrate aminotransferase
ENSDARG00000008239	27.4589	-0.264282	0.1612	-1.63947	0.101115	0.833705	mocs3	393095	molybdenum cofactor synthesis 3
ENSDARG00000009524	128.95	0.244625	0.149885	1.63209	0.10266	0.833705	rnf150a	792211	ring finger protein 150a
ENSDARG00000009830	11004.4	0.155465	0.0948498	1.63907	0.101199	0.833705	hdlbpa	794178	high density lipoprotein binding protein a
ENSDARG00000010945	16.5617	0.304913	0.185719	1.6418	0.100632	0.833705	rapgef6	NA	Rap guanine nucleotide exchange factor (GEF) 6
ENSDARG00000011648	46.7728	-0.285079	0.173119	-1.64673	0.0996141	0.833705	snrpd1	192331	small nuclear ribonucleoprotein D1 polypeptide
ENSDARG00000012025	65.6873	0.222582	0.136157	1.63474	0.102104	0.833705	hs6st2	378450	heparan sulfate 6-O-sulfotransferase 2
ENSDARG00000013004	53.0874	-0.278387	0.170036	-1.63722	0.101584	0.833705	tdg.1	553789	thymine DNA glycosylase, tandem duplicate 1
ENSDARG00000015662	9661.88	0.228046	0.139554	1.6341	0.102238	0.833705	pla2g12b	406739	phospholipase A2, group XIIB
ENSDARG00000015851	329.952	-0.202076	0.123107	-1.64147	0.1007	0.833705	pnn	407733	pinin, desmosome associated protein
ENSDARG00000017314	4148.74	0.298235	0.182128	1.6375	0.101526	0.833705	zgc:92041	445282	zgc:92041
ENSDARG00000018399	51.1801	0.257382	0.157639	1.63273	0.102525	0.833705	rps6kb1a	562242	ribosomal protein S6 kinase b, polypeptide 1a
ENSDARG00000021439	672.467	-0.284778	0.173865	-1.63793	0.101437	0.833705	ncoa4	394104	nuclear receptor coactivator 4
ENSDARG00000022652	72.1028	-0.223535	0.135898	-1.64488	0.0999952	0.833705	psmf1	436820	proteasome inhibitor subunit 1
ENSDARG00000025011	87.9719	-0.194669	0.11932	-1.63149	0.102787	0.833705	synj1	337236	synaptojanin 1
ENSDARG00000025226	11.7425	-0.302749	0.185567	-1.63148	0.102789	0.833705	znf668	797423	zinc finger protein 668
ENSDARG00000025404	106.752	0.195229	0.118879	1.64226	0.100537	0.833705	ube2g2	550464	ubiquitin-conjugating enzyme E2G 2 (UBC7 homolog, yeast)
ENSDARG00000030408	3061.91	-0.128462	0.0782767	-1.64112	0.100772	0.833705	rps26l	393715	ribosomal protein S26, like
ENSDARG00000035682	32.8791	0.279606	0.170887	1.63621	0.101796	0.833705	ltbp3	562912	latent transforming growth factor beta binding protein 3
ENSDARG00000036175	68.2764	0.270076	0.165539	1.63149	0.102786	0.833705	pcdh1b	572016	protocadherin 1b
ENSDARG00000037476	88.1071	-0.299857	0.182318	-1.64469	0.100034	0.833705	sorbs3	541478	sorbin and SH3 domain containing 3
ENSDARG00000041237	15.5379	0.289233	0.176889	1.63511	0.102025	0.833705	med18	393306	mediator of RNA polymerase II transcription, subunit 18 homolog (yeast)
ENSDARG00000041575	53.2243	0.229825	0.140001	1.6416	0.100673	0.833705	trmt10c	492460	tRNA methyltransferase 10C, mitochondrial RNase P subunit
ENSDARG00000042094	375.458	0.214953	0.13118	1.63861	0.101295	0.833705	eef2a.1	792182	eukaryotic translation elongation factor 2a, tandem duplicate 1
ENSDARG00000043554	52.4758	0.225427	0.13739	1.64078	0.100844	0.833705	mrpl40	447873	mitochondrial ribosomal protein L40
ENSDARG00000044179	244.461	-0.214954	0.13159	-1.63351	0.102361	0.833705	rbms2a	378458	RNA binding motif, single stranded interacting protein 2a
ENSDARG00000045273	31.6294	0.289301	0.177068	1.63384	0.102293	0.833705	tmem204	751647	transmembrane protein 204
ENSDARG00000052368	55.6366	0.228344	0.139177	1.64068	0.100864	0.833705	cltb	100329879	clathrin, light chain B
ENSDARG00000056932	86.4595	0.184825	0.113056	1.63481	0.102089	0.833705	tfip11	436994	tuftelin interacting protein 11
ENSDARG00000057879	9.77343	-0.303808	0.185987	-1.63349	0.102366	0.833705	p3h3	553311	prolyl 3-hydroxylase 3
ENSDARG00000057997	214.563	0.15973	0.0978487	1.63242	0.102592	0.833705	tmf1	445128	TATA element modulatory factor 1
ENSDARG00000058115	357.636	-0.127911	0.078041	-1.63902	0.10121	0.833705	fgfr2	352940	fibroblast growth factor receptor 2
ENSDARG00000058160	15.463	0.259273	0.158214	1.63875	0.101266	0.833705	tnfaip2b	569366	tumor necrosis factor, alpha-induced protein 2b
ENSDARG00000060207	47.3017	0.279542	0.171119	1.63361	0.102341	0.833705	traf7	563746	TNF receptor-associated factor 7
ENSDARG00000060306	148.009	-0.176302	0.107521	-1.63969	0.101069	0.833705	tfcp2	100001906	transcription factor CP2
ENSDARG00000074626	39.3097	0.290498	0.177077	1.64052	0.100898	0.833705	pidd1	571033	p53-induced death domain protein 1
ENSDARG00000076526	79.9447	-0.273452	0.16635	-1.64384	0.10021	0.833705	gar1	393950	GAR1 homolog, ribonucleoprotein
ENSDARG00000078725	136.824	-0.193216	0.118415	-1.63168	0.102746	0.833705	nos1apa	NA	nitric oxide synthase 1 (neuronal) adaptor protein a
ENSDARG00000093774	6569.59	-0.214304	0.130614	-1.64074	0.100851	0.833705	rbp2b	432384	retinol binding protein 2b, cellular
ENSDARG00000096857	79.4716	0.205492	0.125822	1.63319	0.102429	0.833705	si:ch73-126m5.4	NA	si:ch73-126m5.4
ENSDARG00000097238	157.094	-0.258486	0.157937	-1.63664	0.101705	0.833705	ba1l	504174	ba1 globin, like
ENSDARG00000100716	27.4488	-0.267529	0.162605	-1.64527	0.0999139	0.833705	si:dkey-285b23.4	NA	si:dkey-285b23.4
ENSDARG00000100952	15733.5	0.162285	0.0994211	1.6323	0.102617	0.833705	wu:fj16a03	335475	wu:fj16a03
ENSDARG00000101749	432.496	-0.258081	0.157504	-1.63857	0.101303	0.833705	zgc:92161	447817	zgc:92161
ENSDARG00000102056	134.402	0.19381	0.117895	1.64391	0.100194	0.833705	si:dkeyp-94b4.1	562786	si:dkeyp-94b4.1
ENSDARG00000103849	17.3623	-0.300464	0.183681	-1.63579	0.101884	0.833705	mdh1ab	335715	malate dehydrogenase 1Ab, NAD (soluble)
ENSDARG00000104672	173.574	-0.282491	0.172511	-1.63753	0.101521	0.833705	CABZ01074397.1	NA	NA
ENSDARG00000005789	516.953	-0.210177	0.129282	-1.62573	0.104008	0.837436	enpp1	562399	ectonucleotide pyrophosphatase/phosphodiesterase 1
ENSDARG00000020311	70.645	-0.290495	0.178519	-1.62725	0.103684	0.837436	cnih1	406282	cornichon family AMPA receptor auxiliary protein 1
ENSDARG00000022399	56.8322	-0.259553	0.159885	-1.62337	0.10451	0.837436	ntmt1	405834	N-terminal Xaa-Pro-Lys N-methyltransferase 1
ENSDARG00000024160	1184.85	0.181099	0.111582	1.62301	0.104586	0.837436	hao1	402827	hydroxyacid oxidase (glycolate oxidase) 1
ENSDARG00000037421	194.145	0.301863	0.185699	1.62555	0.104046	0.837436	egr1	30498	early growth response 1
ENSDARG00000038027	54.7805	-0.233503	0.143859	-1.62314	0.104559	0.837436	nol12	393260	nucleolar protein 12
ENSDARG00000042722	36.1277	0.293099	0.180533	1.62352	0.104478	0.837436	blnk	405764	B-cell linker
ENSDARG00000042732	52.6612	0.25169	0.154986	1.62395	0.104386	0.837436	tmem189	450031	transmembrane protein 189
ENSDARG00000054400	200.048	-0.210751	0.129465	-1.62786	0.103554	0.837436	si:ch211-198n5.11	100004018	si:ch211-198n5.11
ENSDARG00000058571	13.943	0.302677	0.186068	1.6267	0.103801	0.837436	pdp2	58149	putative pyruvate dehydrogenase phosphatase isoenzyme 2
ENSDARG00000063233	35.3067	-0.299697	0.183997	-1.62881	0.103353	0.837436	im:6907928	NA	im:6907928
ENSDARG00000071692	15.5131	0.289736	0.177924	1.62842	0.103435	0.837436	prex2	557288	phosphatidylinositol-3,4,5-trisphosphate-dependent Rac exchange factor 2
ENSDARG00000074858	177.547	-0.231681	0.142405	-1.62691	0.103755	0.837436	stard7	564572	StAR-related lipid transfer (START) domain containing 7
ENSDARG00000075707	30.8918	0.301636	0.185443	1.62657	0.103828	0.837436	wu:fb77a09	322921	wu:fb77a09
ENSDARG00000077239	10.1408	-0.301821	0.185859	-1.62393	0.104392	0.837436	si:ch211-165i18.2	100149646	si:ch211-165i18.2
ENSDARG00000087832	13.8856	0.274881	0.169275	1.62387	0.104404	0.837436	bcl3	565656	B-cell CLL/lymphoma 3
ENSDARG00000092976	534.429	-0.19829	0.122087	-1.62416	0.104342	0.837436	si:ch211-127i16.2	558050	si:ch211-127i16.2
ENSDARG00000094350	15.0354	-0.301824	0.185987	-1.62282	0.104628	0.837436	si:ch211-187g4.1	NA	si:ch211-187g4.1
ENSDARG00000097571	154.022	-0.298455	0.183436	-1.62703	0.103732	0.837436	si:dkey-114l24.2	107990273	si:dkey-114l24.2
ENSDARG00000101239	2538.83	0.139614	0.0858621	1.62602	0.103945	0.837436	hsd17b4	393105	hydroxysteroid (17-beta) dehydrogenase 4
ENSDARG00000063719	226.497	0.142446	0.0878036	1.62232	0.104735	0.837741	usp8	565434	ubiquitin specific peptidase 8
ENSDARG00000009443	150.282	0.299609	0.184956	1.61989	0.105255	0.838689	zgc:92137	445049	zgc:92137
ENSDARG00000017929	411.67	0.146407	0.0904075	1.61941	0.105359	0.838689	ncoa2	81884	nuclear receptor coactivator 2
ENSDARG00000019128	24.1801	-0.299329	0.184628	-1.62125	0.104963	0.838689	tpm4b	324244	tropomyosin 4b
ENSDARG00000035598	381.144	0.169465	0.104753	1.61776	0.105715	0.838689	coro1ca	317741	coronin, actin binding protein, 1Ca
ENSDARG00000036820	691.9	0.257816	0.159301	1.61842	0.105572	0.838689	mgll	378960	monoglyceride lipase
ENSDARG00000040255	1154.59	0.219804	0.136055	1.61556	0.10619	0.838689	ephx2	494099	epoxide hydrolase 2, cytoplasmic
ENSDARG00000040350	23.2808	-0.272357	0.168552	-1.61587	0.106123	0.838689	rpp38	436798	ribonuclease P/MRP 38 subunit
ENSDARG00000052332	13.9285	-0.298845	0.184817	-1.61698	0.105883	0.838689	ftr98	NA	finTRIM family, member 98
ENSDARG00000052344	71.8074	0.219388	0.135829	1.61518	0.106272	0.838689	tbl3	NA	transducin (beta)-like 3
ENSDARG00000060235	125.166	0.283743	0.175496	1.61681	0.10592	0.838689	mst1ra	100002448	macrophage stimulating 1 receptor a
ENSDARG00000060937	19.6189	0.284391	0.176089	1.61504	0.106303	0.838689	adnp2a	100007394	ADNP homeobox 2a
ENSDARG00000061737	202.584	0.183102	0.11329	1.61622	0.106046	0.838689	ece1	777750	endothelin converting enzyme 1
ENSDARG00000061896	2046.88	-0.247422	0.153015	-1.61698	0.105884	0.838689	slco2a1	100038802	solute carrier organic anion transporter family, member 2A1
ENSDARG00000074031	78.2684	-0.205109	0.126691	-1.61897	0.105453	0.838689	fastkd2	NA	FAST kinase domains 2
ENSDARG00000078696	9.85284	-0.290327	0.179572	-1.61677	0.105928	0.838689	synpo2lb	100001241	synaptopodin 2-like b
ENSDARG00000094929	1962.78	0.29264	0.180856	1.61808	0.105645	0.838689	apoa4b.3	100004607	apolipoprotein A-IV b, tandem duplicate 3
ENSDARG00000096722	411.923	-0.192696	0.118885	-1.62087	0.105046	0.838689	si:dkey-16i5.8	NA	si:dkey-16i5.8
ENSDARG00000097573	11.2213	-0.300603	0.185981	-1.61631	0.106027	0.838689	si:ch211-107e6.5	568428	si:ch211-107e6.5
ENSDARG00000098660	29.0388	0.267926	0.165828	1.61569	0.106162	0.838689	tstd2	100151606	thiosulfate sulfurtransferase like domain containing 2
ENSDARG00000099775	12.5004	0.241756	0.149663	1.61534	0.106237	0.838689	CABZ01074309.1	NA	NA
ENSDARG00000099865	311.324	-0.272222	0.16813	-1.61911	0.105423	0.838689	hnrnpabb	406594	heterogeneous nuclear ribonucleoprotein A/Bb
ENSDARG00000006219	123.056	-0.286638	0.177547	-1.61443	0.106434	0.839013	gnl3	321897	guanine nucleotide binding protein-like 3 (nucleolar)
ENSDARG00000018491	348.487	0.295353	0.18326	1.61167	0.107035	0.839013	pdia4	554998	protein disulfide isomerase family A, member 4
ENSDARG00000032117	147.614	0.18384	0.113984	1.61287	0.106773	0.839013	ddx1	556790	DEAD (Asp-Glu-Ala-Asp) box helicase 1
ENSDARG00000053358	105.631	-0.210352	0.130326	-1.61405	0.106518	0.839013	basp1	569631	brain abundant, membrane attached signal protein 1
ENSDARG00000056720	81.9957	-0.254941	0.158095	-1.61258	0.106837	0.839013	utp3	447856	UTP3, small subunit (SSU) processome component, homolog (S. cerevisiae)
ENSDARG00000068369	270.794	0.247943	0.153787	1.61225	0.106908	0.839013	angptl2b	503514	angiopoietin-like 2b
ENSDARG00000078216	66.8857	0.195698	0.121347	1.61271	0.106807	0.839013	eps15	795505	epidermal growth factor receptor pathway substrate 15
ENSDARG00000098873	15.2185	0.297991	0.184833	1.61222	0.106914	0.839013	SCML2 (1 of many)	NA	sex comb on midleg-like 2 (Drosophila)
ENSDARG00000099118	13.643	0.29909	0.185334	1.61379	0.106573	0.839013	TRAPPC9	NA	si:dkey-218f9.10
ENSDARG00000101034	12.2653	0.299205	0.185634	1.61181	0.107004	0.839013	si:dkey-206d17.12	563108	si:dkey-206d17.12
ENSDARG00000056744	430.249	0.299429	0.185911	1.6106	0.107266	0.840288	ela2	403061	elastase 2
ENSDARG00000055575	19.3695	-0.267885	0.16639	-1.60998	0.107402	0.840356	pcolce2b	393432	procollagen C-endopeptidase enhancer 2b
ENSDARG00000098112	23.3987	-0.286951	0.178238	-1.60993	0.107413	0.840356	btc	503869	betacellulin, epidermal growth factor family member
ENSDARG00000001818	2535.43	0.228205	0.142324	1.60342	0.108843	0.842013	c3b.2	566347	complement component c3b, tandem duplicate 2
ENSDARG00000008976	290.456	-0.191865	0.119768	-1.60197	0.109162	0.842013	mdn1	555704	midasin AAA ATPase 1
ENSDARG00000017086	50.8354	-0.213791	0.133064	-1.60668	0.108126	0.842013	asb12a	322927	ankyrin repeat and SOCS box-containing 12a
ENSDARG00000017708	31.3524	0.258139	0.161165	1.60171	0.109219	0.842013	lrrc40	334130	leucine rich repeat containing 40
ENSDARG00000018688	62.0039	-0.200667	0.125076	-1.60436	0.108635	0.842013	elk3	557074	ELK3, ETS-domain protein
ENSDARG00000021372	1903.05	0.225689	0.140412	1.60733	0.107983	0.842013	tob1b	406245	transducer of ERBB2, 1b
ENSDARG00000025375	1703.67	0.16747	0.104394	1.60421	0.108669	0.842013	idh1	100006589	isocitrate dehydrogenase 1 (NADP+), soluble
ENSDARG00000026895	21.9567	-0.286778	0.178812	-1.6038	0.108759	0.842013	tor1l3	393830	torsin family 1 like 3
ENSDARG00000030981	28.4293	0.294407	0.183741	1.6023	0.10909	0.842013	tmem127	553545	transmembrane protein 127
ENSDARG00000032553	68.4944	-0.291127	0.181209	-1.60658	0.108147	0.842013	egln3	406602	egl-9 family hypoxia-inducible factor 3
ENSDARG00000036305	73.3288	-0.28118	0.175543	-1.60177	0.109206	0.842013	phf23b	100004597	PHD finger protein 23b
ENSDARG00000038729	17.3547	-0.297977	0.185787	-1.60387	0.108743	0.842013	s100z	554089	S100 calcium binding protein Z
ENSDARG00000069527	205.003	-0.194773	0.121391	-1.60451	0.108601	0.842013	ube2g1b	100000479	ubiquitin-conjugating enzyme E2G 1b (UBC7 homolog, yeast)
ENSDARG00000071251	15.5294	0.298187	0.18608	1.60246	0.109053	0.842013	ppp1r18	570052	protein phosphatase 1, regulatory subunit 18
ENSDARG00000075543	127.898	-0.198404	0.123465	-1.60697	0.108061	0.842013	chd8	568214	chromodomain helicase DNA binding protein 8
ENSDARG00000078731	51.7517	-0.289146	0.180208	-1.60451	0.108602	0.842013	si:dkey-85k7.12	556241	si:dkey-85k7.12
ENSDARG00000078745	121.58	-0.175495	0.109269	-1.60608	0.108256	0.842013	pnpla8	100126812	patatin-like phospholipase domain containing 8
ENSDARG00000088246	87.3623	-0.204926	0.12765	-1.60537	0.108412	0.842013	thoc1	373077	THO complex 1
ENSDARG00000091433	26.0323	0.266624	0.165785	1.60825	0.10778	0.842013	abhd17aa	322121	abhydrolase domain containing 17Aa
ENSDARG00000091801	152.048	0.189642	0.118204	1.60435	0.108636	0.842013	serpinb14	569051	serpin peptidase inhibitor, clade B (ovalbumin), member 14
ENSDARG00000101385	53.7876	0.282496	0.176248	1.60283	0.108972	0.842013	f8	100302404	coagulation factor VIII, procoagulant component
ENSDARG00000104593	580.208	0.290148	0.180874	1.60414	0.108684	0.842013	cyp2k18	393484	cytochrome P450, family 2, subfamily K, polypeptide 18
ENSDARG00000104752	224.364	-0.172101	0.107218	-1.60515	0.108461	0.842013	colec10	794040	collectin sub-family member 10 (C-type lectin)
ENSDARG00000003681	875.23	-0.13355	0.0837158	-1.59528	0.11065	0.843073	eif5	322256	eukaryotic translation initiation factor 5
ENSDARG00000004452	392.34	-0.152497	0.0957204	-1.59315	0.111126	0.843073	tardbpl	386630	TAR DNA binding protein, like
ENSDARG00000006598	55.269	-0.290208	0.182214	-1.59267	0.111234	0.843073	sgk2b	559050	serum/glucocorticoid regulated kinase 2b
ENSDARG00000008141	24.8564	0.266108	0.167061	1.59288	0.111187	0.843073	rbl1	795522	retinoblastoma-like 1 (p107)
ENSDARG00000008740	73.6559	-0.245557	0.153812	-1.59648	0.110382	0.843073	esf1	326718	ESF1, nucleolar pre-rRNA processing protein, homolog (S. cerevisiae)
ENSDARG00000026635	36.0028	-0.276117	0.172999	-1.59606	0.110475	0.843073	asb1	554673	ankyrin repeat and SOCS box containing 1
ENSDARG00000029071	24.1535	0.297705	0.186046	1.60017	0.109561	0.843073	creld2	393495	cysteine-rich with EGF-like domains 2
ENSDARG00000030789	146.403	-0.223928	0.140511	-1.59366	0.111012	0.843073	ddx18	321127	DEAD (Asp-Glu-Ala-Asp) box polypeptide 18
ENSDARG00000036430	288.846	-0.296482	0.186081	-1.59329	0.111094	0.843073	sat2a	494055	spermidine/spermine N1-acetyltransferase family member 2a
ENSDARG00000042112	2828.24	-0.183999	0.115287	-1.59601	0.110488	0.843073	dio1	799937	deiodinase, iodothyronine, type I
ENSDARG00000044405	55.6145	-0.285765	0.179571	-1.59138	0.111524	0.843073	ttc4	393981	tetratricopeptide repeat domain 4
ENSDARG00000044526	20.4612	0.288758	0.181189	1.59369	0.111006	0.843073	camk1ga	335654	calcium/calmodulin-dependent protein kinase IGa
ENSDARG00000045417	40.9906	-0.249233	0.156601	-1.59152	0.111493	0.843073	fam49bb	404610	family with sequence similarity 49, member Bb
ENSDARG00000055314	17.9215	-0.294167	0.184376	-1.59547	0.110607	0.843073	mcmbp	321119	minichromosome maintenance complex binding protein
ENSDARG00000055359	11.0966	-0.294859	0.184693	-1.59648	0.110381	0.843073	sp100.1	796843	SP110 nuclear body protein, tandem duplicate 1
ENSDARG00000055470	21.4745	0.275079	0.172389	1.59569	0.110558	0.843073	cdc16	562014	cell division cycle 16 homolog (S. cerevisiae)
ENSDARG00000056270	37.5975	-0.22946	0.144183	-1.59145	0.111509	0.843073	atpaf2	560253	ATP synthase mitochondrial F1 complex assembly factor 2
ENSDARG00000056765	1417.08	0.294548	0.185082	1.59145	0.111509	0.843073	ela2l	334304	elastase 2 like
ENSDARG00000060215	100.331	0.249821	0.156088	1.60051	0.109486	0.843073	cep85	561994	centrosomal protein 85
ENSDARG00000060798	41.7186	-0.2477	0.155409	-1.59386	0.110968	0.843073	mrpl22	100142645	mitochondrial ribosomal protein L22
ENSDARG00000062695	37.2155	-0.253869	0.158929	-1.59737	0.110183	0.843073	ccdc126	751690	coiled-coil domain containing 126
ENSDARG00000063268	35.9351	0.270718	0.169968	1.59276	0.111214	0.843073	si:ch211-197g18.2	100001920	si:ch211-197g18.2
ENSDARG00000069171	23.6488	0.271159	0.170327	1.59199	0.111386	0.843073	gramd4a	558571	GRAM domain containing 4a
ENSDARG00000069208	70.8219	0.202647	0.12738	1.59088	0.111637	0.843073	stx7l	562669	syntaxin 7-like
ENSDARG00000073742	2409.14	0.29048	0.182596	1.59084	0.111646	0.843073	prss59.2	100535672	protease, serine, 59, tandem duplicate 2
ENSDARG00000074547	2089.39	0.293071	0.183923	1.59345	0.11106	0.843073	si:ch211-240l19.8	799298	si:ch211-240l19.8
ENSDARG00000074636	117.751	0.191499	0.120131	1.59409	0.110916	0.843073	cep170b	792564	centrosomal protein 170B
ENSDARG00000077317	45.6801	-0.220833	0.138452	-1.59501	0.110711	0.843073	snx29	565513	sorting nexin 29
ENSDARG00000086892	77.9952	-0.260071	0.163003	-1.5955	0.110602	0.843073	erfl1	558126	Ets2 repressor factor like 1
ENSDARG00000097740	19.8913	-0.275957	0.172912	-1.59594	0.110502	0.843073	LOC569097	569097	uncharacterized LOC569097
ENSDARG00000101924	64.4635	0.261371	0.163451	1.59908	0.109804	0.843073	si:dkey-65b13.13	NA	si:dkey-65b13.13
ENSDARG00000104017	12.0371	-0.296333	0.185479	-1.59766	0.110118	0.843073	CABZ01084613.2	NA	NA
ENSDARG00000104605	11.4758	-0.292693	0.183827	-1.59222	0.111336	0.843073	si:ch73-299h12.4	NA	si:ch73-299h12.4
ENSDARG00000100344	17.5708	-0.29571	0.185929	-1.59045	0.111733	0.843205	CR450780.2	NA	NA
ENSDARG00000010160	4177.95	-0.12838	0.0807721	-1.58941	0.111968	0.844453	rps15a	336764	ribosomal protein S15a
ENSDARG00000032603	40.4536	0.253778	0.159753	1.58856	0.11216	0.845372	st7l	558013	suppression of tumorigenicity 7 like
ENSDARG00000016490	33.4826	0.282446	0.177968	1.58706	0.112499	0.846205	rab11fip3	NA	RAB11 family interacting protein 3 (class II)
ENSDARG00000037140	157.043	0.177782	0.112057	1.58653	0.112618	0.846205	pfkfb1	327453	6-phosphofructo-2-kinase/fructose-2,6-biphosphatase 1
ENSDARG00000059035	6936.74	0.153685	0.0967997	1.58766	0.112363	0.846205	porb	327556	P450 (cytochrome) oxidoreductase b
ENSDARG00000062192	110.821	0.252354	0.159044	1.58669	0.112583	0.846205	si:dkey-110k5.6	566657	si:dkey-110k5.6
ENSDARG00000074617	123.243	0.18953	0.11943	1.58696	0.112521	0.846205	wfs1b	556580	Wolfram syndrome 1b (wolframin)
ENSDARG00000028982	385.981	0.199902	0.126097	1.5853	0.112898	0.847784	pcca	437019	propionyl CoA carboxylase, alpha polypeptide
ENSDARG00000005397	39.6365	-0.269424	0.170137	-1.58357	0.113291	0.848032	trim3b	555391	tripartite motif containing 3b
ENSDARG00000012353	80.7632	-0.225905	0.142793	-1.58205	0.113639	0.848032	vipr2	81886	vasoactive intestinal peptide receptor 2
ENSDARG00000013505	116.509	-0.218897	0.138435	-1.58122	0.113827	0.848032	ube2kb	30100	ubiquitin-conjugating enzyme E2Kb (UBC1 homolog, yeast)
ENSDARG00000013841	59.651	0.242193	0.152849	1.58453	0.113074	0.848032	abl2	570636	c-abl oncogene 2, non-receptor tyrosine kinase
ENSDARG00000020128	64.746	0.289764	0.183065	1.58285	0.113456	0.848032	rab31	568800	RAB31, member RAS oncogene family
ENSDARG00000021120	52.2306	-0.234684	0.148389	-1.58154	0.113755	0.848032	ndc1	335236	NDC1 transmembrane nucleoporin
ENSDARG00000024642	29.7344	0.264868	0.167495	1.58134	0.113799	0.848032	pip5k1ab	492549	phosphatidylinositol-4-phosphate 5-kinase, type I, alpha, b
ENSDARG00000028087	433.462	-0.150595	0.0950843	-1.58381	0.113237	0.848032	aldh2.2	368239	aldehyde dehydrogenase 2 family (mitochondrial), tandem duplicate 2
ENSDARG00000040027	64.8408	-0.29299	0.185096	-1.58291	0.113442	0.848032	osbpl10b	100319820	oxysterol binding protein-like 10b
ENSDARG00000052697	166.014	-0.166368	0.105218	-1.58117	0.113839	0.848032	fam172a	393390	family with sequence similarity 172, member A
ENSDARG00000069095	70.2115	0.291563	0.18428	1.58218	0.113609	0.848032	gls2a	100006303	glutaminase 2a (liver, mitochondrial)
ENSDARG00000077533	1695.74	-0.11552	0.0730342	-1.58173	0.113712	0.848032	eif3f	557270	eukaryotic translation initiation factor 3, subunit F
ENSDARG00000104110	21.978	0.271721	0.171459	1.58475	0.113023	0.848032	col4a2	553355	collagen, type IV, alpha 2
ENSDARG00000027046	256.335	0.251201	0.159144	1.57845	0.114463	0.850074	scyl3	323839	SCY1-like, kinase-like 3
ENSDARG00000054164	29.653	-0.250065	0.15832	-1.5795	0.114222	0.850074	mrps17	553580	mitochondrial ribosomal protein S17
ENSDARG00000075936	29.4064	0.274132	0.173653	1.57862	0.114423	0.850074	sugp1	NA	SURP and G patch domain containing 1
ENSDARG00000076799	14.4885	-0.291229	0.184491	-1.57856	0.114438	0.850074	rnd3a	80963	Rho family GTPase 3a
ENSDARG00000077130	40.6169	-0.267547	0.169419	-1.57921	0.114289	0.850074	bcl10	100334750	B-cell CLL/lymphoma 10
ENSDARG00000071062	342.527	-0.215942	0.13684	-1.57806	0.114552	0.850216	hps5	100037388	Hermansky-Pudlak syndrome 5
ENSDARG00000002487	86.1542	-0.21107	0.133948	-1.57577	0.11508	0.850398	noc3l	321289	NOC3-like DNA replication regulator
ENSDARG00000035131	50.187	0.264222	0.167623	1.57629	0.114959	0.850398	surf4l	436743	surfeit gene 4, like
ENSDARG00000035771	104.411	-0.2281	0.144629	-1.57714	0.114763	0.850398	si:ch1073-157b13.1	100151157	si:ch1073-157b13.1
ENSDARG00000056640	208.539	-0.170865	0.108364	-1.57678	0.114847	0.850398	rpia	407673	ribose 5-phosphate isomerase A (ribose 5-phosphate epimerase)
ENSDARG00000086033	36.0827	0.263635	0.167245	1.57634	0.114947	0.850398	tspan5a	450026	tetraspanin 5a
ENSDARG00000089303	36.9823	-0.248869	0.15796	-1.57552	0.115136	0.850398	wu:fa25f02	562425	wu:fa25f02
ENSDARG00000102885	63.7032	-0.292344	0.185371	-1.57708	0.114777	0.850398	rsu1	553276	Ras suppressor protein 1
ENSDARG00000105172	23.316	-0.27196	0.172608	-1.57559	0.11512	0.850398	rnf168	334081	ring finger protein 168
ENSDARG00000075887	40.3786	0.260324	0.165295	1.57491	0.115278	0.850613	herc3	100003587	HECT and RLD domain containing E3 ubiquitin protein ligase 3
ENSDARG00000087508	366.84	-0.285483	0.181283	-1.57479	0.115305	0.850613	si:ch211-39i22.1	100333059	si:ch211-39i22.1
ENSDARG00000034933	390.154	0.279875	0.177787	1.57421	0.115438	0.851075	chchd3b	325751	coiled-coil-helix-coiled-coil-helix domain containing 3b
ENSDARG00000038643	206.743	-0.265804	0.169021	-1.57261	0.115809	0.853189	alas2	64607	aminolevulinate, delta-, synthase 2
ENSDARG00000102810	32.5929	-0.269157	0.171179	-1.57237	0.115865	0.853189	samd1a	NA	sterile alpha motif domain containing 1a
ENSDARG00000018971	75.9684	-0.245871	0.156409	-1.57198	0.115955	0.853333	b3gnt5a	336526	UDP-GlcNAc:betaGal beta-1,3-N-acetylglucosaminyltransferase 5a
ENSDARG00000025081	75.7433	0.197952	0.126026	1.57072	0.116249	0.853426	grnb	335453	granulin b
ENSDARG00000042120	19.3833	-0.284641	0.181154	-1.57127	0.11612	0.853426	si:dkey-97o5.1	553598	si:dkey-97o5.1
ENSDARG00000055996	9799.7	-0.134982	0.0859284	-1.57087	0.116213	0.853426	rps8a	407690	ribosomal protein S8a
ENSDARG00000093748	55.5272	0.279832	0.178076	1.57142	0.116085	0.853426	si:ch211-217k17.11	798849	si:ch211-217k17.11
ENSDARG00000017741	170.45	-0.290837	0.185279	-1.56972	0.116481	0.853582	g3bp1	335512	GTPase activating protein (SH3 domain) binding protein 1
ENSDARG00000030020	171.548	0.254674	0.162242	1.56972	0.11648	0.853582	agfg1a	327597	ArfGAP with FG repeats 1a
ENSDARG00000079815	43.3871	-0.24796	0.157922	-1.57014	0.116382	0.853582	lyrm7	100002948	LYR motif containing 7
ENSDARG00000105142	147.914	0.171012	0.109016	1.56869	0.116721	0.854829	tcirg1b	406342	T-cell, immune regulator 1, ATPase, H+ transporting, lysosomal V0 subunit A3b
ENSDARG00000026072	175.626	-0.171353	0.109315	-1.56752	0.116994	0.855422	pdcd5	394152	programmed cell death 5
ENSDARG00000097072	24.5963	0.282931	0.180462	1.56782	0.116924	0.855422	si:ch211-229g11.6	NA	si:ch211-229g11.6
ENSDARG00000105270	75.922	-0.290435	0.185293	-1.56743	0.117013	0.855422	CABZ01080198.1	NA	NA
ENSDARG00000098280	703.742	-0.122137	0.0779706	-1.56646	0.117242	0.856579	rbm5	NA	RNA binding motif protein 5
ENSDARG00000054239	26.4413	0.291408	0.186069	1.56613	0.117318	0.856618	ghrl	798613	ghrelin/obestatin prepropeptide
ENSDARG00000012192	32.7806	0.241435	0.154249	1.56523	0.117529	0.857645	cant1a	406558	calcium activated nucleotidase 1a
ENSDARG00000058419	972.132	0.185708	0.118692	1.56463	0.117671	0.857647	gcn1	567890	GCN1 eIF2 alpha kinase activator homolog
ENSDARG00000077709	86.3484	0.23579	0.150688	1.56476	0.117639	0.857647	iqsec2	797187	IQ motif and Sec7 domain 2
ENSDARG00000045878	117.668	-0.267213	0.170842	-1.56409	0.117796	0.858043	nudt4b	447910	nudix (nucleoside diphosphate linked moiety X)-type motif 4b
ENSDARG00000037633	20.8342	-0.27075	0.173214	-1.56309	0.11803	0.858209	leng1	447852	leukocyte receptor cluster (LRC) member 1
ENSDARG00000074367	133.269	0.171154	0.109488	1.56321	0.118003	0.858209	usp12b	559878	ubiquitin specific peptidase 12b
ENSDARG00000104789	140.391	0.170574	0.109084	1.56369	0.117891	0.858209	CABZ01085923.1	NA	NA
ENSDARG00000088590	119.788	-0.245973	0.157397	-1.56276	0.11811	0.858276	pxna	399546	paxillin a
ENSDARG00000011166	143.595	-0.210887	0.134973	-1.56244	0.118184	0.858302	cahz	30331	carbonic anhydrase
ENSDARG00000040334	447.848	0.257827	0.1651	1.56164	0.118373	0.858398	mat2aa	323329	methionine adenosyltransferase II, alpha a
ENSDARG00000053404	500.544	0.131106	0.0839625	1.56148	0.118409	0.858398	zgc:56064	393885	zgc:56064
ENSDARG00000105279	46.3522	-0.271166	0.173596	-1.56205	0.118275	0.858398	si:ch211-108c17.2	100334602	si:ch211-108c17.2
ENSDARG00000061023	59.2864	0.229092	0.146865	1.55988	0.118788	0.860326	si:dkey-72l14.4	562545	si:dkey-72l14.4
ENSDARG00000062968	251.581	0.149948	0.0961356	1.55976	0.118817	0.860326	sbf1	568277	SET binding factor 1
ENSDARG00000089957	42.6438	0.289249	0.185504	1.55926	0.118935	0.860671	lgi2a	654827	leucine-rich repeat LGI family, member 2a
ENSDARG00000016687	2136.66	0.222866	0.142982	1.5587	0.119068	0.861116	acadvl	573723	acyl-CoA dehydrogenase, very long chain
ENSDARG00000073957	11.2041	-0.286653	0.183947	-1.55835	0.119151	0.861202	tox3	555286	TOX high mobility group box family member 3
ENSDARG00000078592	202.155	0.207685	0.133326	1.55772	0.119299	0.861761	nomo	446115	nodal modulator
ENSDARG00000105214	10.7645	0.289642	0.18608	1.55655	0.119578	0.863263	agtpbp1	554164	ATP/GTP binding protein 1
ENSDARG00000008105	17.6646	-0.285057	0.183182	-1.55614	0.119674	0.863305	mettl2a	100006618	methyltransferase like 2A
ENSDARG00000101676	26.3953	0.267833	0.172137	1.55593	0.119726	0.863305	CABZ01118758.1	NA	NA
ENSDARG00000001557	32.8915	-0.283618	0.182638	-1.5529	0.120447	0.864264	tomm34	323361	translocase of outer mitochondrial membrane 34
ENSDARG00000004363	33.7505	-0.249834	0.160853	-1.55318	0.12038	0.864264	lhfp	494110	lipoma HMGIC fusion partner
ENSDARG00000004727	36.9671	-0.259669	0.168252	-1.54334	0.122748	0.864264	cmss1	450027	cms1 ribosomal small subunit homolog (yeast)
ENSDARG00000006811	944.815	-0.169694	0.10986	-1.54464	0.122433	0.864264	sult1st6	436872	sulfotransferase family 1, cytosolic sulfotransferase 6
ENSDARG00000008818	29.0546	0.250338	0.161917	1.54609	0.122084	0.864264	hsf1	58123	heat shock transcription factor 1
ENSDARG00000011170	3635.97	-0.171203	0.111164	-1.54009	0.123539	0.864264	ndrg2	494050	NDRG family member 2
ENSDARG00000012215	15.6516	-0.286762	0.186016	-1.5416	0.123171	0.864264	umps	393143	uridine monophosphate synthetase
ENSDARG00000012927	22.1962	-0.273196	0.177124	-1.5424	0.122976	0.864264	tcea2	393961	transcription elongation factor A (SII), 2
ENSDARG00000014348	65.7919	0.219895	0.142658	1.54141	0.123216	0.864264	stk17b	393507	serine/threonine kinase 17b (apoptosis-inducing)
ENSDARG00000016858	65.8481	0.242535	0.155984	1.55487	0.119977	0.864264	smad7	326282	SMAD family member 7
ENSDARG00000018923	333.086	-0.287394	0.186025	-1.54492	0.122365	0.864264	fat2	568468	FAT atypical cadherin 2
ENSDARG00000023298	4524.56	-0.126604	0.0819775	-1.54437	0.122498	0.864264	rps27.1	554155	ribosomal protein S27, isoform 1
ENSDARG00000026582	257.719	-0.163583	0.105689	-1.54778	0.121676	0.864264	iscub	550498	iron-sulfur cluster assembly enzyme b
ENSDARG00000027461	112.908	0.221046	0.143501	1.54038	0.123467	0.864264	mettl26	386899	methyltransferase like 26
ENSDARG00000028721	256.706	-0.147389	0.0955326	-1.54281	0.122877	0.864264	mapk14b	266756	mitogen-activated protein kinase 14b
ENSDARG00000034916	102.528	-0.197651	0.127575	-1.54929	0.121312	0.864264	hat1	447833	histone acetyltransferase 1
ENSDARG00000036237	7086.86	0.205838	0.132796	1.55004	0.121133	0.864264	slc27a2a	449925	solute carrier family 27 (fatty acid transporter), member 2a
ENSDARG00000037652	14.132	0.282796	0.183671	1.53968	0.123637	0.864264	zgc:56409	393295	zgc:56409
ENSDARG00000038980	181.06	-0.184784	0.119998	-1.5399	0.123586	0.864264	txndc12	324900	thioredoxin domain containing 12 (endoplasmic reticulum)
ENSDARG00000039878	67.1723	0.190575	0.123058	1.54866	0.121464	0.864264	ambra1b	559106	autophagy/beclin-1 regulator 1b
ENSDARG00000041921	110.393	-0.168456	0.10894	-1.54632	0.122028	0.864264	hsbp1b	393727	heat shock factor binding protein 1b
ENSDARG00000052115	19.412	0.281927	0.182564	1.54427	0.122523	0.864264	ehf	568223	ets homologous factor
ENSDARG00000052419	117.334	0.224687	0.146038	1.53855	0.123914	0.864264	ankrd12	393119	ankyrin repeat domain 12
ENSDARG00000053166	40.7493	-0.237813	0.154214	-1.5421	0.12305	0.864264	chic1	564524	cysteine-rich hydrophobic domain 1
ENSDARG00000053792	70.6507	-0.248169	0.160579	-1.54546	0.122234	0.864264	si:rp71-1g18.1	NA	si:rp71-1g18.1
ENSDARG00000053845	843.666	-0.216475	0.139789	-1.54859	0.121481	0.864264	cbln14	100007164	cerebellin 14
ENSDARG00000056525	261.575	0.200595	0.130178	1.54093	0.123335	0.864264	bcar1	568309	breast cancer anti-estrogen resistance 1
ENSDARG00000057789	15.4663	-0.283153	0.183667	-1.54167	0.123154	0.864264	lyz	677744	lysozyme
ENSDARG00000058660	115.518	-0.181449	0.117058	-1.55007	0.121125	0.864264	ilf3a	324431	interleukin enhancer binding factor 3a
ENSDARG00000058719	57.2434	0.280256	0.180907	1.54918	0.121339	0.864264	si:dkey-119f1.1	557127	si:dkey-119f1.1
ENSDARG00000058953	309.823	-0.289126	0.186061	-1.55393	0.1202	0.864264	abcc4	368620	ATP-binding cassette, sub-family C (CFTR/MRP), member 4
ENSDARG00000059294	74.4194	-0.251855	0.162036	-1.55431	0.12011	0.864264	marco	571584	macrophage receptor with collagenous structure
ENSDARG00000060280	31.444	-0.28319	0.18253	-1.55147	0.12079	0.864264	pde9a	799942	phosphodiesterase 9A
ENSDARG00000061204	30.8521	-0.258425	0.167408	-1.54369	0.122664	0.864264	ddx20	556273	DEAD (Asp-Glu-Ala-Asp) box polypeptide 20
ENSDARG00000067670	89.5039	-0.200508	0.130372	-1.53797	0.124056	0.864264	pomt1	569769	protein-O-mannosyltransferase 1
ENSDARG00000067801	36.8638	0.258616	0.166512	1.55314	0.12039	0.864264	sema4d	100333323	sema domain, immunoglobulin domain (Ig), transmembrane domain (TM) and short cytoplasmic domain, (semaphorin) 4D
ENSDARG00000069147	38.202	-0.231933	0.149773	-1.54857	0.121486	0.864264	pex11b	566742	peroxisomal biogenesis factor 11 beta
ENSDARG00000070046	27.8566	-0.269025	0.174575	-1.54103	0.12331	0.864264	eny2	436700	enhancer of yellow 2 homolog (Drosophila)
ENSDARG00000074301	604.156	0.287137	0.184712	1.55452	0.120062	0.864264	cth	322055	cystathionase (cystathionine gamma-lyase)
ENSDARG00000074345	74.3454	0.282697	0.183795	1.53811	0.124021	0.864264	si:ch211-214b16.4	NA	si:ch211-214b16.4
ENSDARG00000074453	124.371	0.167228	0.107659	1.55331	0.120349	0.864264	zfx	560346	zinc finger protein, X-linked
ENSDARG00000075053	128.564	0.265024	0.171731	1.54325	0.122769	0.864264	zgc:174379	569379	zgc:174379
ENSDARG00000076317	67.5581	0.246072	0.159701	1.54083	0.123357	0.864264	plod3	556077	procollagen-lysine, 2-oxoglutarate 5-dioxygenase 3
ENSDARG00000076919	52.9357	0.246189	0.159348	1.54498	0.122351	0.864264	igdcc4	100141327	immunoglobulin superfamily, DCC subclass, member 4
ENSDARG00000078075	321.875	0.127433	0.0826922	1.54105	0.123305	0.864264	zgc:101577	541415	zgc:101577
ENSDARG00000078189	16.0086	-0.27225	0.176914	-1.53888	0.123832	0.864264	crygm3	493631	crystallin, gamma M3
ENSDARG00000079532	202.44	-0.149007	0.0968314	-1.53882	0.123847	0.864264	zgc:194242	100005854	zgc:194242
ENSDARG00000079756	21.2629	0.286505	0.185882	1.54133	0.123236	0.864264	peak1	565111	pseudopodium-enriched atypical kinase 1
ENSDARG00000088366	142.395	-0.232679	0.150931	-1.54162	0.123166	0.864264	zgc:77938	402939	zgc:77938
ENSDARG00000089307	11.78	0.286367	0.185673	1.54232	0.122996	0.864264	pmaip1	751765	phorbol-12-myristate-13-acetate-induced protein 1
ENSDARG00000090675	116.106	0.17366	0.112004	1.55049	0.121025	0.864264	si:ch73-40i7.5	449850	si:ch73-40i7.5
ENSDARG00000095300	77.4263	-0.202952	0.13196	-1.53799	0.124052	0.864264	mxra7	100034383	matrix-remodelling associated 7
ENSDARG00000098391	88.7618	-0.183118	0.119	-1.5388	0.123853	0.864264	psmg3	436802	proteasome (prosome, macropain) assembly chaperone 3
ENSDARG00000098838	33.1986	-0.256436	0.165752	-1.54711	0.121838	0.864264	sdr42e1	565964	short chain dehydrogenase/reductase family 42E, member 1
ENSDARG00000100392	6734.34	-0.145199	0.0939571	-1.54538	0.122254	0.864264	rps18	192300	ribosomal protein S18
ENSDARG00000101091	15.4269	0.279886	0.18106	1.54582	0.122149	0.864264	BX322597.1	NA	NA
ENSDARG00000102068	83.3934	0.252406	0.162572	1.55258	0.120523	0.864264	shcbp1	333933	SHC SH2-domain binding protein 1
ENSDARG00000103457	62.2635	0.225752	0.14651	1.54087	0.123349	0.864264	spg20b	751741	spastic paraplegia 20b (Troyer syndrome)
ENSDARG00000105154	115.328	-0.227428	0.147505	-1.54183	0.123114	0.864264	creg1	791208	cellular repressor of E1A-stimulated genes 1
ENSDARG00000017794	2050.09	0.129891	0.0844761	1.53761	0.124144	0.864386	sdr16c5b	406799	short chain dehydrogenase/reductase family 16C, member 5b
ENSDARG00000098783	164.054	0.147517	0.0959763	1.53701	0.124291	0.86491	polr2b	100149268	polymerase (RNA) II (DNA directed) polypeptide B
ENSDARG00000024503	359.138	0.282577	0.183993	1.5358	0.124586	0.865069	c6ast3	541399	six-cysteine containing astacin protease 3
ENSDARG00000056831	22.7732	-0.285747	0.186042	-1.53593	0.124556	0.865069	gng2	550256	guanine nucleotide binding protein (G protein), gamma 2
ENSDARG00000057245	43.7956	-0.234629	0.152755	-1.53599	0.124541	0.865069	im:7138535	797998	im:7138535
ENSDARG00000069249	101.928	0.197303	0.128473	1.53576	0.124598	0.865069	aftpha	556043	aftiphilin a
ENSDARG00000001621	37.0691	-0.253821	0.16578	-1.53107	0.125753	0.865148	nfyal	573719	nuclear transcription factor Y, alpha, like
ENSDARG00000006900	112.555	-0.285255	0.185935	-1.53416	0.124989	0.865148	impdh2	317745	IMP (inosine 5'-monophosphate) dehydrogenase 2
ENSDARG00000015824	83.2191	-0.204896	0.134667	-1.5215	0.128133	0.865148	lemd3	558474	LEM domain containing 3
ENSDARG00000015907	53.4975	0.250263	0.163548	1.53021	0.125964	0.865148	dcbld1	664747	discoidin, CUB and LCCL domain containing 1
ENSDARG00000018698	62.5708	-0.259172	0.170198	-1.52277	0.127817	0.865148	carm1	445251	coactivator-associated arginine methyltransferase 1
ENSDARG00000019294	21160.2	0.162302	0.106308	1.52672	0.126831	0.865148	cbln8	561171	cerebellin 8
ENSDARG00000024092	357.193	-0.164446	0.108071	-1.52166	0.128095	0.865148	lmbr1	557300	limb development membrane protein 1
ENSDARG00000029157	39.2306	0.260734	0.171363	1.52153	0.128127	0.865148	med23	445483	mediator complex subunit 23
ENSDARG00000031108	96.5348	0.166721	0.10917	1.52717	0.12672	0.865148	lrba	100317557	LPS-responsive vesicle trafficking, beach and anchor containing
ENSDARG00000032816	310.47	-0.19268	0.126041	-1.52871	0.126335	0.865148	tm7sf2	494054	transmembrane 7 superfamily member 2
ENSDARG00000033804	10.2158	0.282207	0.185426	1.52194	0.128024	0.865148	snx27a	566205	sorting nexin family member 27a
ENSDARG00000036096	59.9057	0.219544	0.143931	1.52534	0.127175	0.865148	smad3a	58092	SMAD family member 3a
ENSDARG00000036106	14.8455	0.280125	0.183874	1.52346	0.127644	0.865148	rgs18	768164	regulator of G-protein signaling 18
ENSDARG00000036427	180.316	-0.283048	0.185338	-1.5272	0.126712	0.865148	slc3a2a	796322	solute carrier family 3 (amino acid transporter heavy chain), member 2a
ENSDARG00000038213	86.2055	0.235476	0.153888	1.53018	0.125973	0.865148	slc35b1	447844	solute carrier family 35, member B1
ENSDARG00000038281	88.4474	0.218277	0.142995	1.52647	0.126893	0.865148	natd1	100002945	zgc:110779
ENSDARG00000038881	1278.65	0.204458	0.13326	1.53428	0.124961	0.865148	acaa2	406325	acetyl-CoA acyltransferase 2
ENSDARG00000042747	88.8289	-0.209184	0.137283	-1.52374	0.127573	0.865148	coasy	447838	CoA synthase
ENSDARG00000042807	77.7097	-0.283114	0.18571	-1.5245	0.127385	0.865148	slc16a4	567144	solute carrier family 16, member 4
ENSDARG00000043986	34.5823	-0.24813	0.162082	-1.53089	0.125796	0.865148	setd6	322348	SET domain containing 6
ENSDARG00000044090	143.452	0.195262	0.127255	1.53442	0.124927	0.865148	zmpste24	334380	zinc metallopeptidase, STE24 homolog
ENSDARG00000045305	43.3525	-0.255192	0.16641	-1.53352	0.125149	0.865148	pde7a	100151215	phosphodiesterase 7A
ENSDARG00000052242	17.2109	-0.257748	0.169117	-1.52408	0.127489	0.865148	aff2	100330019	AF4/FMR2 family, member 2
ENSDARG00000054984	70.8686	-0.24066	0.157504	-1.52796	0.126522	0.865148	zbtb41	573743	zinc finger and BTB domain containing 41
ENSDARG00000057234	234.148	-0.14163	0.0924045	-1.53272	0.125346	0.865148	chtopa	321491	chromatin target of PRMT1a
ENSDARG00000057433	48.1517	-0.270477	0.177301	-1.52552	0.127129	0.865148	st6galnac5b	407716	ST6 (alpha-N-acetyl-neuraminyl-2,3-beta-galactosyl-1,3)-N-acetylgalactosaminide alpha-2,6-sialyltransferase 5b
ENSDARG00000059770	433.607	0.156458	0.102841	1.52136	0.12817	0.865148	cpt1aa	558088	carnitine palmitoyltransferase 1Aa (liver)
ENSDARG00000061243	12.5896	0.284314	0.185793	1.53027	0.125951	0.865148	ubash3ba	558545	ubiquitin associated and SH3 domain containing Ba
ENSDARG00000063021	13.2937	0.27606	0.181456	1.52136	0.12817	0.865148	rpain	751671	RPA interacting protein
ENSDARG00000070455	54.5558	-0.254344	0.166426	-1.52827	0.126446	0.865148	tmem245	NA	transmembrane protein 245
ENSDARG00000070485	21.8949	-0.267816	0.175068	-1.52978	0.126071	0.865148	apitd1	569270	apoptosis-inducing, TAF9-like domain 1
ENSDARG00000071024	104.775	-0.283421	0.186051	-1.52335	0.12767	0.865148	zgc:171679	100126114	zgc:171679
ENSDARG00000077075	94.555	0.20724	0.135863	1.52536	0.127169	0.865148	fastk	564534	Fas-activated serine/threonine kinase
ENSDARG00000077176	38.0113	-0.26622	0.17492	-1.52195	0.128021	0.865148	zgc:174888	558116	zgc:174888
ENSDARG00000088083	178.447	0.214241	0.139782	1.53268	0.125356	0.865148	zgc:66101	NA	zgc:66101
ENSDARG00000089243	86.322	-0.188672	0.12399	-1.52167	0.128091	0.865148	r3hcc1l	561802	R3H domain and coiled-coil containing 1-like
ENSDARG00000089361	116.757	-0.283471	0.185502	-1.52813	0.126481	0.865148	wu:fb59d01	322379	wu:fb59d01
ENSDARG00000089529	117.127	0.188324	0.123545	1.52433	0.127426	0.865148	desi1b	793871	desumoylating isopeptidase 1b
ENSDARG00000096862	22.5851	-0.279059	0.182956	-1.52528	0.12719	0.865148	si:ch211-195b15.9	NA	si:ch211-195b15.9
ENSDARG00000098424	17.8836	-0.272331	0.178798	-1.52312	0.127728	0.865148	LOC563292	563292	zinc finger Y-chromosomal protein 1-like
ENSDARG00000098822	86.6663	0.167166	0.109347	1.52876	0.126325	0.865148	tcerg1a	NA	transcription elongation regulator 1a (CA150)
ENSDARG00000099015	18.6961	0.269265	0.176702	1.52384	0.127549	0.865148	wacb	NA	WW domain containing adaptor with coiled-coil b
ENSDARG00000099455	453.244	-0.112266	0.0732605	-1.53242	0.12542	0.865148	ogt.2	652952	O-linked N-acetylglucosamine (GlcNAc) transferase, tandem duplicate 2
ENSDARG00000099709	200.117	-0.135862	0.088738	-1.53105	0.125758	0.865148	rhoac	NA	ras homolog gene family, member Ac
ENSDARG00000102091	27.4384	0.251252	0.164676	1.52574	0.127075	0.865148	CABZ01052576.1	NA	NA
ENSDARG00000103186	30.4099	-0.257201	0.168958	-1.52228	0.12794	0.865148	si:ch73-389k6.1	NA	si:ch73-389k6.1
ENSDARG00000104011	2495.57	-0.128251	0.0838813	-1.52895	0.126276	0.865148	rps17	393818	ribosomal protein S17
ENSDARG00000104149	94.0261	-0.175991	0.115588	-1.52257	0.127866	0.865148	rraga	NA	Ras-related GTP binding A
ENSDARG00000104365	18.2114	0.279527	0.183204	1.52577	0.127067	0.865148	si:dkeyp-13d12.2	NA	si:dkeyp-13d12.2
ENSDARG00000105212	2676	-0.163951	0.106934	-1.5332	0.125227	0.865148	cfhl1	570905	complement factor H like 1
ENSDARG00000056590	325.426	0.24354	0.16015	1.52069	0.128336	0.86579	calca	436744	calcitonin/calcitonin-related polypeptide, alpha
ENSDARG00000037935	417.992	0.211086	0.138865	1.52008	0.12849	0.866348	aldh16a1	492710	aldehyde dehydrogenase 16 family, member A1
ENSDARG00000045834	87.168	0.281881	0.185494	1.51962	0.128606	0.866644	si:dkey-14d8.7	557676	si:dkey-14d8.7
ENSDARG00000040874	211.02	0.19789	0.130307	1.51865	0.12885	0.867807	add3a	556762	adducin 3 (gamma) a
ENSDARG00000074319	376.293	0.270282	0.178067	1.51787	0.129047	0.868123	sall1a	555721	spalt-like transcription factor 1a
ENSDARG00000074791	29.498	-0.282272	0.186011	-1.5175	0.129139	0.868123	aldh3a1	100000026	aldehyde dehydrogenase 3 family, member A1
ENSDARG00000078459	34.3276	0.235356	0.155112	1.51733	0.129182	0.868123	cux1a	797445	cut-like homeobox 1a
ENSDARG00000094045	291.695	-0.276049	0.181843	-1.51807	0.128997	0.868123	si:dkeyp-73d8.8	NA	si:dkeyp-73d8.8
ENSDARG00000003308	182.841	-0.178068	0.11749	-1.5156	0.129621	0.869628	emc2	407073	ER membrane protein complex subunit 2
ENSDARG00000031422	315.933	0.246465	0.162583	1.51594	0.129535	0.869628	igfbp2b	798920	insulin-like growth factor binding protein 2b
ENSDARG00000040555	481.602	0.133754	0.0882418	1.51577	0.129578	0.869628	bckdha	554124	branched chain keto acid dehydrogenase E1, alpha polypeptide
ENSDARG00000015628	24.0738	0.248389	0.164045	1.51414	0.129989	0.870175	psmd10	403085	proteasome 26S subunit, non-ATPase 10
ENSDARG00000044047	37.9391	-0.280233	0.185029	-1.51454	0.12989	0.870175	slc18b1	550539	solute carrier family 18, subfamily B, member 1
ENSDARG00000057016	53.6544	-0.206316	0.136244	-1.51431	0.129948	0.870175	cdc14ab	565969	cell division cycle 14Ab
ENSDARG00000062381	47.5656	0.219655	0.144998	1.51489	0.129801	0.870175	si:ch211-238n5.4	556432	si:ch211-238n5.4
ENSDARG00000006924	122.102	0.23645	0.156244	1.51333	0.130195	0.870596	fbxo38	799091	F-box protein 38
ENSDARG00000038785	132.398	-0.250348	0.165398	-1.51361	0.130125	0.870596	abcf2a	336770	ATP-binding cassette, sub-family F (GCN20), member 2a
ENSDARG00000039062	10.2436	-0.274891	0.18169	-1.51297	0.130287	0.870732	morn4	550131	MORN repeat containing 4
ENSDARG00000003527	73.1646	-0.215261	0.142438	-1.51127	0.13072	0.87145	mak16	192312	MAK16 homolog (S. cerevisiae)
ENSDARG00000016188	121.209	0.233756	0.154711	1.51092	0.130809	0.87145	si:ch73-63e15.2	100002292	si:ch73-63e15.2
ENSDARG00000040635	62.5608	0.227053	0.150278	1.51089	0.130818	0.87145	rnf11b	100150568	ring finger protein 11b
ENSDARG00000044002	210.771	0.174717	0.115649	1.51075	0.130851	0.87145	cyp2x7	402847	cytochrome P450, family 2, subfamily X, polypeptide 7
ENSDARG00000089019	99.8801	0.213169	0.140973	1.51212	0.130503	0.87145	si:ch211-175m2.5	568697	si:ch211-175m2.5
ENSDARG00000098983	79.4788	0.179266	0.118674	1.51057	0.130897	0.87145	CABZ01112656.1	NA	NA
ENSDARG00000101521	165.385	0.152084	0.100669	1.51073	0.130858	0.87145	si:ch1073-205c8.3	564377	si:ch1073-205c8.3
ENSDARG00000009250	1891.15	0.122499	0.0811227	1.51004	0.131033	0.871876	etfb	406271	electron-transfer-flavoprotein, beta polypeptide
ENSDARG00000014138	18.9915	-0.278947	0.184794	-1.5095	0.13117	0.871877	acot8	450052	acyl-CoA thioesterase 8
ENSDARG00000058693	654.065	-0.219543	0.145458	-1.50932	0.131217	0.871877	cast	563084	calpastatin
ENSDARG00000069102	157.546	-0.148903	0.0986637	-1.5092	0.131248	0.871877	zgc:112962	548348	zgc:112962
ENSDARG00000055760	69.1092	-0.243061	0.161108	-1.50868	0.13138	0.872279	srm	394009	spermidine synthase
ENSDARG00000055009	109.835	0.195592	0.129682	1.50824	0.131492	0.872545	col4a1	554269	collagen, type IV, alpha 1
ENSDARG00000037555	35.9501	-0.277444	0.184013	-1.50774	0.131621	0.872922	atoh8	561606	atonal bHLH transcription factor 8
ENSDARG00000036482	262.73	-0.252383	0.167459	-1.50713	0.131777	0.873362	hexim1	562319	hexamethylene bis-acetamide inducible 1
ENSDARG00000044402	65.9867	-0.237265	0.15745	-1.50692	0.131831	0.873362	nop16	436807	NOP16 nucleolar protein homolog (yeast)
ENSDARG00000009839	25.3029	0.259466	0.172269	1.50617	0.132024	0.873691	fam117bb	100003476	family with sequence similarity 117, member Bb
ENSDARG00000100110	16.7355	-0.280271	0.186057	-1.50637	0.131972	0.873691	si:ch211-79g12.2	NA	si:ch211-79g12.2
ENSDARG00000062688	50.6844	0.267767	0.177987	1.50441	0.132475	0.87432	gpnmb	563348	glycoprotein (transmembrane) nmb
ENSDARG00000091366	9.87464	-0.279961	0.186065	-1.50464	0.132417	0.87432	si:dkey-84k17.2	570574	si:dkey-84k17.2
ENSDARG00000096007	18.1184	-0.264069	0.175462	-1.50499	0.132327	0.87432	LOC100537428	100537428	gastrula zinc finger protein XlCGF57.1-like
ENSDARG00000100498	102.299	-0.212373	0.141168	-1.5044	0.132479	0.87432	LOC100536607	100536607	myeloid-associated differentiation marker-like
ENSDARG00000103590	250.722	-0.192782	0.12814	-1.50446	0.132463	0.87432	cyp2aa6	NA	cytochrome P450, family 2, subfamily AA, polypeptide 6
ENSDARG00000003860	122.952	-0.206703	0.137519	-1.50308	0.132818	0.876079	cbx3a	751689	chromobox homolog 3a (HP1 gamma homolog, Drosophila)
ENSDARG00000013741	33.2985	-0.263195	0.175217	-1.50211	0.133069	0.877257	lancl1	494154	LanC antibiotic synthetase component C-like 1 (bacterial)
ENSDARG00000096603	25.7678	0.272518	0.181471	1.50172	0.133169	0.877441	bmb	559540	brambleberry
ENSDARG00000095843	10.8803	0.267414	0.178123	1.50129	0.133281	0.877702	col24a1	NA	collagen type XXIV alpha 1
ENSDARG00000000241	508.019	-0.279157	0.185992	-1.50091	0.133379	0.877766	slc40a1	58153	solute carrier family 40 (iron-regulated transporter), member 1
ENSDARG00000037777	45.831	0.219493	0.146261	1.50069	0.133435	0.877766	stk16	550323	serine/threonine kinase 16
ENSDARG00000002020	50.1977	0.218629	0.146726	1.49005	0.136211	0.879014	rictorb	561835	RPTOR independent companion of MTOR, complex 2b
ENSDARG00000003444	260.14	0.178848	0.121863	1.46762	0.142208	0.879014	dhrs7	751626	dehydrogenase/reductase (SDR family) member 7
ENSDARG00000004952	156.784	-0.268515	0.179251	-1.49798	0.134138	0.879014	rsad2	570456	radical S-adenosyl methionine domain containing 2
ENSDARG00000005115	108.805	0.217052	0.147186	1.47468	0.140299	0.879014	calub	394057	calumenin b
ENSDARG00000006301	43.5424	0.254022	0.173023	1.46814	0.142067	0.879014	raph1a	557435	Ras association (RalGDS/AF-6) and pleckstrin homology domains 1a
ENSDARG00000006345	33.8134	0.236743	0.159655	1.48284	0.138117	0.879014	CABZ01056631.1	NA	NA
ENSDARG00000006372	2087.38	-0.137805	0.0929191	-1.48306	0.138058	0.879014	ugt5c2	751669	UDP glucuronosyltransferase 5 family, polypeptide C2
ENSDARG00000007135	146.515	-0.168196	0.113131	-1.48674	0.137085	0.879014	cnot3a	449540	CCR4-NOT transcription complex, subunit 3a
ENSDARG00000010918	88.5505	-0.216281	0.145252	-1.489	0.136487	0.879014	nprl3	564989	NPR3-like, GATOR1 complex subunit
ENSDARG00000011769	13.7139	-0.269878	0.182925	-1.47535	0.140118	0.879014	cpm	550253	carboxypeptidase M
ENSDARG00000011921	202.996	0.146761	0.0985868	1.48865	0.136579	0.879014	txnl1	394113	thioredoxin-like 1
ENSDARG00000012453	29.7547	-0.267564	0.181105	-1.4774	0.139569	0.879014	rnls	436880	renalase, FAD-dependent amine oxidase
ENSDARG00000013078	1069.31	0.118451	0.0800766	1.47922	0.139083	0.879014	ywhaba	323055	tyrosine 3-monooxygenase/tryptophan 5-monooxygenase activation protein, beta polypeptide a
ENSDARG00000013472	52.5494	0.232576	0.155937	1.49147	0.135838	0.879014	nedd1	406827	neural precursor cell expressed, developmentally down-regulated 1
ENSDARG00000015823	118.703	-0.189573	0.127045	-1.49217	0.135655	0.879014	vps26b	406684	VPS26 retromer complex component B
ENSDARG00000016513	324.085	0.22009	0.149571	1.47147	0.141164	0.879014	setd3	337193	SET domain containing 3
ENSDARG00000016811	66.2346	-0.222618	0.151158	-1.47275	0.140817	0.879014	ints3	560575	integrator complex subunit 3
ENSDARG00000017490	1552.34	0.278335	0.186079	1.49579	0.134708	0.879014	cel.1	322481	carboxyl ester lipase, tandem duplicate 1
ENSDARG00000018145	117.166	-0.265346	0.177559	-1.49441	0.135068	0.879014	mid1ip1l	322977	MID1 interacting protein 1, like
ENSDARG00000018425	318.5	-0.229241	0.154542	-1.48335	0.13798	0.879014	ddx61	100007313	DEAD (Asp-Glu-Ala-Asp) box helicase 61
ENSDARG00000018478	13399.4	0.206057	0.140343	1.46823	0.142041	0.879014	agxtb	79378	alanine-glyoxylate aminotransferase b
ENSDARG00000018921	24.7433	-0.268827	0.180058	-1.49301	0.135435	0.879014	fam84a	393590	family with sequence similarity 84, member A
ENSDARG00000019613	1402.12	0.195047	0.132227	1.47509	0.140187	0.879014	ip6k2b	436662	inositol hexakisphosphate kinase 2b
ENSDARG00000019815	63.285	-0.27178	0.184415	-1.47374	0.140551	0.879014	fn1a	100005469	fibronectin 1a
ENSDARG00000020077	181.785	0.273564	0.184067	1.48622	0.137221	0.879014	nol10	393206	nucleolar protein 10
ENSDARG00000021172	8882.96	-0.140873	0.0957638	-1.47105	0.141277	0.879014	cyp2ad2	259306	cytochrome P450, family 2, subfamily AD, polypeptide 2
ENSDARG00000021466	161.727	-0.15107	0.102946	-1.46746	0.14225	0.879014	ireb2	652982	iron-responsive element binding protein 2
ENSDARG00000021573	394.499	0.244614	0.166143	1.47231	0.140937	0.879014	slc16a7	641419	solute carrier family 16, member 7 (monocarboxylic acid transporter 2)
ENSDARG00000022648	25.1726	0.257701	0.173314	1.4869	0.137041	0.879014	otud3	405858	OTU deubiquitinase 3
ENSDARG00000024561	126.413	-0.247886	0.168164	-1.47407	0.140463	0.879014	nolc1	561131	nucleolar and coiled-body phosphoprotein 1
ENSDARG00000024619	33.5864	0.269799	0.183153	1.47308	0.140729	0.879014	si:ch211-206a7.2	566899	si:ch211-206a7.2
ENSDARG00000025850	3683.51	-0.121085	0.081159	-1.49195	0.135713	0.879014	rps21	394166	ribosomal protein S21
ENSDARG00000026801	937.72	-0.140897	0.0960462	-1.46697	0.142385	0.879014	stau2	393899	staufen double-stranded RNA binding protein 2
ENSDARG00000027187	89.8962	-0.200377	0.13664	-1.46646	0.142523	0.879014	kat8	100003790	K(lysine) acetyltransferase 8
ENSDARG00000027501	36.6083	0.230392	0.156842	1.46895	0.141847	0.879014	usp20	393962	ubiquitin specific peptidase 20
ENSDARG00000028228	38.2042	-0.222957	0.151834	-1.46842	0.141989	0.879014	zbtb18	100003157	zinc finger and BTB domain containing 18
ENSDARG00000028848	55.2885	0.236782	0.159397	1.48549	0.137415	0.879014	lsm12a	407986	LSM12 homolog a
ENSDARG00000029168	214.781	0.167561	0.112564	1.48858	0.136598	0.879014	ppfibp2b	436635	PTPRF interacting protein, binding protein 2b (liprin beta 2)
ENSDARG00000029307	24.1478	0.256384	0.173724	1.47581	0.139994	0.879014	zgc:101800	494078	zgc:101800
ENSDARG00000030964	21.2903	-0.273495	0.185941	-1.47087	0.141327	0.879014	pde12	692319	phosphodiesterase 12
ENSDARG00000031560	44.5493	0.219073	0.147741	1.48282	0.138122	0.879014	srpk1b	791187	SRSF protein kinase 1b
ENSDARG00000031911	145.057	0.181235	0.121075	1.49688	0.134424	0.879014	tns3.2	NA	tensin 3, tandem duplicate 2
ENSDARG00000032866	311.865	-0.132698	0.0900421	-1.47373	0.140555	0.879014	erh	30475	enhancer of rudimentary homolog (Drosophila)
ENSDARG00000033172	102.755	-0.248968	0.169216	-1.4713	0.141211	0.879014	nr2f5	30427	nuclear receptor subfamily 2, group F, member 5
ENSDARG00000035256	62.8443	-0.267372	0.182206	-1.46742	0.142263	0.879014	eef2l2	336168	eukaryotic translation elongation factor 2, like 2
ENSDARG00000036065	815.368	0.223888	0.150184	1.49076	0.136025	0.879014	mgat1b	558524	mannosyl (alpha-1,3-)-glycoprotein beta-1,2-N-acetylglucosaminyltransferase b
ENSDARG00000036426	45.4121	-0.238196	0.159506	-1.49333	0.13535	0.879014	zgc:103586	492517	zgc:103586
ENSDARG00000037017	184.545	0.136504	0.0913807	1.49379	0.135231	0.879014	ube4b	170784	ubiquitination factor E4B, UFD2 homolog (S. cerevisiae)
ENSDARG00000038557	37.7536	0.25045	0.169324	1.47912	0.139109	0.879014	anks3	100136846	ankyrin repeat and sterile alpha motif domain containing 3
ENSDARG00000038737	160.715	-0.164836	0.112319	-1.46756	0.142223	0.879014	phf20b	445482	PHD finger protein 20, b
ENSDARG00000039082	273.318	-0.263034	0.176478	-1.49046	0.136103	0.879014	zgc:123010	641500	zgc:123010
ENSDARG00000039455	30.9261	-0.236414	0.159116	-1.48579	0.137334	0.879014	tspan15	100000710	tetraspanin 15
ENSDARG00000040179	10.295	0.276519	0.184832	1.49605	0.13464	0.879014	zgc:101562	792098	zgc:101562
ENSDARG00000040287	549.077	0.1122	0.0764818	1.46701	0.142373	0.879014	ywhabl	321729	tyrosine 3-monooxygenase/tryptophan 5-monooxygenase activation protein, beta polypeptide like
ENSDARG00000040332	34.1144	0.239501	0.163194	1.46758	0.142218	0.879014	crfb2	777653	cytokine receptor family member b2
ENSDARG00000040396	40.7135	-0.218876	0.146422	-1.49483	0.134959	0.879014	bcl7bb	81595	B-cell CLL/lymphoma 7B, b
ENSDARG00000040553	147.959	-0.205658	0.139147	-1.47799	0.139411	0.879014	tmem97	NA	transmembrane protein 97
ENSDARG00000041306	178.61	-0.130803	0.0881783	-1.48339	0.137971	0.879014	mrps25	550252	mitochondrial ribosomal protein S25
ENSDARG00000042322	179.573	-0.247216	0.165519	-1.49358	0.135286	0.879014	si:dkey-177p2.6	568712	si:dkey-177p2.6
ENSDARG00000042496	98.8143	-0.208752	0.140934	-1.4812	0.138553	0.879014	parp12a	567195	poly (ADP-ribose) polymerase family, member 12a
ENSDARG00000043898	21.8675	-0.276423	0.185475	-1.49035	0.136132	0.879014	timm10b	550527	translocase of inner mitochondrial membrane 10 homolog B (yeast)
ENSDARG00000044436	25.0377	0.262167	0.177896	1.4737	0.140561	0.879014	rps6ka4	561959	ribosomal protein S6 kinase, polypeptide 4
ENSDARG00000044642	127.992	0.233315	0.157478	1.48157	0.138455	0.879014	sc5d	447891	sterol-C5-desaturase
ENSDARG00000044949	59.7569	0.21587	0.14615	1.47704	0.139665	0.879014	rnf8	404050	ring finger protein 8, E3 ubiquitin protein ligase
ENSDARG00000045175	13.2887	-0.273556	0.184726	-1.48087	0.138641	0.879014	pofut2	777668	protein O-fucosyltransferase 2
ENSDARG00000045372	80.9298	-0.189159	0.128976	-1.46662	0.142479	0.879014	ngdn	386642	neuroguidin, EIF4E binding protein
ENSDARG00000045749	193.929	0.237477	0.15876	1.49583	0.134699	0.879014	ppfibp1a	565020	PTPRF interacting protein, binding protein 1a (liprin beta 1)
ENSDARG00000053058	6982.8	-0.129749	0.0880658	-1.47332	0.140665	0.879014	rps11	406686	ribosomal protein S11
ENSDARG00000054849	512.602	-0.209037	0.141723	-1.47497	0.140221	0.879014	bcat2	436949	branched chain amino-acid transaminase 2, mitochondrial
ENSDARG00000056075	1041.11	-0.106349	0.0717122	-1.48299	0.138076	0.879014	rca2.1	541367	regulator of complement activation group 2 gene 1
ENSDARG00000057927	32.6315	-0.25358	0.172888	-1.46672	0.142451	0.879014	rps6ka3b	100009657	ribosomal protein S6 kinase, polypeptide 3b
ENSDARG00000058730	258.906	-0.180417	0.122556	-1.47213	0.140987	0.879014	rdh10a	562840	retinol dehydrogenase 10a
ENSDARG00000058828	21.6565	0.272611	0.185157	1.47232	0.140934	0.879014	ccdc51	751752	coiled-coil domain containing 51
ENSDARG00000059646	289.711	-0.204881	0.138454	-1.47978	0.138932	0.879014	nt5dc2	556186	5'-nucleotidase domain containing 2
ENSDARG00000059841	236.832	0.207445	0.140789	1.47344	0.140632	0.879014	exosc1	558857	exosome component 1
ENSDARG00000059916	24.6925	0.261187	0.175246	1.4904	0.136119	0.879014	hyal1	664772	hyaluronoglucosaminidase 1
ENSDARG00000060101	67.0701	0.207882	0.138639	1.49944	0.133759	0.879014	trappc12	791162	trafficking protein particle complex 12
ENSDARG00000060469	191.995	0.215566	0.146498	1.47146	0.141167	0.879014	pik3r4	564088	phosphoinositide-3-kinase, regulatory subunit 4
ENSDARG00000060489	271.263	-0.150621	0.10233	-1.47191	0.141044	0.879014	mrpl32	751730	mitochondrial ribosomal protein L32
ENSDARG00000061338	165.561	-0.161367	0.108157	-1.49197	0.135706	0.879014	ddx6	564633	DEAD (Asp-Glu-Ala-Asp) box helicase 6
ENSDARG00000062479	912.688	-0.128631	0.0861519	-1.49308	0.135417	0.879014	vcam1b	561971	vascular cell adhesion molecule 1b
ENSDARG00000062501	2162.67	0.201607	0.136696	1.47486	0.14025	0.879014	hhipl1	100002738	HHIP-like 1
ENSDARG00000069169	19.3746	0.264212	0.178317	1.4817	0.138419	0.879014	cerk	558496	ceramide kinase
ENSDARG00000069496	48.1295	-0.206443	0.140538	-1.46894	0.141849	0.879014	arl2	449774	ADP-ribosylation factor-like 2
ENSDARG00000070116	58.2862	-0.212356	0.144482	-1.46977	0.141623	0.879014	nit1	447900	nitrilase 1
ENSDARG00000073970	414.524	-0.1811	0.121744	-1.48755	0.136871	0.879014	mctp2b	NA	multiple C2 domains, transmembrane 2b
ENSDARG00000074424	89.8406	0.200272	0.134024	1.4943	0.135097	0.879014	ibtk	572463	inhibitor of Bruton agammaglobulinemia tyrosine kinase
ENSDARG00000074425	387.017	-0.255238	0.172698	-1.47794	0.139423	0.879014	si:busm1-57f23.1	368621	si:busm1-57f23.1
ENSDARG00000074836	22.0461	-0.26424	0.176559	-1.49662	0.134493	0.879014	setmar	564575	SET domain and mariner transposase fusion gene
ENSDARG00000076360	41.0803	-0.209089	0.14134	-1.47933	0.139052	0.879014	coa1	108179075	cytochrome C oxidase assembly factor 1 homolog (S. cerevisiae)
ENSDARG00000076796	93.2861	-0.241604	0.163575	-1.47702	0.13967	0.879014	dlg3	564081	discs, large homolog 3 (Drosophila)
ENSDARG00000076829	116.632	0.255571	0.174028	1.46857	0.141951	0.879014	ankib1b	561277	ankyrin repeat and IBR domain containing 1b
ENSDARG00000077717	2520.94	-0.141725	0.0955748	-1.48287	0.138108	0.879014	rpl29	445040	ribosomal protein L29
ENSDARG00000078041	76.7894	-0.269037	0.182311	-1.4757	0.140024	0.879014	xpo1a	558395	exportin 1 (CRM1 homolog, yeast) a
ENSDARG00000078050	25.1253	-0.276481	0.185794	-1.4881	0.136724	0.879014	phf19	560078	PHD finger protein 19
ENSDARG00000078322	27.2486	0.27633	0.185963	1.48594	0.137295	0.879014	col12a1a	100149543	collagen, type XII, alpha 1a
ENSDARG00000078722	98.8373	0.20048	0.13454	1.49011	0.136194	0.879014	clip1a	797680	CAP-GLY domain containing linker protein 1a
ENSDARG00000086620	26.4192	-0.266769	0.178992	-1.49039	0.136121	0.879014	gckr	NA	glucokinase (hexokinase 4) regulator
ENSDARG00000087227	421.982	0.178641	0.121088	1.4753	0.140133	0.879014	oit3	100535938	oncoprotein induced transcript 3
ENSDARG00000088307	10.9517	0.27657	0.185848	1.48815	0.136711	0.879014	mkl2a	793956	MKL/myocardin-like 2a
ENSDARG00000090301	74.3961	-0.197918	0.133278	-1.485	0.137544	0.879014	usp48	100332674	ubiquitin specific peptidase 48
ENSDARG00000090428	2795.85	0.273701	0.185244	1.47751	0.139538	0.879014	ctrb1	322451	chymotrypsinogen B1
ENSDARG00000091127	509.634	0.251618	0.171023	1.47125	0.141222	0.879014	klf15	335901	Kruppel-like factor 15
ENSDARG00000097855	98.8632	-0.218027	0.146811	-1.48509	0.137521	0.879014	si:ch211-3o3.9	NA	si:ch211-3o3.9
ENSDARG00000098441	18.5764	-0.263766	0.177275	-1.4879	0.136779	0.879014	nars2	561673	asparaginyl-tRNA synthetase 2, mitochondrial (putative)
ENSDARG00000098588	321.823	0.210592	0.142858	1.47413	0.140446	0.879014	gchfr	393735	GTP cyclohydrolase I feedback regulator
ENSDARG00000099755	834.986	-0.130071	0.0871028	-1.49331	0.135357	0.879014	pfklb	550259	phosphofructokinase, liver b
ENSDARG00000099936	78.5604	-0.184114	0.125315	-1.46921	0.141777	0.879014	nlrc3l	100538217	NLR family, CARD domain containing 3-like
ENSDARG00000100114	155.086	-0.152116	0.102734	-1.48068	0.138693	0.879014	sf3a3	446168	splicing factor 3a, subunit 3
ENSDARG00000100254	373.899	0.181231	0.122845	1.47528	0.140136	0.879014	zgc:85789	322350	zgc:85789
ENSDARG00000100503	134.214	0.180699	0.121606	1.48594	0.137295	0.879014	sos1	556286	son of sevenless homolog 1 (Drosophila)
ENSDARG00000101080	138.811	0.152224	0.103323	1.47328	0.140677	0.879014	pwwp2b	561643	PWWP domain containing 2B
ENSDARG00000101744	90.7706	-0.195234	0.132134	-1.47755	0.139528	0.879014	hug	30065	HuG
ENSDARG00000103187	83.4699	-0.21797	0.148486	-1.46795	0.142116	0.879014	syce2	553132	synaptonemal complex central element protein 2
ENSDARG00000103234	32.789	-0.240254	0.162819	-1.47559	0.140054	0.879014	ppie	550373	peptidylprolyl isomerase E (cyclophilin E)
ENSDARG00000103511	60.7953	0.222621	0.151109	1.47325	0.140684	0.879014	zfand2a	393489	zinc finger, AN1-type domain 2A
ENSDARG00000103542	17.8273	-0.26751	0.182017	-1.46969	0.141645	0.879014	vegfaa	30682	vascular endothelial growth factor Aa
ENSDARG00000103787	86.1807	-0.179713	0.120285	-1.49407	0.135159	0.879014	chd1	563236	chromodomain helicase DNA binding protein 1
ENSDARG00000103825	28.5065	0.255433	0.171209	1.49194	0.135716	0.879014	galnt10	NA	UDP-N-acetyl-alpha-D-galactosamine:polypeptide N-acetylgalactosaminyltransferase 10 (GalNAc-T10)
ENSDARG00000103979	1258.84	0.202853	0.138256	1.46723	0.142314	0.879014	calr3a	30248	calreticulin 3a
ENSDARG00000104516	33.0047	-0.258387	0.174759	-1.47853	0.139265	0.879014	polr3d	393257	polymerase (RNA) III (DNA directed) polypeptide D
ENSDARG00000104643	20.5433	-0.271661	0.184213	-1.47472	0.140289	0.879014	tuba7l	431777	tubulin, alpha 7 like
ENSDARG00000104798	13.0538	0.26712	0.181754	1.46967	0.14165	0.879014	LOC101883936	101883936	gastrula zinc finger protein XlCGF8.2DB-like
ENSDARG00000078244	13.4761	0.271647	0.185303	1.46596	0.142659	0.879406	si:ch211-197l9.2	100001876	si:ch211-197l9.2
ENSDARG00000044688	41.6554	-0.270956	0.184904	-1.46539	0.142815	0.879473	dusp4	394146	dual specificity phosphatase 4
ENSDARG00000052139	79.4092	0.214658	0.14648	1.46544	0.142802	0.879473	notch3	58066	notch 3
ENSDARG00000079626	154.384	-0.1608	0.109853	-1.46377	0.143257	0.881751	elf2b	387534	E74-like factor 2b (ets domain transcription factor)
ENSDARG00000020204	17.8384	0.259977	0.177689	1.4631	0.14344	0.882149	nf2a	561184	neurofibromin 2a (merlin)
ENSDARG00000041799	59.7307	0.233661	0.159714	1.463	0.143467	0.882149	cx43	30236	connexin 43
ENSDARG00000068264	13.3146	-0.265532	0.181541	-1.46266	0.143561	0.882276	grhpra	497183	glyoxylate reductase/hydroxypyruvate reductase a
ENSDARG00000045968	78.4971	0.19742	0.135013	1.46223	0.143678	0.882552	spg11	NA	spastic paraplegia 11
ENSDARG00000063446	55.5488	0.220009	0.150502	1.46184	0.143785	0.882764	iba57	100330979	IBA57 homolog, iron-sulfur cluster assembly
ENSDARG00000001777	64.6451	0.213842	0.147056	1.45415	0.145904	0.883138	nup155	393125	nucleoporin 155
ENSDARG00000002385	40.5934	-0.227948	0.15671	-1.45458	0.145786	0.883138	atm	403064	ATM serine/threonine kinase
ENSDARG00000005754	627.492	0.14862	0.102002	1.45704	0.145106	0.883138	ptprfb	799867	protein tyrosine phosphatase, receptor type, f, b
ENSDARG00000006370	143.798	0.150917	0.103805	1.45385	0.145988	0.883138	atp6v1h	286779	ATPase, H+ transporting, lysosomal V1 subunit H
ENSDARG00000009169	84.3433	-0.200854	0.13746	-1.46118	0.143966	0.883138	mob1ba	393169	MOB kinase activator 1Ba
ENSDARG00000011973	26.7775	-0.267041	0.183922	-1.45193	0.146521	0.883138	slc35d1a	445400	solute carrier family 35 (UDP-GlcA/UDP-GalNAc transporter), member D1a
ENSDARG00000014657	12.1471	0.270084	0.186063	1.45157	0.14662	0.883138	zgc:171731	563034	zgc:171731
ENSDARG00000015310	388.06	-0.211825	0.145619	-1.45465	0.145765	0.883138	pitpnbl	406752	phosphatidylinositol transfer protein, beta, like
ENSDARG00000018602	304.846	0.123951	0.0855189	1.4494	0.147226	0.883138	rab5aa	337737	RAB5A, member RAS oncogene family, a
ENSDARG00000018814	247.815	0.158925	0.109678	1.44901	0.147335	0.883138	esrp2	572992	epithelial splicing regulatory protein 2
ENSDARG00000020298	27.4162	0.268518	0.184701	1.4538	0.146002	0.883138	btg2	30079	B-cell translocation gene 2
ENSDARG00000025420	45.7053	-0.250245	0.172199	-1.45323	0.146159	0.883138	fzd5	30364	frizzled class receptor 5
ENSDARG00000027984	884.817	0.125512	0.0864857	1.45125	0.146711	0.883138	gstz1	436754	glutathione S-transferase zeta 1
ENSDARG00000029019	50.3585	-0.232613	0.160516	-1.44916	0.147293	0.883138	epb41b	326287	erythrocyte membrane protein band 4.1b
ENSDARG00000032013	222.14	0.148617	0.102352	1.45201	0.146498	0.883138	pafah1b1a	394246	platelet-activating factor acetylhydrolase 1b, regulatory subunit 1a
ENSDARG00000034256	26.5804	0.246125	0.169078	1.45569	0.145478	0.883138	cdk10	550285	cyclin-dependent kinase 10
ENSDARG00000036489	166.144	-0.206063	0.14219	-1.44921	0.147279	0.883138	zgc:112356	569875	zgc:112356
ENSDARG00000036785	91.798	-0.196912	0.135479	-1.45345	0.146099	0.883138	si:ch211-226m16.2	100003708	si:ch211-226m16.2
ENSDARG00000037537	32.3834	-0.221112	0.152192	-1.45285	0.146265	0.883138	fam58a	553650	family with sequence similarity 58, member A
[truncated: 10,181 more rows]

## Sheet: RNAseq_ensembl_F1
Row.names	baseMean	log2FoldChange	lfcSE	stat	pvalue	padj	entrezgene	name	symbol
ENSDARG00000095082	122.664	-2.75183	0.237601	-11.5818	5.1e-31	5.94e-27	564958	si:ch211-194p6.12	si:ch211-194p6.12
ENSDARG00000059049	2910.69	1.13253	0.126015	8.98726	2.53e-19	1.48e-15	564690	zgc:174904	zgc:174904
ENSDARG00000043102	159.236	-1.07891	0.127259	-8.478	2.29e-17	8.9e-14	494053	latexin	lxn
ENSDARG00000058302	153.098	-1.28146	0.151798	-8.44191	3.12e-17	9.1e-14	394184	SH3 domain binding glutamate-rich protein like	sh3bgrl
ENSDARG00000079170	8.75504	2.10961	0.273008	7.72726	1.1e-14	2.56e-11	799038	zgc:162154	zgc:162154
ENSDARG00000070918	833.526	0.924518	0.126814	7.29036	3.09e-13	6e-10	563738	si:ch211-284e20.8	si:ch211-284e20.8
ENSDARG00000100865	45.657	1.95414	0.273639	7.14132	9.24e-13	1.54e-09	NA	si:dkey-269o24.1	si:dkey-269o24.1
ENSDARG00000105265	4946.92	-1.22356	0.171915	-7.11727	1.1e-12	1.6e-09	100141330	zgc:171534	zgc:171534
ENSDARG00000100547	12.388	-1.87875	0.27281	-6.88665	5.71e-12	7.4e-09	NA	NA	si:ch211-67o16.6p
ENSDARG00000004952	153.056	-1.25026	0.183308	-6.82055	9.07e-12	1.06e-08	570456	radical S-adenosyl methionine domain containing 2	rsad2
ENSDARG00000058508	124.73	1.40161	0.21126	6.63452	3.26e-11	3.45e-08	564542	si:dkey-254e1.1	si:dkey-254e1.1
ENSDARG00000057949	544.097	1.44494	0.219034	6.59684	4.2e-11	4.08e-08	556206	solute carrier family 43, member 3b	slc43a3b
ENSDARG00000092999	36.8669	1.7657	0.269407	6.55401	5.6e-11	5.02e-08	563091	si:dkey-206m15.8	si:dkey-206m15.8
ENSDARG00000086374	128	-1.37598	0.212255	-6.48268	9.01e-11	7.5e-08	558956	ISG15 ubiquitin-like modifier	isg15
ENSDARG00000027495	28.7	-1.42044	0.220983	-6.42782	1.29e-10	1.01e-07	335732	ELOVL fatty acid elongase 4b	elovl4b
ENSDARG00000014439	99.1708	1.04352	0.164399	6.34748	2.19e-10	1.59e-07	553380	diacylglycerol kinase, zeta a	dgkza
ENSDARG00000092493	1099.56	0.691884	0.11005	6.28699	3.24e-10	2.22e-07	NA	si:dkeyp-44a8.2	si:dkeyp-44a8.2
ENSDARG00000011581	77.7811	-1.00414	0.161554	-6.21547	5.12e-10	3.31e-07	326062	si:dkey-23k10.5	si:dkey-23k10.5
ENSDARG00000039579	248.313	-0.897025	0.147683	-6.07398	1.25e-09	7.65e-07	553553	complement factor D (adipsin)	cfd
ENSDARG00000044626	9.18442	1.5976	0.265222	6.02364	1.71e-09	9.94e-07	100149897	coiled-coil domain containing 90B	ccdc90b
ENSDARG00000070604	13.4407	-1.52372	0.254697	-5.98247	2.2e-09	1.22e-06	553299	zgc:162509	zgc:162509
ENSDARG00000058775	42.1246	-1.06515	0.178319	-5.97326	2.33e-09	1.23e-06	797890	zgc:175176	zgc:175176
ENSDARG00000070581	29.2541	1.62335	0.273937	5.92601	3.1e-09	1.57e-06	777609	gamma-glutamylamine cyclotransferase, tandem duplicate 1	ggact.1
ENSDARG00000076011	85.188	0.924717	0.157235	5.8811	4.08e-09	1.98e-06	562087	si:ch211-149b19.3	si:ch211-149b19.3
ENSDARG00000070261	131.173	-1.08517	0.185752	-5.84205	5.16e-09	2.4e-06	550515	cytokine receptor-like factor 3	crlf3
ENSDARG00000006341	121.506	-1.27151	0.218227	-5.82652	5.66e-09	2.54e-06	562318	taste receptor, type 1, member 3	tas1r3
ENSDARG00000079645	31.8001	-1.38538	0.240362	-5.76371	8.23e-09	3.55e-06	NA	sc:d217	sc:d217
ENSDARG00000103054	62.5106	1.01798	0.179543	5.66985	1.43e-08	5.95e-06	NA	dynamin 2	DNM2 (1 of many)
ENSDARG00000086277	21.3683	-1.36582	0.246706	-5.53624	3.09e-08	1.24e-05	NA	NA	aldh1l1
ENSDARG00000099774	143.746	1.27568	0.231042	5.52144	3.36e-08	1.31e-05	405812	cytochrome b5 type B	cyb5b
ENSDARG00000094719	793.91	-1.17561	0.214446	-5.48208	4.2e-08	1.58e-05	NA	si:dkeyp-1h4.9	si:dkeyp-1h4.9
ENSDARG00000018600	2088.29	-0.437823	0.0806419	-5.42922	5.66e-08	2.06e-05	325922	retinol saturase (all-trans-retinol 13,14-reductase)	retsat
ENSDARG00000017982	225.79	-1.23759	0.228282	-5.42131	5.92e-08	2.09e-05	564475	cytochrome P450, family 39, subfamily A, polypeptide 1	cyp39a1
ENSDARG00000044420	100.342	-0.718247	0.132632	-5.41532	6.12e-08	2.1e-05	393734	DnaJ (Hsp40) homolog, subfamily C, member 19	dnajc19
ENSDARG00000086746	293.114	1.34166	0.248604	5.39679	6.78e-08	2.26e-05	100333321	proline dehydrogenase (oxidase) 1a	prodha
ENSDARG00000038405	21084.4	0.713472	0.132578	5.38153	7.39e-08	2.39e-05	100007703	uncharacterized LOC100007703	LOC100007703
ENSDARG00000078512	1599.64	1.26407	0.235752	5.36185	8.24e-08	2.59e-05	559403	acetyl-CoA carboxylase alpha	acaca
ENSDARG00000052470	4363.04	-0.330116	0.0622647	-5.30183	1.15e-07	3.52e-05	794176	insulin-like growth factor binding protein 2a	igfbp2a
ENSDARG00000013921	161.512	1.0665	0.202437	5.2683	1.38e-07	4.06e-05	566822	furry homolog a (Drosophila)	frya
ENSDARG00000045929	2684.11	-0.678018	0.128756	-5.26593	1.39e-07	4.06e-05	100002007	ornithine decarboxylase antizyme 2a	oaz2a
ENSDARG00000099757	114.683	-0.998969	0.189895	-5.26065	1.44e-07	4.08e-05	567031	WD repeat domain 47b	wdr47b
ENSDARG00000015111	116.694	0.813504	0.155074	5.24591	1.56e-07	4.27e-05	406249	DEAD (Asp-Glu-Ala-Asp) box polypeptide 39Ab	ddx39ab
ENSDARG00000101367	24.8068	-1.09917	0.209619	-5.24368	1.57e-07	4.27e-05	NA	si:ch73-193i22.1	si:ch73-193i22.1
ENSDARG00000093173	67.4433	-1.02509	0.196203	-5.22464	1.74e-07	4.62e-05	NA	si:dkey-93m18.6	si:dkey-93m18.6
ENSDARG00000076747	32.3396	1.34961	0.258679	5.2173	1.82e-07	4.7e-05	100330322	transmembrane and coiled-coil domain family 1a	tmcc1a
ENSDARG00000030604	35.0804	1.36142	0.262645	5.18351	2.18e-07	5.52e-05	565379	phosphorylase kinase, gamma 1a (muscle)	phkg1a
ENSDARG00000059303	187.213	0.713996	0.138908	5.14008	2.75e-07	6.81e-05	573096	heterogeneous nuclear ribonucleoprotein L2	hnrnpl2
ENSDARG00000101749	318.813	0.668952	0.130489	5.12649	2.95e-07	7.17e-05	447817	zgc:92161	zgc:92161
ENSDARG00000078547	8.30815	1.34754	0.265831	5.06915	4e-07	9.5e-05	570749	si:ch211-264f5.2	si:ch211-264f5.2
ENSDARG00000079659	24.2004	1.18229	0.234247	5.04718	4.48e-07	0.000104506	799626	WD repeat domain 53	wdr53
ENSDARG00000079634	15.6289	-1.30938	0.259734	-5.04122	4.63e-07	0.0001057	NA	filamin A interacting protein 1b	filip1b
ENSDARG00000068280	14.5674	-1.24466	0.247605	-5.02679	4.99e-07	0.000109667	100334415	growth factor receptor-bound protein 14	grb14
ENSDARG00000095909	37.0214	0.980643	0.195057	5.02746	4.97e-07	0.000109667	NA	si:ch211-253b18.3	si:ch211-253b18.3
ENSDARG00000039752	131.786	-0.763359	0.152051	-5.0204	5.16e-07	0.000111283	100149441	si:ch73-308m11.1	si:ch73-308m11.1
ENSDARG00000014727	3657.1	0.613985	0.122849	4.99787	5.8e-07	0.000122828	449662	acyl-CoA oxidase 1, palmitoyl	acox1
ENSDARG00000068397	12.8544	1.36578	0.273671	4.99057	6.02e-07	0.000125284	565809	tensin 2b	tns2b
ENSDARG00000075735	87.7446	-0.883686	0.177374	-4.98203	6.29e-07	0.000128642	560916	CXXC finger protein 5b	cxxc5b
ENSDARG00000044010	299.849	1.34851	0.271624	4.96461	6.88e-07	0.000138318	565508	lysyl oxidase-like 2a	loxl2a
ENSDARG00000041895	428.882	-0.985239	0.198645	-4.95981	7.06e-07	0.000139377	266992	carbamoyl-phosphate synthetase 2, aspartate transcarbamylase, and dihydroorotase	cad
ENSDARG00000056410	1237.58	0.788466	0.159621	4.9396	7.83e-07	0.000152052	100126232	ferredoxin 1	fdx1
ENSDARG00000032868	215.348	0.904334	0.184422	4.90362	9.41e-07	0.000179752	565706	phosphodiesterase 4B, cAMP-specific a	pde4ba
ENSDARG00000097615	89.5623	0.983827	0.201333	4.88657	1.03e-06	0.000192865	793004	si:ch211-108d22.2	si:ch211-108d22.2
ENSDARG00000035120	813.539	1.07189	0.21991	4.87422	1.09e-06	0.000202077	NA	glycine decarboxylase	GLDC
ENSDARG00000028517	196.898	0.803521	0.164996	4.86995	1.12e-06	0.000203265	554137	HMG-box transcription factor 1	hbp1
ENSDARG00000062058	1266.37	0.687914	0.142602	4.824	1.41e-06	0.000252272	567667	solute carrier family 12 (potassium/chloride transporter), member 7b	slc12a7b
ENSDARG00000094923	104.248	0.941732	0.195432	4.81872	1.44e-06	0.000255124	NA	NA	si:ch73-80e5.5p
ENSDARG00000028386	153.574	-1.106	0.230228	-4.80394	1.56e-06	0.000270601	64605	HIV-1 Tat interactive protein 2	htatip2
ENSDARG00000002917	53.1479	-1.03773	0.217601	-4.76897	1.85e-06	0.000312743	556445	glutaminase 2b (liver, mitochondrial)	gls2b
ENSDARG00000003035	2103.86	0.651977	0.136658	4.77086	1.83e-06	0.000312743	373085	heat shock protein 9	hspa9
ENSDARG00000101557	39.6065	-1.17556	0.247167	-4.75615	1.97e-06	0.000328502	387260	scavenger receptor class B, member 1	scarb1
ENSDARG00000063635	2112.04	-0.783519	0.165096	-4.74584	2.08e-06	0.000340818	555686	neurexin 1b	nrxn1b
ENSDARG00000094901	23.1801	-1.15677	0.243891	-4.74299	2.11e-06	0.000340851	100002917	ATP-binding cassette, sub-family C (CFTR/MRP), member 6b, tandem duplicate 2	abcc6b.2
ENSDARG00000006257	41.032	-1.19437	0.252523	-4.72975	2.25e-06	0.000358875	393897	very low density lipoprotein receptor	vldlr
ENSDARG00000037941	20.785	1.24103	0.262901	4.72051	2.35e-06	0.000370492	436686	synaptotagmin Va	syt5a
ENSDARG00000020625	543.234	0.447653	0.0950537	4.70948	2.48e-06	0.000385909	30280	Janus kinase 1	jak1
ENSDARG00000063914	5438.54	-0.348404	0.0743171	-4.68807	2.76e-06	0.000417708	140533	NADH dehydrogenase subunit 3	ND3
ENSDARG00000073718	31.6297	-1.1337	0.241833	-4.68793	2.76e-06	0.000417708	798813	si:ch73-233k15.2	si:ch73-233k15.2
ENSDARG00000018923	357.264	1.09291	0.234245	4.66567	3.08e-06	0.000452335	568468	FAT atypical cadherin 2	fat2
ENSDARG00000037894	75.6693	-0.761627	0.163486	-4.65866	3.18e-06	0.000452335	664754	enhancer of zeste 1 polycomb repressive complex 2 subunit	ezh1
ENSDARG00000039888	43.4078	-1.24112	0.266094	-4.66423	3.1e-06	0.000452335	NA	NA	CU929449.1
ENSDARG00000054846	52.8141	0.979163	0.210168	4.65895	3.18e-06	0.000452335	NA	NA	si:ch73-217b7.4p
ENSDARG00000055373	39.358	-0.804767	0.172584	-4.66305	3.12e-06	0.000452335	799945	sema domain, immunoglobulin domain (Ig), short basic domain, secreted, (semaphorin) 3Fb	sema3fb
ENSDARG00000029259	117.195	-0.854972	0.183761	-4.65264	3.28e-06	0.00045576	692276	zgc:136493	zgc:136493
ENSDARG00000078824	32.4002	-0.85524	0.183838	-4.65214	3.29e-06	0.00045576	100141487	si:ch211-66e2.3	si:ch211-66e2.3
ENSDARG00000095050	1477.75	0.934215	0.201123	4.64498	3.4e-06	0.000466299	570585	si:dkey-7f3.14	si:dkey-7f3.14
ENSDARG00000096433	67.9854	0.950504	0.204792	4.64132	3.46e-06	0.000469139	NA	rho-associated, coiled-coil containing protein kinase 2b	rock2b
ENSDARG00000062080	13.5402	-1.11734	0.241138	-4.6336	3.59e-06	0.000481382	562011	SHC (Src homology 2 domain containing) transforming protein 2	shc2
ENSDARG00000042182	50.9335	0.923403	0.199609	4.62607	3.73e-06	0.00049354	100034551	dynein regulatory complex subunit 1 homolog (Chlamydomonas)	drc1
ENSDARG00000059308	54.7034	0.848615	0.183594	4.62223	3.8e-06	0.000497118	557646	golgi transport 1Bb	golt1bb
ENSDARG00000017960	413.282	0.50507	0.109478	4.61344	3.96e-06	0.000512863	334757	sideroflexin 2	sfxn2
ENSDARG00000101353	215.747	-1.04794	0.228002	-4.59618	4.3e-06	0.000551073	NA	coagulation factor XIII, B polypeptide	f13b
ENSDARG00000086216	156.601	0.469049	0.102122	4.59301	4.37e-06	0.000553429	569894	proline rich 13	prr13
ENSDARG00000009131	124.157	0.638191	0.139392	4.57838	4.69e-06	0.000580951	NA	solute carrier family 10, member 4	slc10a4
ENSDARG00000103187	67.9979	0.709658	0.154996	4.57856	4.68e-06	0.000580951	553132	synaptonemal complex central element protein 2	syce2
ENSDARG00000104181	79.8332	-1.02206	0.223716	-4.56857	4.91e-06	0.000602399	798430	si:dkey-152p16.6	si:dkey-152p16.6
ENSDARG00000025608	79.6953	0.821856	0.18056	4.55171	5.32e-06	0.00064598	791531	caspase 6, apoptosis-related cysteine peptidase, like 1	casp6l1
ENSDARG00000016357	342.226	-0.659266	0.145302	-4.53721	5.7e-06	0.000684872	794311	flavin containing monooxygenase 5	fmo5
ENSDARG00000071353	1478.62	0.570245	0.125897	4.52946	5.91e-06	0.000703203	100002196	si:ch211-235e9.8	si:ch211-235e9.8
ENSDARG00000060751	43.5912	-0.947432	0.209443	-4.52359	6.08e-06	0.00071452	798408	TAO kinase 3a	taok3a
ENSDARG00000078781	62.4258	0.926579	0.204913	4.52182	6.13e-06	0.00071452	100334833	si:ch211-161c3.6	si:ch211-161c3.6
ENSDARG00000070961	74.1492	0.796507	0.176343	4.5168	6.28e-06	0.000724391	567241	leptin receptor	lepr
ENSDARG00000025671	13.5347	-1.04724	0.232787	-4.49869	6.84e-06	0.000780763	565450	glutamate receptor, metabotropic 6b	grm6b
ENSDARG00000078180	1253.92	0.581517	0.12932	4.49673	6.9e-06	0.000780763	569842	sc:d0202	sc:d0202
ENSDARG00000103285	53.1211	0.85606	0.190486	4.49408	6.99e-06	0.000782953	100536187	coiled-coil domain-containing protein 134-like	LOC100536187
ENSDARG00000077004	18771.6	-0.702064	0.156349	-4.49037	7.11e-06	0.000789154	100526683	aldehyde dehydrogenase 1 family, member L1	aldh1l1
ENSDARG00000062956	34.099	1.11373	0.248222	4.48684	7.23e-06	0.000794767	569398	diacylglycerol lipase, alpha	dagla
ENSDARG00000100904	540.142	-0.621016	0.138712	-4.47702	7.57e-06	0.000824403	NA	NA	CABZ01109021.1
ENSDARG00000063912	77744.8	-0.373956	0.0836309	-4.47151	7.77e-06	0.000838117	140541	cytochrome c oxidase subunit III	COX3
ENSDARG00000063895	20859.8	-0.322808	0.072295	-4.46515	8e-06	0.000855493	140531	NADH dehydrogenase subunit 1	ND1
ENSDARG00000090912	814.379	-0.414683	0.0929582	-4.46096	8.16e-06	0.000856652	282673	Niemann-Pick disease, type C2	npc2
ENSDARG00000102572	351.098	0.566596	0.126971	4.46241	8.1e-06	0.000856652	555795	si:ch211-260e23.9	si:ch211-260e23.9
ENSDARG00000096562	103.866	-0.68175	0.152951	-4.45732	8.3e-06	0.000863561	335618	wu:fj29h11	wu:fj29h11
ENSDARG00000004111	34.8697	1.13701	0.255414	4.45164	8.52e-06	0.000871163	259252	estrogen receptor 1	esr1
ENSDARG00000103380	22.8272	1.19936	0.269396	4.45202	8.51e-06	0.000871163	560638	si:ch73-21k16.1	si:ch73-21k16.1
ENSDARG00000006617	58.4138	0.65122	0.14725	4.42254	9.75e-06	0.000980027	541353	N-ethylmaleimide-sensitive factor attachment protein, gamma a	napga
ENSDARG00000067607	24.2338	0.900745	0.203608	4.42391	9.69e-06	0.000980027	NA	sterol regulatory element binding transcription factor 1	srebf1
ENSDARG00000021233	38.6777	0.962957	0.217977	4.4177	9.98e-06	0.00099363	445494	6-phosphogluconolactonase	pgls
ENSDARG00000026098	126.157	-0.759859	0.172537	-4.40404	1.06e-05	0.00104941	494576	si:dkey-13a21.4	si:dkey-13a21.4
ENSDARG00000037017	212.864	0.393105	0.0901593	4.36011	1.3e-05	0.00127307	170784	ubiquitination factor E4B, UFD2 homolog (S. cerevisiae)	ube4b
ENSDARG00000103994	1295.65	-0.408459	0.0938382	-4.3528	1.34e-05	0.00130532	335519	peptidylprolyl isomerase Ab (cyclophilin A)	ppiab
ENSDARG00000019907	8.76177	1.18165	0.27215	4.34192	1.41e-05	0.00136038	447872	DNA replication and sister chromatid cohesion 1	dscc1
ENSDARG00000009170	170.707	0.445983	0.102926	4.33304	1.47e-05	0.0013934	100036549	CTR9 homolog, Paf1/RNA polymerase II complex component	ctr9
ENSDARG00000063370	60.3782	-0.778071	0.17952	-4.33417	1.46e-05	0.0013934	570956	serum/glucocorticoid regulated kinase 2a	sgk2a
ENSDARG00000103551	55.8867	-0.704045	0.163214	-4.31363	1.61e-05	0.00150933	563001	ring finger protein 213b	rnf213b
ENSDARG00000016304	22.6806	-0.929377	0.2157	-4.30866	1.64e-05	0.00153129	393749	transcription factor Dp-1, b	tfdp1b
ENSDARG00000039605	14485.1	0.470892	0.109417	4.30362	1.68e-05	0.00155411	334195	methionine adenosyltransferase I, alpha	mat1a
ENSDARG00000016527	49.634	-0.82738	0.192591	-4.29606	1.74e-05	0.00159045	562461	helicase with zinc finger 2, transcriptional coactivator	helz2
ENSDARG00000094978	21.6803	-1.03172	0.240213	-4.29501	1.75e-05	0.00159045	NA	si:ch73-18b11.2	si:ch73-18b11.2
ENSDARG00000031359	34.2545	-0.831985	0.194227	-4.28357	1.84e-05	0.00165805	570478	cytidine monophosphate (UMP-CMP) kinase 2, mitochondrial	cmpk2
ENSDARG00000103512	11.4095	1.10733	0.258582	4.28232	1.85e-05	0.00165805	101883230	gastrula zinc finger protein XlCGF8.2DB-like	LOC101883230
ENSDARG00000070864	32.0629	1.15191	0.269266	4.27795	1.89e-05	0.00167799	393707	B-cell CLL/lymphoma 6a (zinc finger protein 51)	bcl6a
ENSDARG00000036430	327.005	-1.16979	0.273797	-4.27249	1.93e-05	0.00170664	494055	spermidine/spermine N1-acetyltransferase family member 2a	sat2a
ENSDARG00000026895	13.8947	-1.0566	0.247507	-4.26895	1.96e-05	0.00172087	393830	torsin family 1 like 3	tor1l3
ENSDARG00000098721	12.1063	-1.06322	0.249444	-4.26236	2.02e-05	0.00175924	NA	NA	si:dkey-12n3.1p
ENSDARG00000013252	562.039	0.720482	0.169292	4.25585	2.08e-05	0.00177151	561497	si:dkey-202l16.5	si:dkey-202l16.5
ENSDARG00000057173	42.1321	-0.883909	0.207613	-4.25748	2.07e-05	0.00177151	641567	interferon-induced protein with tetratricopeptide repeats 8	ifit8
ENSDARG00000071012	22.2158	-1.13204	0.265909	-4.25724	2.07e-05	0.00177151	794786	interferon-induced protein with tetratricopeptide repeats 14	ifit14
ENSDARG00000040747	702.806	-0.561137	0.131907	-4.25405	2.1e-05	0.00177292	445095	transmembrane 4 L six family member 4	tm4sf4
ENSDARG00000058861	143.679	0.591447	0.139166	4.24994	2.14e-05	0.0017928	336844	nicalin	ncl1
ENSDARG00000015310	414.33	0.569322	0.134145	4.24407	2.2e-05	0.00182719	406752	phosphatidylinositol transfer protein, beta, like	pitpnbl
ENSDARG00000070317	21.9914	-0.988353	0.233471	-4.2333	2.3e-05	0.00188995	100033386	immunity-related GTPase family, e4	irge4
ENSDARG00000099079	688.821	-0.579066	0.136762	-4.2341	2.29e-05	0.00188995	436922	ATP citrate lyase a	aclya
ENSDARG00000095947	256.841	0.634148	0.149962	4.22873	2.35e-05	0.00191526	322229	adenosine kinase b	adkb
ENSDARG00000019728	458.565	0.951774	0.225228	4.22583	2.38e-05	0.00192666	58145	bone morphogenetic protein receptor, type IAa	bmpr1aa
ENSDARG00000030687	134.119	0.851764	0.201799	4.22085	2.43e-05	0.00193109	556199	phosphorylase kinase, alpha 2 (liver)	phka2
ENSDARG00000037284	323.136	0.646731	0.153214	4.22109	2.43e-05	0.00193109	406449	prostaglandin E synthase 3a (cytosolic)	ptges3a
ENSDARG00000039373	60.672	-1.06555	0.25246	-4.22067	2.44e-05	0.00193109	795902	eph receptor A3	epha3
ENSDARG00000061684	195.114	-0.606315	0.143781	-4.21694	2.48e-05	0.00194996	100093708	solute carrier family 25 (mitochondrial carrier
ENSDARG00000034941	219.1	0.890991	0.211701	4.20873	2.57e-05	0.00199524	799022	si:dkey-224e22.2	si:dkey-224e22.2
ENSDARG00000070122	120.928	-0.569898	0.135373	-4.20983	2.56e-05	0.00199524	795019	serine/threonine kinase 11 interacting protein	stk11ip
ENSDARG00000104328	8.00646	1.15038	0.273856	4.2007	2.66e-05	0.00205367	NA	si:ch211-276i6.1	si:ch211-276i6.1
ENSDARG00000071585	14.7528	-1.14354	0.272461	-4.19706	2.7e-05	0.00205966	797016	si:dkeyp-110e4.11	si:dkeyp-110e4.11
ENSDARG00000087893	144.201	0.55096	0.131269	4.19719	2.7e-05	0.00205966	559441	ring finger protein 216	rnf216
ENSDARG00000076371	45.6063	-1.12295	0.267949	-4.19092	2.78e-05	0.00210245	556551	shroom family member 2b	shroom2b
ENSDARG00000042807	228.319	0.938656	0.224078	4.18897	2.8e-05	0.00210695	567144	solute carrier family 16, member 4	slc16a4
ENSDARG00000074903	59.07	0.682616	0.163946	4.16366	3.13e-05	0.00233971	100331274	itchy E3 ubiquitin protein ligase a	itcha
ENSDARG00000061240	71.0774	0.714684	0.17173	4.16168	3.16e-05	0.00234497	563847	cerebellin 4 precursor	cbln4
ENSDARG00000088251	140.593	-0.764993	0.184106	-4.15519	3.25e-05	0.00239735	794824	si:ch211-24o10.6	si:ch211-24o10.6
ENSDARG00000102885	50.7891	-1.11779	0.270942	-4.12557	3.7e-05	0.00271057	553276	Ras suppressor protein 1	rsu1
ENSDARG00000074754	27.5877	-0.972309	0.236411	-4.11279	3.91e-05	0.00284732	558363	si:dkey-188i13.9	si:dkey-188i13.9
ENSDARG00000074301	586.106	0.844891	0.205964	4.10213	4.09e-05	0.00296313	322055	cystathionase (cystathionine gamma-lyase)	cth
ENSDARG00000092044	8557.41	1.05199	0.256683	4.09838	4.16e-05	0.00299299	100526813	si:dkey-22f5.9	si:dkey-22f5.9
ENSDARG00000068156	51.8765	0.669042	0.163502	4.09196	4.28e-05	0.00305822	561510	coiled-coil-helix-coiled-coil-helix domain containing 7	chchd7
ENSDARG00000080337	1932.92	-0.633788	0.155172	-4.08444	4.42e-05	0.00313974	NA	NA	AC024175.4
ENSDARG00000070214	261.994	0.803684	0.197415	4.07103	4.68e-05	0.00330594	325975	solute carrier family 41 (magnesium transporter), member 1	slc41a1
ENSDARG00000020395	41.4242	-0.67181	0.165136	-4.06823	4.74e-05	0.00332577	569564	microtubule associated monoxygenase, calponin and LIM domain containing 2b	mical2b
ENSDARG00000039093	4673.59	0.760431	0.187449	4.05673	4.98e-05	0.00347278	406330	glutamic-oxaloacetic transaminase 1, soluble	got1
ENSDARG00000036820	1009.55	-0.623329	0.153875	-4.05089	5.1e-05	0.0035394	378960	monoglyceride lipase	mgll
ENSDARG00000056640	241.745	-0.546853	0.135321	-4.04115	5.32e-05	0.00366796	407673	ribose 5-phosphate isomerase A (ribose 5-phosphate epimerase)	rpia
ENSDARG00000042138	28.4849	1.05212	0.260934	4.03212	5.53e-05	0.00376719	796481	selectin P	selp
ENSDARG00000063899	16480.4	-0.288486	0.0715357	-4.03276	5.51e-05	0.00376719	140532	NADH dehydrogenase subunit 2	ND2
ENSDARG00000054447	334.074	-0.38048	0.0944227	-4.02954	5.59e-05	0.00378665	100331439	solute carrier family 29 (equilibrative nucleoside transporter), member 1b	slc29a1b
ENSDARG00000069478	48.9679	1.09643	0.272535	4.02309	5.74e-05	0.00386935	405838	solute carrier family 13 (sodium-dependent dicarboxylate transporter), member 3	slc13a3
ENSDARG00000068515	72.5704	-1.10138	0.273952	-4.02034	5.81e-05	0.00389229	322468	chitin synthase 1	chs1
ENSDARG00000012019	17.4693	-1.04476	0.260316	-4.01343	5.98e-05	0.0039852	30676	glycine receptor, alpha 1	glra1
ENSDARG00000063917	30533.7	-0.310106	0.0773057	-4.01143	6.04e-05	0.00399629	140534	NADH dehydrogenase subunit 4	ND4
ENSDARG00000011618	263.48	0.915342	0.229189	3.99383	6.5e-05	0.00425655	557046	solute carrier family 26 (anion exchanger), member 2	slc26a2
ENSDARG00000101924	37.2234	0.842499	0.210903	3.99473	6.48e-05	0.00425655	NA	si:dkey-65b13.13	si:dkey-65b13.13
ENSDARG00000029931	209.375	0.588831	0.147695	3.9868	6.7e-05	0.00433601	334466	ATPase type 13A1	atp13a1
ENSDARG00000078389	222.412	-0.626426	0.157106	-3.98729	6.68e-05	0.00433601	100302471	si:dkey-188i13.7	si:dkey-188i13.7
ENSDARG00000036147	164.834	-0.818018	0.205623	-3.97824	6.94e-05	0.0044645	560102	anoctamin 5b	ano5b
ENSDARG00000096803	216.105	-0.496987	0.124958	-3.97723	6.97e-05	0.0044645	NA	si:ch73-91k6.6	si:ch73-91k6.6
ENSDARG00000076104	506.116	-0.460829	0.11595	-3.97439	7.06e-05	0.00449351	561146	sema domain, immunoglobulin domain (Ig), transmembrane domain (TM) and short cytoplasmic domain, (semaphorin) 4Bb	sema4bb
ENSDARG00000078425	569.626	0.725981	0.182853	3.97031	7.18e-05	0.00454637	572518	ornithine aminotransferase	oat
ENSDARG00000073893	112.651	0.459439	0.116275	3.95132	7.77e-05	0.00489606	100000399	deoxyribonuclease II, lysosomal	dnase2
ENSDARG00000060051	138.423	1.06079	0.269638	3.9341	8.35e-05	0.00516373	560024	solute carrier family 47 (multidrug and toxin extrusion), member 2	slc47a2
ENSDARG00000062598	12.7099	-0.927016	0.235788	-3.93156	8.44e-05	0.00516373	100535432	leukotriene C4 synthase	ltc4s
ENSDARG00000087636	137.429	-0.594642	0.151274	-3.9309	8.46e-05	0.00516373	100151347	high-mobility group nucleosome binding domain 1-like	fb06f03
ENSDARG00000087657	617.2	0.980731	0.249435	3.93182	8.43e-05	0.00516373	559001	fatty acid synthase	fasn
ENSDARG00000089981	38.4314	0.682783	0.173528	3.93471	8.33e-05	0.00516373	334065	ring finger protein 146	rnf146
ENSDARG00000101893	75.127	-1.03665	0.26354	-3.93356	8.37e-05	0.00516373	NA	NA	si:dkey-114d20.2p
ENSDARG00000062460	94.2604	0.650672	0.165689	3.92706	8.6e-05	0.00521941	564523	serum/glucocorticoid regulated kinase family, member 3	sgk3
ENSDARG00000010641	704.252	0.949564	0.242364	3.91792	8.93e-05	0.00539326	321541	solute carrier family 20 (phosphate transporter), member 1b	slc20a1b
ENSDARG00000070231	47.6969	-0.824165	0.210454	-3.91613	9e-05	0.00540548	678520	polymerase (DNA directed), eta	polh
ENSDARG00000052113	139.897	0.639019	0.16334	3.9122	9.15e-05	0.00546591	550460	hexosaminidase A (alpha polypeptide)	hexa
ENSDARG00000087704	213.213	0.965452	0.246858	3.91096	9.19e-05	0.00546611	556647	GDNF family receptor alpha 3	gfra3
ENSDARG00000008105	23.5836	0.800831	0.205111	3.90437	9.45e-05	0.0055677	100006618	methyltransferase like 2A	mettl2a
ENSDARG00000010946	630.577	0.689864	0.176742	3.90322	9.49e-05	0.0055677	266987	cystathionine-beta-synthase b	cbsb
ENSDARG00000012777	400.828	-0.434175	0.111246	-3.90284	9.51e-05	0.0055677	553506	nuclear casein kinase and cyclin-dependent kinase substrate 1b	nucks1b
ENSDARG00000005464	63.8892	-0.73128	0.187778	-3.89438	9.84e-05	0.00573664	792196	deoxyribonuclease I-like 3	dnase1l3
ENSDARG00000040614	85.413	-0.621945	0.160295	-3.87999	0.000104459	0.00605655	360133	SEC14 and spectrin domains 1	sestd1
ENSDARG00000010246	427.614	0.700528	0.180761	3.87544	0.00010643	0.0061013	321974	protein arginine methyltransferase 1	prmt1
ENSDARG00000031119	119.981	-0.577496	0.149045	-3.87464	0.000106783	0.0061013	550528	BAI1-associated protein 2-like 1b	baiap2l1b
ENSDARG00000104899	9.73265	1.00525	0.259446	3.8746	0.000106802	0.0061013	NA	si:dkey-242k1.4	si:dkey-242k1.4
ENSDARG00000099315	200.406	0.645336	0.166661	3.87214	0.000107885	0.00613313	550369	NAD(P) dependent steroid dehydrogenase-like	nsdhl
ENSDARG00000094206	12.1639	-0.929003	0.240165	-3.86818	0.00010965	0.00620323	NA	si:ch73-191k20.3	si:ch73-191k20.3
ENSDARG00000027978	121.555	-0.522283	0.135124	-3.86521	0.000110993	0.00624883	406394	YY1 transcription factor b	yy1b
ENSDARG00000006566	296.799	-0.396576	0.102762	-3.85917	0.000113773	0.00632053	405892	nemo-like kinase, type 1	nlk1
ENSDARG00000038587	38.6496	0.995908	0.258158	3.85775	0.000114435	0.00632053	100004199	uncharacterized LOC100004199	LOC100004199
ENSDARG00000069439	624.098	-0.478669	0.124047	-3.85877	0.00011396	0.00632053	555483	prostaglandin D2 synthase a	ptgdsa
ENSDARG00000073845	409.397	0.673811	0.17459	3.8594	0.000113667	0.00632053	541492	zgc:110843	zgc:110843
ENSDARG00000059553	101.551	0.470436	0.122084	3.85338	0.000116499	0.00637409	570858	symplekin	sympk
ENSDARG00000078347	48.8856	-0.665593	0.172729	-3.8534	0.00011649	0.00637409	NA	NA	CU695177.1
ENSDARG00000043484	404.83	0.471361	0.122533	3.8468	0.00011967	0.00651699	393934	ubiquitin-conjugating enzyme E2D 2 (UBC4/5 homolog, yeast)	ube2d2
ENSDARG00000042069	640.938	0.380677	0.099015	3.84464	0.00012073	0.0065441	406627	phosphatidylethanolamine binding protein 1	pebp1
ENSDARG00000025089	32.4951	0.982339	0.256222	3.83393	0.00012611	0.00680411	100320658	lysyl oxidase-like 4	loxl4
ENSDARG00000043180	6816.26	-0.44538	0.11626	-3.83091	0.00012767	0.00685652	325181	glycerol-3-phosphate dehydrogenase 1b	gpd1b
ENSDARG00000071644	230.935	0.550929	0.143908	3.82834	0.000129011	0.00689674	101883120	si:dkey-19a16.7	si:dkey-19a16.7
ENSDARG00000099014	459.802	0.456886	0.119502	3.82325	0.000131702	0.00700848	503884	FXYD domain containing ion transport regulator 1 (phospholemman)	fxyd1
ENSDARG00000003854	18.3169	-0.848905	0.222471	-3.8158	0.000135741	0.00715802	445175	acyl-CoA synthetase long-chain family member 1b	acsl1b
ENSDARG00000089957	49.7797	0.942112	0.246862	3.81635	0.000135443	0.00715802	654827	leucine-rich repeat LGI family, member 2a	lgi2a
ENSDARG00000075517	56.228	0.900771	0.236939	3.80169	0.00014371	0.00754413	563199	si:ch211-120k19.1	si:ch211-120k19.1
ENSDARG00000052178	1367.68	-0.396162	0.104264	-3.7996	0.000144932	0.00757416	321564	eukaryotic translation initiation factor 2, subunit 1 alpha b	eif2s1b
ENSDARG00000019004	618.643	-0.400204	0.105495	-3.7936	0.00014848	0.00772495	323115	SWI/SNF related, matrix associated, actin dependent regulator of chromatin, subfamily d, member 1	smarcd1
ENSDARG00000042338	24.2974	0.837178	0.22103	3.78762	0.000152096	0.00784304	445184	lysophosphatidic acid receptor 2a	lpar2a
ENSDARG00000091061	1371.58	0.735227	0.194107	3.78774	0.000152024	0.00784304	101884924	solute carrier family 38, member 3b	slc38a3b
ENSDARG00000012776	57.1135	-0.675279	0.178423	-3.7847	0.000153891	0.00790065	559803	SWI/SNF related, matrix associated, actin dependent regulator of chromatin, subfamily a, member 1	smarca1
ENSDARG00000007697	221.202	0.930471	0.246395	3.77634	0.00015915	0.00812263	58128	fatty acid binding protein 7, brain, a	fabp7a
ENSDARG00000098460	16.5665	-0.964119	0.255354	-3.77562	0.000159609	0.00812263	NA	chemokine (C-C motif) ligand 39, duplicate 5	ccl39.5
ENSDARG00000101207	82.4673	-1.00934	0.26808	-3.76508	0.000166496	0.00843628	NA	NA	NA
ENSDARG00000062936	15.64	1.00999	0.268484	3.76181	0.000168685	0.00847353	561437	neuron-derived neurotrophic factor	ndnf
ENSDARG00000079544	41.2152	0.652806	0.173508	3.7624	0.000168293	0.00847353	NA	si:ch1073-464p5.5	si:ch1073-464p5.5
ENSDARG00000097456	26.3058	-0.753564	0.200655	-3.75551	0.000172986	0.00864399	335493	cytochrome C oxidase assembly factor 3b	coa3b
ENSDARG00000104011	2506.53	-0.387787	0.103281	-3.75468	0.000173562	0.00864399	393818	ribosomal protein S17	rps17
ENSDARG00000012137	65.2282	-0.994971	0.265739	-3.74416	0.000180998	0.00897042	553543	cytochrome P450, family 46, subfamily A, polypeptide 1, tandem duplicate 1	cyp46a1.1
ENSDARG00000013776	103.028	0.653312	0.174531	3.74325	0.000181656	0.00897042	436628	thimet oligopeptidase 1	thop1
ENSDARG00000034522	106.471	0.993351	0.265453	3.7421	0.000182492	0.0089737	558900	RAB6B, member RAS oncogene family a	rab6ba
ENSDARG00000014324	68.7986	-0.695862	0.186199	-3.73719	0.000186085	0.00911193	541529	SH2 domain containing 5	sh2d5
ENSDARG00000100946	61.8198	-0.79865	0.213789	-3.7357	0.000187193	0.00912783	100334500	si:ch211-212k18.9	si:ch211-212k18.9
ENSDARG00000067796	350.576	0.668647	0.179171	3.7319	0.00019004	0.00922804	100332309	caseinolytic mitochondrial matrix peptidase chaperone subunit b	clpxb
ENSDARG00000005525	166.774	-0.472453	0.126745	-3.72758	0.000193327	0.00934868	436619	aspartoacylase (aminocyclase) 3, tandem duplicate 2	acy3.2
ENSDARG00000038822	36.1318	0.762718	0.204896	3.72247	0.000197285	0.00950068	559502	mannose receptor, C type 1b	mrc1b
ENSDARG00000102850	68.97	0.950992	0.255828	3.71731	0.000201358	0.00965692	NA	si:ch211-132i7.2	si:ch211-132i7.2
ENSDARG00000102402	76.6916	0.718771	0.193467	3.71521	0.000203035	0.00969742	568888	fucosyltransferase 11 (alpha (1,3) fucosyltransferase)	fut11
ENSDARG00000027070	32.8534	-0.972456	0.262045	-3.71103	0.000206418	0.00981878	406368	acyl-CoA binding domain containing 4	acbd4
ENSDARG00000058292	161.725	0.902822	0.243454	3.70838	0.000208586	0.00988155	324947	selenophosphate synthetase 1	sephs1
ENSDARG00000010516	7606.01	-0.243129	0.0656745	-3.70203	0.000213884	0.0100508	336568	ribosomal protein L21	rpl21
ENSDARG00000102889	116.527	0.70909	0.191498	3.70287	0.000213176	0.0100508	792259	septin 15	sept15
ENSDARG00000015749	42.977	-0.6988	0.188885	-3.69961	0.00021593	0.010082	777758	Hermansky-Pudlak syndrome 3	hps3
ENSDARG00000060977	115.63	-0.722626	0.195346	-3.6992	0.000216277	0.010082	767701	zgc:153018	zgc:153018
ENSDARG00000012625	116.213	-0.744004	0.201238	-3.69713	0.000218053	0.0101243	570761	protein kinase, AMP-activated, gamma 2 non-catalytic subunit a	prkag2a
ENSDARG00000104256	24.7361	-1.012	0.273875	-3.69511	0.000219791	0.0101645	84039	beta-carotene oxygenase 1	bco1
ENSDARG00000062664	79.6731	0.6589	0.178482	3.6917	0.000222764	0.0102612	558500	oxidoreductase NAD-binding domain containing 1	oxnad1
ENSDARG00000018361	934.636	0.68461	0.185921	3.68225	0.00023118	0.010607	368270	sulfotransferase family 1, cytosolic sulfotransferase 3	sult1st3
ENSDARG00000080001	26.6138	0.887087	0.241339	3.67568	0.000237214	0.0108411	NA	si:dkey-208m12.2	si:dkey-208m12.2
ENSDARG00000060312	42.6118	-0.663491	0.180689	-3.672	0.00024066	0.0109557	570949	WD repeat domain 62	wdr62
ENSDARG00000077717	2576.89	-0.376177	0.102574	-3.66736	0.000245068	0.0111129	445040	ribosomal protein L29	rpl29
ENSDARG00000039255	170.124	0.617425	0.168493	3.6644	0.000247916	0.0111985	404613	kelch-like family member 21	klhl21
ENSDARG00000004141	1235.86	0.555058	0.151665	3.65975	0.000252462	0.011345	436969	zgc:92630	zgc:92630
ENSDARG00000005210	15.603	-0.89164	0.243745	-3.65809	0.000254101	0.011345	323538	coronin, actin binding protein, 2A	coro2a
ENSDARG00000099946	45.0765	-0.6523	0.17828	-3.65886	0.000253341	0.011345	503960	family with sequence similarity 189, member A2	fam189a2
ENSDARG00000100478	14.8976	0.929805	0.254244	3.65713	0.000255053	0.011345	NA	NA	CABZ01117620.1
ENSDARG00000017624	392.516	-0.771164	0.211463	-3.64681	0.000265515	0.0117655	794486	keratin 4	krt4
ENSDARG00000069006	128.544	-0.808486	0.222079	-3.64053	0.000272081	0.0120107	100007463	transducin-like enhancer of split 3b	tle3b
ENSDARG00000025094	224.372	0.687054	0.189036	3.63451	0.000278507	0.012248	394164	ER degradation enhancer, mannosidase alpha-like 1	edem1
ENSDARG00000067639	113.701	0.673946	0.185489	3.63334	0.000279779	0.0122577	326944	PRP4 pre-mRNA processing factor 4 homolog (yeast)	prpf4
ENSDARG00000053232	147.798	-0.69684	0.192305	-3.62362	0.00029051	0.0126801	566771	integrin, beta 1b.1	itgb1b.1
ENSDARG00000010316	172.261	0.678181	0.187226	3.62226	0.000292042	0.0126995	394188	glutaminyl-tRNA synthetase	qars
ENSDARG00000079166	17.0261	-0.990651	0.273754	-3.61876	0.000296017	0.0128245	565980	angiotensin I converting enzyme (peptidyl-dipeptidase A) 1	ace
ENSDARG00000089071	31.87	-0.70691	0.195451	-3.61681	0.000298251	0.0128734	100148935	Usher syndrome 1C binding protein 1	ushbp1
ENSDARG00000036848	243.609	0.983463	0.272364	3.61084	0.000305212	0.0131253	393221	solute carrier family 43 (amino acid system L transporter), member 2a	slc43a2a
ENSDARG00000060496	19.4357	-0.889239	0.246495	-3.60754	0.000309115	0.0132442	560875	calcium channel, voltage-dependent, T type, alpha 1H subunit a	cacna1ha
ENSDARG00000039997	17.4771	-0.852912	0.236551	-3.60562	0.000311411	0.0132937	406460	protein tyrosine phosphatase type IVA, member 3	ptp4a3
ENSDARG00000004754	403.899	0.914407	0.253863	3.60197	0.000315815	0.013379	335865	heat shock protein 4a	hspa4a
ENSDARG00000037425	99.6002	-0.956206	0.265437	-3.60239	0.000315309	0.013379	449788	S100 calcium binding protein A10a	s100a10a
ENSDARG00000063908	78348.6	-0.315822	0.0877154	-3.60053	0.000317567	0.013379	140540	cytochrome c oxidase subunit II	COX2
ENSDARG00000074308	32.6927	0.818687	0.227402	3.60018	0.000318002	0.013379	101885211	leucine rich repeat containing 75Ba	lrrc75ba
ENSDARG00000027172	62.7085	-0.623991	0.173691	-3.59253	0.000327486	0.0136895	570136	phosphatase and actin regulator 2	phactr2
ENSDARG00000038743	606.289	0.434256	0.120884	3.59233	0.00032773	0.0136895	114454	coatomer protein complex, subunit beta 2	copb2
ENSDARG00000045749	172.37	-0.626477	0.174521	-3.58968	0.000331081	0.0137801	565020	PTPRF interacting protein, binding protein 1a (liprin beta 1)	ppfibp1a
ENSDARG00000055108	154.268	0.595352	0.166125	3.58376	0.000338685	0.0140464	393213	glycerophosphodiester phosphodiesterase 1	gde1
ENSDARG00000074749	16.7503	-0.930726	0.259973	-3.58009	0.000343474	0.0141443	NA	ATP-binding cassette, sub-family A (ABC1), member 12	abca12
ENSDARG00000099771	354.403	0.515814	0.14406	3.58054	0.000342891	0.0141443	393857	glucosamine (UDP-N-acetyl)-2-epimerase/N-acetylmannosamine kinase	gne
ENSDARG00000005762	15.9323	-0.887546	0.248516	-3.57138	0.000355103	0.014514	321298	collagen, type XIV, alpha 1a	col14a1a
ENSDARG00000018742	148.38	0.416779	0.116726	3.57058	0.000356186	0.014514	553346	proteasome activator subunit 4b	psme4b
ENSDARG00000077666	29.8964	-0.732252	0.205047	-3.57114	0.000355429	0.014514	100332570	ecotropic viral integration site 5a	evi5a
ENSDARG00000004115	25.1625	-0.877718	0.24623	-3.56462	0.000364383	0.0147962	431727	mannosyl (alpha-1,3-)-glycoprotein beta-1,4-N-acetylglucosaminyltransferase, isozyme B	mgat4b
ENSDARG00000008906	32.0645	-0.667333	0.187985	-3.54992	0.000385345	0.0155392	567583	si:ch211-241e1.5	si:ch211-241e1.5
ENSDARG00000074341	23.9397	0.963464	0.27139	3.55011	0.000385067	0.0155392	559560	hydroxylysine kinase, tandem duplicate 2	hykk.2
ENSDARG00000017489	154.638	-0.723075	0.203944	-3.54546	0.000391927	0.0156959	403118	zgc:123068	zgc:123068
ENSDARG00000077291	17079.8	-0.364761	0.10286	-3.54618	0.000390866	0.0156959	406565	ribosomal protein S2	rps2
ENSDARG00000004939	17.8744	0.814475	0.229973	3.54161	0.00039769	0.0158589	553275	metadherin b	mtdhb
ENSDARG00000034173	13.4961	0.944471	0.266797	3.54003	0.000400079	0.0158589	555521	protein kinase C, theta	prkcq
ENSDARG00000058467	143.897	0.461772	0.130413	3.54084	0.00039885	0.0158589	321555	PRP40 pre-mRNA processing factor 40 homolog A	prpf40a
ENSDARG00000025679	35.8264	-0.904706	0.255797	-3.5368	0.000404999	0.0159174	565370	catechol-O-methyltransferase b	comtb
ENSDARG00000055835	37.8306	0.798179	0.225705	3.53638	0.000405652	0.0159174	100005108	solute carrier family 26, member 6	slc26a6
ENSDARG00000076280	462.578	-0.472977	0.133741	-3.53652	0.000405442	0.0159174	100884132	protein phosphatase 1, regulatory (inhibitor) subunit 1B	ppp1r1b
ENSDARG00000004745	279.933	0.39034	0.110435	3.53455	0.000408463	0.0159739	321314	limb development membrane protein 1-like	lmbr1l
ENSDARG00000010021	222.583	0.516313	0.146142	3.53295	0.000410956	0.0160177	559037	GrpE-like 1, mitochondrial	grpel1
ENSDARG00000014556	37.2832	-0.833298	0.235934	-3.53192	0.000412559	0.0160265	335119	serpin peptidase inhibitor, clade B (ovalbumin), member 1, like 3	serpinb1l3
ENSDARG00000011076	8.95382	0.948108	0.268812	3.52703	0.000420248	0.016271	431714	zgc:91968	zgc:91968
ENSDARG00000018178	943.912	0.613322	0.174053	3.52377	0.000425452	0.0164179	405822	phosphoglucomutase 2	pgm2
ENSDARG00000006683	88.8291	-0.620962	0.176547	-3.51726	0.000436032	0.0166786	558288	Rac/Cdc42 guanine nucleotide exchange factor (GEF) 6	arhgef6
ENSDARG00000013800	312.714	-0.774708	0.220216	-3.51794	0.000434915	0.0166786	415171	small nuclear ribonucleoprotein D3 polypeptide	snrpd3
ENSDARG00000024398	194.119	0.390613	0.111147	3.51437	0.000440794	0.0166786	796309	golgi to ER traffic protein 4 homolog (S. cerevisiae)	get4
ENSDARG00000068374	488.417	0.770144	0.219113	3.51483	0.000440043	0.0166786	564531	si:ch211-132b12.7	si:ch211-132b12.7
ENSDARG00000074345	67.2519	-0.661918	0.18821	-3.5169	0.000436614	0.0166786	NA	si:ch211-214b16.4	si:ch211-214b16.4
ENSDARG00000101989	123.508	0.89437	0.254387	3.51579	0.000438456	0.0166786	570454	thyroid hormone receptor associated protein 3a	thrap3a
ENSDARG00000041060	46.8141	-0.622218	0.17717	-3.51198	0.000444774	0.0167747	327284	lectin, galactoside-binding, soluble, 9 (galectin 9)-like 3	lgals9l3
ENSDARG00000006215	382.691	0.51862	0.147777	3.50948	0.000448979	0.0168787	415138	aldo-keto reductase family 1, member B1 (aldose reductase)	akr1b1
ENSDARG00000092126	195.97	0.865184	0.246679	3.50733	0.000452621	0.0169065	64260	vitellogenin 5	vtg5
ENSDARG00000100167	99.2806	0.723996	0.206415	3.50748	0.000452379	0.0169065	557375	cold shock domain containing C2, RNA binding b	csdc2b
ENSDARG00000102765	258.327	0.59145	0.168724	3.50542	0.000455883	0.016974	563257	lon peptidase 1, mitochondrial	lonp1
ENSDARG00000019280	216.885	0.431009	0.123033	3.50319	0.000459722	0.0170083	NA	leucyl-tRNA synthetase b	larsb
ENSDARG00000053493	18.0608	-0.874453	0.249613	-3.50323	0.000459645	0.0170083	116713	aldehyde dehydrogenase 1 family, member A2	aldh1a2
ENSDARG00000042379	422.249	-0.43308	0.123687	-3.50142	0.000462794	0.0170677	449773	zgc:103681	zgc:103681
ENSDARG00000013161	137.06	0.565023	0.161435	3.5	0.000465259	0.0171045	393228	zgc:55558	zgc:55558
ENSDARG00000037655	1290.84	-0.444721	0.127165	-3.4972	0.000470168	0.0172306	436598	plastin 3 (T isoform)	pls3
ENSDARG00000017882	912.658	-0.426866	0.122195	-3.49331	0.000477066	0.0174286	378440	retinol dehydrogenase 1	rdh1
ENSDARG00000035869	4411.42	0.611431	0.175353	3.48685	0.000488745	0.0177995	317764	antizyme inhibitor 1b	azin1b
ENSDARG00000103476	13.1213	0.930843	0.267294	3.48247	0.000496812	0.0180369	569946	transient receptor potential cation channel, subfamily M, member 1b	trpm1b
ENSDARG00000009142	110.366	-0.531213	0.152654	-3.47984	0.000501707	0.0180776	557278	protein phosphatase 1, regulatory subunit 13Bb	ppp1r13bb
ENSDARG00000062972	176.031	-0.375233	0.107845	-3.47937	0.000502586	0.0180776	793823	huntingtin interacting protein 1	hip1
ENSDARG00000104938	178.165	0.559173	0.16064	3.4809	0.000499736	0.0180776	321247	FtsJ homolog 3 (E. coli)	ftsj3
ENSDARG00000034714	19.7083	-0.77048	0.221846	-3.47303	0.000514609	0.0183006	567227	extended synaptotagmin-like protein 1a	esyt1a
ENSDARG00000035835	498.6	0.576753	0.166077	3.4728	0.000515067	0.0183006	437013	eukaryotic elongation factor 2 kinase	eef2k
ENSDARG00000043518	1686.29	-0.474842	0.136701	-3.47357	0.000513583	0.0183006	557525	si:dkey-239i20.2	si:dkey-239i20.2
ENSDARG00000058105	6101.36	-0.320325	0.0921956	-3.4744	0.000511991	0.0183006	195819	ribosomal protein L36A	rpl36a
ENSDARG00000102470	100.381	-0.551884	0.159166	-3.46734	0.000525641	0.0186195	30166	membrane protein, palmitoylated 7a (MAGUK p55 subfamily member 7)	mpp7a
ENSDARG00000063924	57636.3	-0.243787	0.0703908	-3.46334	0.000533515	0.0188412	140512	cytochrome b	CYTB
ENSDARG00000034826	396.936	0.444035	0.128283	3.46136	0.000537457	0.018923	449674	parkinson protein 7	park7
ENSDARG00000098218	16.5038	-0.754597	0.218164	-3.45886	0.000542474	0.0190421	NA	si:dkey-261j11.1	si:dkey-261j11.1
ENSDARG00000003475	38.8716	-0.668175	0.193265	-3.4573	0.000545618	0.019095	619193	sulfotransferase family 1, cytosolic sulfotransferase 5	sult1st5
ENSDARG00000015088	251.126	0.722587	0.209111	3.45552	0.000549242	0.0191311	386709	DnaJ (Hsp40) homolog, subfamily B, member 11	dnajb11
ENSDARG00000054218	250.337	0.351737	0.101801	3.45515	0.000549987	0.0191311	100002437	si:ch73-269m23.5	si:ch73-269m23.5
ENSDARG00000092693	20709.3	-0.289791	0.0838911	-3.45437	0.000551576	0.0191311	30723	tumor protein, translationally-controlled 1	tpt1
ENSDARG00000041703	2680.33	0.353979	0.102557	3.45155	0.000557384	0.0192182	567029	ribosome binding protein 1b	rrbp1b
ENSDARG00000090228	382.537	-0.48221	0.139686	-3.45211	0.000556218	0.0192182	406703	glutathione S-transferase, alpha tandem duplicate 1	gsta.1
ENSDARG00000099389	1534.49	0.382189	0.110791	3.44964	0.000561336	0.0192974	393714	cysteine dioxygenase, type I	cdo1
ENSDARG00000016085	715.842	-0.404056	0.117346	-3.44328	0.000574694	0.0194694	567027	muscleblind-like splicing regulator 3	mbnl3
ENSDARG00000031768	15.018	-0.792981	0.230288	-3.44343	0.000574378	0.0194694	564951	RAR-related orphan receptor A, paralog a	roraa
ENSDARG00000055901	1121.4	-0.695225	0.201775	-3.44554	0.000569922	0.0194694	550429	STEAP family member 4	steap4
ENSDARG00000057029	9.59362	0.873123	0.253485	3.44448	0.000572164	0.0194694	NA	5-hydroxytryptamine (serotonin) receptor 2A, genome duplicate a	htr2aa
ENSDARG00000098777	113.437	-0.709991	0.206089	-3.44507	0.000570919	0.0194694	101883938	serine-rich adhesin for platelets-like	LOC101883938
ENSDARG00000006408	432.543	0.367343	0.106763	3.44074	0.000580125	0.0195965	550466	high mobility group box 3b	hmgb3b
ENSDARG00000003519	66.74	0.507885	0.147649	3.43982	0.000582092	0.0196061	393641	adenine phosphoribosyltransferase	aprt
ENSDARG00000071586	1459.63	-0.794665	0.231526	-3.43229	0.000598513	0.0201011	321421	transforming growth factor, beta-induced	tgfbi
ENSDARG00000013457	125.612	0.485088	0.141547	3.42706	0.000610158	0.0203747	406795	superkiller viralicidic activity 2-like 2	skiv2l2
ENSDARG00000100657	20.2932	-0.712227	0.207787	-3.42769	0.00060875	0.0203747	678640	EGF-like-domain, multiple 7	egfl7
ENSDARG00000074335	23.9677	-0.693341	0.202375	-3.42603	0.000612483	0.0203939	334628	BOC cell adhesion associated, oncogene regulated	boc
ENSDARG00000104631	59.0035	0.566323	0.165376	3.42446	0.000616031	0.0204536	794117	E3 ubiquitin-protein ligase RNF14	LOC794117
ENSDARG00000038475	263.016	0.362498	0.105961	3.42106	0.000623765	0.0206516	393970	aminoacylase 1	acy1
ENSDARG00000010186	45.8661	0.897468	0.263415	3.40706	0.000656672	0.021522	402814	myosin IIIA	myo3a
ENSDARG00000015862	8298.38	-0.327532	0.0961061	-3.40802	0.000654349	0.021522	415196	ribosomal protein L5b	rpl5b
ENSDARG00000024537	128.032	0.618621	0.181587	3.40674	0.000657441	0.021522	566473	elastin microfibril interfacer 1a	emilin1a
ENSDARG00000074381	75.1776	-0.551481	0.161848	-3.4074	0.000655852	0.021522	100329707	FERM, RhoGEF (ARHGEF) and pleckstrin domain protein 1 (chondrocyte-derived)	farp1
ENSDARG00000090286	40810.4	-0.43202	0.126857	-3.40556	0.000660275	0.0215542	322701	serpin peptidase inhibitor, clade A (alpha-1 antiproteinase, antitrypsin), member 1	serpina1
ENSDARG00000023298	4235.89	-0.300175	0.0882333	-3.40206	0.000668802	0.0217205	554155	ribosomal protein S27, isoform 1	rps27.1
ENSDARG00000029639	382.333	0.431376	0.126803	3.40194	0.000669097	0.0217205	572969	translocase of outer mitochondrial membrane 70 homolog A (S. cerevisiae)	tomm70a
ENSDARG00000007179	31.0046	-0.641469	0.188648	-3.40035	0.000673007	0.0217867	557132	SAM and SH3 domain containing 1a	sash1a
ENSDARG00000054723	383.048	0.405412	0.119283	3.39874	0.000676962	0.021854	566905	si:ch211-242b18.1	si:ch211-242b18.1
ENSDARG00000026166	195.472	-0.521237	0.153459	-3.39658	0.000682324	0.0219058	NA	elastin microfibril interfacer 1b	emilin1b
ENSDARG00000104752	211.07	-0.435742	0.128287	-3.39662	0.000682236	0.0219058	794040	collectin sub-family member 10 (C-type lectin)	colec10
ENSDARG00000013307	8883.68	-0.306835	0.0904539	-3.39217	0.000693412	0.0221099	406489	ribosomal protein L19	rpl19
ENSDARG00000059729	15.661	-0.9028	0.266231	-3.39104	0.000696269	0.0221099	558964	SEC14-like lipid binding 8	sec14l8
ENSDARG00000088981	128.583	0.437347	0.128894	3.39307	0.000691151	0.0221099	100536710	transmembrane protein 220	tmem220
ENSDARG00000104637	23.1669	-0.65547	0.193256	-3.39172	0.000694546	0.0221099	541542	family with sequence similarity 219, member B	fam219b
ENSDARG00000020926	360.562	0.475629	0.140386	3.38802	0.000703995	0.0222945	406853	cAMP responsive element binding protein 3-like 3 like	creb3l3l
ENSDARG00000013371	608.547	-0.344192	0.101655	-3.3859	0.000709453	0.0224064	492617	isochorismatase domain containing 2	isoc2
ENSDARG00000029533	6790.09	-0.308823	0.0912362	-3.38487	0.000712123	0.0224299	445038	ribosomal protein L18	rpl18
ENSDARG00000077571	11.3203	0.922278	0.273162	3.37631	0.000734654	0.0230772	100142646	zgc:174862	zgc:174862
ENSDARG00000102421	23.6739	0.715156	0.211925	3.37458	0.000739295	0.0231606	571830	iron/zinc purple acid phosphatase-like protein	papl
ENSDARG00000056160	794.65	0.781154	0.23157	3.37329	0.000742757	0.0232067	282676	heat shock 60 protein 1	hspd1
ENSDARG00000100110	19.2584	-0.795405	0.235871	-3.3722	0.000745702	0.0232364	NA	si:ch211-79g12.2	si:ch211-79g12.2
ENSDARG00000043509	4959.57	-0.348207	0.103477	-3.36508	0.000765212	0.0237808	415229	ribosomal protein L11	rpl11
ENSDARG00000052396	45.5382	-0.522371	0.155271	-3.36424	0.000767535	0.0237895	503703	protein kinase containing Z-DNA binding domains	pkz
ENSDARG00000007086	574.348	0.667944	0.198637	3.36264	0.000771999	0.0238013	436621	aquaporin 10a	aqp10a
ENSDARG00000034060	115.796	0.45127	0.134196	3.36276	0.000771671	0.0238013	492652	elaC ribonuclease Z 2	elac2
ENSDARG00000079307	56.6879	-0.568723	0.169187	-3.3615	0.000775195	0.0238367	559970	si:dkey-205h13.1	si:dkey-205h13.1
ENSDARG00000012407	171.461	0.387655	0.115464	3.35738	0.000786838	0.0240047	393649	mannosyl (alpha-1,3-)-glycoprotein beta-1,2-N-acetylglucosaminyltransferase a	mgat1a
ENSDARG00000012953	142.12	0.468387	0.139461	3.35856	0.000783491	0.0240047	407654	MOB kinase activator 1Bb	mob1bb
ENSDARG00000044253	22.1147	0.675076	0.201054	3.35768	0.000785987	0.0240047	560764	progestin and adipoQ receptor family member IIIb	paqr3b
ENSDARG00000044975	569.731	-0.520464	0.155078	-3.35614	0.000790373	0.0240496	768289	keratin 94	krt94
ENSDARG00000079632	51.7345	-0.504265	0.150404	-3.35273	0.000800176	0.0242845	571834	si:dkey-28b4.7	si:dkey-28b4.7
ENSDARG00000024026	70.0737	0.631071	0.188423	3.34922	0.00081038	0.0244248	336879	stromal cell-derived factor 2	sdf2
ENSDARG00000027500	74.7163	-0.517914	0.154599	-3.35005	0.000807983	0.0244248	394150	oxidative stress responsive 1b	oxsr1b
ENSDARG00000087525	11.1189	0.854902	0.255272	3.34898	0.000811086	0.0244248	564731	major facilitator superfamily domain-containing protein 8-like	LOC564731
ENSDARG00000061794	16.1793	0.87307	0.260845	3.34709	0.000816659	0.0244662	569217	junctional adhesion molecule 3b	jam3b
ENSDARG00000063922	8256.28	-0.308824	0.0922568	-3.34744	0.000815629	0.0244662	140536	NADH dehydrogenase subunit 6	ND6
ENSDARG00000098645	1238.9	-0.271876	0.0812507	-3.34614	0.00081945	0.0244868	403070	regucalcin	rgn
ENSDARG00000005122	618.066	0.547869	0.16391	3.34249	0.000830289	0.0247473	568265	ATPase, Ca++ transporting, cardiac muscle, slow twitch 2b	atp2a2b
ENSDARG00000056691	1973.4	-0.541646	0.16212	-3.34102	0.000834726	0.0248161	393956	cytoplasmic polyadenylation element binding protein 4	cpeb4
ENSDARG00000034871	103.525	-0.646615	0.193623	-3.33956	0.000839098	0.0248194	799891	midline 2	mid2
ENSDARG00000051931	61.1071	0.476886	0.142778	3.34006	0.000837605	0.0248194	504054	enhancer of mRNA decapping 3 homolog (S. cerevisiae)	edc3
ENSDARG00000089019	98.0318	-0.572351	0.171452	-3.33826	0.000843035	0.0248727	568697	si:ch211-175m2.5	si:ch211-175m2.5
ENSDARG00000078167	38.4501	-0.75365	0.225946	-3.33554	0.000851353	0.0250547	103910657	si:dkeyp-100h4.2	si:dkeyp-100h4.2
ENSDARG00000040644	50.7987	0.511802	0.153512	3.33396	0.000856198	0.0251338	436703	2-phosphoxylose phosphatase 1	pxylp1
ENSDARG00000034933	542.467	0.656665	0.197128	3.33116	0.000864835	0.0251341	325751	coiled-coil-helix-coiled-coil-helix domain containing 3b	chchd3b
ENSDARG00000098204	99.0618	-0.678593	0.203671	-3.33181	0.000862842	0.0251341	NA	NA	CU984600.2
ENSDARG00000103295	1661.14	-0.616738	0.185118	-3.33159	0.000863511	0.0251341	553969	cytochrome P450, family 3, subfamily A, polypeptide 65	cyp3a65
ENSDARG00000103962	39.5271	-0.577839	0.173458	-3.3313	0.000864415	0.0251341	555511	adducin 1 (alpha)	add1
ENSDARG00000039279	395.961	0.339653	0.102026	3.32908	0.00087133	0.0252599	406720	golgin A5	golga5
ENSDARG00000022509	30.0966	-0.719031	0.216239	-3.32517	0.000883642	0.0255447	393776	cytochrome c oxidase subunit IV isoform 2	cox4i2
ENSDARG00000056557	539.763	0.441082	0.1327	3.3239	0.000887687	0.0255447	338138	coatomer protein complex, subunit beta 1	copb1
ENSDARG00000076425	35.7291	0.687737	0.206908	3.32388	0.000887732	0.0255447	799466	leucine rich repeat containing 29	lrrc29
ENSDARG00000016011	182.888	0.722889	0.217563	3.32266	0.000891632	0.0255938	492483	glycerophosphocholine phosphodiesterase 1	gpcpd1
ENSDARG00000105424	55.6575	-0.596589	0.179645	-3.32093	0.000897193	0.0256901	368429	si:rp71-46j2.7	si:rp71-46j2.7
ENSDARG00000011170	3427.36	-0.36817	0.111062	-3.31499	0.000916448	0.0259861	494050	NDRG family member 2	ndrg2
ENSDARG00000031202	179.722	0.539082	0.162581	3.31578	0.000913883	0.0259861	407614	asparagine-linked glycosylation 11 (alpha-1,2-mannosyltransferase)	alg11
ENSDARG00000062756	130.815	-0.590124	0.177933	-3.31654	0.000911384	0.0259861	558650	plasmolipin	pllp
ENSDARG00000099511	43.0452	-0.80115	0.24165	-3.31533	0.00091534	0.0259861	NA	NA	CABZ01034698.4
ENSDARG00000008165	51.2821	0.726255	0.219293	3.3118	0.000926965	0.0262205	57933	caspase a	caspa
ENSDARG00000005513	8150.42	-0.340025	0.102779	-3.30831	0.000938602	0.0264214	195823	nascent polypeptide-associated complex alpha subunit	naca
ENSDARG00000014181	102.425	-0.457964	0.138413	-3.30869	0.000937351	0.0264214	569047	forkhead box P1b	foxp1b
ENSDARG00000045618	196.709	0.574075	0.1736	3.30689	0.000943391	0.0264922	406318	clathrin, light chain A	clta
ENSDARG00000069968	76.9909	0.495903	0.150021	3.30556	0.000947852	0.0265535	100009656	proprotein convertase subtilisin/kexin type 7	pcsk7
ENSDARG00000035860	4464.17	-0.304985	0.0923315	-3.30315	0.000956054	0.0267191	406307	ribosomal protein S28	rps28
ENSDARG00000028896	102.262	-0.411423	0.124721	-3.29876	0.000971145	0.0268359	335485	phospholipid phosphatase 2b	plpp2b
ENSDARG00000071871	606.395	0.496645	0.150563	3.29858	0.000971748	0.0268359	553706	glyoxalase domain containing 5	glod5
ENSDARG00000075151	174.522	-0.451394	0.136771	-3.30035	0.000965637	0.0268359	558285	si:dkey-188i13.10	si:dkey-188i13.10
ENSDARG00000082753	1917.29	-0.685487	0.207785	-3.29901	0.000970251	0.0268359	NA	NA	AC024175.17
ENSDARG00000095556	1707.26	-0.47606	0.144211	-3.30114	0.000962927	0.0268359	NA	si:dkey-238c7.12	si:dkey-238c7.12
ENSDARG00000105411	7403.62	-0.362961	0.110063	-3.29777	0.000974558	0.0268499	334459	si:ch211-113d11.5	si:ch211-113d11.5
ENSDARG00000070140	209.128	-0.89531	0.271731	-3.29483	0.000984801	0.0270681	777751	zgc:154169	zgc:154169
ENSDARG00000099499	2115.5	-0.258547	0.0786274	-3.28825	0.00100811	0.0276436	406726	NADH dehydrogenase (ubiquinone) 1 alpha subcomplex 4, like	ndufa4l
ENSDARG00000061437	35.3222	0.763362	0.23221	3.28738	0.00101125	0.0276647	570007	inositol polyphosphate-5-phosphatase F	inpp5f
ENSDARG00000091609	111.061	-0.708703	0.215936	-3.28201	0.00103071	0.0281309	100331208	serine peptidase inhibitor, Kazal type 4	spink4
ENSDARG00000017126	442.518	-0.367409	0.111997	-3.28054	0.00103609	0.0282117	393639	ilvB (bacterial acetolactate synthase)-like	ilvbl
ENSDARG00000007216	503.489	0.512591	0.15642	3.27701	0.00104912	0.0282365	406324	ATP-binding cassette, sub-family E (OABP), member 1	abce1
ENSDARG00000038153	861.215	-0.525395	0.160299	-3.27759	0.00104698	0.0282365	393486	lectin, galactoside-binding, soluble, 2b	lgals2b
ENSDARG00000054818	7083.94	-0.413943	0.126304	-3.27735	0.00104787	0.0282365	556556	ribosomal protein L32	rpl32
ENSDARG00000055996	9432.19	-0.344222	0.105022	-3.27761	0.0010469	0.0282365	407690	ribosomal protein S8a	rps8a
ENSDARG00000097137	135.99	0.640731	0.195387	3.27929	0.00104067	0.0282365	NA	si:dkeyp-116a7.2	si:dkeyp-116a7.2
ENSDARG00000013250	222.202	0.589345	0.180049	3.27325	0.00106319	0.0285494	449661	threonyl-tRNA synthetase	tars
ENSDARG00000037873	31.3279	-0.868099	0.265453	-3.27026	0.00107449	0.0286729	492759	cytochrome P450, family 3, subfamily c, polypeptide 3	cyp3c3
ENSDARG00000052957	22.9985	-0.747875	0.228658	-3.27072	0.00107274	0.0286729	569040	phospholipase C, delta 3a	plcd3a
ENSDARG00000090431	23.5018	0.708532	0.216671	3.27008	0.00107517	0.0286729	558589	finTRIM family, member 65	ftr65
ENSDARG00000102590	107.385	0.581208	0.177999	3.26524	0.00109371	0.0291008	436749	polymerase (RNA) III (DNA directed) polypeptide H	polr3h
ENSDARG00000017049	229.111	0.586778	0.179784	3.2638	0.00109928	0.0291823	334431	adenylosuccinate lyase	adsl
ENSDARG00000041869	24.5576	-0.693405	0.212837	-3.25791	0.00112236	0.0297272	559725	tumor necrosis factor receptor superfamily, member 19	tnfrsf19
ENSDARG00000002411	17.1942	-0.804493	0.24718	-3.25469	0.00113517	0.0298629	571344	CREB regulated transcription coactivator 1b	crtc1b
ENSDARG00000100392	6304.96	-0.351269	0.107923	-3.25482	0.00113465	0.0298629	192300	ribosomal protein S18	rps18
ENSDARG00000102076	873.175	0.745465	0.228989	3.25546	0.0011321	0.0298629	565497	zgc:158852	zgc:158852
ENSDARG00000061093	40.9814	0.634182	0.194927	3.25343	0.0011402	0.0299277	566287	pleckstrin homology-like domain, family B, member 1a	phldb1a
ENSDARG00000093068	2002.29	-0.538048	0.165414	-3.25274	0.00114299	0.0299335	563665	complement component c3b, tandem duplicate 1	c3b.1
ENSDARG00000102906	67.9406	-0.635389	0.195458	-3.25077	0.00115091	0.0300734	445252	3-hydroxyisobutyrate dehydrogenase a	hibadha
ENSDARG00000061099	178.223	-0.723262	0.222643	-3.24853	0.00116002	0.030176	100141490	neurofascin homolog (chicken) a	nfasca
ENSDARG00000076381	98.723	0.750143	0.230876	3.24912	0.00115761	0.030176	795332	slc25a1 solute carrier family 25 (mitochondrial carrier
ENSDARG00000009123	58.9492	-0.613861	0.18902	-3.2476	0.00116383	0.0302079	558139	selectin E	sele
ENSDARG00000020008	988.108	0.361487	0.111339	3.24671	0.00116746	0.0302346	327197	valosin containing protein	vcp
ENSDARG00000034823	315.563	0.433996	0.134033	3.23797	0.00120384	0.0311076	30187	coatomer protein complex, subunit gamma 2	copg2
ENSDARG00000060962	33.6249	-0.682202	0.210789	-3.23641	0.00121042	0.0312086	565512	bloodthirsty-related gene family, member 4	btr04
ENSDARG00000006413	3041.82	-0.369909	0.114327	-3.23553	0.00121417	0.031236	436759	ribosomal protein L38	rpl38
ENSDARG00000067958	23.8103	-0.656087	0.202863	-3.23415	0.00122007	0.0312729	100005753	SH3-domain GRB2-like 1a	sh3gl1a
ENSDARG00000068876	871.613	0.552085	0.170716	3.23394	0.00122097	0.0312729	557552	zgc:153031	zgc:153031
ENSDARG00000021082	104.443	0.606977	0.187781	3.23236	0.0012277	0.0313764	266638	SEC31 homolog A, COPII coat complex component	sec31a
ENSDARG00000060586	37.2757	-0.593306	0.183657	-3.23052	0.00123567	0.0314522	323089	CTD (carboxy-terminal domain, RNA polymerase II, polypeptide A) small phosphatase like 2b	ctdspl2b
ENSDARG00000099663	384.858	-0.276443	0.0855749	-3.23042	0.00123606	0.0314522	326962	cytochrome c oxidase subunit Vab	cox5ab
ENSDARG00000058226	41.9206	-0.646588	0.200247	-3.22895	0.00124246	0.0315461	406404	adenylate kinase 3	ak3
ENSDARG00000093774	7650.72	-0.358433	0.111033	-3.22816	0.00124589	0.0315643	432384	retinol binding protein 2b, cellular	rbp2b
ENSDARG00000012600	118.199	-0.586534	0.181958	-3.22346	0.00126654	0.0320178	570654	si:dkey-97a13.6	si:dkey-97a13.6
ENSDARG00000077580	128.406	-0.677994	0.210416	-3.22215	0.0012723	0.032094	570420	thrombospondin-type laminin G domain and EAR repeats a	tspeara
ENSDARG00000076121	211.228	0.422978	0.13156	3.21509	0.00130406	0.0328239	NA	sphingomyelin phosphodiesterase 1, acid lysosomal	smpd1
ENSDARG00000037307	11.4681	-0.867873	0.27072	-3.2058	0.00134688	0.0338287	550565	glucosamine-6-phosphate deaminase 1	gnpda1
ENSDARG00000038300	109.429	0.624721	0.194948	3.20455	0.00135276	0.0339033	334203	ring finger protein 34a	rnf34a
ENSDARG00000086847	17.1625	-0.816267	0.255075	-3.20011	0.00137374	0.0343456	565312	immunity-related GTPase family, q1	irgq1
ENSDARG00000092394	177.309	-0.69532	0.217316	-3.19958	0.0013763	0.0343456	556765	DCN1, defective in cullin neddylation 1, domain containing 4 (S. cerevisiae)	dcun1d4
ENSDARG00000024324	90.9487	-0.46258	0.144655	-3.19782	0.0013847	0.0344305	550478	Rho GTPase activating protein 1	arhgap1
ENSDARG00000103754	56.6321	-0.844125	0.263984	-3.19763	0.00138561	0.0344305	554173	abnormal spindle microtubule assembly	aspm
ENSDARG00000015126	245.463	0.311354	0.0973973	3.19674	0.00138991	0.0344482	393676	golgi reassembly stacking protein 2	gorasp2
ENSDARG00000061896	2373.07	0.546474	0.170973	3.19626	0.00139223	0.0344482	100038802	solute carrier organic anion transporter family, member 2A1	slco2a1
ENSDARG00000077215	148.493	-0.426398	0.133488	-3.19428	0.00140181	0.0346117	566131	eukaryotic translation initiation factor 4 gamma, 3a	eif4g3a
ENSDARG00000100588	3460.94	-0.355937	0.111512	-3.19192	0.00141329	0.0348213	405888	ribosomal protein L36	rpl36
ENSDARG00000039501	41.4227	0.602158	0.188716	3.19081	0.00141874	0.0348819	797211	UDP glucuronosyltransferase 2 family, polypeptide A6	ugt2a6
ENSDARG00000038293	171.692	0.375521	0.11775	3.18913	0.00142704	0.0350121	494056	zgc:103559	zgc:103559
ENSDARG00000096599	15.9128	-0.80035	0.251034	-3.18821	0.00143155	0.035049	NA	si:ch211-160d14.9	si:ch211-160d14.9
ENSDARG00000030278	244.498	0.359185	0.112713	3.18672	0.00143895	0.0350826	393926	isocitrate dehydrogenase 3 (NAD+) alpha	idh3a
ENSDARG00000086633	12.2788	0.861705	0.270374	3.18709	0.00143713	0.0350826	80366	odorant receptor, family D, subfamily 111, member 3	or111-3
ENSDARG00000053097	247.44	0.467951	0.146905	3.1854	0.00144554	0.0351699	140427	heat shock transcription factor 2	hsf2
ENSDARG00000099532	738.175	0.48097	0.151058	3.18402	0.00145246	0.0352645	324710	ubiquitin-like 3a	ubl3a
ENSDARG00000099980	14.8286	-0.775052	0.243673	-3.18071	0.00146917	0.0355961	100003132	BPI fold containing family C, like	bpifcl
ENSDARG00000075747	26.4754	0.730364	0.229947	3.17623	0.00149202	0.0360748	794689	zinc finger, FYVE domain containing 16	zfyve16
ENSDARG00000024865	265.304	0.555303	0.174966	3.17377	0.00150473	0.0363067	568643	Down syndrome cell adhesion molecule a	dscama
ENSDARG00000020085	44.8493	0.593086	0.18698	3.17192	0.00151436	0.0364635	394083	solute carrier family 33 (acetyl-CoA transporter), member 1	slc33a1
ENSDARG00000027609	2060.41	0.297627	0.0939284	3.16865	0.00153147	0.0367551	569259	si:dkey-33i11.3	si:dkey-33i11.3
ENSDARG00000044441	16.2931	-0.772089	0.243684	-3.16841	0.00153277	0.0367551	558959	si:ch73-194h10.2	si:ch73-194h10.2
ENSDARG00000004270	175.23	0.39567	0.124924	3.16729	0.00153868	0.0368209	449995	atlastin 3	atl3
ENSDARG00000096359	103.622	-0.490427	0.154878	-3.16655	0.00154261	0.0368392	101885652	epiplakin 1	eppk1
ENSDARG00000052336	12.3163	-0.853493	0.269623	-3.1655	0.00154816	0.0368962	558261	OCIA domain containing 2	ociad2
ENSDARG00000052975	479.523	0.369069	0.116644	3.16406	0.00155583	0.0369979	334337	ubiquilin 4	ubqln4
ENSDARG00000100427	86.0202	0.387667	0.122543	3.16351	0.00155878	0.0369979	NA	NA	BX547934.1
ENSDARG00000035631	52.0805	0.85703	0.270975	3.16276	0.00156281	0.0370182	445275	stromal cell-derived factor 2-like 1	sdf2l1
ENSDARG00000042566	8632.03	-0.335943	0.106258	-3.16158	0.00156918	0.0370937	393725	ribosomal protein S7	rps7
ENSDARG00000057879	11.7885	-0.777659	0.246019	-3.16097	0.00157245	0.0370959	553311	prolyl 3-hydroxylase 3	p3h3
ENSDARG00000031795	362.772	0.583786	0.185001	3.15558	0.00160181	0.037712	406467	ATP-binding cassette, sub-family F (GCN20), member 1	abcf1
ENSDARG00000011783	98.1117	-0.439015	0.139206	-3.15371	0.00161211	0.0378782	567168	stromal antigen 2a	stag2a
ENSDARG00000005842	1328.12	-0.457735	0.145177	-3.15295	0.00161632	0.0379005	322455	CD9 molecule a	cd9a
ENSDARG00000071403	1531.41	0.277913	0.0882218	3.15016	0.0016318	0.0381351	259192	ornithine decarboxylase antizyme 1a	oaz1a
ENSDARG00000075800	13.4116	-0.853971	0.271104	-3.14997	0.00163287	0.0381351	560151	calmodulin-like 4a	calml4a
ENSDARG00000057110	13.302	0.81056	0.257546	3.14725	0.00164816	0.0384152	393579	solute carrier family 25 (mitochondrial carrier
ENSDARG00000016483	16.3862	-0.781844	0.248489	-3.14639	0.00165299	0.038451	394210	BAI1-associated protein 2-like 2a	baiap2l2a
ENSDARG00000100462	24.0445	0.752165	0.239304	3.14314	0.00167147	0.0388034	798104	progestin and adipoQ receptor family member VII, a	paqr7a
ENSDARG00000096867	36.4685	-0.612734	0.195067	-3.14115	0.00168285	0.0389899	100330495	calmin	clmn
ENSDARG00000000019	457.61	0.370102	0.117948	3.13783	0.00170206	0.0392012	368425	ubiquitin-conjugating enzyme E2H (UBC8 homolog, yeast)	ube2h
ENSDARG00000011422	50.2581	-0.723831	0.230653	-3.13818	0.00169998	0.0392012	798565	ryanodine receptor 1a (skeletal)	ryr1a
ENSDARG00000105046	15.2788	0.718376	0.228894	3.13847	0.00169832	0.0392012	266981	cyclin F	ccnf
ENSDARG00000059510	89.2662	0.582137	0.18569	3.13499	0.00171858	0.0393484	100037331	coenzyme Q2 4-hydroxybenzoate polyprenyltransferase	coq2
ENSDARG00000087921	142.455	-0.441862	0.140933	-3.13526	0.00171702	0.0393484	568288	phospholipase C, epsilon 1	plce1
ENSDARG00000092807	9294.18	-0.413292	0.131794	-3.13589	0.00171335	0.0393484	NA	si:dkey-151g10.6	RPL41
ENSDARG00000015889	302.909	0.481637	0.153779	3.13201	0.00173613	0.0396722	334307	zinc finger CCCH-type containing 15	zc3h15
ENSDARG00000056001	77.4439	-0.599089	0.191418	-3.12975	0.00174957	0.0399012	NA	furry homolog b (Drosophila)	fryb
ENSDARG00000056396	94.695	-0.371599	0.118852	-3.12657	0.00176858	0.0402559	436787	dual specificity phosphatase 22a	dusp22a
ENSDARG00000044808	40.8116	-0.616643	0.197395	-3.12391	0.00178464	0.0404634	561618	solute carrier family 4 (sodium bicarbonate cotransporter), member 4b	slc4a4b
ENSDARG00000052348	103.51	0.693725	0.222033	3.12442	0.00178158	0.0404634	282615	SWI/SNF related, matrix associated, actin dependent regulator of chromatin, subfamily a, member 5	smarca5
ENSDARG00000086654	453.665	-0.739458	0.236813	-3.12255	0.00179294	0.0405199	100149559	cerebellin 11	cbln11
ENSDARG00000098408	104.3	0.546905	0.175158	3.12236	0.00179408	0.0405199	792854	starch binding domain 1	stbd1
ENSDARG00000053136	2949.01	-0.252473	0.0808859	-3.12134	0.00180027	0.040581	30400	beta-2-microglobulin	b2m
ENSDARG00000097176	44.1386	-0.84495	0.271143	-3.11625	0.00183165	0.0410502	NA	NA	si:dkey-16m19.1
ENSDARG00000099652	162.134	0.452513	0.14521	3.11627	0.00183157	0.0410502	558020	exportin, tRNA (nuclear export receptor for tRNAs)	xpot
ENSDARG00000103744	30.9301	0.761277	0.244262	3.11664	0.00182927	0.0410502	553326	3-hydroxyacyl-CoA dehydratase 1	hacd1
ENSDARG00000037488	1100.41	0.656319	0.210673	3.11535	0.00183726	0.0410968	406757	calnexin	canx
ENSDARG00000043185	40.9829	-0.545516	0.175297	-3.11196	0.00185851	0.0414925	565484	myeloid/lymphoid or mixed-lineage leukemia
ENSDARG00000041078	359.855	-0.474313	0.15245	-3.11126	0.00186288	0.0415106	558499	choline kinase alpha	chka
ENSDARG00000029146	827.061	0.352194	0.113275	3.1092	0.00187592	0.0416419	565797	low density lipoprotein receptor-related protein 1Ab	lrp1ab
ENSDARG00000076994	25.7609	-0.755225	0.242859	-3.10973	0.00187261	0.0416419	560700	adhesion G protein-coupled receptor A2	adgra2
ENSDARG00000036164	125.384	0.5703	0.1835	3.10789	0.00188426	0.0417474	368284	cysteinyl-tRNA synthetase	cars
ENSDARG00000074191	840.335	0.370796	0.119332	3.10726	0.0018883	0.0417575	100007732	zgc:172253	zgc:172253
ENSDARG00000011648	56.0684	0.558654	0.179827	3.10662	0.00189239	0.0417688	192331	small nuclear ribonucleoprotein D1 polypeptide	snrpd1
ENSDARG00000030064	103.616	-0.485152	0.156394	-3.10212	0.00192142	0.0423294	406745	pleckstrin homology domain containing, family A (phosphoinositide binding specific) member 1a	plekha1a
ENSDARG00000037071	1976.94	-0.307278	0.0991755	-3.09833	0.00194613	0.0427929	336662	ribosomal protein S26	rps26
ENSDARG00000055539	37.4603	-0.769455	0.248523	-3.09612	0.00196074	0.042952	557419	ependymin-like 2	epdl2
ENSDARG00000102216	126.217	-0.48954	0.158103	-3.09633	0.0019593	0.042952	497648	discs, large (Drosophila) homolog 1, like	dlg1l
ENSDARG00000099307	15.0214	-0.787915	0.254559	-3.09522	0.00196666	0.043001	NA	si:dkey-10p5.10	si:dkey-10p5.10
ENSDARG00000020046	37.8306	0.813099	0.262782	3.0942	0.00197345	0.0430686	246224	aryl hydrocarbon receptor 1a	ahr1a
ENSDARG00000002791	1727.52	0.470156	0.152089	3.09132	0.0019927	0.0432153	64612	ATPase, Na+/K+ transporting, alpha 1a polypeptide, tandem duplicate 1	atp1a1a.1
ENSDARG00000021033	110.935	0.353969	0.114515	3.09103	0.00199465	0.0432153	393157	HERPUD family member 2	herpud2
ENSDARG00000091548	32.0457	-0.610921	0.197647	-3.09097	0.00199501	0.0432153	100149555	StAR-related lipid transfer (START) domain containing 9	stard9
ENSDARG00000100916	48.1029	0.482085	0.155944	3.09141	0.0019921	0.0432153	402864	UV-stimulated scaffold protein A	uvssa
ENSDARG00000063195	294.442	-0.37994	0.122986	-3.08928	0.00200642	0.0433819	557065	PX domain containing serine/threonine kinase	pxk
ENSDARG00000062831	169.645	-0.402368	0.130317	-3.08762	0.00201765	0.0434746	560816	si:ch73-22o12.1	si:ch73-22o12.1
ENSDARG00000098969	68.3056	-0.489212	0.158447	-3.08755	0.00201817	0.0434746	NA	NA	CABZ01113371.1
ENSDARG00000022767	139325	-0.248113	0.0803793	-3.08678	0.00202339	0.0435067	321166	apolipoprotein Bb, tandem duplicate 1	apobb.1
ENSDARG00000008816	533.36	-0.484396	0.157097	-3.08343	0.0020463	0.0437264	317737	glutamate dehydrogenase 1a	glud1a
ENSDARG00000014015	224.833	-0.370829	0.120245	-3.08394	0.00204276	0.0437264	405841	zgc:77086	zgc:77086
ENSDARG00000052997	14.0716	-0.764191	0.247865	-3.08309	0.00204862	0.0437264	796377	semaphorin 4e	sema4e
ENSDARG00000060549	43.2031	0.696844	0.225999	3.0834	0.00204653	0.0437264	NA	NA	CABZ01079024.1
ENSDARG00000002912	103.7	0.374807	0.121789	3.0775	0.00208741	0.0443918	436740	adiponectin receptor 1a	adipor1a
ENSDARG00000070394	2420.36	0.389292	0.126494	3.07756	0.00208702	0.0443918	556744	urocanate hydratase 1	uroc1
ENSDARG00000003169	78.712	-0.621173	0.201958	-3.07575	0.00209976	0.0444919	474349	membrane associated guanylate kinase, WW and PDZ domain containing 1b	magi1b
ENSDARG00000090120	33.2191	0.543638	0.176744	3.07585	0.00209903	0.0444919	NA	si:dkey-248g21.1	si:dkey-248g21.1
ENSDARG00000027749	20.3838	-0.656785	0.213578	-3.07515	0.00210399	0.0445008	100000570	HIRA interacting protein 3	hirip3
ENSDARG00000099106	620.475	-0.362047	0.117802	-3.07335	0.00211669	0.0445268	550372	arylformamidase	afmid
ENSDARG00000101766	1077.99	-0.2962	0.096368	-3.07363	0.00211468	0.0445268	559194	prothymosin, alpha b	ptmab
ENSDARG00000103716	16.8185	-0.833559	0.271163	-3.07401	0.00211203	0.0445268	368614	si:busm1-48c11.3	si:busm1-48c11.3
ENSDARG00000013946	364.926	0.708424	0.230724	3.07043	0.00213748	0.0447572	334334	influenza virus NS1A binding protein b	ivns1abpb
ENSDARG00000058462	152.199	-0.838152	0.272969	-3.0705	0.002137	0.0447572	100009654	zgc:158846	zgc:158846
ENSDARG00000058828	29.5951	0.724746	0.236058	3.0702	0.00213916	0.0447572	751752	coiled-coil domain containing 51	ccdc51
ENSDARG00000016059	77.1023	0.511895	0.166762	3.06962	0.00214332	0.0447639	405821	RAB5B, member RAS oncogene family	rab5b
ENSDARG00000044628	17.0196	0.710626	0.231588	3.06849	0.00215144	0.0448531	445046	D-tyrosyl-tRNA deacylase 1	dtd1
ENSDARG00000101479	20.2462	-0.790749	0.257765	-3.06771	0.00215703	0.0448894	103910140	CD59 glycoprotein-like	LOC103910140
ENSDARG00000010160	3967.05	-0.223398	0.0728408	-3.06694	0.00216264	0.0449259	336764	ribosomal protein S15a	rps15a
ENSDARG00000069956	348.316	-0.560908	0.182972	-3.06555	0.00217272	0.0449749	560322	PDZ and LIM domain 2 (mystique)	pdlim2
ENSDARG00000078105	101.527	-0.395621	0.129052	-3.0656	0.00217234	0.0449749	562995	DEP domain containing 5	depdc5
ENSDARG00000055429	69.4823	0.421319	0.137544	3.06316	0.0021901	0.0452448	568932	K(lysine) acetyltransferase 6B	kat6b
ENSDARG00000063911	63038	-0.365573	0.119363	-3.0627	0.00219352	0.0452448	140519	ATP synthase 6	ATP6
ENSDARG00000016454	79.1724	-0.607695	0.19857	-3.06035	0.00221077	0.0454405	317734	estrogen receptor 2a	esr2a
ENSDARG00000037998	168.296	-0.374579	0.122398	-3.06035	0.00221081	0.0454405	245697	flotillin 1b	flot1b
ENSDARG00000000189	14.9521	0.780693	0.25525	3.05854	0.00222416	0.0454914	556743	sema domain, transmembrane domain (TM), and cytoplasmic domain, (semaphorin) 6E	sema6e
ENSDARG00000043710	74.4238	0.472393	0.154482	3.05791	0.0022289	0.0454914	442922	parvin, alpha a	parvaa
ENSDARG00000043746	18.4758	-0.730658	0.238904	-3.05838	0.00222537	0.0454914	NA	neurexin 3a	nrxn3a
ENSDARG00000070801	542.156	0.34357	0.112343	3.05822	0.00222653	0.0454914	492332	optic atrophy 1 (autosomal dominant)	opa1
ENSDARG00000044575	154.639	0.484193	0.158553	3.05383	0.00225938	0.0459526	114427	valyl-tRNA synthetase	vars
ENSDARG00000054848	820.544	0.382239	0.125158	3.05406	0.00225767	0.0459526	NA	pyruvate dehydrogenase kinase, isozyme 4	pdk4
ENSDARG00000075853	56.1152	-0.59517	0.195023	-3.05179	0.0022748	0.0461052	793623	SH3-domain kinase binding protein 1	sh3kbp1
ENSDARG00000088449	264.02	-0.394949	0.129397	-3.05222	0.00227158	0.0461052	792924	wu:fb55g09	wu:fb55g09
ENSDARG00000038151	21.6058	-0.679103	0.222729	-3.04901	0.00229597	0.0464535	436988	zgc:92360	zgc:92360
ENSDARG00000041811	5556.68	-0.384348	0.126119	-3.04751	0.00230747	0.0466053	393788	ribosomal protein S25	rps25
ENSDARG00000080018	389.444	0.34224	0.112402	3.04479	0.00232846	0.0469479	567045	kinesin family member 16Bb	kif16bb
ENSDARG00000002794	12.0933	0.807957	0.265498	3.04318	0.00234096	0.0471183	558876	E3 ubiquitin-protein ligase RNF14-like	LOC558876
ENSDARG00000077069	197.771	-0.341754	0.112408	-3.04031	0.00236333	0.0474049	570867	serglycin	srgn
ENSDARG00000090988	29.5102	0.675006	0.222016	3.04035	0.00236302	0.0474049	NA	leucyl-tRNA synthetase a	larsa
ENSDARG00000001929	180.317	-0.352521	0.115983	-3.03943	0.00237025	0.047462	494085	PTEN induced putative kinase 1	pink1
ENSDARG00000090949	12.3509	-0.785414	0.258478	-3.03861	0.00237672	0.04751	101883945	discs, large homolog 5b (Drosophila), tandem duplicate 1	dlg5b.1
ENSDARG00000089717	602.476	-0.560587	0.184558	-3.03745	0.00238585	0.0476108	795685	glutaminyl-peptide cyclotransferase	qpct
ENSDARG00000104906	199.686	0.408927	0.134781	3.034	0.00241335	0.0480773	NA	5-methyltetrahydrofolate-homocysteine methyltransferase	mtr
ENSDARG00000015575	1283.03	0.37622	0.124047	3.03288	0.00242229	0.048091	324340	cytochrome P450, family 3, subfamily c, polypeptide 1	cyp3c1
ENSDARG00000020054	14.9838	-0.779315	0.256938	-3.03308	0.0024207	0.048091	570457	aldehyde oxidase 6	aox6
ENSDARG00000056966	204.698	0.346446	0.114308	3.0308	0.00243905	0.0482592	445223	NIMA-related kinase 7	nek7
ENSDARG00000077777	2088.06	-0.301539	0.0994777	-3.03122	0.0024357	0.0482592	793949	thymosin, beta 4 x	tmsb4x
ENSDARG00000061732	301.129	0.400054	0.132059	3.02936	0.00245076	0.0484088	560319	Ras association (RalGDS/AF-6) and pleckstrin homology domains 1b	raph1b
ENSDARG00000040482	24.122	0.694817	0.229586	3.02639	0.00247494	0.0488037	567921	oxysterol binding protein-like 3b	osbpl3b
ENSDARG00000069498	113.045	0.400131	0.132375	3.0227	0.00250528	0.0493185	554046	phosphorylase kinase, gamma 1b (muscle)	phkg1b
ENSDARG00000099821	374.208	-0.457038	0.151229	-3.02216	0.00250977	0.0493235	103910413	thymidine phosphorylase	tymp
ENSDARG00000001890	500.988	0.54827	0.181497	3.02083	0.00252085	0.0494004	323918	STT3B, subunit of the oligosaccharyltransferase complex (catalytic)	stt3b
ENSDARG00000010098	233.687	0.461376	0.152799	3.01949	0.002532	0.0494004	565059	pantothenate kinase 1b	pank1b
ENSDARG00000010301	113.109	-0.467136	0.15474	-3.01885	0.00253736	0.0494004	393912	UDP-Gal:betaGlcNAc beta 1,4- galactosyltransferase, polypeptide 6	b4galt6
ENSDARG00000016143	269.743	0.470801	0.155894	3.02	0.00252773	0.0494004	373108	X-linked inhibitor of apoptosis	xiap
ENSDARG00000016649	626.558	0.532599	0.176425	3.01884	0.00253749	0.0494004	436642	aldo-keto reductase family 7, member A3 (aflatoxin aldehyde reductase)	akr7a3
ENSDARG00000103093	19.6971	0.716049	0.237209	3.01864	0.00253911	0.0494004	450072	ALG14, UDP-N-acetylglucosaminyltransferase subunit	alg14
ENSDARG00000057737	125.007	-0.724688	0.240144	-3.01772	0.00254682	0.0494677	555578	retinoid X receptor, alpha a	rxraa
ENSDARG00000002365	26.0743	-0.614464	0.203705	-3.01643	0.00255767	0.0494966	323020	ceramide synthase 5	cers5
ENSDARG00000033845	1557.07	0.654476	0.216999	3.01603	0.00256105	0.0494966	567389	immunoglobulin superfamily, member 9Ba	igsf9ba
ENSDARG00000046054	216.358	-0.775548	0.257056	-3.01704	0.00255256	0.0494966	568883	long-chain fatty acid transport protein 6-like	LOC568883
ENSDARG00000033413	386.218	0.410423	0.136166	3.01414	0.00257712	0.0497247	556673	si:dkey-183c16.7	si:dkey-183c16.7
ENSDARG00000104770	11.679	-0.767071	0.254563	-3.01328	0.00258441	0.049783	108183462	NACHT, LRR and PYD domains-containing protein 12-like	LOC108183462
ENSDARG00000015343	209.782	0.694684	0.230946	3.00799	0.0026298	0.0504074	406762	phosphogluconate dehydrogenase	pgd
ENSDARG00000073716	26.515	-0.614067	0.204124	-3.0083	0.00262716	0.0504074	564830	carboxypeptidase X (M14 family), member 1a	cpxm1a
ENSDARG00000074757	50.0577	-0.484978	0.161184	-3.00885	0.00262239	0.0504074	568203	ARV1 homolog, fatty acid homeostasis modulator	arv1
ENSDARG00000045398	86.6119	0.453204	0.150757	3.00619	0.00264542	0.0506235	560667	5-methyltetrahydrofolate-homocysteine methyltransferase reductase	mtrr
ENSDARG00000003909	10.5767	-0.741229	0.246906	-3.00207	0.0026815	0.0510475	565787	finTRIM family, member 1	ftr01
ENSDARG00000055504	2606.55	-0.332186	0.110667	-3.00166	0.0026851	0.0510475	100000085	si:ch211-212k18.7	si:ch211-212k18.7
ENSDARG00000058992	97.516	0.547489	0.182356	3.0023	0.00267946	0.0510475	565295	ceramide synthase 2b	cers2b
ENSDARG00000074052	24.1347	-0.670193	0.223186	-3.00284	0.00267469	0.0510475	100148091	si:ch211-281g13.5	si:ch211-281g13.5
ENSDARG00000104576	2274.84	0.708903	0.236241	3.00077	0.002693	0.0511143	NA	si:ch211-152c8.5	si:ch211-152c8.5
ENSDARG00000008765	240.753	0.592435	0.197556	2.99883	0.00271021	0.051274	393374	transmembrane p24 trafficking protein 5	tmed5
ENSDARG00000044809	276.58	-0.380544	0.126882	-2.99919	0.00270697	0.051274	406746	folylpolyglutamate synthase	fpgs
ENSDARG00000070437	4332.46	-0.302527	0.10093	-2.99739	0.00272301	0.0514327	557397	ribosomal protein L22	rpl22
ENSDARG00000037393	42.0213	0.649846	0.217059	2.99387	0.00275462	0.0517317	334395	solute carrier family 43 (amino acid system L transporter), member 1a	slc43a1a
ENSDARG00000077330	268.174	-0.349836	0.11681	-2.99492	0.00274514	0.0517317	100535608	SH3 domain and tetratricopeptide repeats 1	sh3tc1
ENSDARG00000098361	123.528	-0.383106	0.127973	-2.99365	0.0027566	0.0517317	406472	NudC domain containing 3	nudcd3
ENSDARG00000103670	84.7078	-0.40489	0.135228	-2.99413	0.00275231	0.0517317	NA	C-x(9)-C motif containing 1	cmc1
ENSDARG00000053129	22.1564	-0.639943	0.213816	-2.99296	0.00276284	0.0517655	393534	calcium regulated heat stable protein 1	carhsp1
ENSDARG00000076066	931.612	0.613945	0.205512	2.9874	0.00281364	0.0526327	100002072	membrane-associated ring finger (C3HC4) 6	march6
ENSDARG00000015805	42.7974	-0.691472	0.231693	-2.98444	0.00284102	0.0530002	553350	cingulin-like 1	cgnl1
ENSDARG00000039393	597.59	-0.722893	0.242238	-2.98422	0.00284299	0.0530002	561089	si:ch211-240l19.5	si:ch211-240l19.5
ENSDARG00000055284	22.8466	-0.768438	0.257537	-2.9838	0.00284693	0.0530002	568356	actin filament associated protein 1	afap1
ENSDARG00000054632	82.2679	-0.427362	0.143281	-2.9827	0.00285722	0.0531068	30619	Fli-1 proto-oncogene, ETS transcription factor a	fli1a
ENSDARG00000013871	78.594	-0.803943	0.269656	-2.98136	0.00286967	0.0531462	393654	solute carrier family 5 (sodium/glucose cotransporter), member 1	slc5a1
ENSDARG00000038682	27.2266	-0.707678	0.237406	-2.98088	0.00287419	0.0531462	100126131	zgc:171687	zgc:171687
ENSDARG00000099148	369.716	0.806944	0.270739	2.98052	0.00287757	0.0531462	406812	basic leucine zipper and W2 domains 1b	bzw1b
ENSDARG00000104221	77.4061	-0.409799	0.137425	-2.98197	0.00286399	0.0531462	436827	spermidine/spermine N1-acetyltransferase family member 2b	sat2b
ENSDARG00000091131	142.873	-0.529759	0.177785	-2.97978	0.00288459	0.0531753	83780	cryptochrome circadian clock 1bb	cry1bb
ENSDARG00000102094	961.324	-0.401479	0.13477	-2.97898	0.00289205	0.0531753	793504	wu:fd46c06	wu:fd46c06
ENSDARG00000104311	23.6846	-0.650777	0.218462	-2.9789	0.00289284	0.0531753	100037329	sex comb on midleg homolog 1 (Drosophila)	scmh1
ENSDARG00000044972	180.103	0.400313	0.134444	2.97753	0.0029058	0.0533293	368488	B-cell receptor-associated protein 31	bcap31
ENSDARG00000043684	253.084	0.427362	0.143631	2.97542	0.00292591	0.0535687	436627	bisphosphate nucleotidase 1	bpnt1
ENSDARG00000071215	57.9298	-0.571751	0.192173	-2.97519	0.00292803	0.0535687	790940	paralemmin 3	palm3
ENSDARG00000104173	338.032	0.406677	0.136776	2.9733	0.00294618	0.0538163	541378	Tu translation elongation factor, mitochondrial	tufm
ENSDARG00000097373	19.4311	-0.651934	0.219347	-2.97216	0.00295713	0.0539317	NA	finTRIM family, member 90	ftr90
ENSDARG00000004687	2382.11	0.162173	0.0546108	2.96962	0.00298173	0.0539582	431754	acetyl-CoA acyltransferase 1	acaa1
ENSDARG00000023287	1924.39	0.661711	0.222752	2.97062	0.002972	0.0539582	393335	hydroxysteroid (17-beta) dehydrogenase 3	hsd17b3
ENSDARG00000067996	88.7205	-0.460788	0.155148	-2.97	0.00297802	0.0539582	556454	c-src tyrosine kinase	csk
ENSDARG00000074653	47.3751	-0.629773	0.212043	-2.97003	0.00297771	0.0539582	558788	si:ch211-233m11.1	si:ch211-233m11.1
ENSDARG00000074791	40.4289	-0.756602	0.254765	-2.9698	0.0029799	0.0539582	100000026	aldehyde dehydrogenase 3 family, member A1	aldh3a1
ENSDARG00000044718	12.7391	-0.680391	0.229823	-2.9605	0.00307138	0.0552375	556413	vav 2 guanine nucleotide exchange factor	vav2
ENSDARG00000055350	100.614	-0.437373	0.147692	-2.96138	0.00306259	0.0552375	553188	Sad1 and UNC84 domain containing 1	sun1
ENSDARG00000069432	86.1562	-0.478407	0.161572	-2.96096	0.00306682	0.0552375	405802	phospholipid scramblase 3b	plscr3b
ENSDARG00000075340	43.9776	-0.712052	0.240489	-2.96085	0.00306793	0.0552375	NA	mediator complex subunit 1	med1
ENSDARG00000039347	6863.88	-0.278703	0.094214	-2.95819	0.00309451	0.0555677	394194	ribosomal protein S24	rps24
ENSDARG00000056203	512.194	0.378985	0.128252	2.95501	0.00312658	0.0560572	555526	si:ch211-201h21.5	si:ch211-201h21.5
ENSDARG00000015990	123.494	-0.393869	0.133317	-2.95438	0.00313302	0.0560864	564853	host cell factor C1a	hcfc1a
ENSDARG00000023498	21.6668	0.717739	0.243087	2.9526	0.00315111	0.0561514	393469	GDP-mannose pyrophosphorylase Ab	gmppab
ENSDARG00000070132	53.7019	-0.494071	0.16729	-2.95339	0.00314309	0.0561514	100006826	asteroid homolog 1 (Drosophila)	aste1
ENSDARG00000103428	63.3912	0.543927	0.184217	2.95264	0.00315065	0.0561514	797715	oxoglutarate (alpha-ketoglutarate) dehydrogenase b (lipoamide)	ogdhb
ENSDARG00000005883	8.67883	0.808456	0.273972	2.95088	0.00316875	0.0563795	100038773	regulatory factor X, 1a (influences HLA class II expression)	rfx1a
ENSDARG00000101089	26.1107	-0.584539	0.198137	-2.95017	0.00317596	0.0564217	NA	phosphoribosylglycinamide formyltransferase	gart
ENSDARG00000040064	53.7118	0.688049	0.23329	2.94933	0.00318466	0.0564438	558758	acid phosphatase 6, lysophosphatidic	acp6
ENSDARG00000044387	432.76	-0.37055	0.125648	-2.94911	0.00318689	0.0564438	562525	claudin 2	cldn2
ENSDARG00000077304	33.4833	-0.549803	0.186483	-2.94828	0.00319547	0.0565099	494073	v-ets avian erythroblastosis virus E26 oncogene homolog	erg
ENSDARG00000014013	43.8134	-0.496736	0.168593	-2.94636	0.00321542	0.0566666	368360	lamin B receptor	lbr
ENSDARG00000044093	8931.86	-0.249192	0.0845744	-2.94642	0.00321472	0.0566666	560828	ribosomal protein L13a	rpl13a
ENSDARG00000071567	12.0914	-0.692312	0.235086	-2.94493	0.00323033	0.0566666	563265	si:dkey-34l15.1	si:dkey-34l15.1
ENSDARG00000086996	195.272	0.319661	0.108558	2.94462	0.0032335	0.0566666	449923	si:ch73-234b20.5	si:ch73-234b20.5
ENSDARG00000092191	593.178	-0.798614	0.271164	-2.94513	0.00322815	0.0566666	NA	si:dkey-238c7.13	si:dkey-238c7.13
ENSDARG00000092873	449.788	-0.328642	0.111576	-2.94546	0.00322476	0.0566666	557217	zgc:193541	zgc:193541
ENSDARG00000068261	96.1936	-0.530592	0.180261	-2.94346	0.00324562	0.0567935	768180	protein S (alpha)	pros1
ENSDARG00000103504	39.2699	-0.783809	0.266482	-2.94133	0.00326811	0.0571012	NA	si:dkey-97i18.6	si:dkey-97i18.6
ENSDARG00000025595	673.187	-0.35439	0.120759	-2.93468	0.00333887	0.0581656	405819	alkylglycerol monooxygenase	agmo
ENSDARG00000036316	3698.19	-0.34225	0.11666	-2.93375	0.00334899	0.0581656	415168	ribosomal protein L39	rpl39
ENSDARG00000037910	23.13	-0.725275	0.247197	-2.934	0.00334623	0.0581656	NA	filamin A interacting protein 1-like	filip1l
ENSDARG00000062003	91.8543	-0.455338	0.155178	-2.93429	0.0033431	0.0581656	567402	myosin VB	myo5b
ENSDARG00000002663	212.051	0.28644	0.0976872	2.93222	0.00336551	0.0583656	336159	optineurin	optn
ENSDARG00000103190	90.9482	0.527176	0.1799	2.93039	0.00338539	0.058623	NA	NA	CABZ01067681.1
ENSDARG00000021555	79.6413	-0.571666	0.195119	-2.92983	0.00339147	0.0586412	550328	parkin RBR E3 ubiquitin protein ligase	park2
ENSDARG00000008808	50.0384	-0.719967	0.245908	-2.92779	0.00341381	0.0588529	569375	echinoderm microtubule associated protein like 2	eml2
ENSDARG00000104730	307.841	-0.592545	0.202357	-2.92822	0.00340909	0.0588529	563286	si:dkey-33b17.3	si:dkey-33b17.3
ENSDARG00000005699	189.403	0.437182	0.149737	2.91967	0.00350406	0.0595802	192339	DEAD/H (Asp-Glu-Ala-Asp/His) box polypeptide 19 (DBP5 homolog, yeast)	ddx19
ENSDARG00000013749	14.5305	-0.744029	0.254642	-2.92186	0.00347945	0.0595802	445054	zgc:92113	zgc:92113
ENSDARG00000014554	293.845	-0.627636	0.214984	-2.91945	0.00350645	0.0595802	393807	protein phosphatase 1, regulatory subunit 3Cb	ppp1r3cb
ENSDARG00000020847	191.744	0.300463	0.102814	2.92239	0.00347356	0.0595802	324307	ATPase, H+ transporting, lysosomal V0 subunit a1a	atp6v0a1a
ENSDARG00000021439	769.877	0.701915	0.240301	2.92098	0.00348927	0.0595802	394104	nuclear receptor coactivator 4	ncoa4
ENSDARG00000036787	34.8401	-0.598998	0.204934	-2.92288	0.00346809	0.0595802	368771	ATP-binding cassette, sub-family B (MDR/TAP), member 3 like 1	abcb3l1
ENSDARG00000045776	830.402	0.362554	0.124122	2.92095	0.00348961	0.0595802	326846	CCHC-type zinc finger, nucleic acid binding protein a	cnbpa
ENSDARG00000051763	91.4447	-0.428546	0.146814	-2.91898	0.00351184	0.0595802	100331323	syntrophin, beta 2	sntb2
ENSDARG00000063352	20.084	-0.689433	0.236193	-2.91894	0.00351223	0.0595802	664741	inositol polyphosphate-4-phosphatase type I Aa	inpp4aa
ENSDARG00000078075	309.078	0.266254	0.0911859	2.9199	0.00350139	0.0595802	541415	zgc:101577	zgc:101577
ENSDARG00000086826	36.2017	-0.794583	0.272002	-2.92124	0.00348641	0.0595802	322462	sulfotransferase family, cytosolic, 6b, member 1	sult6b1
ENSDARG00000104773	244.584	0.797775	0.273387	2.91812	0.00352153	0.0596511	336038	jun B proto-oncogene b	junbb
ENSDARG00000089626	96.383	0.673306	0.230802	2.91725	0.00353134	0.0597303	415227	prostaglandin E synthase 3b (cytosolic)	ptges3b
ENSDARG00000038312	404.526	-0.545826	0.187147	-2.91656	0.00353913	0.0597754	445388	RNA terminal phosphate cyclase-like 1	rcl1
ENSDARG00000015349	76.4275	0.522679	0.179272	2.91556	0.0035505	0.0598504	541486	milk fat globule-EGF factor 8 protein a	mfge8a
ENSDARG00000078731	25.329	-0.754706	0.258901	-2.91504	0.00355648	0.0598504	556241	si:dkey-85k7.12	si:dkey-85k7.12
ENSDARG00000102632	857.99	-0.477713	0.163891	-2.91482	0.00355898	0.0598504	777766	ubiquitin C	ubc
ENSDARG00000029063	479.017	0.277929	0.0954287	2.91242	0.00358637	0.0602242	NA	caseinolytic mitochondrial matrix peptidase chaperone subunit a	clpxa
ENSDARG00000070674	247.374	0.338733	0.116349	2.91135	0.00359872	0.0603445	393261	proteasome 26S subunit, non-ATPase 6	psmd6
ENSDARG00000001933	11.2423	-0.737611	0.253403	-2.91082	0.00360481	0.0603598	568316	protein kinase, AMP-activated, gamma 2 non-catalytic subunit b	prkag2b
ENSDARG00000086455	126.55	0.460407	0.158273	2.90894	0.00362652	0.0606363	NA	caseinolytic mitochondrial matrix peptidase chaperone subunit a	clpxa
ENSDARG00000037895	86.8409	0.458815	0.15778	2.90794	0.00363813	0.0607433	566313	receptor (G protein-coupled) activity modifying protein 2	ramp2
ENSDARG00000076144	104.94	-0.42147	0.144967	-2.90735	0.00364507	0.060772	100334824	si:ch211-74m13.3	si:ch211-74m13.3
ENSDARG00000100555	866.233	0.304334	0.104734	2.90579	0.00366329	0.0609886	553476	aquaporin 11	aqp11
ENSDARG00000036171	10096.8	-0.297119	0.102319	-2.90384	0.00368612	0.0612811	798787	ribonuclease like 3	rnasel3
ENSDARG00000005774	862.198	0.497818	0.171512	2.90253	0.00370161	0.061375	30116	DEAD (Asp-Glu-Ala-Asp) box helicase 3b	ddx3b
ENSDARG00000013415	107.152	-0.434847	0.149956	-2.89984	0.00373358	0.061375	195815	lamin A	lmna
ENSDARG00000020693	204.515	0.459472	0.15843	2.90015	0.00372983	0.061375	436933	sestrin 1	sesn1
ENSDARG00000028478	55.9707	0.548609	0.189155	2.90031	0.00372794	0.061375	569089	si:ch211-173n18.3	si:ch211-173n18.3
ENSDARG00000067806	289.098	-0.433311	0.149305	-2.90218	0.00370574	0.061375	555281	zgc:158432	zgc:158432
ENSDARG00000097932	35.165	-0.543693	0.187493	-2.89981	0.0037339	0.061375	NA	si:ch211-158m24.13	si:ch211-158m24.13
ENSDARG00000100002	60.7005	0.478198	0.164819	2.90135	0.00371559	0.061375	NA	chitobiase, di-N-acetyl-	ctbs
ENSDARG00000102125	65.8146	0.451758	0.155737	2.90078	0.00372239	0.061375	560461	IQ motif and SEC7 domain-containing protein 2	LOC560461
ENSDARG00000086815	32.9855	-0.547573	0.188907	-2.89864	0.00374787	0.0615022	100005501	si:dkeyp-67a8.2	si:dkeyp-67a8.2
ENSDARG00000087693	423.422	-0.441133	0.152205	-2.89828	0.00375219	0.0615022	558347	antioxidant 1 copper chaperone	atox1
ENSDARG00000074362	2087.92	-0.457505	0.157905	-2.89735	0.00376333	0.0615981	100124609	zgc:165582	zgc:165582
ENSDARG00000055225	365.74	-0.470555	0.162503	-2.89567	0.00378355	0.0618422	403040	dedicator of cytokinesis 8	dock8
ENSDARG00000045199	226.567	-0.403715	0.139578	-2.8924	0.00382311	0.0622271	406768	zgc:55262	zgc:55262
ENSDARG00000059337	39.2967	-0.528719	0.182787	-2.89253	0.00382148	0.0622271	321756	TGFB-induced factor homeobox 1	tgif1
ENSDARG00000105190	9.58562	0.783648	0.270897	2.89279	0.00381837	0.0622271	550128	rhomboid, veinlet-like 3 (Drosophila)	rhbdl3
ENSDARG00000010070	59.0209	0.447448	0.154864	2.8893	0.00386097	0.0623891	447940	ADAM metallopeptidase domain 9	adam9
ENSDARG00000015033	16.4237	-0.738263	0.2557	-2.88722	0.0038866	0.0623891	559435	solute carrier family 23 (ascorbic acid transporter), member 1	slc23a1
ENSDARG00000035870	73.6209	0.435758	0.150827	2.88912	0.00386325	0.0623891	368911	lysosomal protein transmembrane 4 beta	laptm4b
ENSDARG00000037350	7079.46	-0.293793	0.101706	-2.88864	0.00386907	0.0623891	336702	ribosomal protein L9	rpl9
ENSDARG00000037913	8.97704	0.73514	0.254401	2.88969	0.00385622	0.0623891	541321	nicotinamide riboside kinase 1	nmrk1
ENSDARG00000045695	15.9966	-0.702203	0.243132	-2.88816	0.00387506	0.0623891	30686	v-myc avian myelocytomatosis viral oncogene homolog a	myca
ENSDARG00000059035	8845.68	0.348505	0.120673	2.888	0.00387702	0.0623891	327556	P450 (cytochrome) oxidoreductase b	porb
ENSDARG00000063921	31369.9	-0.212609	0.0735893	-2.88912	0.00386317	0.0623891	140535	NADH dehydrogenase subunit 5	ND5
ENSDARG00000069292	2407.58	0.378637	0.13114	2.88726	0.00388611	0.0623891	402867	si:dkeyp-89c11.1	si:dkeyp-89c11.1
ENSDARG00000076888	279.92	0.333931	0.115572	2.88939	0.00385996	0.0623891	100126019	zgc:171967	zgc:171967
ENSDARG00000029751	39.5995	0.650112	0.225298	2.88557	0.00390708	0.0626315	553658	WW domain binding protein 1-like b	wbp1lb
ENSDARG00000057248	77.0355	-0.501894	0.173992	-2.88457	0.00391942	0.0627086	561057	sodium channel and clathrin linker 1	sclt1
ENSDARG00000068367	42.9886	0.609913	0.211458	2.88432	0.00392265	0.0627086	790944	nuclear factor of kappa light polypeptide gene enhancer in B-cells inhibitor, epsilon	nfkbie
ENSDARG00000004697	160.756	0.427875	0.148599	2.87939	0.00398443	0.0636059	436617	retinoid X receptor, gamma b	rxrgb
ENSDARG00000035692	10022.4	-0.293078	0.101807	-2.87876	0.00399243	0.0636059	337240	ribosomal protein S3A	rps3a
ENSDARG00000103919	154.855	-0.577987	0.200791	-2.87854	0.00399515	0.0636059	556254	si:ch73-1a9.3	si:ch73-1a9.3
ENSDARG00000019239	193.478	0.285978	0.0994189	2.8765	0.00402117	0.0637588	323883	cullin 1a	cul1a
ENSDARG00000019549	115.619	0.425961	0.148072	2.87671	0.0040185	0.0637588	100002015	CDP-diacylglycerol synthase (phosphatidate cytidylyltransferase) 1	cds1
ENSDARG00000037403	42.0196	0.643269	0.223586	2.87705	0.00401408	0.0637588	562935	si:dkey-4p15.3	si:dkey-4p15.3
ENSDARG00000036076	105.987	0.433749	0.150822	2.87591	0.00402865	0.0637906	393863	HEAT repeat containing 3	heatr3
ENSDARG00000044254	49.2238	-0.537839	0.187122	-2.87427	0.00404965	0.0640361	492336	annexin A3b	anxa3b
ENSDARG00000010244	1516.1	-0.286576	0.0997653	-2.8725	0.00407232	0.0643074	735250	ribosomal protein L22-like 1	rpl22l1
ENSDARG00000075752	61.1293	-0.575856	0.20058	-2.87096	0.00409227	0.0645349	566880	myosin XVIIIAa	myo18aa
ENSDARG00000091419	69.55	-0.411899	0.143521	-2.86996	0.00410524	0.064652	353224	notch-regulated ankyrin repeat protein a	nrarpa
ENSDARG00000089304	11.7106	0.59779	0.20833	2.86944	0.00411199	0.0646708	NA	si:dkeyp-4f2.1	si:dkeyp-4f2.1
ENSDARG00000055240	2317.74	-0.321405	0.112037	-2.86873	0.00412127	0.0647294	560486	xanthine dehydrogenase	xdh
ENSDARG00000003776	247.256	-0.506299	0.176641	-2.86626	0.00415355	0.0649888	560360	phosphatidylinositol-5-phosphate 4-kinase, type II, alpha a	pip4k2aa
ENSDARG00000014139	268.427	0.302354	0.105464	2.86689	0.00414522	0.0649888	NA	signal recognition particle 72	srp72
ENSDARG00000021702	374.531	-0.3442	0.12009	-2.86619	0.00415451	0.0649888	406261	programmed cell death 4a	pdcd4a
ENSDARG00000026017	13.3312	-0.784089	0.273749	-2.86426	0.00417981	0.0652969	394007	X-prolyl aminopeptidase (aminopeptidase P) 2, membrane-bound	xpnpep2
ENSDARG00000005179	13.5745	-0.683741	0.23886	-2.86251	0.00420296	0.0655706	560387	c17h14orf159 homolog (H. sapiens)	c17h14orf159
ENSDARG00000045089	1918.61	-0.783059	0.273677	-2.86125	0.00421975	0.0655911	792467	si:ch211-270n8.1	si:ch211-270n8.1
ENSDARG00000079578	38.4834	-0.56134	0.196194	-2.86114	0.00422115	0.0655911	393229	RNA binding protein with multiple splicing 2b	rbpms2b
ENSDARG00000099380	6758.42	-0.28771	0.10053	-2.86194	0.00421058	0.0655911	378961	ribosomal protein L13	rpl13
ENSDARG00000021838	4620.39	-0.37715	0.131875	-2.85991	0.00423756	0.0657583	100000341	ribosomal protein S23	rps23
ENSDARG00000069808	31.7301	0.502895	0.175872	2.85943	0.00424398	0.0657705	100320445	osteopetrosis associated transmembrane protein 1	ostm1
ENSDARG00000057688	35.4266	-0.590581	0.206596	-2.85863	0.00425481	0.0658507	378720	islet cell autoantigen 1-like	ical1
ENSDARG00000087377	50.9444	0.536992	0.187897	2.8579	0.00426457	0.0659141	393492	limb bud and heart development	lbh
ENSDARG00000062568	137.839	0.395479	0.13844	2.85668	0.00428101	0.0660806	571648	mitochondrial ribosomal protein L2	mrpl2
ENSDARG00000037000	16.4733	-0.738883	0.25905	-2.85229	0.00434061	0.0668575	368823	FK506 binding protein 11	fkbp11
ENSDARG00000092553	35879.9	-0.333411	0.116899	-2.85212	0.00434281	0.0668575	192321	solute carrier family 25 (mitochondrial carrier
ENSDARG00000060554	763.764	0.235218	0.0825435	2.84962	0.00437715	0.0672972	569581	methylmalonyl CoA mutase	mut
ENSDARG00000018653	67.9185	-0.567962	0.199546	-2.84627	0.00442342	0.0678204	447878	acyl-CoA thioesterase 7	acot7
ENSDARG00000060522	54.9822	0.550927	0.193586	2.8459	0.00442863	0.0678204	560915	riboflavin kinase	rfk
ENSDARG00000102859	22.1967	-0.628217	0.220726	-2.84614	0.00442525	0.0678204	NA	NA	CABZ01092170.1
ENSDARG00000039269	682.498	-0.773141	0.271876	-2.84373	0.0044589	0.0679268	322614	arginase 2	arg2
ENSDARG00000052851	393.59	0.273263	0.0960697	2.84442	0.00444918	0.0679268	450085	golgi phosphoprotein 3	golph3
ENSDARG00000101725	41.8399	0.53129	0.186827	2.84376	0.00445852	0.0679268	796632	parietopsin	parietopsin
ENSDARG00000103679	42.195	0.603954	0.212347	2.84419	0.00445245	0.0679268	100329171	bone morphogenetic protein 16	bmp16
ENSDARG00000067520	47.8954	-0.530946	0.186739	-2.84324	0.00446571	0.0679417	100009650	zgc:158482	zgc:158482
ENSDARG00000017985	33.5498	-0.772062	0.271587	-2.84278	0.00447222	0.0679521	393870	zgc:77739	zgc:77739
ENSDARG00000037057	2783.68	0.429138	0.150983	2.84229	0.00447914	0.0679686	393860	glutaryl-CoA dehydrogenase a	gcdha
ENSDARG00000037267	21.7479	-0.652215	0.229756	-2.83873	0.00452933	0.068541	791197	zgc:158263	zgc:158263
ENSDARG00000089340	14.9986	-0.652127	0.22971	-2.83891	0.00452674	0.068541	565844	Rho-related BTB domain containing 2b	rhobtb2b
ENSDARG00000097011	601.547	-0.543301	0.191413	-2.83837	0.0045345	0.068541	30507	hemoglobin, alpha adult 1	hbaa1
ENSDARG00000044325	12.5953	-0.762998	0.268875	-2.83774	0.00454335	0.0685857	563448	zgc:193690	zgc:193690
ENSDARG00000036414	820.162	0.565335	0.19934	2.83603	0.00456778	0.0686989	794738	si:ch73-335l21.1	si:ch73-335l21.1
ENSDARG00000100420	35.3636	-0.509928	0.179776	-2.83646	0.00456173	0.0686989	NA	two pore segment channel 2	tpcn2
ENSDARG00000102153	46.1899	-0.454776	0.160359	-2.83598	0.00456853	0.0686989	353246	neuropilin 1a	nrp1a
ENSDARG00000040503	31.7184	-0.499823	0.176325	-2.83467	0.00458734	0.0688929	100334443	zinc finger protein 36, C3H1 type-like 1	LOC100334443
ENSDARG00000020232	111.96	0.524618	0.185162	2.83328	0.00460725	0.069014	386850	eukaryotic translation initiation factor 6	eif6
ENSDARG00000027797	87.4272	-0.60706	0.214233	-2.83364	0.00460213	0.069014	560807	adenylate cyclase 6b	adcy6b
ENSDARG00000030053	1127.9	-0.379593	0.13401	-2.83257	0.0046176	0.0690802	560745	eukaryotic translation elongation factor 1 delta b (guanine nucleotide exchange protein)	eef1db
ENSDARG00000016548	230.056	0.442415	0.156245	2.83155	0.00463227	0.0692109	561194	eukaryotic translation initiation factor 5B	eif5b
ENSDARG00000088308	50.3788	-0.455619	0.160951	-2.83079	0.00464334	0.0692875	569522	notch homolog, like	notchl
ENSDARG00000102110	35.4282	-0.64035	0.226356	-2.82895	0.00467009	0.0695975	NA	NA	CABZ01080375.1
ENSDARG00000074617	143.827	0.387674	0.137076	2.82816	0.00468162	0.0696802	556580	Wolfram syndrome 1b (wolframin)	wfs1b
ENSDARG00000088975	12.3173	-0.665819	0.235586	-2.82622	0.00471004	0.0700137	567378	si:ch211-14k19.8	si:ch211-14k19.8
ENSDARG00000017454	141.204	0.445104	0.157565	2.82489	0.00472973	0.0700385	322969	nucleoporin 50	nup50
ENSDARG00000029500	6290.39	-0.301958	0.106863	-2.82565	0.00471847	0.0700385	394097	ribosomal protein L34	rpl34
ENSDARG00000073742	3280.57	-0.689148	0.243941	-2.82506	0.00472712	0.0700385	100535672	protease, serine, 59, tandem duplicate 2	prss59.2
ENSDARG00000093406	1555.31	0.214951	0.0761106	2.82419	0.00474	0.0701015	553664	zgc:111986	zgc:111986
ENSDARG00000071724	42.6335	0.594547	0.210594	2.82319	0.00475483	0.0701427	571148	ANKH inorganic pyrophosphate transport regulator a	ankha
ENSDARG00000098592	23.2149	-0.705299	0.249797	-2.82348	0.0047505	0.0701427	447854	zgc:92140	zgc:92140
ENSDARG00000058451	7166.66	-0.281707	0.0998372	-2.82167	0.00477744	0.0703872	336727	ribosomal protein L6	rpl6
ENSDARG00000015224	187.719	-0.477347	0.169294	-2.81963	0.00480793	0.0706578	494040	CD2-associated protein	cd2ap
ENSDARG00000070644	274.782	0.687494	0.243824	2.81963	0.00480784	0.0706578	321577	tocopherol (alpha) transfer protein-like	ttpal
ENSDARG00000006251	627.381	0.337332	0.119811	2.81554	0.0048696	0.0710267	322997	elongation factor, RNA polymerase II, 2	ell2
ENSDARG00000055292	51.8408	0.591913	0.210139	2.81676	0.00485102	0.0710267	791223	autophagy related 9B	atg9b
ENSDARG00000056909	817.56	-0.470772	0.167102	-2.81727	0.00484331	0.0710267	NA	epidermal growth factor receptor	EGFR (1 of many)
ENSDARG00000063258	24.5771	-0.554814	0.197018	-2.81606	0.00486159	0.0710267	101884332	regulatory factor X, 5	rfx5
ENSDARG00000079795	76.2027	-0.474493	0.16851	-2.81581	0.00486547	0.0710267	100334955	V-set and transmembrane domain containing 5	vstm5
ENSDARG00000103791	5608.46	-0.268038	0.0951642	-2.81659	0.00485367	0.0710267	30083	NME/NM23 nucleoside diphosphate kinase 2b, tandem duplicate 1	nme2b.1
ENSDARG00000052537	110.344	0.505956	0.179882	2.81272	0.00491252	0.0715631	791641	ceramide-1-phosphate transfer protein	cptp
ENSDARG00000102538	378.078	0.386449	0.137422	2.81214	0.00492133	0.0716019	777632	methylcrotonoyl-CoA carboxylase 1 (alpha)	mccc1
ENSDARG00000034396	185.667	0.602135	0.214258	2.81033	0.00494911	0.0719164	338183	methionyl-tRNA synthetase	mars
ENSDARG00000023028	368.645	0.409587	0.145916	2.80699	0.00500062	0.0724841	334102	carnitine deficiency-associated gene expressed in ventricle 3	cdv3
ENSDARG00000069501	43.6457	0.615493	0.219253	2.80723	0.00499699	0.0724841	446169	abhydrolase domain containing 11	abhd11
ENSDARG00000075048	236.725	-0.485016	0.172832	-2.80629	0.00501162	0.0725533	560773	LON peptidase N-terminal domain and ring finger 1	lonrf1
ENSDARG00000059246	311.802	0.279882	0.0998412	2.80328	0.00505864	0.0731432	560522	heterogeneous nuclear ribonucleoprotein D	hnrnpd
ENSDARG00000074129	192.322	0.479427	0.171073	2.80246	0.00507139	0.073146	559811	ER degradation enhancer, mannosidase alpha-like 3	edem3
ENSDARG00000095858	10.5049	-0.765766	0.27321	-2.80284	0.00506541	0.073146	NA	si:ch73-374e19.1	si:ch73-374e19.1
ENSDARG00000013582	61.7692	-0.437373	0.156181	-2.80043	0.00510347	0.0734892	556379	casein kinase 2, alpha prime polypeptide b	csnk2a2b
ENSDARG00000036067	34.998	-0.478617	0.170925	-2.80016	0.0051078	0.0734892	NA	NA	NA
ENSDARG00000059081	34.8867	-0.745262	0.266386	-2.79767	0.0051472	0.0737829	100002503	inactive serine protease 35-like	LOC100002503
ENSDARG00000068474	12.5838	-0.760007	0.271629	-2.79796	0.00514257	0.0737829	100141353	si:dkey-94e7.2	si:dkey-94e7.2
ENSDARG00000089162	13.134	-0.699528	0.25001	-2.798	0.00514196	0.0737829	566757	actin filament associated protein 1-like 1a	afap1l1a
ENSDARG00000051710	30.7966	0.645737	0.230904	2.79656	0.00516497	0.0739466	NA	NA	CR339041.1
ENSDARG00000077910	16.5552	-0.698544	0.249855	-2.7958	0.0051772	0.0740308	NA	si:zfos-1897c11.1	si:zfos-1897c11.1
ENSDARG00000031777	209.716	0.389419	0.13934	2.79473	0.00519427	0.0741839	563298	peroxisome proliferator-activated receptor alpha a	pparaa
ENSDARG00000031587	14.4294	-0.746842	0.267365	-2.79334	0.00521661	0.0744117	562595	feline leukemia virus subgroup C cellular receptor 1	flvcr1
ENSDARG00000097789	40.1454	0.641247	0.229701	2.79166	0.00524391	0.0747096	568655	paraoxonase 3, tandem duplicate 2	pon3.2
ENSDARG00000034270	1453.66	0.331205	0.118779	2.78842	0.00529659	0.0752686	564552	oxoglutarate (alpha-ketoglutarate) dehydrogenase a (lipoamide)	ogdha
ENSDARG00000068763	147.302	-0.446109	0.160007	-2.78806	0.00530251	0.0752686	561747	phospholipase C, gamma 2	plcg2
ENSDARG00000097635	13.9483	-0.65844	0.23616	-2.78811	0.00530164	0.0752686	NA	wu:fb18f06	wu:fb18f06
ENSDARG00000076290	433.37	0.542957	0.194925	2.78547	0.005345	0.0757794	325317	calreticulin	calr
ENSDARG00000071454	24.2369	0.755866	0.271439	2.78466	0.00535838	0.0758767	570508	C-reactive protein 1	crp1
ENSDARG00000004173	645.009	0.330391	0.118703	2.78335	0.00538006	0.0758812	260439	coatomer protein complex, subunit alpha	copa
ENSDARG00000008490	169.783	0.457901	0.164489	2.78378	0.00537287	0.0758812	436587	LTV1 ribosome biogenesis factor	ltv1
ENSDARG00000097974	359.441	-0.419379	0.150647	-2.78384	0.00537188	0.0758812	NA	si:ch211-172e9.1	si:ch211-172e9.1
ENSDARG00000103198	82.3972	0.393784	0.141493	2.78307	0.00538474	0.0758812	791211	mitochondrial ribosomal protein S2	mrps2
ENSDARG00000033871	195.18	-0.347566	0.124913	-2.78248	0.00539459	0.0759281	393877	derlin 3	derl3
ENSDARG00000057105	87.0521	0.571054	0.205305	2.78149	0.00541106	0.0760681	553606	notchless homolog 1 (Drosophila)	nle1
ENSDARG00000035871	4701.4	-0.335173	0.120659	-2.77785	0.00547206	0.0764645	336713	ribosomal protein L30	rpl30
ENSDARG00000079347	49.3294	-0.69821	0.251297	-2.77843	0.00546224	0.0764645	NA	zgc:194659	zgc:194659
ENSDARG00000086450	25.5114	0.568715	0.204626	2.77928	0.00544788	0.0764645	558951	thymine DNA glycosylase, tandem duplicate 2	tdg.2
ENSDARG00000092354	27.4876	-0.696686	0.250705	-2.77891	0.00545413	0.0764645	100534782	si:ch211-284e13.6	si:ch211-284e13.6
ENSDARG00000096578	238.916	-0.328586	0.118277	-2.7781	0.0054678	0.0764645	394002	cullin 4A	cul4a
ENSDARG00000036888	45.7022	0.536064	0.193017	2.77728	0.00548153	0.0765051	777611	zgc:153935	zgc:153935
ENSDARG00000073764	116.168	0.588378	0.211905	2.77661	0.00549284	0.0765712	558239	si:ch211-113j14.1	si:ch211-113j14.1
ENSDARG00000028971	77.2656	0.408936	0.147301	2.77618	0.00550011	0.076581	436657	cleavage and polyadenylation specific factor 2	cpsf2
ENSDARG00000019778	9292.76	-0.285405	0.102828	-2.77555	0.00551085	0.0766289	445028	ribosomal protein S6	rps6
ENSDARG00000024317	146.768	0.44941	0.161983	2.77443	0.00552985	0.0766289	571959	TNF receptor-associated protein 1	trap1
ENSDARG00000056144	58.9467	0.472469	0.170256	2.77505	0.00551932	0.0766289	556933	zgc:123244	zgc:123244
ENSDARG00000088030	5101.73	-0.236468	0.0852277	-2.77454	0.00552795	0.0766289	436760	ribosomal protein L35a	rpl35a
ENSDARG00000036463	27.1467	-0.703999	0.253911	-2.77262	0.00556069	0.0769646	573644	claudin 15a	cldn15a
ENSDARG00000079560	12.2967	-0.727712	0.26254	-2.77181	0.00557457	0.0770652	100535694	receptor-type tyrosine-protein phosphatase H-like	LOC100535694
ENSDARG00000026865	34.7006	-0.534743	0.193151	-2.76853	0.00563106	0.0777539	386641	family with sequence similarity 107, member B	fam107b
ENSDARG00000027316	460.087	0.505183	0.182507	2.76802	0.00563984	0.0777831	406293	t-complex 11, testis-specific-like 2	tcp11l2
ENSDARG00000062650	36.3267	-0.524896	0.189713	-2.76679	0.00566111	0.0779842	567001	replication timing regulatory factor 1	rif1
ENSDARG00000061100	348.708	0.403814	0.146018	2.7655	0.00568351	0.0782003	568332	asparaginyl-tRNA synthetase	nars
ENSDARG00000024092	283.728	-0.489312	0.176964	-2.76503	0.0056917	0.0782206	557300	limb development membrane protein 1	lmbr1
ENSDARG00000045486	71.9849	-0.518042	0.187391	-2.7645	0.00570099	0.078256	449994	PRKC, apoptosis, WT1, regulator	pawr
ENSDARG00000096862	15.2727	0.75611	0.273604	2.76353	0.00571807	0.0783981	NA	si:ch211-195b15.9	si:ch211-195b15.9
ENSDARG00000052377	150.562	0.452249	0.163931	2.75878	0.00580181	0.0794528	321898	proteasome 26S subunit, non-ATPase 12	psmd12
ENSDARG00000104768	95.5742	0.458327	0.166281	2.75634	0.0058453	0.0799544	393655	A kinase (PRKA) anchor protein 17A	akap17a
ENSDARG00000071032	32.2514	0.541046	0.19641	2.75468	0.0058749	0.0800773	497562	paroxysmal nonkinesigenic dyskinesia	pnkd
ENSDARG00000093198	127.092	-0.411437	0.149321	-2.7554	0.0058621	0.0800773	100331428	complement component c3a, duplicate 4	c3a.4
ENSDARG00000097583	24.1375	-0.613968	0.22286	-2.75495	0.00587019	0.0800773	402889	ADP-ribosylation factor GTPase activating protein 3	arfgap3
ENSDARG00000077828	71.5987	0.458111	0.166346	2.75397	0.00588779	0.0801592	101887173	solute carrier family 29 (equilibrative nucleoside transporter), member 3	slc29a3
ENSDARG00000026476	704.564	0.248582	0.0902897	2.75316	0.00590237	0.0801866	323447	cytotoxic granule-associated RNA binding protein 1, like	tia1l
ENSDARG00000074084	109.053	0.517353	0.187917	2.75309	0.00590356	0.0801866	568805	striatin interacting protein 1	strip1
ENSDARG00000042525	15.9908	-0.599568	0.217847	-2.75224	0.00591883	0.0802241	30692	early B-cell factor 2	ebf2
ENSDARG00000056762	41.379	-0.728824	0.264818	-2.75217	0.00592009	0.0802241	563398	zgc:172079	zgc:172079
ENSDARG00000073957	25.737	0.731952	0.266012	2.75157	0.00593097	0.0802783	555286	TOX high mobility group box family member 3	tox3
ENSDARG00000067976	76.3442	0.592528	0.215389	2.75097	0.00594189	0.0803327	100005148	androgen receptor	ar
ENSDARG00000068096	78.1957	0.517671	0.188321	2.74887	0.00598008	0.0804951	566223	activating transcription factor 5a	atf5a
ENSDARG00000076118	59.0378	0.665516	0.242112	2.74879	0.00598153	0.0804951	557073	cell death-inducing p53 target 1	cdip1
ENSDARG00000092305	197.294	0.294208	0.107029	2.74886	0.00598032	0.0804951	100000398	polymerase (DNA-directed), delta interacting protein 2	poldip2
ENSDARG00000105503	249.703	-0.345437	0.125627	-2.7497	0.0059649	0.0804951	NA	fibronectin type III domain containing 3A	fndc3a
ENSDARG00000021242	63.4521	-0.609338	0.221715	-2.74829	0.00599072	0.0805144	373081	major vault protein	mvp
ENSDARG00000036929	120.014	0.409355	0.148967	2.74796	0.00599678	0.0805144	100144552	ring finger protein 139	rnf139
ENSDARG00000031647	709.639	-0.336445	0.122593	-2.7444	0.00606219	0.0812989	565200	signal transducer and activator of transcription 2	stat2
ENSDARG00000013979	749.903	0.209341	0.0763309	2.74254	0.00609663	0.0816668	324047	Nedd4 family interacting protein 1	ndfip1
ENSDARG00000040988	4624.92	-0.307522	0.11216	-2.74183	0.00610983	0.0817011	560753	triosephosphate isomerase 1b	tpi1b
ENSDARG00000074556	72.8648	-0.446965	0.16305	-2.74127	0.00612022	0.0817011	100536353	glucosidase, alpha
ENSDARG00000105239	696.645	-0.356716	0.130114	-2.74156	0.00611488	0.0817011	100332249	extracellular matrix protein 1b	ecm1b
ENSDARG00000028784	26.8029	-0.700264	0.255581	-2.73989	0.00614607	0.0819522	NA	si:dkey-24p1.6	si:dkey-24p1.6
ENSDARG00000005350	327.955	-0.403441	0.147352	-2.73794	0.00618253	0.0819663	405899	disco-interacting protein 2 homolog Ba	dip2ba
ENSDARG00000006691	8275.98	-0.303438	0.110887	-2.73646	0.00621042	0.0819663	327089	ribosomal protein L12	rpl12
ENSDARG00000010953	197.522	0.409894	0.149753	2.73712	0.00619788	0.0819663	394244	nudE neurodevelopment protein 1-like 1a	ndel1a
ENSDARG00000012340	48.6686	0.563836	0.205854	2.73901	0.00616254	0.0819663	393426	protein tyrosine phosphatase, non-receptor type 11, b	ptpn11b
ENSDARG00000035519	445.326	0.582994	0.213043	2.73651	0.00620945	0.0819663	550353	histone H1 like	histh1l
ENSDARG00000041110	337.907	0.575608	0.210295	2.73715	0.00619747	0.0819663	322544	DnaJ (Hsp40) homolog, subfamily C, member 3a	dnajc3a
ENSDARG00000086471	24.0618	-0.522551	0.19076	-2.73932	0.00615667	0.0819663	503808	protein kinase (cAMP-dependent, catalytic) inhibitor gamma	pkig
ENSDARG00000098540	368.008	0.61261	0.22371	2.73841	0.00617371	0.0819663	100003994	zgc:162198	zgc:162198
ENSDARG00000101325	35.5078	-0.5087	0.185802	-2.73785	0.00618418	0.0819663	NA	oxidation resistance 1a	oxr1a
ENSDARG00000022410	373.024	0.487977	0.178416	2.73505	0.00623713	0.0822257	563195	ribosomal RNA processing 12 homolog	rrp12
ENSDARG00000053260	9.26568	0.712051	0.260434	2.7341	0.00625514	0.0823699	553741	zgc:113090	zgc:113090
ENSDARG00000006501	268.666	0.563249	0.206115	2.73269	0.00628201	0.0826304	322545	cytochrome P450, family 2, subfamily X, polypeptide 10.2	cyp2x10.2
ENSDARG00000044212	314.97	-0.446234	0.163337	-2.73198	0.00629549	0.0827144	NA	NA	CR735126.1
ENSDARG00000040930	1016.5	0.381903	0.139845	2.73091	0.0063159	0.082889	768177	DEP domain containing MTOR-interacting protein	deptor
ENSDARG00000036299	706.191	0.305781	0.112014	2.72985	0.00633626	0.0829694	373078	nucleobindin 2a	nucb2a
ENSDARG00000095821	13.6903	0.729768	0.267296	2.73018	0.00632989	0.0829694	568911	si:dkey-122a22.2	si:dkey-122a22.2
ENSDARG00000010717	285.705	0.427709	0.156711	2.72929	0.00634712	0.0830183	393757	coiled-coil-helix-coiled-coil-helix domain containing 10	chchd10
ENSDARG00000045946	329.306	0.369944	0.135584	2.72851	0.00636203	0.0831201	NA	SEC24 homolog D, COPII coat complex component	sec24d
ENSDARG00000016239	121.962	0.349872	0.128285	2.72729	0.00638564	0.0833351	393922	proteasome 26S subunit, non-ATPase 13	psmd13
ENSDARG00000039243	91.5168	-0.581923	0.213521	-2.72537	0.006423	0.0837289	641326	zgc:152791	zgc:152791
ENSDARG00000001788	1593.19	-0.190931	0.0700861	-2.72423	0.00644522	0.0838273	335191	ATP synthase, H+ transporting, mitochondrial F1 complex, O subunit	atp5o
ENSDARG00000002344	1063.29	0.315245	0.115744	2.72365	0.00645653	0.0838273	336681	tubulin, beta 4B class IVb	tubb4b
ENSDARG00000056259	554.513	0.630612	0.231544	2.72351	0.00645932	0.0838273	557719	transmembrane protein 131	tmem131
ENSDARG00000101662	24.252	-0.542377	0.19907	-2.72456	0.00643879	0.0838273	NA	NA	CR384061.1
ENSDARG00000030844	49.5271	-0.499897	0.183601	-2.72273	0.00647449	0.0839308	560787	Kruppel-like factor 11a	klf11a
ENSDARG00000020197	6864.85	-0.226719	0.0833133	-2.72128	0.00650297	0.0842062	326961	ribosomal protein L5a	rpl5a
ENSDARG00000003570	2526.68	0.695907	0.255937	2.71905	0.00654693	0.084213	386590	heat shock protein 90, beta (grp94), member 1	hsp90b1
ENSDARG00000011498	12.236	-0.682234	0.250942	-2.71869	0.00655408	0.084213	492735	si:ch211-212o1.2	si:ch211-212o1.2
ENSDARG00000013670	291.074	0.687037	0.252703	2.71875	0.00655282	0.084213	327133	hypoxia up-regulated 1	hyou1
ENSDARG00000062561	9.65898	0.734757	0.270079	2.72053	0.00651781	0.084213	100144553	aarF domain containing kinase 1	adck1
ENSDARG00000070828	45.1891	0.485497	0.178498	2.7199	0.00653012	0.084213	192313	actin-like 6A	actl6a
ENSDARG00000095590	3140.79	0.514134	0.189063	2.71939	0.00654028	0.084213	100537632	secreted phosphoprotein 2	spp2
ENSDARG00000098618	14.6243	0.665136	0.244564	2.71968	0.00653458	0.084213	100144556	endoplasmic reticulum aminopeptidase 2	erap2
ENSDARG00000036456	4391.11	-0.335442	0.123404	-2.71824	0.00656301	0.0842349	353362	annexin A4	anxa4
ENSDARG00000055629	23.7661	0.742497	0.273493	2.71486	0.00663031	0.0849709	100141362	deleted in autism 1b	dia1b
ENSDARG00000068745	21.1801	0.597406	0.220069	2.71463	0.00663493	0.0849709	100537884	si:dkey-77a20.5	si:dkey-77a20.5
ENSDARG00000004906	298.047	0.432185	0.159371	2.71182	0.00669146	0.0855068	493606	stress-induced phosphoprotein 1	stip1
ENSDARG00000097026	100.161	-0.740799	0.273143	-2.71213	0.00668529	0.0855068	NA	si:dkey-16m19.1	si:dkey-16m19.1
ENSDARG00000004262	899.384	-0.466425	0.172188	-2.70881	0.00675258	0.0858618	393451	cytochrome P450, family 46, subfamily A, polypeptide 1, tandem duplicate 4	cyp46a1.4
ENSDARG00000060215	87.571	0.462433	0.170726	2.70863	0.00675608	0.0858618	561994	centrosomal protein 85	cep85
ENSDARG00000087197	72.335	-0.557111	0.205675	-2.70869	0.00675487	0.0858618	NA	c-ros oncogene 1 , receptor tyrosine kinase	ros1
ENSDARG00000088612	23.5188	-0.630511	0.23271	-2.70943	0.00673997	0.0858618	100004948	si:ch211-153b23.7	si:ch211-153b23.7
ENSDARG00000090654	102.863	0.373286	0.137766	2.70956	0.00673721	0.0858618	100151158	cyclin G associated kinase	gak
ENSDARG00000016457	116.532	-0.429434	0.158573	-2.70812	0.00676654	0.0859012	403013	interferon regulatory factor 9	irf9
ENSDARG00000068621	225.986	-0.373542	0.137983	-2.70716	0.00678609	0.0859621	100536895	si:ch211-181d7.3	si:ch211-181d7.3
ENSDARG00000098999	48.4906	0.505169	0.186583	2.70748	0.00677959	0.0859621	556846	si:ch73-311h14.2	si:ch73-311h14.2
ENSDARG00000009443	280.508	-0.741337	0.273978	-2.70583	0.00681337	0.0862139	445049	zgc:92137	zgc:92137
ENSDARG00000036965	33.2859	-0.732857	0.271071	-2.70356	0.00686006	0.0864293	492480	ring finger protein 24	rnf24
ENSDARG00000038239	578.654	0.366096	0.135387	2.70407	0.00684961	0.0864293	445499	transportin 2 (importin 3, karyopherin beta 2b)	tnpo2
ENSDARG00000101653	32.6825	-0.605015	0.223782	-2.70358	0.00685959	0.0864293	NA	zgc:110171	zgc:110171
ENSDARG00000102317	6818.31	-0.241021	0.0891249	-2.70431	0.00684467	0.0864293	406387	ribosomal protein L26	rpl26
ENSDARG00000023323	220.842	-0.279101	0.103299	-2.70187	0.00689502	0.086776	335195	tyrosine 3-monooxygenase/tryptophan 5-monooxygenase activation protein, theta polypeptide b	ywhaqb
ENSDARG00000006553	101.159	-0.339459	0.125701	-2.70052	0.00692302	0.0870344	449660	related RAS viral (r-ras) oncogene homolog	rras
ENSDARG00000006491	58.1383	-0.644022	0.238576	-2.69944	0.00694567	0.0872049	567414	1-acylglycerol-3-phosphate O-acyltransferase 9, like	agpat9l
ENSDARG00000052423	44.7052	-0.467259	0.173113	-2.69916	0.00695155	0.0872049	570218	protein phosphatase 1, regulatory subunit 12C	ppp1r12c
ENSDARG00000104874	33.3676	-0.458979	0.17024	-2.69607	0.00701632	0.0879228	NA	NA	CABZ01081190.1
ENSDARG00000042825	92.8078	0.39394	0.146239	2.6938	0.00706427	0.0884286	795748	ring finger protein 169	rnf169
ENSDARG00000031046	286.219	-0.344511	0.12798	-2.69191	0.0071044	0.0888355	557500	nuclear receptor subfamily 1, group H, member 5	nr1h5
ENSDARG00000012896	24.9269	-0.532344	0.19784	-2.69078	0.00712853	0.0890417	30630	anosmin 1a	anos1a
ENSDARG00000021806	137.598	-0.295096	0.109691	-2.69024	0.00714003	0.0890898	333941	zinc finger protein 36, C3H type-like 2	zfp36l2
ENSDARG00000037020	51.6447	-0.518382	0.192764	-2.68921	0.00716224	0.0892714	369190	kinesin family member 1B	kif1b
ENSDARG00000029439	16.0986	0.731224	0.272009	2.68823	0.00718314	0.0893562	393940	ATPase, Ca++ transporting, cardiac muscle, slow twitch 2a	atp2a2a
ENSDARG00000063446	53.3182	-0.4841	0.180085	-2.68817	0.00718438	0.0893562	100330979	IBA57 homolog, iron-sulfur cluster assembly	iba57
ENSDARG00000075380	188.22	0.611434	0.227507	2.68753	0.00719818	0.0894323	402800	KRI1 homolog	kri1
ENSDARG00000041797	2579.22	0.305855	0.113838	2.68675	0.00721505	0.0895466	492358	connexin 28.9	cx28.9
ENSDARG00000019976	262.621	0.471806	0.175763	2.68433	0.0072676	0.0901028	553513	isopentenyl-diphosphate delta isomerase 1	idi1
ENSDARG00000100731	3379.34	0.360014	0.134143	2.6838	0.00727914	0.0901499	100004228	solute carrier family 27 (fatty acid transporter), member 2b	slc27a2b
ENSDARG00000035858	186.645	0.500094	0.186598	2.68006	0.00736099	0.0910669	406658	calponin 2	cnn2
ENSDARG00000077138	2032.72	-0.333598	0.124523	-2.679	0.00738431	0.0912585	792613	zgc:195173	zgc:195173
ENSDARG00000012903	61.3866	-0.667251	0.249141	-2.67821	0.00740171	0.0913766	58148	solute carrier family 34 (type II sodium/phosphate cotransporter), member 2a	slc34a2a
ENSDARG00000059925	115.32	-0.373426	0.139472	-2.67743	0.00741899	0.0914841	325631	ubiquitin specific peptidase 24	usp24
ENSDARG00000099779	166.52	0.291264	0.108798	2.67711	0.00742611	0.0914841	563140	si:ch211-11n16.2	si:ch211-11n16.2
ENSDARG00000022810	23.8136	-0.553223	0.206739	-2.67595	0.00745169	0.0917022	100148604	fizzy/cell division cycle 20 related 1b	fzr1b
ENSDARG00000096233	12.9212	0.642399	0.240125	2.67527	0.00746697	0.0917933	NA	si:dkey-260c8.6	si:dkey-260c8.6
ENSDARG00000019917	68.0796	-0.465612	0.174159	-2.67349	0.00750663	0.0919866	407981	erythrocyte membrane protein band 4.1-like 3b	epb41l3b
ENSDARG00000069595	16.8898	-0.599848	0.224383	-2.67333	0.00751032	0.0919866	560699	si:ch211-214c7.4	si:ch211-214c7.4
ENSDARG00000070560	277.23	0.429424	0.160624	2.67348	0.00750684	0.0919866	337155	nucleosome assembly protein 1-like 4a	nap1l4a
ENSDARG00000073709	29.0305	0.641315	0.23991	2.67315	0.00751426	0.0919866	100001989	family with sequence similarity 149 member A	fam149a
ENSDARG00000060235	95.9605	-0.505342	0.189091	-2.67248	0.00752929	0.0920738	100002448	macrophage stimulating 1 receptor a	mst1ra
ENSDARG00000039578	567.163	0.273027	0.102251	2.67017	0.00758134	0.0926131	368737	proliferation-associated 2G4, a	pa2g4a
ENSDARG00000037476	45.9298	-0.60049	0.225015	-2.66866	0.00761547	0.0929326	541478	sorbin and SH3 domain containing 3	sorbs3
ENSDARG00000005625	53.4973	0.404859	0.151802	2.66702	0.00765272	0.0931137	393289	transmembrane protein 57a	tmem57a
ENSDARG00000019406	35.2298	-0.462555	0.173508	-2.6659	0.00767824	0.0931137	393420	zgc:63470	zgc:63470
ENSDARG00000054154	148.748	0.508269	0.190642	2.66609	0.00767381	0.0931137	553241	BMS1 ribosome biogenesis factor	bms1
ENSDARG00000079731	366.614	-0.364781	0.136797	-2.6666	0.00766233	0.0931137	571520	kinesin family member 13Ba	kif13ba
ENSDARG00000092170	146046	-0.27203	0.10204	-2.66592	0.00767776	0.0931137	570638	apolipoprotein C-I like	apoc1l
ENSDARG00000095315	2409.01	-0.564777	0.211721	-2.66756	0.00764052	0.0931137	NA	NA	si:ch211-212c13.9p
ENSDARG00000062834	66.9668	0.518018	0.19459	2.6621	0.00776553	0.0939766	569243	ECSIT signalling integrator	ecsit
ENSDARG00000074698	84.1363	0.605349	0.227375	2.66233	0.00776015	0.0939766	563642	serine dehydratase-like	sdsl
ENSDARG00000003835	141.618	-0.366521	0.137779	-2.66021	0.0078092	0.0941468	81534	stomatin	stom
ENSDARG00000017821	46.3151	-0.460804	0.173177	-2.66089	0.00779349	0.0941468	30482	GATA binding protein 5	gata5
ENSDARG00000058794	18.7087	-0.576661	0.216771	-2.66024	0.00780856	0.0941468	503734	si:dkey-19a16.2	si:dkey-19a16.2
ENSDARG00000088187	10.8161	0.660224	0.248196	2.66009	0.00781191	0.0941468	NA	sosondowah ankyrin repeat domain family 1	sowah1
ENSDARG00000025850	3305.32	-0.326541	0.122778	-2.65961	0.00782308	0.094184	394166	ribosomal protein S21	rps21
ENSDARG00000086421	55.1404	-0.611225	0.229897	-2.65869	0.00784442	0.0943436	100001422	si:ch211-212k18.8	si:ch211-212k18.8
ENSDARG00000020449	272.187	0.221898	0.0835139	2.65701	0.00788363	0.094356	334511	Yip1 domain family, member 3	yipf3
ENSDARG00000029497	1031.18	0.417683	0.157216	2.65675	0.00788977	0.094356	431761	transcription factor CP2-like 1	tfcp2l1
ENSDARG00000030789	238.029	0.616216	0.231972	2.65642	0.00789747	0.094356	321127	DEAD (Asp-Glu-Ala-Asp) box polypeptide 18	ddx18
ENSDARG00000057974	75.1569	-0.408841	0.15389	-2.65671	0.00789084	0.094356	553633	poly (ADP-ribose) polymerase family, member 12b	parp12b
ENSDARG00000063624	222.129	0.414764	0.156148	2.65622	0.00790213	0.094356	561840	G elongation factor, mitochondrial 1	gfm1
ENSDARG00000104139	14.7526	0.647687	0.243716	2.65755	0.00787112	0.094356	64611	ATPase, Na+/K+ transporting, alpha 3b polypeptide	atp1a3b
ENSDARG00000105045	20.7342	-0.561067	0.211227	-2.65623	0.00790191	0.094356	447846	bone morphogenetic protein receptor, type IAb	bmpr1ab
ENSDARG00000062077	570.928	0.370657	0.13958	2.65551	0.00791887	0.094459	100006023	acyl-CoA synthetase bubblegum family member 1	acsbg1
ENSDARG00000022309	277.67	-0.276677	0.104223	-2.65468	0.00793848	0.0945608	324023	desmoplakin a	dspa
ENSDARG00000044565	1443.81	-0.297028	0.111898	-2.65446	0.00794362	0.0945608	326864	Obg-like ATPase 1	ola1
ENSDARG00000068220	22.0517	-0.723035	0.272441	-2.65391	0.00795641	0.0946163	100008009	hexose-binding lectin 3	hbl3
ENSDARG00000036629	4977.57	-0.324871	0.122444	-2.65322	0.00797271	0.0946338	336687	ribosomal protein S14	rps14
ENSDARG00000101062	25.2575	0.644367	0.242867	2.65316	0.00797412	0.0946338	571911	farnesyl-diphosphate farnesyltransferase 1	fdft1
ENSDARG00000089529	167.349	0.361311	0.136212	2.65256	0.00798835	0.0947063	793871	desumoylating isopeptidase 1b	desi1b
ENSDARG00000089986	210.183	0.538281	0.202958	2.65218	0.0079974	0.0947172	NA	tumor protein p53 inducible nuclear protein 2	TP53INP2
ENSDARG00000036875	1909.32	-0.276169	0.104146	-2.65175	0.00800756	0.0947412	337007	ribosomal protein S12	rps12
ENSDARG00000036044	5238.58	-0.366549	0.138281	-2.65076	0.00803108	0.0949231	NA	ribosomal protein S20	rps20
ENSDARG00000013575	11.4764	-0.679267	0.256426	-2.64898	0.00807349	0.0953148	503590	regulatory factor X, 2 (influences HLA class II expression)	rfx2
ENSDARG00000093532	12.5693	0.641114	0.24205	2.64868	0.00808057	0.0953148	570229	si:ch211-250k18.8	si:ch211-250k18.8
ENSDARG00000006487	389.646	-0.323924	0.122466	-2.64501	0.00816878	0.0962284	335907	acidic (leucine-rich) nuclear phosphoprotein 32 family, member A	anp32a
ENSDARG00000009447	3628.11	-0.313722	0.118623	-2.64469	0.00817647	0.0962284	81541	ATP synthase, H+ transporting, mitochondrial F0 complex, subunit c3 (subunit 9) b	atp5g3b
ENSDARG00000037514	94.5989	0.344761	0.130373	2.64443	0.0081828	0.0962284	393965	histone deacetylase 3	hdac3
ENSDARG00000063100	124.866	0.344331	0.130229	2.64404	0.00819234	0.0962435	799058	proteasome 26S subunit, non-ATPase 14	psmd14
ENSDARG00000039345	180.099	0.449611	0.170123	2.64285	0.00822104	0.0962894	336823	developmentally regulated GTP binding protein 1	drg1
ENSDARG00000078313	41.2815	-0.573958	0.217154	-2.64309	0.00821534	0.0962894	100332329	myosin IXB	myo9b
ENSDARG00000105065	95.7509	-0.408211	0.154455	-2.64291	0.00821971	0.0962894	100537602	dedicator of cytokinesis 9a	dock9a
ENSDARG00000003189	288.022	0.388571	0.147077	2.64195	0.00824297	0.0963453	554967	proteasome 26S subunit, non-ATPase 1	psmd1
ENSDARG00000070571	15.2607	-0.630315	0.238608	-2.64164	0.00825061	0.0963453	563192	zgc:153953	zgc:153953
ENSDARG00000098080	246.847	0.473386	0.17917	2.64211	0.0082392	0.0963453	793727	guanine nucleotide binding protein-like 2 (nucleolar)	gnl2
ENSDARG00000069996	53.2682	0.391614	0.148296	2.64077	0.00827186	0.0964967	792752	DnaJ (Hsp40) homolog, subfamily B, member 14	dnajb14
ENSDARG00000003977	20.36	-0.609655	0.230944	-2.63983	0.00829468	0.0965022	569930	zgc:153896	zgc:153896
ENSDARG00000040387	11.8155	0.64558	0.24451	2.6403	0.00828331	0.0965022	641478	monocyte to macrophage differentiation-associated	mmd
ENSDARG00000091512	50.9151	0.417436	0.158154	2.63943	0.00830462	0.0965022	567709	nuclear factor related to kappaB binding protein	nfrkb
ENSDARG00000101481	471.349	-0.40828	0.154687	-2.63939	0.00830545	0.0965022	171477	retinol binding protein 1a, cellular	rbp5
ENSDARG00000078311	173.791	0.259762	0.0984471	2.63859	0.00832512	0.0966145	564498	ddb1 and cul4 associated factor 6	dcaf6
ENSDARG00000099318	15.2691	-0.65473	0.248161	-2.63832	0.00833169	0.0966145	NA	NA	CABZ01062422.1
ENSDARG00000005451	1928.11	0.17055	0.0646835	2.63669	0.0083719	0.0969842	323765	GDP dissociation inhibitor 2	gdi2
ENSDARG00000014113	378.997	-0.32249	0.122441	-2.63384	0.00844247	0.0977046	100009637	Wiskott-Aldrich syndrome-like a	wasla
ENSDARG00000088140	41.0608	0.704436	0.267492	2.63348	0.00845147	0.0977117	768185	hydroxysteroid (17-beta) dehydrogenase 7	hsd17b7
ENSDARG00000007347	241.128	0.344816	0.130977	2.63264	0.0084724	0.0977616	327075	delta(4)-desaturase, sphingolipid 1	degs1
ENSDARG00000032627	110.645	0.305302	0.115996	2.63201	0.00848826	0.0977616	557149	si:ch211-244b2.1	si:ch211-244b2.1
ENSDARG00000040295	12730.8	-0.388816	0.147744	-2.63169	0.00849615	0.0977616	30314	apolipoprotein Eb	apoeb
ENSDARG00000076435	48.9913	-0.42536	0.161596	-2.63224	0.00848235	0.0977616	568517	abhydrolase domain containing 10a	abhd10a
ENSDARG00000102191	94.8796	-0.481651	0.183024	-2.63163	0.00849772	0.0977616	NA	im:7143923	CPNE8 (1 of many)
ENSDARG00000012261	93.0151	0.425637	0.16185	2.62983	0.00854287	0.098184	393480	elongation factor Tu GTP binding domain containing 2	eftud2
ENSDARG00000040730	91.424	0.644386	0.245122	2.62884	0.00856765	0.0983718	368478	WD repeat domain 75	wdr75
ENSDARG00000054438	36.8974	-0.433992	0.165226	-2.62666	0.00862265	0.0987329	30370	frizzled class receptor 2	fzd2
ENSDARG00000056888	55.4742	-0.623005	0.237161	-2.62693	0.00861602	0.0987329	335340	si:dkeyp-87a6.1	si:dkeyp-87a6.1
ENSDARG00000078022	103.797	-0.485404	0.184804	-2.62659	0.00862451	0.0987329	100329883	FYVE and coiled-coil domain containing 1b	fyco1b
ENSDARG00000002967	109.872	0.352643	0.134327	2.62526	0.0086583	0.0988322	393179	pdgfa associated protein 1b	pdap1b
ENSDARG00000009677	69.7382	-0.424304	0.161626	-2.62523	0.0086591	0.0988322	114446	discs, large homolog 1 (Drosophila)	dlg1
ENSDARG00000021569	121.707	0.348215	0.1327	2.62408	0.00868845	0.0988322	447824	ganglioside induced differentiation associated protein 2	gdap2
ENSDARG00000058690	111.301	-0.326105	0.124282	-2.62391	0.00869255	0.0988322	100005752	cingulin b	cgnb
ENSDARG00000092123	19.677	-0.573025	0.218271	-2.62529	0.00865754	0.0988322	556245	si:dkey-20d21.12	si:dkey-20d21.12
ENSDARG00000100940	233.01	-0.338762	0.129076	-2.62452	0.00867701	0.0988322	30749	nuclear receptor subfamily 5, group A, member 2	nr5a2
ENSDARG00000102750	927.917	-0.281311	0.107206	-2.62402	0.00868982	0.0988322	114424	cadherin 1, type 1, E-cadherin (epithelial)	cdh1
ENSDARG00000006062	308.791	0.403729	0.153905	2.62323	0.00870994	0.0989334	556208	A kinase (PRKA) anchor protein 1b	akap1b
ENSDARG00000031299	594.08	0.326369	0.124434	2.62282	0.00872056	0.0989576	791770	dehydrogenase/reductase (SDR family) member 11b	dhrs11b
ENSDARG00000099865	464.49	0.51053	0.194725	2.6218	0.00874669	0.0991575	406594	heterogeneous nuclear ribonucleoprotein A/Bb	hnrnpabb
ENSDARG00000104635	21.3259	-0.681648	0.260071	-2.62101	0.00876707	0.099292	368615	si:busm1-194e12.12	si:busm1-194e12.12
ENSDARG00000067605	32.5641	0.523366	0.19973	2.62036	0.00878361	0.0993827	567306	N-ethylmaleimide-sensitive factor attachment protein, alpha a	napaa
ENSDARG00000037018	141.434	-0.458476	0.175004	-2.6198	0.00879802	0.0994492	406666	GRB2-associated binding protein 1	gab1
ENSDARG00000056559	100.18	0.361394	0.138071	2.61745	0.00885904	0.100042	393103	CCZ1 homolog, vacuolar protein trafficking and biogenesis associated	ccz1
ENSDARG00000086332	1913.4	-0.293296	0.112223	-2.61352	0.00896139	0.1011	100002236	brain protein I3	bri3
ENSDARG00000044521	3640.1	-0.229255	0.087734	-2.61307	0.00897325	0.101136	335370	eukaryotic translation elongation factor 1 beta 2	eef1b2
ENSDARG00000003984	99.9778	0.499516	0.191324	2.61084	0.00903204	0.101606	100000122	si:dkey-175g6.5	si:dkey-175g6.5
ENSDARG00000035990	344.713	0.572599	0.219317	2.61083	0.0090324	0.101606	562291	Cbp/p300-interacting transactivator, with Glu/Asp-rich carboxy-terminal domain, 4a	cited4a
ENSDARG00000055255	460.227	-0.479072	0.183569	-2.60977	0.00906038	0.101724	337272	PITPNM family member 3	pitpnm3
ENSDARG00000097721	16.433	-0.672453	0.257661	-2.60984	0.00905853	0.101724	NA	si:dkey-234i14.21	si:dkey-234i14.21
ENSDARG00000063905	191922	-0.201632	0.0772739	-2.60932	0.00907217	0.101759	140539	cytochrome c oxidase subunit I	COX1
ENSDARG00000009851	62.8401	-0.428561	0.16434	-2.60777	0.00911338	0.10195	571294	WD repeat domain 41	wdr41
ENSDARG00000045025	25.0282	-0.567373	0.217527	-2.60829	0.00909968	0.10195	414931	intraflagellar transport 52 homolog (Chlamydomonas)	ift52
ENSDARG00000095453	18.7978	-0.56646	0.217226	-2.60769	0.00911547	0.10195	100148415	si:rp71-17i16.6	si:rp71-17i16.6
ENSDARG00000030357	1468.02	-0.396465	0.15211	-2.60643	0.00914911	0.102228	393400	zgc:66313	zgc:66313
ENSDARG00000079698	13.3432	-0.629435	0.241547	-2.60585	0.00916478	0.102305	436801	ankyrin repeat and SOCS box containing 13a, tandem duplicate 1	asb13a.1
ENSDARG00000055543	84.8896	-0.368314	0.141397	-2.60482	0.00919218	0.102513	170846	amyloid beta (A4) precursor protein b	appb
ENSDARG00000100366	47.5535	-0.486958	0.186979	-2.60434	0.00920509	0.102558	NA	si:dkey-102m7.3	si:dkey-102m7.3
ENSDARG00000006200	798.625	0.486061	0.186769	2.60246	0.00925565	0.102997	572435	eukaryotic translation initiation factor 4 gamma, 1a	eif4g1a
ENSDARG00000075785	45.3166	-0.514962	0.197893	-2.60222	0.00926214	0.102997	NA	si:ch73-190m4.1	HERC5
ENSDARG00000009001	517.826	0.663051	0.254874	2.60149	0.00928193	0.103119	322160	protein disulfide isomerase family A, member 6	pdia6
ENSDARG00000071007	54.603	0.55975	0.215312	2.59972	0.00933009	0.103555	562327	polycomb group ring finger 5a	pcgf5a
ENSDARG00000018973	251.004	0.345205	0.132876	2.59794	0.00937837	0.103811	795480	cleft lip and palate associated transmembrane protein 1	clptm1
ENSDARG00000061282	448.878	-0.280919	0.108115	-2.59833	0.00936792	0.103811	792865	golgi glycoprotein 1a	glg1a
ENSDARG00000071306	37.5221	-0.667324	0.256904	-2.59756	0.00938881	0.103811	790901	gastric inhibitory polypeptide	gip
ENSDARG00000103403	597.349	0.237903	0.0915802	2.59776	0.00938339	0.103811	554177	secretion associated, Ras related GTPase 1B	sar1b
ENSDARG00000028618	192.247	-0.38238	0.147245	-2.59689	0.00940715	0.103916	393540	zgc:77517	zgc:77517
ENSDARG00000037917	20.2576	-0.618554	0.23831	-2.59559	0.0094428	0.104211	407685	integrin, alpha 3a	itga3a
ENSDARG00000006120	90.1397	-0.515308	0.198587	-2.59488	0.0094625	0.104273	30253	T-box 2b	tbx2b
ENSDARG00000038248	14.634	0.51121	0.197018	2.59474	0.00946637	0.104273	447805	gamma-glutamylamine cyclotransferase, tandem duplicate 2	ggact.2
ENSDARG00000038780	105.806	-0.339997	0.131116	-2.59311	0.00951118	0.10457	393978	upstream binding transcription factor, like	ubtfl
ENSDARG00000063270	33.2541	0.505946	0.195112	2.59311	0.00951123	0.10457	564232	family with sequence similarity 134, member A	fam134a
ENSDARG00000046012	232.598	-0.350953	0.135372	-2.59252	0.00952766	0.104652	541497	solute carrier family 47 (multidrug and toxin extrusion), member 1	slc47a1
ENSDARG00000041182	14466.9	-0.231688	0.0894239	-2.5909	0.00957259	0.105001	337090	ribosomal protein L4	rpl4
ENSDARG00000093019	54.6116	0.627465	0.242197	2.59072	0.00957746	0.105001	NA	si:dkey-83k24.5	si:dkey-83k24.5
ENSDARG00000075614	3378.43	-0.246641	0.0952301	-2.58995	0.00959911	0.105139	570390	apolipoprotein C-IV	apoc4
ENSDARG00000054054	13.9621	-0.705898	0.272604	-2.58947	0.00961248	0.105187	767641	zgc:153219	zgc:153219
ENSDARG00000005643	912.066	0.352614	0.136226	2.58845	0.00964095	0.105399	402822	glycine C-acetyltransferase	gcat
ENSDARG00000019845	69.839	-0.406879	0.157263	-2.58725	0.0096744	0.105567	550568	PDZ and LIM domain 1 (elfin)	pdlim1
ENSDARG00000035005	71.169	-0.513003	0.198277	-2.5873	0.00967306	0.105567	393975	BCL2-associated athanogene 2	bag2
ENSDARG00000059483	47.0927	-0.468134	0.180978	-2.58669	0.00969022	0.105641	100006454	TEA domain family member 1b	tead1b
ENSDARG00000046098	27.8692	0.691172	0.267379	2.58499	0.00973826	0.105966	436600	emopamil binding protein (sterol isomerase)	ebp
ENSDARG00000078476	9.65016	0.653629	0.252855	2.58499	0.00973816	0.105966	NA	zinc finger protein 991	znf991
ENSDARG00000005254	818.132	0.312173	0.120855	2.58303	0.00979369	0.106272	373129	KDEL (Lys-Asp-Glu-Leu) endoplasmic reticulum protein retention receptor 2a	kdelr2a
ENSDARG00000053586	33.8347	-0.499536	0.193348	-2.58361	0.00977709	0.106272	573207	cAMP responsive element binding protein 1a	creb1a
ENSDARG00000100719	787.635	-0.250096	0.0968132	-2.58328	0.00978655	0.106272	751742	urate (5-hydroxyiso-) hydrolase a	uraha
ENSDARG00000005861	268.535	-0.362418	0.140351	-2.58221	0.00981685	0.106327	568210	Ral GTPase activating protein, alpha subunit 2 (catalytic)	ralgapa2
ENSDARG00000042956	67.2744	0.556918	0.215679	2.58217	0.00981816	0.106327	799957	cytochrome P450, family 2, subfamily AD, polypeptide 6	cyp2ad6
ENSDARG00000053405	907.694	-0.331379	0.128347	-2.58189	0.0098262	0.106327	570613	sorbitol dehydrogenase	sord
ENSDARG00000096667	664.678	-0.31661	0.122644	-2.58153	0.00983639	0.106339	564833	si:dkey-25o16.2	si:dkey-25o16.2
ENSDARG00000003693	323.256	0.322904	0.125142	2.5803	0.00987144	0.106454	447847	histidyl-tRNA synthetase	hars
ENSDARG00000016132	752.143	0.491293	0.190449	2.57966	0.00988981	0.106454	321837	kelch-like ECH-associated protein 1a	keap1a
ENSDARG00000019137	685.052	0.472232	0.18309	2.57924	0.00990189	0.106454	266757	translocation associated membrane protein 1	tram1
ENSDARG00000036721	54.6688	0.543656	0.210742	2.57973	0.00988789	0.106454	405895	translocase of outer mitochondrial membrane 40 homolog, like	tomm40l
ENSDARG00000042428	7642.33	-0.364304	0.141242	-2.57929	0.00990028	0.106454	563972	glutathione S-transferase theta 1a	gstt1a
ENSDARG00000042905	6770.84	-0.286877	0.111164	-2.58066	0.00986116	0.106454	323305	ribosomal protein L10a	rpl10a
ENSDARG00000094965	16.1689	-0.702193	0.272296	-2.57878	0.009915	0.106497	335737	nuclear factor, interleukin 3 regulated, member 5	nfil3-5
ENSDARG00000008697	1192.83	0.474005	0.18388	2.57779	0.00994332	0.106534	566886	endothelial PAS domain protein 1a	epas1a
ENSDARG00000040466	73.1078	-0.603707	0.234203	-2.57771	0.00994584	0.106534	393207	villin 1	vil1
ENSDARG00000094712	80.6912	-0.508479	0.197243	-2.57793	0.00993955	0.106534	NA	NA	si:dkeyp-20e4.9p
ENSDARG00000017365	26.7815	0.615862	0.23904	2.5764	0.00998346	0.106839	100321249	solute carrier family 23 (ascorbic acid transporter), member 2	slc23a2
ENSDARG00000035285	401.053	-0.250614	0.0973077	-2.57548	0.0100102	0.107027	393246	nuclear receptor corepressor 1	ncor1
ENSDARG00000021864	6989.95	-0.289544	0.11247	-2.57442	0.0100409	0.107102	336719	ribosomal protein, large, P1	rplp1
ENSDARG00000096711	31.0206	0.467907	0.181762	2.57428	0.0100449	0.107102	560328	si:ch211-194k22.8	si:ch211-194k22.8
ENSDARG00000098024	1397.87	0.320837	0.124626	2.57441	0.0100411	0.107102	100334151	si:dkey-262k9.2	si:dkey-262k9.2
ENSDARG00000046013	23.0327	-0.497441	0.193362	-2.57259	0.010094	0.107528	550538	RAS-like, family 11, member A	rasl11a
ENSDARG00000056720	117.86	0.453445	0.176337	2.57147	0.0101267	0.107778	447856	UTP3, small subunit (SSU) processome component, homolog (S. cerevisiae)	utp3
ENSDARG00000021140	185.018	-0.397065	0.154434	-2.57109	0.0101378	0.107797	393856	poly A binding protein, cytoplasmic 1 b	pabpc1b
ENSDARG00000096655	27.6947	0.671708	0.261303	2.57061	0.010152	0.10785	NA	si:ch211-184m19.3	si:ch211-184m19.3
ENSDARG00000010785	10.1554	0.650223	0.253001	2.57004	0.0101686	0.107928	561901	thrombospondin 1b	thbs1b
ENSDARG00000073753	51.5481	0.544633	0.211989	2.56916	0.0101946	0.108105	NA	transforming, acidic coiled-coil containing protein 1	tacc1
ENSDARG00000100419	96.9789	-0.440612	0.171566	-2.56817	0.0102237	0.108315	562131	integrator complex subunit 1	ints1
ENSDARG00000019230	12236.9	-0.250553	0.097587	-2.56748	0.010244	0.108432	337010	ribosomal protein L7a	rpl7a
ENSDARG00000010266	18.6951	0.61938	0.241385	2.56594	0.0102896	0.108798	30967	insulin-like growth factor 2 mRNA binding protein 3	igf2bp3
ENSDARG00000015551	2076.05	-0.400002	0.155905	-2.56569	0.0102972	0.108798	58108	ferritin, heavy polypeptide 1a	fth1a
ENSDARG00000037860	1654.8	-0.257005	0.100216	-2.5645	0.0103323	0.109011	393478	cytochrome c oxidase subunit VIb polypeptide 2	cox6b2
ENSDARG00000091304	32.2122	-0.536739	0.209306	-2.56438	0.0103362	0.109011	557314	caspase recruitment domain family, member 19	card19
ENSDARG00000069386	48.2526	0.428104	0.166964	2.56404	0.0103461	0.109017	100150980	mitochondrial ribosome-associated GTPase 1	mtg1
ENSDARG00000005616	7931.97	-0.327513	0.127813	-2.56244	0.0103939	0.109204	30489	complement component bfb	bfb
ENSDARG00000011841	814.239	-0.234718	0.0915832	-2.56289	0.0103804	0.109204	326977	ATP synthase, H+ transporting, mitochondrial F0 complex, subunit g	atp5l
ENSDARG00000042112	2671.12	-0.304404	0.118806	-2.56219	0.0104013	0.109204	799937	deiodinase, iodothyronine, type I	dio1
ENSDARG00000045870	36.5585	-0.605841	0.236435	-2.5624	0.0103951	0.109204	567300	pleckstrin homology domain containing, family A member 5	plekha5
ENSDARG00000031681	208.171	0.293117	0.114428	2.56158	0.0104197	0.109299	321724	ATPase, H+ transporting, lysosomal V0 subunit b	atp6v0b
ENSDARG00000012468	45.3011	0.671952	0.26244	2.5604	0.010455	0.109571	393984	acetoacetyl-CoA synthetase	aacs
ENSDARG00000061207	38.6198	0.420269	0.164172	2.55993	0.0104694	0.109621	568039	tetratricopeptide repeat domain 7B	ttc7b
ENSDARG00000079647	64.7646	-0.700684	0.273745	-2.55962	0.0104786	0.109621	799648	mucin 13b, cell surface associated	muc13b
ENSDARG00000058285	4430.96	0.55315	0.216166	2.55892	0.0104998	0.109745	449677	carnitine palmitoyltransferase 1B (muscle)	cpt1b
ENSDARG00000087933	44.2511	-0.461346	0.180361	-2.5579	0.0105306	0.109967	794481	zgc:174972	zgc:174972
ENSDARG00000006316	6635.11	-0.260748	0.101977	-2.55692	0.0105602	0.110178	335539	ribosomal protein L23a	rpl23a
ENSDARG00000012682	895.215	0.341928	0.133752	2.55644	0.010575	0.110234	321383	profilin 2 like	pfn2l
ENSDARG00000018643	3612.09	-0.490753	0.192	-2.556	0.0105882	0.110273	30710	insulin-like growth factor 2a	igf2a
ENSDARG00000052739	20.6625	0.669096	0.261963	2.55416	0.0106445	0.110759	403045	epidermal growth factor	egf
ENSDARG00000032651	272.466	0.374228	0.146575	2.55316	0.0106752	0.11098	192329	protein phosphatase 1, regulatory subunit 10	ppp1r10
ENSDARG00000017299	99.0809	-0.392726	0.153896	-2.55188	0.0107142	0.111259	447944	fatty acid binding protein 11a	fabp11a
ENSDARG00000074137	11.4075	-0.63783	0.249967	-2.55166	0.0107211	0.111259	797081	C2 calcium-dependent domain containing 3	c2cd3
ENSDARG00000006266	447.809	-0.250066	0.0980702	-2.54987	0.0107763	0.111633	30768	signal transducer and activator of transcription 1a	stat1a
ENSDARG00000079854	160.905	0.285948	0.112133	2.55009	0.0107695	0.111633	793792	SCY1-like, kinase-like 1	scyl1
ENSDARG00000045835	175.237	-0.696928	0.273354	-2.54954	0.0107865	0.11164	557741	si:dkey-14d8.6	si:dkey-14d8.6
ENSDARG00000070847	12.4717	-0.620897	0.243718	-2.54761	0.0108465	0.112161	563088	tripartite motif containing 35-20	trim35-20
ENSDARG00000009953	75.8528	0.412757	0.162103	2.54627	0.010888	0.11249	336923	mediator complex subunit 14	med14
ENSDARG00000080675	11.9648	-0.696014	0.273422	-2.54556	0.0109102	0.112619	100007015	si:dkey-71b5.7	si:dkey-71b5.7
ENSDARG00000010408	13.543	-0.643463	0.252853	-2.54481	0.0109338	0.112654	553348	immunoglobulin superfamily, member 9b	igsf9b
ENSDARG00000034048	183.91	-0.390078	0.153301	-2.54453	0.0109426	0.112654	436885	zgc:92275	zgc:92275
ENSDARG00000087941	45.6903	-0.538914	0.211754	-2.54501	0.0109276	0.112654	NA	phosphodiesterase 8A	PDE8A
ENSDARG00000009685	65.1777	-0.44202	0.173799	-2.54328	0.0109818	0.112777	402961	pyrophosphatase (inorganic) 2	ppa2
ENSDARG00000063187	71.9026	0.45091	0.177299	2.54322	0.0109835	0.112777	767778	1-acylglycerol-3-phosphate O-acyltransferase 5 (lysophosphatidic acid acyltransferase, epsilon)	agpat5
ENSDARG00000074806	29.326	-0.600574	0.236119	-2.54352	0.0109741	0.112777	567369	actin filament associated protein 1-like 2	afap1l2
ENSDARG00000016763	38.997	-0.441069	0.173468	-2.54265	0.0110015	0.112862	100002269	zinc finger protein 292a	znf292a
ENSDARG00000006260	439.243	0.423552	0.166631	2.54186	0.0110264	0.113018	393154	tubulin, alpha 8 like 4	tuba8l4
ENSDARG00000069998	49.656	-0.47132	0.185572	-2.53983	0.0110908	0.113578	100317105	si:ch211-145b13.6	si:ch211-145b13.6
ENSDARG00000054320	394.909	0.366944	0.14453	2.53887	0.011121	0.113787	558153	adaptor-related protein complex 2, alpha 1 subunit	ap2a1
ENSDARG00000062361	187.43	-0.265617	0.104682	-2.53736	0.0111692	0.114002	563266	zgc:158234	zgc:158234
ENSDARG00000101861	2432.01	0.362001	0.142649	2.5377	0.0111584	0.114002	NA	cytochrome P450, family 2, subfamily k, polypeptide 19	cyp2k19
ENSDARG00000103007	7480.1	-0.272274	0.107309	-2.53729	0.0111713	0.114002	336550	ribosomal protein S3	rps3
ENSDARG00000043134	64.0237	0.377022	0.148707	2.53534	0.0112338	0.114339	445120	cut-like homeobox 1b	cux1b
ENSDARG00000070119	15.2631	-0.577013	0.227558	-2.53567	0.0112232	0.114339	NA	CTS telomere maintenance complex component 1	ctc1
ENSDARG00000090185	140.853	-0.612576	0.241596	-2.53554	0.0112274	0.114339	100333708	si:dkeyp-73b11.8	si:dkeyp-73b11.8
ENSDARG00000021405	55.765	-0.403035	0.159053	-2.53397	0.0112778	0.114514	568230	chromodomain helicase DNA binding protein 3	chd3
ENSDARG00000036700	146.738	0.552527	0.218021	2.53428	0.0112678	0.114514	795591	si:ch211-114n24.6	si:ch211-114n24.6
ENSDARG00000037846	329.94	0.328352	0.129594	2.5337	0.0112864	0.114514	259190	histocompatibility (minor) 13	hm13
ENSDARG00000040179	8.96902	0.646631	0.255224	2.53359	0.0112902	0.114514	792098	zgc:101562	zgc:101562
ENSDARG00000003811	898.832	-0.2294	0.090607	-2.53182	0.0113473	0.114546	561433	plexin b2a	plxnb2a
ENSDARG00000005989	36.7141	-0.487898	0.192654	-2.5325	0.0113251	0.114546	402933	ral guanine nucleotide dissociation stimulator-like 1	rgl1
ENSDARG00000008153	106.244	-0.524908	0.207461	-2.53014	0.0114016	0.114546	406835	serine incorporator 5	serinc5
ENSDARG00000053087	130.178	0.466722	0.184336	2.5319	0.0113445	0.114546	567547	methylenetetrahydrofolate reductase (NAD(P)H)	mthfr
ENSDARG00000056367	34.4136	0.665174	0.262886	2.53027	0.0113974	0.114546	436840	MPV17 mitochondrial membrane protein-like 2	mpv17l2
ENSDARG00000069828	254.602	-0.446836	0.176524	-2.5313	0.0113639	0.114546	751622	si:ch211-117n7.7	si:ch211-117n7.7
ENSDARG00000077002	25.6146	0.643256	0.254166	2.53085	0.0113785	0.114546	557878	immunoglobulin superfamily, member 3	igsf3
ENSDARG00000077226	212.613	0.302735	0.119645	2.53028	0.0113972	0.114546	353295	SWI/SNF related, matrix associated, actin dependent regulator of chromatin, subfamily a, member 4a	smarca4a
ENSDARG00000078541	121.809	0.670314	0.264659	2.53275	0.0113173	0.114546	100332380	ceramide synthase 3a	cers3a
ENSDARG00000089767	321.387	0.42525	0.167996	2.5313	0.0113639	0.114546	553950	ring finger protein 130	rnf130
ENSDARG00000102195	100.551	0.353765	0.139671	2.53285	0.011314	0.114546	406743	zinc finger CCCH-type containing 7A	zc3h7a
ENSDARG00000071036	72.5789	0.466883	0.18456	2.52971	0.0114157	0.11459	100038796	si:dkey-286j15.3	si:dkey-286j15.3
ENSDARG00000071691	646.846	0.217085	0.0858394	2.52896	0.01144	0.114735	322549	ubiquinol-cytochrome c reductase core protein IIb	uqcrc2b
ENSDARG00000004211	379.002	-0.379924	0.150255	-2.52853	0.0114543	0.114779	503526	coiled-coil domain containing 106a	ccdc106a
ENSDARG00000019213	75.9995	0.395491	0.156579	2.52582	0.0115428	0.115096	678649	zgc:136929	zgc:136929
ENSDARG00000029885	180.502	0.339397	0.134385	2.52557	0.0115512	0.115096	406674	RAB41, member RAS oncogene family	rab41
ENSDARG00000045408	45.3545	-0.42512	0.168312	-2.52578	0.0115443	0.115096	751758	transgelin	tagln
ENSDARG00000052480	260.867	0.442807	0.175338	2.52545	0.011555	0.115096	794079	programmed cell death 11	pdcd11
ENSDARG00000060069	37.5299	0.461224	0.182505	2.52718	0.0114983	0.115096	559897	isochorismatase domain containing 1	isoc1
ENSDARG00000069752	1189.08	0.428667	0.16971	2.52587	0.0115411	0.115096	564694	creatine kinase, brain a	ckba
ENSDARG00000099568	28.2109	0.493781	0.195491	2.52585	0.0115419	0.115096	100329721	cyclin and CBS domain divalent metal cation transport mediator 3	cnnm3
ENSDARG00000090722	26084.9	-0.341494	0.13524	-2.5251	0.0115664	0.115111	796447	zgc:172246	zgc:172246
ENSDARG00000042139	12.1816	0.593496	0.23516	2.52379	0.0116096	0.115442	553792	fucose-1-phosphate guanylyltransferase	fpgt
ENSDARG00000060288	251.538	0.336466	0.133404	2.52215	0.0116641	0.115786	563548	proline synthetase co-transcribed homolog (bacterial)	prosc
ENSDARG00000077901	942.898	0.416846	0.16526	2.52237	0.0116567	0.115786	336598	HECT and RLD domain containing E3 ubiquitin protein ligase family member 1	herc1
ENSDARG00000069420	16.0258	0.573131	0.227284	2.52165	0.0116806	0.115814	767706	tripartite motif containing 23	trim23
ENSDARG00000099583	104.007	-0.557035	0.220917	-2.52146	0.0116868	0.115814	NA	NA	CABZ01034082.1
ENSDARG00000060093	30.7176	-0.591446	0.234628	-2.52079	0.0117093	0.115939	558314	death-associated protein kinase 1	dapk1
ENSDARG00000076838	7387.19	-0.43047	0.170824	-2.51997	0.0117365	0.11611	NA	apolipoprotein M	apom
ENSDARG00000074955	213.773	0.288483	0.114497	2.51956	0.0117501	0.116146	777756	nucleoporin 98	nup98
ENSDARG00000019579	47.2455	-0.599838	0.238233	-2.51787	0.0118068	0.116376	30577	LIM domain binding 2a	ldb2a
ENSDARG00000039392	201.144	-0.339239	0.134762	-2.51733	0.0118249	0.116376	561159	WNK lysine deficient protein kinase 1b	wnk1b
ENSDARG00000045753	11.6182	0.646307	0.256775	2.51701	0.0118355	0.116376	564667	transmembrane and tetratricopeptide repeat containing 2a	tmtc2a
ENSDARG00000070230	9.1306	0.678977	0.269672	2.51778	0.0118096	0.116376	100333269	aldehyde dehydrogenase 1 family, member L2	aldh1l2
ENSDARG00000070849	3581.09	-0.357682	0.14211	-2.51694	0.0118381	0.116376	337148	ribosomal protein S15	rps15
ENSDARG00000074282	493.856	-0.31958	0.126995	-2.51648	0.0118533	0.116376	100332784	si:ch73-12o23.1	si:ch73-12o23.1
ENSDARG00000097105	38.4	-0.654227	0.259977	-2.51648	0.0118532	0.116376	NA	si:dkey-52d15.2	si:dkey-52d15.2
ENSDARG00000101629	92.2793	-0.647129	0.256975	-2.51826	0.0117936	0.116376	NA	sucrase-isomaltase	SI
ENSDARG00000078473	192.056	-0.455022	0.180845	-2.5161	0.0118663	0.116406	447862	nuclear casein kinase and cyclin-dependent kinase substrate 1a	nucks1a
ENSDARG00000058048	181.58	0.422535	0.168072	2.51401	0.0119368	0.116999	100002993	UDP glucuronosyltransferase 5 family, polypeptide E1	ugt5e1
ENSDARG00000006169	76.53	0.378858	0.150744	2.51326	0.0119622	0.117051	559366	leucine-rich repeat kinase 2	lrrk2
ENSDARG00000098802	285.468	0.244372	0.0972323	2.51328	0.0119613	0.117051	565172	MAP7 domain containing 1a	map7d1a
ENSDARG00000057272	179.183	0.271369	0.108031	2.51195	0.0120065	0.117328	497184	solute carrier family 30 (zinc transporter), member 9	slc30a9
ENSDARG00000069376	29.1977	-0.560664	0.223209	-2.51183	0.0120106	0.117328	567542	tumor necrosis factor (ligand) superfamily, member 12	tnfsf12
ENSDARG00000092228	51.8146	0.491446	0.195684	2.51142	0.0120246	0.117366	100002920	si:dkey-27p18.3	si:dkey-27p18.3
ENSDARG00000003517	36.2161	0.462993	0.184499	2.50946	0.0120918	0.117627	437018	inositol(myo)-1(or 4)-monophosphatase 1	impa1
ENSDARG00000055388	1871.99	-0.397862	0.158523	-2.5098	0.0120799	0.117627	553699	vitronectin a	vtna
ENSDARG00000063194	38.5189	-0.440553	0.175542	-2.50968	0.0120842	0.117627	560688	lin-54 DREAM MuvB core complex component	lin54
ENSDARG00000100254	439.008	0.320606	0.127742	2.50979	0.0120803	0.117627	322350	zgc:85789	zgc:85789
ENSDARG00000040027	157.696	0.650516	0.259413	2.50765	0.0121537	0.118033	100319820	oxysterol binding protein-like 10b	osbpl10b
ENSDARG00000075757	50.0793	-0.574284	0.228997	-2.50782	0.0121478	0.118033	100005283	grass carp reovirus (GCRV)-induced gene 2e	gig2e
ENSDARG00000090469	243.053	-0.612146	0.244199	-2.50675	0.0121846	0.118234	NA	syncollin, tandem duplicate 1	sycn.1
ENSDARG00000060196	57.857	0.402921	0.160785	2.50596	0.012212	0.118402	100073345	phospholysine phosphohistidine inorganic pyrophosphate phosphatase	lhpp
ENSDARG00000005560	228.584	0.331806	0.132524	2.50375	0.0122883	0.118957	406443	tyrosine 3-monooxygenase/tryptophan 5-monooxygenase activation protein, eta polypeptide	ywhah
ENSDARG00000061169	637.068	0.225194	0.0899545	2.50342	0.0122999	0.118957	568156	La ribonucleoprotein domain family, member 1B	larp1b
ENSDARG00000098103	17.2886	0.592681	0.236725	2.50367	0.0122913	0.118957	553686	thyrotrophic embryonic factor b	tefb
ENSDARG00000044627	30.6999	0.572949	0.228904	2.50301	0.0123143	0.118997	327601	ALG8, alpha-1,3-glucosyltransferase	alg8
ENSDARG00000076176	62.4193	0.478689	0.191328	2.50192	0.0123521	0.119263	570247	pentatricopeptide repeat domain 1	ptcd1
ENSDARG00000018334	4161.66	-0.267093	0.106876	-2.4991	0.0124508	0.120117	192299	ribosomal protein L35	rpl35
ENSDARG00000002758	703.092	-0.208338	0.0834204	-2.49744	0.0125092	0.120581	58125	death effector domain-containing 1	dedd1
ENSDARG00000099555	250.75	0.683847	0.273969	2.49608	0.0125574	0.120946	768121	forkhead box O1 a	foxo1a
ENSDARG00000079901	3783.15	-0.364166	0.146118	-2.49226	0.0126932	0.122139	322603	si:ch73-15n24.1	si:ch73-15n24.1
ENSDARG00000099139	68.2076	0.37444	0.150256	2.49201	0.0127023	0.122139	406611	F-box and WD repeat domain containing 5	fbxw5
ENSDARG00000059711	101.274	0.630767	0.253176	2.49141	0.0127236	0.122233	334362	nucleolar protein 6 (RNA-associated)	nol6
ENSDARG00000103433	5964.52	-0.273188	0.109663	-2.49115	0.012733	0.122233	323365	ribosomal protein L14	rpl14
ENSDARG00000004051	237.327	-0.27838	0.111804	-2.48988	0.0127785	0.122468	NA	NA	CR354540.1
ENSDARG00000102020	208.342	0.406719	0.163332	2.49013	0.0127696	0.122468	436610	patatin-like phospholipase domain containing 3	pnpla3
ENSDARG00000075045	103.768	-0.480796	0.19317	-2.48898	0.0128111	0.12268	795785	chemokine (C-X-C motif) ligand 18b	cxcl18b
ENSDARG00000017004	47.8293	-0.469013	0.188637	-2.48633	0.0129069	0.123447	569779	myosin X	myo10
ENSDARG00000020279	90.3054	-0.489986	0.197107	-2.48588	0.012923	0.123447	415210	EF-hand calcium binding domain 7	efcab7
ENSDARG00000038106	1274	0.32308	0.129955	2.4861	0.0129153	0.123447	406465	solute carrier family 37 (glucose-6-phosphate transporter), member 4a	slc37a4a
ENSDARG00000013058	84.457	0.37052	0.149104	2.48497	0.0129562	0.123561	393414	activating signal cointegrator 1 complex subunit 2	ascc2
ENSDARG00000031336	121.245	0.59715	0.240278	2.48525	0.0129462	0.123561	368367	hydroxysteroid (20-beta) dehydrogenase 2	hsd20b2
ENSDARG00000096770	64.24	-0.459806	0.185078	-2.48439	0.0129772	0.12366	NA	si:ch73-21k16.6	si:ch73-21k16.6
ENSDARG00000029587	101.863	0.368192	0.148308	2.48263	0.0130418	0.124073	793910	methionine sulfoxide reductase A	msra
ENSDARG00000069266	106.119	0.409215	0.164831	2.48264	0.0130414	0.124073	405891	estrogen-related receptor alpha	esrra
ENSDARG00000001621	30.7042	-0.509981	0.205619	-2.48023	0.0131297	0.12453	573719	nuclear transcription factor Y, alpha, like	nfyal
ENSDARG00000030490	24.7075	-0.568518	0.229227	-2.48015	0.0131326	0.12453	58040	spectrin, beta, erythrocytic	sptb
ENSDARG00000037359	15.1091	0.666663	0.268765	2.48047	0.0131208	0.12453	101886304	si:ch1073-272o11.3	si:ch1073-272o11.3
ENSDARG00000038242	49.8618	-0.441942	0.178168	-2.48048	0.0131207	0.12453	541364	zgc:113333	zgc:113333
ENSDARG00000054007	133.704	0.33928	0.136857	2.47908	0.0131722	0.124703	402967	protein phosphatase 1, regulatory (inhibitor) subunit 2	ppp1r2
ENSDARG00000101164	21.2659	-0.584168	0.235632	-2.47916	0.0131693	0.124703	NA	N-acetylneuraminate synthase	NANS (1 of many)
ENSDARG00000006060	21.3442	0.637641	0.257261	2.47857	0.0131909	0.124778	566781	absent in melanoma 1b	aim1b
ENSDARG00000104613	404.84	-0.298239	0.12038	-2.47747	0.0132317	0.125063	NA	zinc finger protein 1179	znf1179
ENSDARG00000016375	101.221	0.412475	0.16652	2.47703	0.0132482	0.125117	394138	asparagine synthetase	asns
ENSDARG00000006924	143.537	0.398178	0.160866	2.47521	0.0133157	0.125653	799091	F-box protein 38	fbxo38
ENSDARG00000028546	932.511	0.197688	0.0798987	2.47423	0.0133524	0.125856	493605	NADH dehydrogenase (ubiquinone) Fe-S protein 1	ndufs1
ENSDARG00000040534	57.6462	0.428004	0.172997	2.47406	0.0133588	0.125856	406454	epithelial cell adhesion molecule	epcam
ENSDARG00000039757	407.096	0.455839	0.184384	2.47223	0.0134273	0.126399	449676	multiple coagulation factor deficiency 2	mcfd2
ENSDARG00000060594	1257.96	0.222284	0.0899305	2.47174	0.0134458	0.126471	793834	hydroxyacyl-CoA dehydrogenase/3-ketoacyl-CoA thiolase/enoyl-CoA hydratase (trifunctional protein), alpha subunit b	hadhab
ENSDARG00000013006	12.8022	-0.601788	0.243539	-2.47101	0.0134732	0.126524	445181	progesterone immunomodulatory binding factor 1	pibf1
ENSDARG00000021984	140.901	-0.284971	0.115318	-2.47117	0.0134672	0.126524	554125	NADH dehydrogenase (ubiquinone) 1 alpha subcomplex, 2	ndufa2
ENSDARG00000008142	236.43	0.284361	0.115094	2.47069	0.0134852	0.126535	406780	syntaxin binding protein 3	stxbp3
ENSDARG00000030957	249.987	0.247091	0.100024	2.47031	0.0134995	0.126568	405827	Yip1 domain family, member 4	yipf4
ENSDARG00000013628	903.268	0.218161	0.0883719	2.46867	0.0135618	0.127049	555639	CD164 molecule, sialomucin	cd164
ENSDARG00000031678	54.7422	-0.415437	0.168328	-2.46802	0.0135863	0.127176	564821	collagen, type V, alpha 2a	col5a2a
ENSDARG00000045676	355.098	0.498704	0.202181	2.46662	0.0136394	0.127571	415241	calumenin a	calua
ENSDARG00000009390	293.591	0.258195	0.104714	2.46572	0.0136738	0.127688	100148292	N-acetylneuraminate pyruvate lyase (dihydrodipicolinate synthase)	npl
ENSDARG00000045257	264.14	0.326712	0.132495	2.46585	0.0136689	0.127688	406623	2,4-dienoyl CoA reductase 2, peroxisomal	decr2
ENSDARG00000026348	283.488	-0.512161	0.207887	-2.46365	0.013753	0.128325	492476	cysteine sulfinic acid decarboxylase	csad
ENSDARG00000007959	165.921	0.289557	0.117568	2.4629	0.013782	0.128372	394135	3-hydroxyisobutyrate dehydrogenase b	hibadhb
ENSDARG00000018971	112.958	-0.411846	0.167256	-2.46237	0.0138022	0.128372	336526	UDP-GlcNAc:betaGal beta-1,3-N-acetylglucosaminyltransferase 5a	b3gnt5a
ENSDARG00000020371	30.8781	0.489612	0.19881	2.46272	0.0137889	0.128372	790919	glucose 6 phosphatase, catalytic, 3	g6pc3
ENSDARG00000099874	15.3571	-0.567343	0.230388	-2.46255	0.0137952	0.128372	565109	ArfGAP with GTPase domain, ankyrin repeat and PH domain 2	agap2
ENSDARG00000000069	798.452	-0.215377	0.0874991	-2.46148	0.0138365	0.128487	58093	death-associated protein	dap
ENSDARG00000060430	30.0988	0.502114	0.20397	2.46171	0.0138276	0.128487	777615	zinc finger, FYVE domain containing 28	zfyve28
ENSDARG00000017314	4866.07	-0.594974	0.241827	-2.46033	0.0138811	0.128623	445282	zgc:92041	zgc:92041
ENSDARG00000056167	406.312	0.435614	0.177102	2.45967	0.0139064	0.128623	58041	heat shock 10 protein 1	hspe1
[truncated: 10,421 more rows]
