# Supplementary material for: Profiling DNA methylation patterns of zebrafish liver associated with parental high dietary arachidonic acid
Source: PLoS One. 2019 Aug 9;14(8):e0220934. doi: 10.1371/journal.pone.0220934 (PMC6688801; doi:10.1371/journal.pone.0220934)
Supplement: S8 File — (XLSX) [file pone.0220934.s008.xlsx]

## Sheet: DML and DEG data
S8 File. Differential methylation and differential gene expression of overlapping genes from F1 and F0 generation comparing high ARA and control group.
DML: differentially methylated locus; DEG: differentially expressed gene
gene symbol	gene description	DML co-localizing to genomic region	methylation difference (%)	gene expression (log2FC)
F1 generation			DML (F1)	DEG (F1)
mgat4b	mannosyl (alpha-1,3-)-glycoprotein beta-1,4-N-acetylglucosaminyltransferase, isozyme B	gene body	55.7736	-0.877718
polr3h	polymerase (RNA) III (DNA directed) polypeptide H [Source:ZFIN;Acc:ZDB-GENE-040718-179]	gene body	50.3617	0.581208
gne	glucosamine (UDP-N-acetyl)-2-epimerase/N-acetylmannosamine kinase	gene body	47.6351	0.515814
slc4a4b	solute carrier family 4 (sodium bicarbonate cotransporter), member 4b [Source:ZFIN;Acc:ZDB-GENE-091030-1]	gene body	44.3514	-0.616643
phkg1a	phosphorylase kinase, gamma 1a (muscle)	gene body	43.7924	1.36142
rps17	mitochondrial ribosomal protein S17	gene body	39.1323	0.213108
nek7	NIMA-related kinase 7	gene body	30.3559	0.346446
mat1a	methionine adenosyltransferase I, alpha [Source:ZFIN;Acc:ZDB-GENE-030131-6127]	gene body	29.2973	0.470892
wdr62	WD repeat domain 62 [Source:ZFIN;Acc:ZDB-GENE-060503-291]	gene body	28.7852	-0.663491
abca12	ATP-binding cassette, sub-family A (ABC1), member 12	gene body	28.7083	-0.930726
nrxn3a	neurexin 3a	gene body	28.2894	-0.730658
col14a1a	collagen, type XIV, alpha 1a [Source:ZFIN;Acc:ZDB-GENE-030131-9889]	gene body	27.6273	-0.887546
gne	glucosamine (UDP-N-acetyl)-2-epimerase/N-acetylmannosamine kinase	gene body	27.0525	0.515814
park7	parkinson protein 7	gene body	26.0406	0.444035
crtc1b	CREB regulated transcription coactivator 1b [Source:ZFIN;Acc:ZDB-GENE-041210-266]	gene body	-25.686	-0.804493
rps17	mitochondrial ribosomal protein S17	gene body	-27.8199	0.213108
oxsr1b	oxidative stress responsive 1b [Source:ZFIN;Acc:ZDB-GENE-040426-723]	gene body	-27.9503	-0.517914
sult1st3	sulfotransferase family 1, cytosolic sulfotransferase 3	gene body	-28.4242	0.68461
si:ch211-194p6.12	si:ch211-194p6.12 [Source:ZFIN;Acc:ZDB-GENE-160728-9]	gene body	-31.875	-2.75183
oxsr1b	oxidative stress responsive 1b [Source:ZFIN;Acc:ZDB-GENE-040426-723]	gene body	-32.6649	-0.517914
tomm70a	translocase of outer mitochondrial membrane 70 homolog A (S. cerevisiae) [Source:ZFIN;Acc:ZDB-GENE-030131-8173]	gene body	-36.2359	0.431376
si:dkey-10p5.10	si:dkey-10p5.10 [Source:ZFIN;Acc:ZDB-GENE-120215-130]	gene body	-36.6717	-0.787915
ccnf	cyclin F	gene body	-41.9526	0.718376
ccnf	cyclin F	gene body	-42.0177	0.718376
ccnf	cyclin F	gene body	-42.8873	0.718376
rpia	ribose 5-phosphate isomerase A (ribose 5-phosphate epimerase) [Source:ZFIN;Acc:ZDB-GENE-041114-24]	gene body	-45.6811	-0.546853
magi1b	membrane associated guanylate kinase, WW and PDZ domain containing 1b [Source:ZFIN;Acc:ZDB-GENE-030131-5110]	gene body	-46.4173	-0.621173
si:dkey-248g21.1	si:dkey-248g21.1 [Source:ZFIN;Acc:ZDB-GENE-131119-67]	gene body	-52.4974	0.543638
CABZ01079024.1	NA	gene body	-70.3364	0.696844
park7	parkinson protein 7	intergenic	48.9862	0.444035
prpf40a	PRP40 pre-mRNA processing factor 40 homolog A [Source:ZFIN;Acc:ZDB-GENE-030131-274]	intergenic	43.8678	0.461772
elac2	elaC ribonuclease Z 2 [Source:ZFIN;Acc:ZDB-GENE-041111-227]	intergenic	39.8216	0.45127
slc38a3b	solute carrier family 38, member 3b	intergenic	37.0684	0.735227
slc26a2	solute carrier family 26 (anion exchanger), member 2	intergenic	34.0689	0.915342
cxxc5b	CXXC finger protein 5b [Source:ZFIN;Acc:ZDB-GENE-130225-1]	intergenic	28.8435	-0.883686
phkg1a	phosphorylase kinase, gamma 1a (muscle)	intergenic	26.7212	1.36142
lpar2a	lysophosphatidic acid receptor 2a [Source:ZFIN;Acc:ZDB-GENE-040801-97]	intergenic	26.3762	0.837178
add1	adducin 1 (alpha) [Source:ZFIN;Acc:ZDB-GENE-030909-2]	intergenic	25.9324	-0.577839
hykk.2	hydroxylysine kinase, tandem duplicate 2	intergenic	25.8043	0.963464
sema3fb	sema domain, immunoglobulin domain (Ig), short basic domain, secreted, (semaphorin) 3Fb [Source:ZFIN;Acc:ZDB-GENE-050513-2]	intergenic	-25.0747	-0.804767
roraa	RAR-related orphan receptor A, paralog a	intergenic	-29.5399	-0.792981
filip1b	filamin A interacting protein 1b [Source:ZFIN;Acc:ZDB-GENE-030131-1935]	intergenic	-29.8343	-1.30938
esr2a	estrogen receptor 2a [Source:ZFIN;Acc:ZDB-GENE-030116-2]	intergenic	-34.2353	-0.607695
roraa	RAR-related orphan receptor A, paralog a	intergenic	-40.0227	-0.792981
roraa	RAR-related orphan receptor A, paralog a	intergenic	-55.7075	-0.792981
zgc:77086	zgc:77086 [Source:ZFIN;Acc:ZDB-GENE-040426-2238]	promoter	-57.5148	-0.370829
F0 generation			DML (F0)	DEG (F0)
phldb2a	pleckstrin homology-like domain, family B, member 2a [Source:ZFIN;Acc:ZDB-GENE-091118-9]	genebody	35.1258	0.655308
fam20a	family with sequence similarity 20, member A [Source:ZFIN;Acc:ZDB-GENE-081022-117]	intergenic	-25.8817	0.707953
CABZ01052815.1	NA	intergenic	-26.0268	0.658942
si:ch1073-189o9.1	si:ch1073-189o9.1	intergenic	-30.5916	0.68422
mboat2a	membrane bound O-acyltransferase domain containing 2a	intergenic	-46.963	0.919226

## Sheet: Correlation&linear regression
S8 File. Correlation and linear regression analysis between DML and DEG for F0 and F1 livers.
Correlation analysis (Pearsons) using Graph Pad Prism 8 software.
	Methylation difference (%) vs. Gene expression (log2FC) gene body F1	Methylation difference (%) vs. Gene expression (log2FC) intergenic F1	Methylation difference (%) vs. Gene expression (log2FC) promoter F1	Methylation difference (%) vs. Gene expression (log2FC) intergenic F0	Methylation difference (%) vs. Gene expression (log2FC) gene body F0
Pearson r			Too few pairs		Too few pairs
r	0.0118	0.7384		-0.9613
95% confidence interval	-0,3562 to 0,3767	0,3828 to 0,9034		-0,9992 to -0,002810
R squared	0.0001393	0.5452		0.9241
P value
P (two-tailed)	0.9515	0.0011		0.0387
P value summary	ns	**		*
Significant? (alpha = 0.05)	No	Yes		Yes
Number of XY Pairs	29	16	1	4	1
Linear regression analysis using Graph Pad Prism 8 software.
	Gene expression (log2FC) gene body F1	Gene expression (log2FC) intergenic F1	Gene expression (log2FC) promoter F1	Gene expression (log2FC) intergenic F0	Gene expression (log2FC) gene body F0
Best-fit values			Too few points		Too few points
Slope	0.0002502	0.01776		-0.0115
Y-intercept	-0.07116	-0.1613		0.3702
X-intercept	284.4	9.082		32.18
1/slope	3997	56.3		-86.93
Std. Error
Slope	0.004079	0.004336		0.002331
Y-intercept	0.1603	0.1544		0.07809
95% Confidence Intervals
Slope	-0,008119 to 0,008619	0,008463 to 0,02706		-0,02153 to -0,001473
Y-intercept	-0,4001 to 0,2578	-0,4925 to 0,1699		0,03418 to 0,7062
X-intercept	-infinity to +infinity	-11,78 to 31,00		1,611 to 472,1
Goodness of Fit
R square	0.0001393	0.5452		0.9241
Sy.x	0.8612	0.6031		0.04027
Is slope significantly non-zero?
F	0.003763	16.78		24.35
DFn, DFd	1, 27	1, 14		1, 2
P value	0.9515	0.0011		0.0387
Deviation from zero?	Not Significant	Significant		Significant
Equation	Y = 0,0002502*X - 0,07116	Y = 0,01776*X - 0,1613		Y = -0,01150*X + 0,3702
Data
Total number of values	29	16	1	4	1
