# Supplementary material for: Profiling DNA methylation patterns of zebrafish liver associated with parental high dietary arachidonic acid
Source: PLoS One. 2019 Aug 9;14(8):e0220934. doi: 10.1371/journal.pone.0220934 (PMC6688801; doi:10.1371/journal.pone.0220934)
Supplement: S9 File — (XLSX) [file pone.0220934.s009.xlsx]

## Sheet: S9 File
S9 File. Predicted upstream regulators based on differentially expressed genes in F1 generation using IPA®.
Upstream regulator 1	Molecule Type	F1 DEG	F0 DML	F1 DML 2	z-score	p-value
						of overlap
CNR1	G-protein coupled receptor			Hypo	2.158	0.00394
PPARD	Ligand-dependent nuclear receptor			Hyper	1.726	0.000273
RAF1	Kinase			Hypo	1.133	0.0385
PPARGC1A	Transcription regulator		Hyper	Hyper/	0.989	0.00263
				Hypo
RORA	Ligand-dependent nuclear receptor	Down		Hypo	0.509	0.00767
TGFB1	Growth factor		Hyper	Hyper	0.273	0.032
NCOA2	Transcription regulator		Hypo	Hypo	-0.105	0.00136
PPARA	Ligand-dependent nuclear receptor		Hypo	Hyper	-0.218	0.000238
POR	Enzyme			Hyper	-0.218	0.016
INS	Other			Hypo	-1.101	0.00106
EFNA1	Other		Hypo	Hyper	-1.109	0.00614
ESR2	Ligand-dependent nuclear receptor	Down		Hypo	-1.276	0.0442
MYCN	Transcription regulator		Hyper	Hyper/	-1.916	4.16e-12
				Hypo
NR0B2	Ligand-dependent nuclear receptor			Hypo	-1.946	9.51e-05
EPAS1	Transcription regulator			Hypo	-1.982	0.00929
NFATC2	Transcription regulator			Hyper	-2.449	0.0168
SASH1	Other			Hypo	-2.449	0.0017
1 Reported as human protein gene symbol.
2 DML: differentially methylated locus. Some genes were annotated to more than one DML, which was either hyper- or hypomethylated.

## Sheet: S9 File_unfiltered
S9 File. Predicted upstream regulators based on differentially expressed genes in F1 generation using IPA®.
Upstream Regulator	Expr Log Ratio	Molecule Type	Predicted Activation State	Activation z-score	p-value of overlap	Target genes in dataset
PML		transcription regulator	Inhibited	-2.599	0.00187	ACACA,ACOX1,DRC1,FASN,PDK4,RSU1,RXRA,SREBF1
IRF3		transcription regulator	Inhibited	-2.571	0.00845	B2M,CMPK2,F13B,HELZ2,IFIT2,IFIT3,ISG15,RPS7,RSAD2
DOCK8		other	Inhibited	-2.449	0.00147	CMPK2,HELZ2,IFIT2,IFIT3,ISG15,RSAD2
SAMSN1		other	Inhibited	-2.449	0.00588	CMPK2,HELZ2,IFIT2,IFIT3,ISG15,RSAD2
SASH1		other	Inhibited	-2.449	0.0017	CMPK2,HELZ2,IFIT2,IFIT3,ISG15,RSAD2
NFATC2		transcription regulator	Inhibited	-2.449	0.0168	CMPK2,HELZ2,IFIT2,IFIT3,ISG15,RSAD2,SELE
CXCL12		cytokine	Inhibited	-2.425	0.058	CANX,CD9,ITGB1,LOXL2,RYR1,SELE,YY1
Ifnar		group	Inhibited	-2.425	0.00447	B2M,C3,IFIT2,IFIT3,RNF213,RSAD2
IRF7		transcription regulator	Inhibited	-2.415	0.0733	CMPK2,HELZ2,IFIT2,IFIT3,ISG15,RSAD2
IRF1		transcription regulator	Inhibited	-2.401	0.0683	B2M,IFIT2,IFIT3,ISG15,POLH,RSAD2
TCF7L2		transcription regulator	Inhibited	-2.236	1	ACY3,ADD1,ALDH1A2,NPC2,PLEKHA1
TICAM1		other	Inhibited	-2.233	0.00331	AK3,CMPK2,IFIT2,IFIT3,ISG15,PDE4B,RSAD2,SELE
NR1I3		ligand-dependent nuclear receptor	Inhibited	-2.216	0.0024	ACOX1,AHR,CYP39A1,CYP3A4,SLC29A1,SREBF1,STEAP4
MAVS		other	Inhibited	-2.213	0.00324	CMPK2,IFIT2,IFIT3,ISG15,RSAD2
S100A9		other	Inhibited	-2.2	0.178	C3,FXYD1,GFRA3,ISG15,LOC102724788/PRODH
NR1H4		ligand-dependent nuclear receptor	Inhibited	-2.195	0.00666	ACACA,C3,CYP3A4,FABP7,FASN,RXRA,SCARB1,SREBF1
IRF5		transcription regulator	Inhibited	-2.19	0.00789	CMPK2,IFIT2,IFIT3,ISG15,RSAD2
DDX58		enzyme	Inhibited	-2.166	0.00377	IFIT2,IFIT3,ISG15,RPS7,RSAD2
TLR3		transmembrane receptor	Inhibited	-2.156	0.0745	C3,CMPK2,CTH,IFIT2,IFIT3,ISG15,RSAD2,SELE
Interferon alpha		group	Inhibited	-2.096	0.0372	B2M,BCL6,C3,CTH,CYP3A4,FASN,IFIT2,IFIT3,ISG15,ITGB1,RSAD2,SERPINB1
IFNL1		cytokine	Inhibited	-2	0.0437	IFIT2,IFIT3,ISG15,RSAD2
MKNK1		kinase	Inhibited	-2	0.108	IFIT2,ISG15,NRXN1,TFDP1
S100A8		other	Inhibited	-2	0.383	FXYD1,GFRA3,ISG15,LOC102724788/PRODH
GLI1		transcription regulator	Inhibited	-2	0.49	ASPM,CMPK2,PLPP2,RXRA
E2F3		transcription regulator	Inhibited	-2	0.127	BAIAP2L1,CD9,NUCKS1,PPP1R13B,PTMA
P38 MAPK		group		-1.982	1	HBP1,RYR1,SELE,VLDLR
Map3k7		kinase		-1.982	0.0201	CMPK2,IFIT2,ISG15,RSAD2
EPAS1		transcription regulator		-1.982	0.00929	ACACA,CHKA,FASN,FMO5,HSPA4,LOXL2,SLC16A4,SLC29A1,SREBF1
CHUK		kinase		-1.981	0.505	C3,IFIT2,ISG15,SELE
Jnk		group		-1.98	0.478	ALDH1A2,MRC1,SELE,XIAP
N-cor		group		-1.98	0.0757	ACACA,ESR1,FASN,SREBF1
IFNA2		cytokine		-1.976	0.0569	B2M,CMPK2,CORO2A,GOT1,IFIT2,IFIT3,ISG15,RSAD2
TLR7		transmembrane receptor		-1.964	0.242	IFIT3,ISG15,RSAD2,SELE
Ifn		group		-1.951	0.162	B2M,BCL6,ISG15,RSAD2
NR0B2		ligand-dependent nuclear receptor		-1.946	9.51e-05	ACACA,ACLY,ACOX1,FASN,PDK4,SCARB1,SREBF1
JUN		transcription regulator		-1.937	0.248	COMT,FABP7,GOT1,IGFBP2,ITGB1,PTGDS,RGN,RXRA,S100A10,XIAP
NR5A2		ligand-dependent nuclear receptor		-1.919	0.0663	FASN,GLS2,PTGDS,SCARB1
MYCN		transcription regulator		-1.916	4.16e-12	ABCE1,ABCF1,B2M,CAD,EZH1,HSPD1,ITGB1,NACA,PTMA,RPL11,RPL18,RPL19,RPL21,RPL29,RPL38,RPL5,RPS17,RPS2,RPS25,RPS26,RPS27,RPS28,RPS7,RPS8,S100A10,YY1
STAT1		transcription regulator		-1.897	0.00858	B2M,BCL6,C3,CASP6,CMPK2,IFIT2,IFIT3,ISG15,RNF213,RSAD2,S100A10,SREBF1
ERG		transcription regulator		-1.89	0.00872	ADD1,ARHGEF6,EGFL7,EVI5,GFRA3,MAGI1,PHACTR2,RAPH1,RSU1
MYD88		other		-1.839	0.00667	AK3,ALDH1A2,C3,CMPK2,IFIT2,ISG15,MRC1,PDE4B,RSAD2,SCARB1,SELE
PRL		cytokine		-1.817	0.00393	ATP2A2,B2M,BCL6,CMPK2,ESR1,HELZ2,HSPD1,IFIT3,ISG15,PDK4,RSAD2,SCARB1
FGF2		growth factor		-1.784	0.105	ACE,AKR1B1,BCL6,FDX1,IGFBP2,ITGB1,S100A10,SELE,SLC20A1,YY1
IL1B		cytokine		-1.632	0.000886	AKR1B1,APOB,ATP1A1,ATP2A2,B2M,C3,CMPK2,CYP3A4,ESR1,GSTA1,HELZ2,HEXA,IFIT3,ISG15,ITGB1,LGALS9,MTDH,PDE4B,PTGDS,RSAD2,RXRA,S100A10,SCARB1,SELE,SLC20A1,SREBF1,SRGN,TPT1,YY1
LEP		growth factor		-1.525	0.000852	ACACA,ACLY,ACOX1,ATP2A2,CASP6,CFD,DGKZ,ESR1,FASN,FDX1,FMO5,IGFBP2,LEPR,SCARB1,SELE,SELP,SREBF1,STEAP4
IFNG		cytokine		-1.458	0.0219	ACLY,AHR,ALDH1L1,ATP1A1,ATP2A2,B2M,C3,CASP6,CMPK2,CYP3A4,FASN,HSPD1,IFIT2,IFIT3,ISG15,ITGB1,LGALS9,MRC1,PPIA,PRKCQ,RGN,RSAD2,S100A10,SCARB1,SELE,SELP,SERPINA1,SLC29A1,SREBF1,TFDP1,THOP1,UBE4B,VLDLR
KDM5A		transcription regulator		-1.414	0.00239	ATP1A1,CHCHD3,COA3,FXYD1,GRPEL1,ITGB1,PARK7,RYR1
LDL		complex		-1.355	0.00415	ATP2A2,C3,CASP6,CBS/CBSL,IFIT2,IGFBP2,NPC2,SCARB1,SELE,SELP,SREBF1
INSIG2		other		-1.279	0.000118	ACACA,ACLY,FASN,SREBF1
ESR2		ligand-dependent nuclear receptor		-1.276	0.0442	C3,CBS/CBSL,EPHA3,ESR1,FASN,ITGB1,MPP7,PDK4,PTGDS,SCARB1,SELE,SEMA3F,UBL3
AHR	0,825	ligand-dependent nuclear receptor		-1.268	0.00649	ACOX1,COL14A1,CYP3A4,EMILIN1,ESR1,GOT1,GSTA1,LYST,PDE4B,SEMA3F,STEAP4,TGFBI,TNFRSF19
MAP4K4		kinase		-1.254	0.00446	ACACA,ACLY,FASN,GOT1,MGLL,SEPHS1,SREBF1
Sik1		kinase		-1.236	4.98e-07	ACACA,FASN,GPD1,SREBF1
TBK1		kinase		-1.231	0.0159	CMPK2,IFIT2,ISG15,RSAD2,SELE
INSIG1		other		-1.2	0.0101	ACACA,ACLY,FASN,MRC1,SCARB1,SREBF1
LOC102724428/SIK1		kinase		-1.195	1.19e-05	ACACA,FASN,GPD1,SREBF1
Insulin		group		-1.157	0.000154	ACACA,ACLY,ADIPOR1,CTH,FASN,GRB14,IGFBP2,LEPR,MAT1A,PDK4,RPL32,SCARB1,SLC29A1,SREBF1,TGFBI,VLDLR,XIAP
GCG		other		-1.154	0.0402	CBS/CBSL,FASN,SCARB1,SREBF1
CD3		complex		-1.152	0.0384	AHR,BCL6,CASP6,COPB2,COX5A,DUSP22,HMGN1,ITCH,LONP1,OAZ1,PCSK7,PDE4B,PTMA,RXRA,SDF2,SPINK4,SRGN,YY1
EFNA1		other		-1.109	0.00614	ABCA12,EPHA3,ITCH,KRT4,SLC20A1
INS		other		-1.101	0.00106	ACACA,ACLY,ADIPOR1,CBS/CBSL,FASN,IGFBP2,SELP,SREBF1,VLDLR
Cg		complex		-1.084	0.0113	B2M,EPHA3,IFIT3,IGFBP2,ITGB1,LEPR,S100A10,SCARB1,SLC20A1,SMARCA1,SMARCA5,SREBF1,XIAP
AMPK		complex		-1.082	0.00468	ACACA,ACE,CYP3A4,FASN,IDH3A,OAT,SREBF1
EPO		cytokine		-1.026	0.0148	B2M,BCL6,HMGN1,ITGB1,NACA,PRKCQ,RPS7,SELE,SELP,TPT1,XIAP
EHHADH		enzyme		-1	0.000118	ACOX1,FASN,MGLL,PDK4
HSD17B4		enzyme		-1	0.000809	ACOX1,FASN,MGLL,PDK4
FDFT1		enzyme		-1	0.000253	APOB,FASN,SCARB1,SREBF1
mir-1		microrna		-1	0.0463	ADD1,ESR1,HSPD1,RRBP1,SLC25A1
FLT1		kinase		1	0.0456	ADD1,CANX,UBE2H,UBE4B
Irgm1		other		1	0.00719	IFIT2,IFIT3,RSAD2,SELP
IL2RG		transmembrane receptor		1	0.0149	BCL6,CXXC5,ILVBL,NPC2
FGF21		growth factor		1.004	0.0078	ACACA,ACLY,FASN,SREBF1
IL13		cytokine		1.025	0.0426	ACOX1,ALDH1A2,C3,CASP6,CHCHD7,DNASE2,MRC1,NCLN,SELP,SERPINA1,SLC26A6,SLC43A3
FSH		complex		1.06	0.0237	AHR,ATP2A2,BMPR1A,ESR1,FDX1,GDE1,GOT1,HBP1,HSF2,NPC2,PHKA2,SCARB1,SMARCD1
EBF1		transcription regulator		1.067	0.0327	BCL6,FASN,PHKA2,PHKG1,PRKAG2,SREBF1
SCD		enzyme		1.072	0.0201	ACACA,ACOX1,FASN,SREBF1
CD44		other		1.103	0.0266	EMILIN1,FASN,MBNL3,PTP4A3,SERPINA1,SMARCD1,VCP,XIAP
RAF1		kinase		1.133	0.0385	BCL6,ESR1,HMGB3,ITGB1,MGLL,RPS2,SLC26A2,SNRPD1
TAL1		transcription regulator		1.134	0.00206	ASPM,BCL6,C3,DSCC1,ELOVL4,EVI5,HMGB3,LYST,SULT1A3/SULT1A4,UBE2H
PCGEM1		other		1.178	6.24e-06	ACACA,ACLY,ACOX1,FASN,GLUD1,PDK4,PGLS
RICTOR		other		1.179	0.000299	COX4I2,COX5A,IFIT2,ISG15,LEPR,PSME4,RPL11,RPL18,RPL21,RPL38,RPS18,RPS2,RPS26,RPS8
STAT6		transcription regulator		1.211	0.0162	ACOX1,BCL6,CASP6,FASN,IFIT3,ISG15,PDK4,S100A10,SELE,SELP,SERPINA1
SREBF2		transcription regulator		1.249	0.00995	ACACA,ACLY,FASN,NSDHL,SREBF1
RETN		other		1.264	0.000883	ACACA,FASN,SELE,SELP,SREBF1
THRB		ligand-dependent nuclear receptor		1.33	0.0122	ACACA,ACOX1,ATP2A2,CFD,FASN,IGFBP2,PTGDS,SREBF1,TGFBI
SCAP		other		1.413	0.00254	ACACA,ACLY,FASN,NSDHL,SREBF1
UCP1		transporter		1.414	0.00331	ACACA,CTH,FASN,GOT1,PGLS,SLC41A1,STBD1,XPOT
ARNTL		transcription regulator		1.546	0.000985	ACACA,ACOX1,FASN,RBP2,SREBF1
PTGER4		g-protein coupled receptor		1.633	0.044	CMPK2,CREB3L3,IFIT2,RNF213,RSAD2,SLC13A3
SYVN1		transporter		1.667	0.000781	AHR,ATP1A1,FASN,ITGB1,RPL18,SLC20A1,SLC43A2,SLC43A3,TARS
Gsk3		group		1.698	0.0352	ESR1,FASN,SREBF1,XIAP
ERN1		kinase		1.706	0.000376	ACACA,ATP2A2,CAD,DNAJB11,EDEM1,FASN,GOT1,SDF2L1,SLC20A1
ESRRA		ligand-dependent nuclear receptor		1.706	0.0385	ACOX1,ATP2A2,CHKA,GOT1,IDH3A,PDK4,RPL19
PPARD		ligand-dependent nuclear receptor		1.726	0.000273	ACACA,ACOX1,ACY1,APOB,FABP7,FASN,GPD1,IGFBP2,PDK4,SREBF1,STBD1,VLDLR
IRS2		enzyme		1.816	0.00556	ACACA,ACLY,FASN,SREBF1
IL10RA		transmembrane receptor		1.89	0.321	C3,CBS/CBSL,COL14A1,CTH,GNE,RNF213,RSAD2
FOXO1		transcription regulator		1.912	0.0481	ACACA,ACLY,ADIPOR1,ASPM,CASP6,FASN,GPD1,PDK4,RPIA,SCARB1,SREBF1
CASP1		peptidase		1.964	0.00245	ACACA,ACOX1,FASN,SREBF1
PNPLA2		enzyme		1.966	0.00419	ACOX1,FASN,PDK4,SREBF1
AKT1		kinase		1.975	0.0337	ACLY,ESR1,FASN,HNRNPL,ITGB1,SREBF1,UBE4B,VCP,XIAP
LPL		enzyme		1.98	0.00121	ACOX1,APOB,PDK4,SCARB1,SELE
CTGF		growth factor		1.98	0.111	ABCF1,EMILIN1,ESR1,XIAP
SOCS1		other		1.981	0.172	IFIT2,IFIT3,ISG15,SELE
IL1RN		cytokine	Activated	2	0.186	IFIT3,LGALS9,RSAD2,SELE
FAAH		enzyme	Activated	2	0.00168	CORO2A,RPL5,RPS18,RPS2
ACKR2		g-protein coupled receptor	Activated	2	0.00419	IFIT2,IFIT3,ISG15,RSAD2
Alpha catenin		group	Activated	2	0.165	EPHA3,IGFBP2,SELE,STEAP4
ATF4		transcription regulator	Activated	2.121	0.00641	CANX,CARS,CTH,FASN,IGFBP2,LARS,SREBF1,XPOT
CNR1		g-protein coupled receptor	Activated	2.158	0.00394	ACACA,CORO2A,CREB3L3,FASN,HSPA4,SCARB1,SLC29A1,SREBF1
IgG		complex	Activated	2.236	0.181	B2M,C3,CD9,ISG15,PLS3
NKX2-3		transcription regulator	Activated	2.236	0.352	CBS/CBSL,CMPK2,HELZ2,RNF213,UBE4B
TRIM24		transcription regulator	Activated	2.236	0.00798	CMPK2,IFIT2,IFIT3,ISG15,PRKCQ,TGFBI
KRAS		enzyme	Activated	2.343	0.133	AHR,B2M,HEXA,IGFBP2,ISG15,PDE4B,PPFIBP1,TLE3,VCP,XIAP
XBP1		transcription regulator	Activated	2.425	8.38e-05	ABCA12,ATP2A2,COPB1,COPB2,DNAJB11,EDEM1,ESR1,FASN,GORASP2,SDF2L1,SERPINA1,SREBF1,TFDP1
LXR ligand-LXR-Retinoic acid-RXRα		complex			0.0158	SCARB1,SREBF1
FXR ligand-FXR-Retinoic acid-RXRα		complex			0.00977	FASN,SCARB1,VLDLR
NCOR-LXR-Oxysterol-RXR-9 cis RA		complex			0.00977	ACACA,FASN,SREBF1
HDL		complex			0.0323	ITGB1,SELP,SREBF1
IRF3 dimer		complex			0.0106	IFIT2,ISG15
ISGF3		complex			0.000298	IFIT2,ISG15,RSAD2
Collagen(s)		complex			0.0465	C3,EDEM1,SELP
MTORC2		complex			0.000441	IFIT2,ISG15,OAZ1
48s		complex			0.0288	SREBF1,XIAP
EIF3		complex			0.0179	XIAP
TRIM13		enzyme			0.0355	IFIT2
AGPAT2		enzyme			0.0364	ACACA,FASN
FBXO11		enzyme			0.0179	BCL6
ELOVL2		enzyme			0.000947	FASN,SREBF1
ACER1		enzyme			0.0179	ABCA12
CYB5R4		enzyme			0.0491	EIF2S1,FASN
RNASEH2A		enzyme			0.00607	IFIT2,IFIT3,ISG15,RSAD2
DGAT2		enzyme			0.00632	ACACA,SREBF1
MB21D1		enzyme			0.00111	IFIT2,ISG15,RSAD2
ZDHHC2		enzyme			0.0355	CD9
HSD17B13		enzyme			0.00032	FASN,SREBF1
CA1		enzyme			0.0179	ALDH1A2
ELOVL5		enzyme			0.0491	ACACA,FASN
ALDH1A1		enzyme			0.0252	ACACA,FASN
POLG		enzyme			0.00977	RPL5,RPS25,TPT1
ACACA	1268	enzyme			0.000298	ACLY,FASN,SREBF1
CBS/CBSL	0,687	enzyme			0.00221	APOB,GOT1,SCARB1
TRIM5		enzyme			0.0355	IFIT2
IDH1		enzyme			0.0244	CFD,EDEM1,FASN
SUMO2		enzyme			0.0282	CTH,GRB14,ISG15
HSD11B1		enzyme			0.000281	ACACA,ACOX1,FASN,PDK4,SREBF1
LIPC		enzyme			0.00833	APOB,SCARB1
ACLY	-0,584	enzyme			0.00833	ACACA,FASN
ABHD5		enzyme			0.0355	PDK4
GAL3ST1		enzyme			0.00833	GLS2,ITGB1
FMO3		enzyme			0.0038	FASN,PDK4,SREBF1
DNASE2	0,570	enzyme			0.0209	IFIT3,ISG15,RSAD2
CYP19A1		enzyme			0.0105	ACACA,ACOX1,ESR1,FASN,SCARB1
AOC3		enzyme			0.0355	SELP
AKR1B1	0,557	enzyme			0.0288	ACOX1,XIAP
FUT7		enzyme			0.00308	SELE,SELP
PRDX1		enzyme			0.0106	CD9,SELP
TREX1		enzyme			0.00833	IFIT2,ISG15
GPD1	-0,450	enzyme			0.00687	ACLY,BCL6,CYP39A1,GPCPD1,SERPINB1,VLDLR
RNF139		enzyme			0.0355	FASN
RNF8		enzyme			0.0355	RBP2
UGCG		enzyme			0.0219	ABCA12,GLS2
CYP51A1		enzyme			0.0219	NSDHL,RXRA
CYP27A1		enzyme			0.00446	ACACA,CYP46A1,SREBF1
DGAT1		enzyme			0.00179	ACOX1,PDK4,VLDLR
PDE5A		enzyme			0.0252	ATP2A2,PDE4B
RFWD2		enzyme			0.00632	ACACA,SREBF1
CDC42		enzyme			0.0192	ESR1,ITGB1,SCARB1
GNMT		enzyme			0.00632	NPC2,SCARB1
HNRNPA1		enzyme			0.0325	SREBF1,XIAP
2017-09-04		enzyme			0.0355	XIAP
CETP		enzyme			0.0447	APOB,SREBF1
CYP7A1		enzyme			0.00221	ACACA,FASN,SREBF1
GPR132		g-protein coupled receptor			0.00632	MRC1,SELE
GPER1		g-protein coupled receptor			0.0447	ESR1,FASN
GRM7		g-protein coupled receptor			0.0179	GRM6
Srebp		group			0.0252	ACLY,FASN
histamine receptor		group			0.0355	SELP
Cyclin B		group			0.0355	XIAP
STAT5a/b		group			0.0238	AHR,BCL6,LEPR,PDE4B,XIAP
Ubiquitin		group			0.0134	HSPA4,HSPA9,HSPD1
ceramidase		group			0.0179	ABCA12
Rxr		group			0.0339	CYP3A4,GSTA1,RBP2,RXRA,SREBF1
SGMS		group			0.0179	ABCA12
Pp1c		group			0.0179	RBP2
adrenoceptor		group			0.0179	PDE4B
Cdk		group			0.0252	COX5A,IDH3A
IGF2		growth factor			0.0285	CASP6,EZH1,FABP7,IGFBP2,PRKCQ,SLC20A1,TGFBI
ANGPT1		growth factor			0.0323	BMPR1A,ITGB1,SELE
CASK		kinase			0.0355	DLG1
FXN		kinase			0.0179	ACLY
EIF2AK3		kinase			0.00879	CARS,HSPA9,LARS,LONP1,TARS,XIAP
TRIB1		kinase			0.000298	ACACA,ACOX1,FASN
EFNA5		kinase			0.0465	ABCA12,KRT4,SLC20A1
GCK		kinase			0.0162	ACLY,FASN,SREBF1
CDK9		kinase			0.0149	CAD,MAGI1,PDK4,SELE
PRKCI		kinase			0.00681	COPB2,FASN,SREBF1
STK38L		kinase			0.0355	ITGB1
PIK3R2		kinase			0.0187	CASP6,ISG15
AKT2		kinase			0.0323	ESR1,ITGB1,XIAP
STK25		kinase			0.0106	ACOX1,FASN
MKNK2		kinase			0.000947	IFIT2,ISG15
DMPK		kinase			0.0355	FXYD1
EFNA4		kinase			0.0391	ABCA12,KRT4,SLC20A1
IP6K2		kinase			0.0179	XIAP
EFNA3		kinase			0.0415	ABCA12,KRT4,SLC20A1
RXRB		ligand-dependent nuclear receptor			0.00719	ACOX1,FASN,RBP2,SREBF1
NR4A1		ligand-dependent nuclear receptor			0.000312	ACACA,ACLY,APOB,FASN,GPD1,PDK4,PEBP1,PHKG1,PTGDS,RXRA,SREBF1
NR3C2		ligand-dependent nuclear receptor			0.0419	CACNA1H,HSPA9,LYST,NRXN1,VLDLR
mir-127		microrna			0.0219	BCL6,MRC1
MEDAG		other			0.00833	ACOX1,FASN
ZBTB10		other			0.0106	CAD,ESR1
SEC16B		other			0.0179	RGN
TRIM50		other			0.0355	IFIT2
BSCL2		other			0.0291	CFD,GPD1,MGLL,RSAD2
CCDC3		other			0.00187	ACACA,FASN
PCOLCE2		other			0.0179	SCARB1
LMF1		other			0.0179	CANX
VPS36		other			0.0179	ESR1
PPP1R3G		other			0.0179	SREBF1
SELENOS		other			0.0288	CFD,FASN
SPINK7		other			0.0355	XIAP
TRIM67		other			0.0355	IFIT2
EHD1		other			0.0179	ITGB1
NOL3		other			0.0179	CAD
SEL1L		other			0.0405	DNAJB11,EDEM1
STXBP4		other			0.0355	ITGB1
AFAP1		other			0.0179	ITGB1
VASP		other			0.0179	SELP
TLN1		other			0.0355	ITGB1
Irs3		other			0.00457	FASN,SREBF1
THRSP		other			0.00632	ACLY,FASN
SUMO3		other			0.0302	CTH,GRB14,ISG15
POLDIP3		other			0.0355	ISG15
EHD3		other			0.0355	CACNA1H
IGFBP2	-0,334	other			0.0491	COL14A1,ESR1,IGFBP2
PEBP1	0,377	other			0.0106	XIAP,YY1
MLST8		other			0.000947	IFIT2,ISG15
HNRNPA2B1		other			0.00117	ABCC6,HMGB3,IGFBP2,KRT4,LEPR,PHACTR2,SERPINA1,SULT1A1,SULT1A3/SULT1A4
DISC1		other			0.0355	ITGB1
DBI		other			0.0187	APOB,FASN
ELP2		other			0.0355	HSPA4
RGCC		other			0.0187	FASN,SREBF1
SPRY1		other			0.0252	FABP7,ISG15
NPFF		other			0.0252	ACE,SREBF1
PLIN1		other			0.0288	ACACA,FASN
ITGA7		other			0.0355	ITGB1
DYSF		other			0.0137	B2M,CFD,IDH3A,ITGB1,MRC1
C5		other			0.0364	ITGB1,XIAP
Pln		other			0.0035	ATP1A1,ITGB1,PRKCQ,VCP,VLDLR
NBN		other			0.0355	XIAP
BRINP1		peptidase			0.0179	ESR1
CFB		peptidase			0.0325	C3,SREBF1
PSME3		peptidase			2.25e-05	ACACA,FASN,SREBF1
MBTPS1		peptidase			0.00142	ACACA,FASN,SREBF1
CFI		peptidase			0.0179	C3
LONP1	0,587	peptidase			0.00116	CHCHD3,COX5A,GLUD1,HSPA9,HSPD1,IDH3A
HTRA2		peptidase			0.0179	XIAP
PSEN1		peptidase			0.0433	ABCC6,ATP2A2,C3,CANX,CD9,CLTA,HSPD1,PEBP1,PPIA,SCARB1,TPT1,XIAP
CFD	-0,902	peptidase			0.0179	C3
DOT1L		phosphatase			0.00517	PPIA,RPL19,RPS2
PTPA		phosphatase			0.0355	VCP
RNGTT		phosphatase			0.0179	SCARB1
PPP3CA		phosphatase			0.0321	ATP2A2,C3,CD9,FXYD1
FOXQ1		transcription regulator			0.0179	NRXN3
ISX		transcription regulator			0.000947	BCO1,SCARB1
THRAP3	0,806	transcription regulator			0.0288	ACY1,CFD
CREBZF		transcription regulator			0.000947	FASN,SREBF1
WBP2		transcription regulator			0.0179	ESR1
MAX		transcription regulator			0.0209	BCL6,CAD,EZH1,PTMA,YY1
NCOR1		transcription regulator			0.0175	ACOX1,FASN,OXNAD1,PDK4,SREBF1
USF1		transcription regulator			0.0494	B2M,CAD,CBS/CBSL,FASN
MLX		transcription regulator			0.0491	ACACA,FASN
STAT2		transcription regulator			0.00984	IFIT2,IFIT3,ISG15,RSAD2
PIAS1		transcription regulator			0.0226	ACACA,FASN,SREBF1
FOXO4		transcription regulator			0.0465	ACACA,BCL6,FASN
KLF2		transcription regulator			0.018	ACE,LEPR,LGALS9,PTGDS,SEMA3F,SLCO2A1,SREBF1
MYBL2		transcription regulator			0.0368	CASP6,CLTA,ITGB1
ATF6		transcription regulator			0.0213	ACOX1,ATP2A2,CHKA,DNAJB11
ONECUT1		transcription regulator			0.0282	COPB2,HBP1,OAT,OAZ2,PPFIBP1,SERPINA1,SH3BGRL,TAOK3,TM4SF4,VCP
ASH2L		transcription regulator			0.0355	ESR1
CNOT7		transcription regulator			0.0177	B2M,CMPK2,ISG15
NFKBIB		transcription regulator			0.0139	CASP6,RYR1,SELE,XIAP
HOXA4		transcription regulator			0.0179	ITGB1
BARX2		transcription regulator			0.0405	ESR1,HSPA9
MNT		transcription regulator			0.0447	BCL6,CAD
KAT2B		transcription regulator			0.00607	B2M,EDEM1,FASN,ISG15
Sry		transcription regulator			0.0355	PTGDS
SRY		transcription regulator			0.000441	CBLN4,PTGDS,THOP1
HTT		transcription regulator			0.0154	ATP1A1,ATP2A2,AZIN1,B2M,BCL6,CANX,CD9,CHKA,COX4I2,FABP7,FASN,HSPA9,HSPD1,ITGB1,PDE4B,RNF34,SEPHS1,SERPINA1,TGFBI,UBE2H,XIAP
CREB3		transcription regulator			0.0187	CANX,SREBF1
IRF9		transcription regulator			0.0209	IFIT2,IFIT3,ISG15
MED6		transcription regulator			0.0355	IFIT2
MYCL		transcription regulator			0.00308	CAD,HSPD1
KLF15		transcription regulator			0.0439	ACOX1,FASN,PDK4
NCOA6		transcription regulator			0.00833	FASN,SREBF1
Ncoa6		transcription regulator			0.0158	FASN,SREBF1
EIF4B		translation regulator			0.0355	ISG15
EIF5B		translation regulator			0.0179	XIAP
IL17RC		transmembrane receptor			0.0179	STEAP4
ITGA5		transmembrane receptor			0.0439	IGFBP2,SELP,XIAP
IFNAR1		transmembrane receptor			0.0278	B2M,CMPK2,IFIT2,IFIT3,ISG15,RSAD2
OSMR		transmembrane receptor			0.00517	FASN,SERPINA1,SREBF1
IFNLR1		transmembrane receptor			0.0011	CMPK2,IFIT2,IFIT3,ISG15,RSAD2
OSBP		transporter			0.0179	SREBF1
VPS33B		transporter			0.0355	SELP
APOA4		transporter			0.00179	APOB,SCARB1,SELP
SLC2A4		transporter			0.0405	ACACA,SREBF1
APOB	-0,252	transporter			0.000207	ACACA,APOB,FASN,SCARB1,SREBF1
APOA2		transporter			0.0158	APOB,SCARB1
LDLR		transporter			0.0228	APOB,SCARB1,SELE,SREBF1,VLDLR
FOLR1		transporter			0.0269	ABCE1,AK3,CD9,DNASE2,NSDHL
OSBPL8		transporter			0.00268	ACACA,EIF2S1,SREBF1
APOA1		transporter			0.0465	CHKA,SCARB1,SREBF1
VPS18		transporter			0.0179	ITGB1
PDZK1		transporter			0.00632	SCARB1,SLC26A6
SLC25A10		transporter			0.0179	ACACA
SLC25A13		transporter			0.0076	ACLY,BCL6,CYP39A1,GPCPD1,SERPINB1,VLDLR
AP2B1		transporter			0.0355	PTGDS
PLN		transporter			0.00324	ATP1A1,ITGB1,PRKCQ,VCP,VLDLR
OBP2B		transporter			0.00457	FASN,SREBF1
STX4		transporter			0.0355	SELP
SCP2		transporter			0.0447	ACOX1,SCARB1
MGEA5		enzyme		0	0.0335	FABP7,GFRA3,GNE,HSF2,IDH3A,MGLL,NSDHL,PHKA2,PLCE1,SLC33A1,TFDP1,TGFBI
RNF31		enzyme		0	0.000573	ACE,C8orf44-SGK3/SGK3,ESR1,SCARB1
HSPA5		enzyme		0	0.00245	ACLY,ESR1,FASN,SREBF1
Pro-inflammatory Cytokine		group		0	0.00469	AKR1B1,GSTA1,LGALS9,SELE,SELP
PKD1		ion channel		0	0.0365	ATP1A1,EMILIN1,EZH1,F13B,PDE4B,SLC16A4,YY1
ZBTB20		transcription regulator		0	0.013	FASN,IGFBP2,LEPR,PDK4
IRF4		transcription regulator		0	0.00123	B2M,BCL6,CLTA,DNASE2,ISG15,ITGB1,PRKCQ,PTMA,UBE2H
NRIP1		transcription regulator		0	0.0237	ACACA,FASN,IDH3A,PDK4
Esrra		transcription regulator		0	0.0062	ACOX1,COX5A,GOT1,IDH3A,PDK4,PHKG1
LEPR	1085	transmembrane receptor		0	0.0106	ACACA,ACOX1,APOB,ATP2A2,FASN,LEPR,SCARB1,SREBF1
PGR		ligand-dependent nuclear receptor		-0.018	0.027	ACOX1,AK3,BCL6,COMT,DSCAM,ESR1,GOT1,ITGB1,SERPINA1,TGFBI
IGF1		growth factor		-0.046	0.0294	ACACA,ESR1,FASN,GPD1,IGFBP2,LEPR,SELE,SLC12A7,SLC20A1,SREBF1,TGFBI,UBE2D2,XIAP
GH1		growth factor		0.053	0.000482	ACACA,AKR1B1,C3,COMT,CTH,CYB5B,CYP3A4,FASN,GLUD1,PTMA,SREBF1,YY1
INSR		kinase		-0.077	0.00542	CASP6,EZH1,FASN,HSPD1,IDH3A,LEPR,NSDHL,PDE4B,PDK4,PRKCQ,RPL5,SCARB1,SLC20A1,SLC29A1
ACOX1	0,611	enzyme		0.093	1.13e-05	ACOX1,FASN,GOT1,IGFBP2,LONP1,MGLL,OAT,PDK4,RGN,SERPINA1,SLC20A1,TM4SF4
NR1H2		ligand-dependent nuclear receptor		-0.094	0.00116	ACACA,ACE,ACOX1,C3,FASN,MRC1,SREBF1
RELA		transcription regulator		0.095	0.00185	AHR,B2M,C3,CBS/CBSL,CYP3A4,GSTA1,IGFBP2,ISG15,ITCH,PDE4B,PTGDS,SELE,SELP,SREBF1,UBE2H,XIAP
TLR4		transmembrane receptor		-0.101	0.00457	C3,CERS5,CMPK2,HELZ2,IFIT2,IFIT3,ISG15,LYST,RSAD2,RXRA,SCARB1,SELE,SELP,XIAP
NCOA2		transcription regulator		-0.105	0.00136	AHR,CFD,FASN,IFIT2,ISG15,SREBF1
MED1		transcription regulator		0.115	0.0186	ACOX1,APOB,BCL6,CFD,FASN,PDK4,PTMA
ABCA1		transporter		-0.132	0.0078	APOB,SCARB1,SELP,SREBF1
F2		peptidase		-0.135	0.04	AKR1B1,CAD,ITGB1,LOXL2,MGLL,SELE,SELP,SLC12A7,SRGN
T3-TR-RXR		complex		-0.152	0.00607	ACACA,FASN,SCARB1,SREBF1
TP53		transcription regulator		0.175	0.00112	ACE,ACLY,AKR1B1,ALDH1A2,ASPM,ATL3,ATP1A1,CARS,CASP6,COL14A1,COMT,COPB1,DLG1,EIF4G3,EMILIN1,ESR1,FASN,FAT2,GLS2,HSPD1,IGFBP2,ISG15,KLHL21,LOC102724788/PRODH,MTDH,OAT,PARK7,PDE4B,PHKG1,PPFIBP1,PPP1R13B,PRKAG2,PTGDS,PTP4A3,RPS25,SELP,SREBF1,TFDP1,TGFBI,THOP1,TMSB10/TMSB4X,UBL3
HNF4A		transcription regulator		0.184	3.84e-06	ABCC6,ABCE1,ACLY,ACOX1,ACY1,ACY3,ADIPOR1,AKR1B1,ALDH1L1,APOB,BCL6,C3,CBS/CBSL,CCDC90B,CHCHD3,CLPX,CLTA,COPB1,COPB2,CYP3A4,EPPK1,F13B,FDX1,FUT11,GOLT1B,GOT1,GRB14,HBP1,HEXA,HIRIP3,ISOC2,LOC102724788/PRODH,OAZ2,PDK4,PITPNB,PPFIBP1,PRMT1,PRPF4,PTGDS,PTGES3,RBP2,RPL18,RPS18,RPS25,RSU1,RXRA,SAT2,SCARB1,SDF2,SELP,SERPINA1,SLC25A1,SLC33A1,SMARCA5,SNRPD3,SREBF1,SULT1A1,SULT1A3/SULT1A4,SYMPK,TAOK3,TARS,TH…
Ins1		other		0.2	0.00168	ACACA,ADIPOR1,ATP1A1,CFD,FASN,GPD1,IGFBP2,ITCH,PRKCQ,RETSAT,RGN,RXRA,SREBF1,UBE2D2
POR		enzyme		-0.218	0.016	ACLY,AHR,ALDH1A2,CYB5B,CYP39A1,NSDHL,PDK4,RETSAT
PPARA		ligand-dependent nuclear receptor		-0.218	0.000238	ACACA,ACOX1,C3,CHKA,CTH,CYB5B,FASN,GLUD1,GPD1,HMGN1,IGFBP2,MGLL,NSDHL,PDK4,RBP2,RETSAT,SCARB1,SREBF1,STBD1
PPARG		ligand-dependent nuclear receptor		0.229	0.000651	ACACA,ACLY,ACOX1,ALDH1A2,ATP2A2,BCL6,C3,CFD,FASN,GPD1,GSTA1,LOC102724788/PRODH,MGLL,PDK4,SCARB1,SELE,SERPINA1,SREBF1,VLDLR
Growth hormone		group		0.239	0.00207	CYP3A4,FASN,GSTA1,IGFBP2,LEPR,PDK4,PRKAG2,SCARB1
SOX11		transcription regulator		0.239	0.000457	BMPR1A,CASP6,CD9,HMGB3,HSPD1,ITGB1,LGALS9
MAP2K1		kinase		-0.243	0.0365	AHR,ALDH1L1,CYP46A1,FASN,ITGB1,SCARB1,SERPINA1
NFE2L2		transcription regulator		0.247	0.00608	AHR,ATP1A1,DNAJB11,EIF2S1,FXYD1,GSTA1,HSPA9,HTATIP2,MGLL,OAT,RPL18,SCARB1,SREBF1,SYT5,VCP
TGFB1		growth factor		0.273	0.032	ABCE1,ABCF1,ACE,ACLY,ADK,AHR,APOB,ASPM,B2M,BCL6,CARS,COX5A,EMILIN1,HEXA,IFIT3,IGFBP2,ITGB1,LOC102724788/PRODH,LOXL2,MRC1,PLS3,PPP1R13B,PSME4,PTGDS,PTP4A3,RSAD2,RSU1,RXRA,S100A10,SCARB1,SELE,SELP,SERPINA1,SERPINB1,SLC12A7,SLC13A3,SLC20A1,TGFBI,UBE4B,XIAP
NR1I2		ligand-dependent nuclear receptor		-0.297	6.62e-05	ACOX1,AHR,CTH,CYP3A4,FASN,FMO5,GLUD1,GOT1,GSTA1,SCARB1,SREBF1
ADIPOQ		other		0.301	0.00096	ACACA,ACLY,ACOX1,ADIPOR1,CASP6,FASN,GPD1,LEPR,SREBF1
MYC		transcription regulator		0.323	9.48e-12	ABCE1,ABCF1,ACACA,ADD1,ADIPOR1,ADK,BCL6,BMPR1A,CAD,CANX,CD9,CHKA,COL14A1,EIF2S1,EZH1,FASN,FXYD1,GLS2,GLUD1,GOT1,GRPEL1,HSPA9,HSPD1,ITGB1,KIF16B,LOC102724788/PRODH,LXN,MGAT1,MRC1,OAT,PLS3,PPIA,PRMT1,PTMA,RPL19,RPL21,RPL5,RPS15A,RPS18,RPS27,RPS7,RSAD2,S100A10,SCARB1,SERPINA1,SNRPD1,TFDP1,THOP1,TMSB10/TMSB4X,TNFRSF19,VARS,VLDLR,YY1
HMGB1		transcription regulator		-0.326	0.0494	FASN,MRC1,SELE,SREBF1
STAT3		transcription regulator		0.368	0.0262	AHR,BCL6,CD9,CMPK2,ESR1,FASN,IFIT2,IFIT3,ISG15,ITGB1,LEPR,RSAD2,SERPINA1,SERPINB1,SREBF1,TFDP1
NOS2		enzyme		-0.378	0.0493	ATP2A2,CFD,FASN,GPD1,IFIT3,ISG15,KRT4
SLC13A1		transporter		-0.378	0.00132	ACLY,CLPX,COPB2,EDEM1,IGFBP2,SDF2L1,SPINK4
MTOR		kinase		-0.389	0.000504	ACACA,ACLY,ACOX1,AKR1B1,ATP2A2,CHKA,FASN,GLUD1,PDK4,RPL32,RPS18,SERPINA1,SERPINB1,TMCC1
MLXIPL		transcription regulator		0.391	0.00192	ACACA,ACLY,FASN,GPD1
IL4		cytokine		0.41	0.00473	ACOX1,AHR,ALDH1A2,APRT,BCL6,C3,CASP6,EIF2S1,EVI5,IFIT3,ISG15,ITGB1,LGALS2,MRC1,MTDH,PDE4B,PRMT1,S100A10,SDF2L1,SELE,SELP,SLC29A1,SYMPK,TGFBI,THOP1
FOXO3		transcription regulator		-0.418	0.0179	AHR,BCL6,CAD,ESR1,FASN,GRB14,HBP1,HTATIP2,LARS,TFDP1
LIPE		enzyme		0.426	0.00672	BCL6,FASN,PDK4,PHKG1,RXRA,SCARB1,SREBF1
FGF19		growth factor		-0.469	0.000774	ACACA,ACLY,FASN,LEPR,PTGDS,SERPINA1,SREBF1
RXRA	-0,733	ligand-dependent nuclear receptor		0.495	0.00274	ACACA,ACOX1,ALDH1A2,C3,CLMN,CYP3A4,FASN,GPD1,PTGDS,RBP2,RXRA,SREBF1
PPARGC1B		transcription regulator		0.506	0.00324	ACACA,C3,COX5A,FASN,PDK4
RORA		ligand-dependent nuclear receptor		0.509	0.00767	ADIPOR1,CYP39A1,CYP46A1,FASN,GOT1,NSDHL,SEMA3F,SREBF1,VLDLR
MTTP		transporter		-0.529	0.00274	APOB,CFD,EIF2S1,GOT1
Mek		group		0.544	0.0233	ABCE1,DSCC1,ESR1,FASN,ITGB1,RETSAT,SLC20A1,SLC43A3
FGF1		growth factor		0.57	0.0049	AHR,AKR1B1,COX5A,NDNF,PXYLP1,SELE,SERPINB1
FKBP4		enzyme		-0.577	0.0002	C3,FASN,PDK4,SREBF1
HNF1A		transcription regulator		-0.588	0.0275	APOB,BCL6,CBS/CBSL,CYB5B,FUT11,GOT1,GSTA1,PRR13,SERPINA1,SFXN2,SLC12A7,TARS,TM4SF4,VLDLR
CEBPA		transcription regulator		0.607	0.00376	ACACA,ACLY,AKR1B1,APOB,C3,CFD,CYP3A4,FASN,ISG15,LEPR,SERPINB1,SREBF1,STEAP4,SULT1A3/SULT1A4,TNFRSF19,VLDLR
TGM2		enzyme		-0.632	0.00779	BCL6,C3,CAD,IFIT2,IFIT3,LGALS9,NPC2,RNF213,SELP,SLC20A1
TRAP1		enzyme		0.64	0.00241	AK3,CHCHD3,COX5A,HIBADH,HSPD1,SLC25A1
RIPK2		kinase		-0.64	0.00158	ACACA,ACOX1,FASN,PDE4B,SELE,SREBF1
NOTCH1		transcription regulator		0.664	0.00954	BCL6,CAD,CFD,FABP7,GLUD1,IGFBP2,ITGB1,OAT,PTGDS,SELE
PTEN		phosphatase		-0.664	0.014	ACACA,ACOX1,C3,CFD,COX5A,ESR1,EZH1,FASN,IDH3A,IGFBP2,ISG15,MRC1,SLC20A1,SLC25A1,SREBF1
SREBF1	0,904	transcription regulator		0.668	0.00026	ACACA,ACLY,CFD,FASN,MAT1A,NSDHL,OAT,PLS3,PTGDS,RPS27,SCARB1,SREBF1
CD36		transmembrane receptor		-0.686	0.00984	ACACA,APOB,ATP2A2,FASN
NR3C1		ligand-dependent nuclear receptor		0.691	0.00213	B2M,BCL6,CASP6,COMT,CORO2A,CPEB4,CYP3A4,DNASE1L3,DUSP22,GSTA1,IFIT2,ISG15,LYST,MAT1A,NRXN1,OAT,PDE4B,PRPF40A,SCARB1,SELE,SERPINA1,SH3KBP1,TLE3
RB1		transcription regulator		0.707	0.0208	ATP1A1,CASP6,CHCHD3,COA3,FXYD1,GRPEL1,KRT4,OAZ2,PARK7,PPFIBP1,RYR1,SMARCA5,TFDP1
Nr1h		group		-0.739	1.13e-05	ACACA,ACE,ALDH1A2,C3,FASN,PRKCQ,RGN,SCARB1,SELP,SREBF1,UBE4B,VLDLR
KDM5B		transcription regulator		0.742	0.0348	ESR1,HACD1,IGFBP2,ISG15,PLS3,SNRPD1
PARP9		enzyme		-0.762	0.000317	BCL6,IFIT2,IFIT3,ISG15
CEBPB		transcription regulator		0.787	0.0138	ALDH1A2,APOB,C3,CFD,CYP3A4,GSTA1,HSPD1,LEPR,PDK4,SCARB1,SERPINA1,SREBF1,TNFRSF19,VLDLR
CD40LG		cytokine		0.788	0.00935	ACY1,AHR,APRT,B2M,BCL6,EIF2S1,IFIT2,IFIT3,ISG15,SELE,SELP,SLC29A1,SYMPK,XIAP
TNF		cytokine		0.793	0.0149	ACACA,ACE,ACOX1,AKR1B1,ATP1A1,ATP2A2,B2M,BCL6,BMPR1A,C3,CASP6,CFD,CREB3L3,ESR1,FASN,FAT2,GPD1,GSTA1,HEXA,HSPA4,HSPD1,IFIT3,IGFBP2,ISG15,ITGB1,LGALS9,LXN,MAGI1,MTDH,PDE4B,RXRA,SCARB1,SELE,SELP,SERPINB1,SLC20A1,SLC43A2,SREBF1,STEAP4,TPT1,UBE2H,XIAP,YY1
PI3K		group		0.816	0.005	ESR1,FASN,ITGB1,SCARB1,SREBF1,XIAP
FGF7		growth factor		0.837	0.00147	ADSL,APRT,CAD,FASN,S100A10,SREBF1
A2M		transporter		0.846	0.00912	ACLY,FASN,SREBF1,XIAP
CLDN7		other		-0.896	0.0234	C3,HELZ2,RPL29,RPS7,SERPINB1,SLCO2A1
ACACB		enzyme		-0.927	0.000155	ACACA,ACLY,FASN,SREBF1
PPARGC1A		transcription regulator		0.989	0.00263	ACACA,ACOX1,C3,COX5A,CYP3A4,FASN,IDH3A,PDK4,RXRA,SCARB1,SREBF1
